# Supplementary material for: Perinatal Exposure to Nicotine Alters Sperm RNA Profiles in Rats
Source: Front Endocrinol (Lausanne). 2022 May 4;13:893863. doi: 10.3389/fendo.2022.893863 (PMC9114732; doi:10.3389/fendo.2022.893863)
Supplement: Supplementary file 2 [file DataSheet_2.xlsx]

## Sheet: Sheet1
Primers used for qPCR
Large RNA	forward primer(5'-3')	reverse primer(5'-3')	Amplicon size
C4a	CACCTTCGTCCTGAGCCTTC	AGAAAGAGGGAGCCAGGTGA	167bp
C4b	AGCTTACTCCTTGGAAGCCA	GCCCCGAAGGAAAGTCTTCT	164bp
Sult1c2	GACCATGTGAAAGGATGGTGG	GACTTGGGGACTGTAGAACGA	218bp
Arhgap15	TTCGGATCCCTGGAGTTGTTC	TCACGCGGTTCTTGTCACTT	160bp
Ednrb	CCATTTGGAGCTGAGATGTGC	AACCACAGAGACCACCCAAAT	192bp
Ceacam1	GTGACGTTCTCTGAGGGCAA	TACTGTGCGGGAGGGTTAGA	236bp
Pik3r5	CTGTTGCTGAACCCGGTAGA	GCTCCTGGGCTTCTGTAGTC	226bp
Gapdh	GGGTGTGAACCACGAGAAAT	TGCAGGGATGATGTTCTGGG	229bp
Small RNA	forward primer(5'-3')
miR-293-5p	TCGCAGACTCAAACTGTGTGACACTTT
miR-598-3p	CAGTACGTCATCGTCGTCATCGTTA
miR-340-5p	AGCAGCTGTTATAAAGCAATGAGACTGATT
miR-192-5p	CAGTGCTGACCTATGAATTGACAGCC
miR-101b-3p	CAGTGCGTACAGTACTGTGATAGCTGAA
miR-148a-3p	CAGTGCTCAGTGCACTACAGAACTTTG
miR-1b	CAGTGCGTGGAATGTAAAGAAGTATGTAT
let-7a-1-3p	CAGTGCGCTATACAATCTACTGTCTTTCC
piR-rno-62740	CCGCAGAAATGGATTTTTGGAACTAGGAG
piR-rno-62736	CAGCTGTGGATTTTTGGAACTAGGAG
piR-rno-62944	CAGTGAGGCAGTGTAGTTAGCTGATTG
piR-rno-62902	CAGTGCATAATCTGAAGGTCGTGAGT
piR-rno-62978	CTGCAGAGGCAGTGTAATTAGCTGATTG
