# Supplementary material for: Perinatal Exposure to Nicotine Alters Sperm RNA Profiles in Rats
Source: Front Endocrinol (Lausanne). 2022 May 4;13:893863. doi: 10.3389/fendo.2022.893863 (PMC9114732; doi:10.3389/fendo.2022.893863)
Supplement: Supplementary file 3 [file DataSheet_3.xlsx]

## Sheet: NIC_Control_All
baseMean	log2FoldChange	lfcSE	stat	pvalue	padj	id	pval	qval	lfdr	statistic	param.cutoff	param.N.cens	param.eta0	param.eta0.SE	param.sd	param.sd.SE
17.9915	-21.8861	2.7834	-7.86308	3.74789e-15	3.89258e-11	Krt34	2.22045e-16	1.81131e-12	1.81131e-12	normal	2.21387	23984	0.989976	0.00110301	0.95126	0.00566984
17.7308	-21.8614	2.79057	-7.83405	4.724e-15	3.89258e-11	Krtap7-1	2.22045e-16	1.81131e-12	1.81131e-12	normal	2.21387	23984	0.989976	0.00110301	0.95126	0.00566984
17.7308	-21.8614	2.79057	-7.83405	4.724e-15	3.89258e-11	Krtap3-1	2.22045e-16	1.81131e-12	1.81131e-12	normal	2.21387	23984	0.989976	0.00110301	0.95126	0.00566984
16.1416	21.104	2.81332	7.50146	6.31113e-14	3.12022e-10	LOC100909831	3.10862e-15	1.5215e-11	0.000261774	normal	2.21387	23984	0.989976	0.00110301	0.95126	0.00566984
16.1416	21.104	2.81332	7.50146	6.31113e-14	3.12022e-10	Olr491	3.10862e-15	1.5215e-11	0.000261774	normal	2.21387	23984	0.989976	0.00110301	0.95126	0.00566984
335.643	3.24745	0.604048	5.37615	7.60973e-08	0.000313521	Cmah	1.58958e-08	5.99757e-05	0.000261774	normal	2.21387	23984	0.989976	0.00110301	0.95126	0.00566984
1961.93	2.11427	0.399896	5.28706	1.24297e-07	0.000438947	C4a	2.72954e-08	8.84535e-05	0.000261774	normal	2.21387	23984	0.989976	0.00110301	0.95126	0.00566984
1421.34	3.15976	0.603246	5.23794	1.62379e-07	0.00050175	LOC102549587	3.66418e-08	0.000106428	0.000261774	normal	2.21387	23984	0.989976	0.00110301	0.95126	0.00566984
2151.14	1.81597	0.348427	5.2119	1.86915e-07	0.000513393	LOC103689965	4.27871e-08	0.000116344	0.000611071	normal	2.21387	23984	0.989976	0.00110301	0.95126	0.00566984
96.1498	6.50168	1.26921	5.12262	3.01319e-07	0.000744859	Ctsq	7.24088e-08	0.00017396	0.000611071	normal	2.21387	23984	0.989976	0.00110301	0.95126	0.00566984
526.305	3.53856	0.696548	5.08014	3.77163e-07	0.000847588	Plek	9.27271e-08	0.000206294	0.00385463	normal	2.21387	23984	0.989976	0.00110301	0.95126	0.00566984
178.136	4.66989	0.951845	4.90615	9.28833e-07	0.0019134	Hdc	2.50238e-07	0.000510322	0.00480231	normal	2.21387	23984	0.989976	0.00110301	0.95126	0.00566984
22.5288	8.06508	1.71664	4.69818	2.62494e-06	0.00493708	LOC108351452	7.85651e-07	0.00130541	0.00480231	normal	2.21387	23984	0.989976	0.00110301	0.95126	0.00566984
157.762	2.59155	0.553128	4.68526	2.79608e-06	0.00493708	Ednrb	8.42238e-07	0.00137256	0.00480231	normal	2.21387	23984	0.989976	0.00110301	0.95126	0.00566984
29.3855	-8.2871	1.78939	-4.63124	3.63485e-06	0.00574085	LOC100912943	1.12431e-06	0.00167218	0.00480231	normal	2.21387	23984	0.989976	0.00110301	0.95126	0.00566984
156.635	3.02172	0.654453	4.61717	3.89e-06	0.00574085	LOC102552189	1.21151e-06	0.00175449	0.00480231	normal	2.21387	23984	0.989976	0.00110301	0.95126	0.00566984
25.5325	-8.08159	1.7515	-4.6141	3.948e-06	0.00574085	LOC108351890	1.23141e-06	0.00177267	0.0414516	normal	2.21387	23984	0.989976	0.00110301	0.95126	0.00566984
2302.23	1.95805	0.456051	4.29349	1.75882e-05	0.0221056	Sult1c2	6.37721e-06	0.00778843	0.0414516	normal	2.21387	23984	0.989976	0.00110301	0.95126	0.00566984
30.2565	-7.44039	1.73298	-4.29341	1.75946e-05	0.0221056	LOC108351765	6.37976e-06	0.00779096	0.0414516	normal	2.21387	23984	0.989976	0.00110301	0.95126	0.00566984
1509.08	1.60595	0.374367	4.28978	1.78848e-05	0.0221056	C4b	6.49564e-06	0.00790548	0.0414516	normal	2.21387	23984	0.989976	0.00110301	0.95126	0.00566984
44.8291	4.83429	1.15369	4.19028	2.78607e-05	0.032796	Ereg	1.05793e-05	0.011497	0.0414516	normal	2.21387	23984	0.989976	0.00110301	0.95126	0.00566984
113.423	3.15634	0.757406	4.1673	3.08232e-05	0.0346341	Tfec	1.18235e-05	0.0124432	0.0414516	normal	2.21387	23984	0.989976	0.00110301	0.95126	0.00566984
107.148	2.23339	0.543327	4.11058	3.94673e-05	0.0424188	Ceacam1	1.5519e-05	0.0149315	0.0414516	normal	2.21387	23984	0.989976	0.00110301	0.95126	0.00566984
61.6886	2.8958	0.707114	4.09524	4.21729e-05	0.0434381	LOC103694303	1.66933e-05	0.0156352	0.0414516	normal	2.21387	23984	0.989976	0.00110301	0.95126	0.00566984
68.626	2.82483	0.695286	4.06284	4.84798e-05	0.0473271	Selp	1.94594e-05	0.0171538	0.0414516	normal	2.21387	23984	0.989976	0.00110301	0.95126	0.00566984
180.807	2.52852	0.623527	4.05518	5.00953e-05	0.0473271	Bank1	2.01739e-05	0.0175175	0.0414516	normal	2.21387	23984	0.989976	0.00110301	0.95126	0.00566984
825.31	2.00096	0.494327	4.04784	5.16922e-05	0.0473271	Pik3r5	2.08824e-05	0.0178675	0.0414516	normal	2.21387	23984	0.989976	0.00110301	0.95126	0.00566984
529.71	2.06587	0.513523	4.02294	5.74769e-05	0.0485126	Gpm6a	2.34669e-05	0.0190619	0.0414516	normal	2.21387	23984	0.989976	0.00110301	0.95126	0.00566984
2983.69	-3.5247	0.876962	-4.01922	5.83917e-05	0.0485126	LOC108351567	2.38781e-05	0.0192409	0.0414516	normal	2.21387	23984	0.989976	0.00110301	0.95126	0.00566984
15.6611	-7.38742	1.83891	-4.01728	5.88745e-05	0.0485126	Stra8	2.40953e-05	0.0193343	0.0414516	normal	2.21387	23984	0.989976	0.00110301	0.95126	0.00566984
22.9293	5.75859	1.44096	3.99637	6.43225e-05	0.049825	Fcrl3	2.65589e-05	0.020341	0.0414516	normal	2.21387	23984	0.989976	0.00110301	0.95126	0.00566984
1540.41	2.12327	0.531387	3.99572	6.44984e-05	0.049825	Arhgap15	2.66388e-05	0.0203722	0.0551859	normal	2.21387	23984	0.989976	0.00110301	0.95126	0.00566984
193.374	2.84089	0.714117	3.97818	6.94439e-05	0.0520198	Msln	2.88938e-05	0.0214271	0.149036	normal	2.21387	23984	0.989976	0.00110301	0.95126	0.00566984
43.6106	3.72072	0.947558	3.92664	8.61391e-05	0.0626282	Dhrs9	3.66195e-05	0.0261511	0.149036	normal	2.21387	23984	0.989976	0.00110301	0.95126	0.00566984
436.481	1.82514	0.470556	3.87869	0.000105022	0.0741758	LOC102551938	4.55385e-05	0.0311875	0.149036	normal	2.21387	23984	0.989976	0.00110301	0.95126	0.00566984
10094.5	-2.02489	0.531939	-3.80662	0.000140877	0.0967354	LOC108352752	6.28985e-05	0.0398942	0.149036	normal	2.21387	23984	0.989976	0.00110301	0.95126	0.00566984
201.895	2.50217	0.659829	3.79215	0.000149351	0.0997826	LOC499229	6.70707e-05	0.0417983	0.149036	normal	2.21387	23984	0.989976	0.00110301	0.95126	0.00566984
521.846	1.93493	0.513291	3.76966	0.000163471	0.106342	Mitf	7.40744e-05	0.0448495	0.149036	normal	2.21387	23984	0.989976	0.00110301	0.95126	0.00566984
235.797	2.0481	0.546547	3.74734	0.00017872	0.113281	Stk17b	8.17051e-05	0.0479822	0.149036	normal	2.21387	23984	0.989976	0.00110301	0.95126	0.00566984
284.347	2.4183	0.648674	3.72806	0.000192959	0.119249	Col6a5	8.88894e-05	0.0507642	0.149036	normal	2.21387	23984	0.989976	0.00110301	0.95126	0.00566984
46.4747	5.80605	1.56299	3.71469	0.00020345	0.121612	LOC103692325	9.42159e-05	0.0527299	0.149036	normal	2.21387	23984	0.989976	0.00110301	0.95126	0.00566984
229.845	1.92699	0.519296	3.71078	0.000206623	0.121612	Samsn1	9.58325e-05	0.053311	0.149036	normal	2.21387	23984	0.989976	0.00110301	0.95126	0.00566984
546.072	1.76248	0.476046	3.70234	0.000213623	0.122808	Rab8b	9.94073e-05	0.0545715	0.149036	normal	2.21387	23984	0.989976	0.00110301	0.95126	0.00566984
38.5523	4.34221	1.17528	3.69462	0.000220216	0.123416	LOC100912139	0.000102785	0.0557323	0.149036	normal	2.21387	23984	0.989976	0.00110301	0.95126	0.00566984
12.4876	-7.05668	1.91262	-3.68953	0.000224665	0.123416	LOC108350013	0.00010507	0.0565015	0.149036	normal	2.21387	23984	0.989976	0.00110301	0.95126	0.00566984
59.4188	3.83633	1.04319	3.67749	0.000235537	0.126576	Hpgds	0.000110672	0.058335	0.149036	normal	2.21387	23984	0.989976	0.00110301	0.95126	0.00566984
20.2056	-5.2355	1.43396	-3.65108	0.000261137	0.13487	Trmo	0.000123963	0.0624069	0.149036	normal	2.21387	23984	0.989976	0.00110301	0.95126	0.00566984
22.7642	5.2379	1.4349	3.65035	0.000261884	0.13487	Slpil2	0.000124353	0.0625209	0.149036	normal	2.21387	23984	0.989976	0.00110301	0.95126	0.00566984
1469.27	1.69931	0.466846	3.63998	0.000272663	0.1371	Elmo1	0.000129989	0.0641354	0.149036	normal	2.21387	23984	0.989976	0.00110301	0.95126	0.00566984
43.205	3.88333	1.06813	3.63563	0.000277306	0.1371	LOC102554746	0.000132424	0.0648142	0.182766	normal	2.21387	23984	0.989976	0.00110301	0.95126	0.00566984
1062.71	1.86722	0.515417	3.62274	0.0002915	0.141292	Zeb2	0.000139893	0.067127	0.203266	normal	2.21387	23984	0.989976	0.00110301	0.95126	0.00566984
63.6786	-3.81664	1.06537	-3.58246	0.000340368	0.161806	Tpm2	0.000165871	0.0749934	0.203266	normal	2.21387	23984	0.989976	0.00110301	0.95126	0.00566984
275.985	2.39221	0.671285	3.56362	0.00036577	0.168824	Aoah	0.000179524	0.0787741	0.203266	normal	2.21387	23984	0.989976	0.00110301	0.95126	0.00566984
98145.6	2.31221	0.64923	3.56147	0.000368791	0.168824	Rmrp	0.000181153	0.0792105	0.203266	normal	2.21387	23984	0.989976	0.00110301	0.95126	0.00566984
156.932	2.19549	0.617678	3.55442	0.000378814	0.17026	Lrrn4	0.000186571	0.0806396	0.203266	normal	2.21387	23984	0.989976	0.00110301	0.95126	0.00566984
804.989	1.98465	0.560375	3.54166	0.000397624	0.175523	Prkcb	0.000196776	0.083244	0.203266	normal	2.21387	23984	0.989976	0.00110301	0.95126	0.00566984
16.1722	-6.34687	1.79744	-3.53107	0.000413883	0.178705	LOC100363454	0.000205635	0.0854169	0.203266	normal	2.21387	23984	0.989976	0.00110301	0.95126	0.00566984
573.606	1.63381	0.463543	3.52462	0.000424094	0.178705	Tec	0.000211216	0.0867458	0.203266	normal	2.21387	23984	0.989976	0.00110301	0.95126	0.00566984
205.783	2.83214	0.803877	3.52311	0.000426521	0.178705	St8sia4	0.000212545	0.0870578	0.203266	normal	2.21387	23984	0.989976	0.00110301	0.95126	0.00566984
3309.58	1.86707	0.53081	3.51741	0.000435787	0.179544	LOC100134871	0.000217624	0.088235	0.203266	normal	2.21387	23984	0.989976	0.00110301	0.95126	0.00566984
11.8722	-6.9772	1.98692	-3.51156	0.000445488	0.180532	LOC108353432	0.000222952	0.0894448	0.319078	normal	2.21387	23984	0.989976	0.00110301	0.95126	0.00566984
32.8784	-4.56666	1.31351	-3.47668	0.000507669	0.200635	LOC108350742	0.000257371	0.0989699	0.319078	normal	2.21387	23984	0.989976	0.00110301	0.95126	0.00566984
83.0618	2.47878	0.713369	3.47475	0.000511328	0.200635	Prg4	0.000259409	0.0995093	0.319078	normal	2.21387	23984	0.989976	0.00110301	0.95126	0.00566984
360.809	1.6801	0.488756	3.4375	0.000587108	0.226771	Tf	0.000301941	0.11019	0.319078	normal	2.21387	23984	0.989976	0.00110301	0.95126	0.00566984
220.923	2.18147	0.638499	3.41656	0.000634169	0.240514	LOC100910286	0.000328631	0.116378	0.319078	normal	2.21387	23984	0.989976	0.00110301	0.95126	0.00566984
231.265	2.55463	0.748749	3.41186	0.000645201	0.240514	Ccl21	0.000334916	0.117782	0.319078	normal	2.21387	23984	0.989976	0.00110301	0.95126	0.00566984
18.9735	5.52843	1.62212	3.40814	0.000654073	0.240514	LOC103694893	0.000339979	0.118899	0.319078	normal	2.21387	23984	0.989976	0.00110301	0.95126	0.00566984
15.8927	-7.40362	2.17433	-3.40501	0.000661609	0.240514	LOC108348462	0.000344284	0.119839	0.319078	normal	2.21387	23984	0.989976	0.00110301	0.95126	0.00566984
1512.59	1.82875	0.538747	3.39444	0.000687687	0.243018	Fn1	0.000359219	0.123033	0.319078	normal	2.21387	23984	0.989976	0.00110301	0.95126	0.00566984
21.4624	6.08126	1.79163	3.39425	0.000688158	0.243018	Ccl2	0.000359488	0.12309	0.319078	normal	2.21387	23984	0.989976	0.00110301	0.95126	0.00566984
23.0755	-5.73775	1.69368	-3.38774	0.000704699	0.245354	LOC102556043	0.000368991	0.125068	0.319078	normal	2.21387	23984	0.989976	0.00110301	0.95126	0.00566984
12.0514	-7.00546	2.07231	-3.38051	0.000723512	0.248406	LOC103693361	0.000379825	0.127276	0.319078	normal	2.21387	23984	0.989976	0.00110301	0.95126	0.00566984
17.1704	-6.42247	1.91402	-3.35548	0.000792275	0.268288	LOC108351044	0.000419654	0.134976	0.319078	normal	2.21387	23984	0.989976	0.00110301	0.95126	0.00566984
1533.51	-1.749	0.522683	-3.3462	0.00081927	0.27368	Cirbp	0.000435385	0.13785	0.319078	normal	2.21387	23984	0.989976	0.00110301	0.95126	0.00566984
24.8387	4.22293	1.26476	3.33891	0.000841079	0.274045	Il7r	0.00044813	0.140113	0.319078	normal	2.21387	23984	0.989976	0.00110301	0.95126	0.00566984
13.3488	-7.15109	2.14205	-3.33843	0.000842533	0.274045	LOC102547573	0.000448981	0.140263	0.319078	normal	2.21387	23984	0.989976	0.00110301	0.95126	0.00566984
10.4621	-6.7966	2.03861	-3.33394	0.000856263	0.274894	LOC108351012	0.000457024	0.14166	0.319078	normal	2.21387	23984	0.989976	0.00110301	0.95126	0.00566984
16.1155	6.68129	2.00997	3.32407	0.000887141	0.281155	LOC100909629	0.000475155	0.14473	0.319078	normal	2.21387	23984	0.989976	0.00110301	0.95126	0.00566984
273.85	-2.76935	0.835733	-3.31368	0.000920784	0.288124	Fam50b	0.00049498	0.147969	0.319078	normal	2.21387	23984	0.989976	0.00110301	0.95126	0.00566984
11.7819	-6.972	2.11975	-3.28907	0.0010052	0.309643	LOC108349704	0.000545028	0.155632	0.319078	normal	2.21387	23984	0.989976	0.00110301	0.95126	0.00566984
1694.73	1.60175	0.487381	3.28644	0.00101461	0.309643	Agpat4	0.000550635	0.156449	0.319078	normal	2.21387	23984	0.989976	0.00110301	0.95126	0.00566984
18.4728	5.85924	1.78706	3.2787	0.00104288	0.314389	LOC102550154	0.000567504	0.158855	0.319078	normal	2.21387	23984	0.989976	0.00110301	0.95126	0.00566984
15.397	6.61769	2.02315	3.27099	0.00107171	0.319188	LOC102552504	0.000584755	0.161244	0.319078	normal	2.21387	23984	0.989976	0.00110301	0.95126	0.00566984
203.747	1.833	0.561147	3.26652	0.0010888	0.320418	C3	0.000595002	0.162629	0.319078	normal	2.21387	23984	0.989976	0.00110301	0.95126	0.00566984
222.432	1.74462	0.535659	3.25696	0.0011261	0.324752	Cntnap5a	0.000617424	0.165578	0.319078	normal	2.21387	23984	0.989976	0.00110301	0.95126	0.00566984
10.164	-6.75547	2.07475	-3.25603	0.0011298	0.324752	Cyp2d5	0.000619651	0.165864	0.319078	normal	2.21387	23984	0.989976	0.00110301	0.95126	0.00566984
354.114	1.84564	0.568444	3.24683	0.00116699	0.326523	Emilin2	0.000642079	0.168694	0.319078	normal	2.21387	23984	0.989976	0.00110301	0.95126	0.00566984
891.795	1.51257	0.465862	3.24681	0.00116705	0.326523	Gda	0.000642116	0.168698	0.319078	normal	2.21387	23984	0.989976	0.00110301	0.95126	0.00566984
1560.25	1.78785	0.553073	3.23258	0.00122678	0.326523	Ell2	0.00067829	0.173048	0.319078	normal	2.21387	23984	0.989976	0.00110301	0.95126	0.00566984
23.1047	5.44265	1.68428	3.23145	0.00123166	0.326523	Slc22a2	0.000681251	0.173393	0.319078	normal	2.21387	23984	0.989976	0.00110301	0.95126	0.00566984
16.0506	-6.53174	2.02263	-3.22932	0.00124084	0.326523	LOC108353112	0.000686831	0.174038	0.319078	normal	2.21387	23984	0.989976	0.00110301	0.95126	0.00566984
3153.52	1.68015	0.520386	3.22866	0.00124373	0.326523	Hbb	0.000688584	0.17424	0.319078	normal	2.21387	23984	0.989976	0.00110301	0.95126	0.00566984
19.841	5.62838	1.74621	3.2232	0.00126767	0.326523	Ccl7	0.000703154	0.175894	0.319078	normal	2.21387	23984	0.989976	0.00110301	0.95126	0.00566984
15.1834	-4.78283	1.48441	-3.22204	0.00127281	0.326523	Rprml	0.000706281	0.176245	0.319078	normal	2.21387	23984	0.989976	0.00110301	0.95126	0.00566984
28.3322	3.23033	1.00275	3.22148	0.0012753	0.326523	Adam24	0.0007078	0.176414	0.319078	normal	2.21387	23984	0.989976	0.00110301	0.95126	0.00566984
812.063	1.41103	0.438323	3.21915	0.00128571	0.326523	Hdac9	0.000714144	0.177118	0.319078	normal	2.21387	23984	0.989976	0.00110301	0.95126	0.00566984
36.9267	3.63344	1.12905	3.21815	0.00129019	0.326523	LOC100912196	0.000716875	0.177418	0.319078	normal	2.21387	23984	0.989976	0.00110301	0.95126	0.00566984
23.7691	-5.75257	1.78806	-3.2172	0.00129447	0.326523	LOC102551204	0.000719487	0.177705	0.319078	normal	2.21387	23984	0.989976	0.00110301	0.95126	0.00566984
10799.2	1.59579	0.496867	3.2117	0.00131952	0.327916	Igsf5	0.000734788	0.179359	0.319078	normal	2.21387	23984	0.989976	0.00110301	0.95126	0.00566984
34.1467	3.8368	1.1952	3.21018	0.00132652	0.327916	Plpp4	0.000739069	0.179816	0.319078	normal	2.21387	23984	0.989976	0.00110301	0.95126	0.00566984
10.2234	-6.76413	2.11354	-3.20038	0.00137248	0.334386	LOC102547165	0.000767228	0.182743	0.319078	normal	2.21387	23984	0.989976	0.00110301	0.95126	0.00566984
1009.92	1.56154	0.488559	3.19622	0.00139239	0.334386	Zdhhc14	0.000779452	0.183976	0.319078	normal	2.21387	23984	0.989976	0.00110301	0.95126	0.00566984
360.258	2.26187	0.708306	3.19335	0.00140634	0.334386	Wt1	0.000788031	0.184828	0.319078	normal	2.21387	23984	0.989976	0.00110301	0.95126	0.00566984
65.6529	2.8872	0.904537	3.19191	0.00141337	0.334386	Vom2r23	0.000792359	0.185253	0.319078	normal	2.21387	23984	0.989976	0.00110301	0.95126	0.00566984
11.1438	-5.99707	1.87967	-3.19049	0.00142033	0.334386	LOC102551372	0.000796641	0.185672	0.388114	normal	2.21387	23984	0.989976	0.00110301	0.95126	0.00566984
63.5263	2.9338	0.921873	3.18243	0.00146043	0.340582	LOC102548009	0.000821363	0.188634	0.388114	normal	2.21387	23984	0.989976	0.00110301	0.95126	0.00566984
150.023	1.94085	0.612001	3.17132	0.00151749	0.350582	Ass1	0.000856659	0.192714	0.388114	normal	2.21387	23984	0.989976	0.00110301	0.95126	0.00566984
12.6683	-5.60991	1.77302	-3.16404	0.00155593	0.354827	LOC103694344	0.000880509	0.195379	0.388114	normal	2.21387	23984	0.989976	0.00110301	0.95126	0.00566984
39.5195	-4.37942	1.38483	-3.16243	0.00156457	0.354827	Dhh	0.000885878	0.195969	0.388114	normal	2.21387	23984	0.989976	0.00110301	0.95126	0.00566984
41.9419	3.67185	1.1625	3.15857	0.00158545	0.356294	LOC108351339	0.000898864	0.19738	0.388114	normal	2.21387	23984	0.989976	0.00110301	0.95126	0.00566984
21.0114	-4.6665	1.47945	-3.15422	0.0016093	0.358395	Cyp2d1	0.000913716	0.19897	0.388114	normal	2.21387	23984	0.989976	0.00110301	0.95126	0.00566984
355.19	1.35228	0.4304	3.14191	0.00167852	0.364759	Orai1	0.000956943	0.203449	0.388114	normal	2.21387	23984	0.989976	0.00110301	0.95126	0.00566984
9.66256	-6.68711	2.12941	-3.14036	0.00168741	0.364759	LOC102547271	0.000962508	0.20401	0.388114	normal	2.21387	23984	0.989976	0.00110301	0.95126	0.00566984
12.8475	-7.09674	2.26097	-3.13881	0.00169638	0.364759	Vtn	0.000968128	0.204573	0.388114	normal	2.21387	23984	0.989976	0.00110301	0.95126	0.00566984
31.1977	4.76033	1.51679	3.13843	0.00169857	0.364759	LOC103692162	0.000969502	0.20471	0.388114	normal	2.21387	23984	0.989976	0.00110301	0.95126	0.00566984
502.507	1.61845	0.516373	3.13426	0.00172288	0.364759	St3gal1	0.000984737	0.206218	0.388114	normal	2.21387	23984	0.989976	0.00110301	0.95126	0.00566984
54.214	3.4313	1.09498	3.13366	0.00172641	0.364759	LOC103690020	0.000986954	0.206435	0.459394	normal	2.21387	23984	0.989976	0.00110301	0.95126	0.00566984
26.7346	-3.66593	1.17252	-3.12654	0.00176876	0.37054	RGD1562200	0.00101356	0.209463	0.459394	normal	2.21387	23984	0.989976	0.00110301	0.95126	0.00566984
4874.57	1.54175	0.494424	3.11828	0.00181911	0.377885	Ranbp17	0.00104527	0.212978	0.459394	normal	2.21387	23984	0.989976	0.00110301	0.95126	0.00566984
13.7358	6.45165	2.07186	3.11394	0.00184606	0.378474	Chi3l3	0.00106228	0.214823	0.459394	normal	2.21387	23984	0.989976	0.00110301	0.95126	0.00566984
114.486	-3.22594	1.03631	-3.1129	0.00185256	0.378474	Th	0.00106638	0.215264	0.459394	normal	2.21387	23984	0.989976	0.00110301	0.95126	0.00566984
177.057	1.83782	0.592038	3.10423	0.00190772	0.386549	Itgam	0.00110128	0.218951	0.459394	normal	2.21387	23984	0.989976	0.00110301	0.95126	0.00566984
18.0796	-4.5739	1.47982	-3.09086	0.00199579	0.399005	LOC103693197	0.0011572	0.224632	0.459394	normal	2.21387	23984	0.989976	0.00110301	0.95126	0.00566984
12.7608	-7.08721	2.29394	-3.08954	0.00200468	0.399005	LOC102555913	0.00116286	0.225192	0.459394	normal	2.21387	23984	0.989976	0.00110301	0.95126	0.00566984
318.665	2.04725	0.663415	3.08593	0.0020292	0.399005	LOC108348042	0.00117847	0.226724	0.459394	normal	2.21387	23984	0.989976	0.00110301	0.95126	0.00566984
13.2057	-7.13663	2.31314	-3.08526	0.00203376	0.399005	Enho	0.00118138	0.227007	0.459394	normal	2.21387	23984	0.989976	0.00110301	0.95126	0.00566984
11.6774	-6.95944	2.25882	-3.08101	0.002063	0.401554	Ankrd65	0.00120003	0.228806	0.459394	normal	2.21387	23984	0.989976	0.00110301	0.95126	0.00566984
15.1296	-4.10316	1.33316	-3.07776	0.00208561	0.402783	Mageb1	0.00121447	0.23018	0.459394	normal	2.21387	23984	0.989976	0.00110301	0.95126	0.00566984
17.5181	-7.53856	2.45363	-3.07241	0.00212334	0.404951	Krt81	0.00123861	0.23244	0.459394	normal	2.21387	23984	0.989976	0.00110301	0.95126	0.00566984
16.5971	-4.95279	1.61248	-3.07154	0.0021296	0.404951	Adgrf3	0.00124261	0.23281	0.459394	normal	2.21387	23984	0.989976	0.00110301	0.95126	0.00566984
51.4584	3.69303	1.20353	3.06849	0.00215143	0.40598	LOC103690116	0.0012566	0.234096	0.459394	normal	2.21387	23984	0.989976	0.00110301	0.95126	0.00566984
62.6006	-2.8143	0.917932	-3.06592	0.00217004	0.40639	Sac3d1	0.00126854	0.235181	0.505231	normal	2.21387	23984	0.989976	0.00110301	0.95126	0.00566984
36.193	5.51366	1.8023	3.05924	0.00221897	0.412429	LOC102546350	0.00129996	0.238259	0.505231	normal	2.21387	23984	0.989976	0.00110301	0.95126	0.00566984
230.221	1.67116	0.549818	3.03948	0.00236988	0.435185	Syk	0.00139728	0.247363	0.505231	normal	2.21387	23984	0.989976	0.00110301	0.95126	0.00566984
24.9014	-3.22335	1.06079	-3.03862	0.00237662	0.435185	Tmem101	0.00140164	0.247756	0.505231	normal	2.21387	23984	0.989976	0.00110301	0.95126	0.00566984
731.216	1.54148	0.508227	3.03306	0.00242086	0.436567	Fam196b	0.00143029	0.250312	0.505231	normal	2.21387	23984	0.989976	0.00110301	0.95126	0.00566984
16.4016	-5.23715	1.72685	-3.03278	0.0024231	0.436567	Rps27l	0.00143174	0.25044	0.505231	normal	2.21387	23984	0.989976	0.00110301	0.95126	0.00566984
16.1517	5.26163	1.73592	3.03104	0.00243715	0.436567	Mir142	0.00144085	0.251241	0.505231	normal	2.21387	23984	0.989976	0.00110301	0.95126	0.00566984
71.0627	2.07222	0.685198	3.02426	0.00249239	0.44325	LOC102547815	0.00147673	0.254347	0.505231	normal	2.21387	23984	0.989976	0.00110301	0.95126	0.00566984
30.0747	2.84713	0.942445	3.02101	0.00251937	0.443263	Vom2r53	0.00149427	0.255839	0.505231	normal	2.21387	23984	0.989976	0.00110301	0.95126	0.00566984
1615.95	1.59656	0.528674	3.01993	0.00252832	0.443263	Plxdc2	0.0015001	0.256331	0.505231	normal	2.21387	23984	0.989976	0.00110301	0.95126	0.00566984
123.005	-2.45201	0.814827	-3.00924	0.00261906	0.45553	LOC108350539	0.00155927	0.261214	0.505231	normal	2.21387	23984	0.989976	0.00110301	0.95126	0.00566984
60.3934	3.25878	1.0836	3.00737	0.00263515	0.45553	Dtx1	0.00156978	0.262061	0.505231	normal	2.21387	23984	0.989976	0.00110301	0.95126	0.00566984
104.817	1.81063	0.602623	3.00459	0.00265942	0.456534	RT1-Ba	0.00158566	0.26333	0.505231	normal	2.21387	23984	0.989976	0.00110301	0.95126	0.00566984
19.6874	6.41716	2.13932	2.99962	0.00270313	0.459981	LOC108350039	0.00161427	0.265584	0.505231	normal	2.21387	23984	0.989976	0.00110301	0.95126	0.00566984
1337.83	1.47755	0.492854	2.99794	0.00271814	0.459981	Shq1	0.0016241	0.266349	0.505231	normal	2.21387	23984	0.989976	0.00110301	0.95126	0.00566984
15.1921	4.83826	1.61548	2.99493	0.00274508	0.459981	LOC681182	0.00164177	0.267711	0.505231	normal	2.21387	23984	0.989976	0.00110301	0.95126	0.00566984
446.709	1.96374	0.655904	2.99395	0.00275393	0.459981	Pde4b	0.00164758	0.268156	0.505231	normal	2.21387	23984	0.989976	0.00110301	0.95126	0.00566984
22.5802	4.45573	1.49033	2.98977	0.00279192	0.462287	LOC100909803	0.00167253	0.270046	0.505231	normal	2.21387	23984	0.989976	0.00110301	0.95126	0.00566984
832.503	1.4899	0.498573	2.98832	0.00280514	0.462287	Dock10	0.00168122	0.270698	0.505231	normal	2.21387	23984	0.989976	0.00110301	0.95126	0.00566984
907.822	-1.12563	0.377476	-2.98199	0.00286383	0.468833	LOC103689992	0.00171985	0.273549	0.505231	normal	2.21387	23984	0.989976	0.00110301	0.95126	0.00566984
1161.15	-1.45937	0.490616	-2.97457	0.00293399	0.472781	LOC100912045	0.00176613	0.276876	0.505231	normal	2.21387	23984	0.989976	0.00110301	0.95126	0.00566984
276.31	2.22053	0.746762	2.97354	0.00294385	0.472781	Dapp1	0.00177264	0.277337	0.505231	normal	2.21387	23984	0.989976	0.00110301	0.95126	0.00566984
34.7475	3.8515	1.29532	2.97339	0.00294532	0.472781	LOC102549314	0.00177361	0.277405	0.505231	normal	2.21387	23984	0.989976	0.00110301	0.95126	0.00566984
51.9433	2.90815	0.979279	2.96969	0.00298102	0.473918	RGD1564770	0.00179721	0.279057	0.505231	normal	2.21387	23984	0.989976	0.00110301	0.95126	0.00566984
50.5387	3.14176	1.0583	2.96869	0.00299075	0.473918	LOC102553441	0.00180364	0.279504	0.505231	normal	2.21387	23984	0.989976	0.00110301	0.95126	0.00566984
65.3482	2.42006	0.816153	2.96521	0.00302479	0.47626	Tnfaip8l3	0.00182617	0.281053	0.505231	normal	2.21387	23984	0.989976	0.00110301	0.95126	0.00566984
91.3242	1.98461	0.669929	2.96242	0.00305234	0.476892	Cdc20b	0.00184442	0.282293	0.505231	normal	2.21387	23984	0.989976	0.00110301	0.95126	0.00566984
908.136	-1.12038	0.378392	-2.9609	0.00306739	0.476892	Rps9	0.0018544	0.282965	0.505231	normal	2.21387	23984	0.989976	0.00110301	0.95126	0.00566984
40.27	2.97019	1.00402	2.95831	0.00309334	0.47792	Il1rn	0.00187162	0.284114	0.505231	normal	2.21387	23984	0.989976	0.00110301	0.95126	0.00566984
81.0766	2.25232	0.76227	2.95475	0.00312919	0.478716	LOC102548035	0.00189543	0.285685	0.505231	normal	2.21387	23984	0.989976	0.00110301	0.95126	0.00566984
34.2568	-3.42577	1.15972	-2.95396	0.00313721	0.478716	Ccdc71l	0.00190076	0.286034	0.505231	normal	2.21387	23984	0.989976	0.00110301	0.95126	0.00566984
213.581	1.66314	0.563691	2.95044	0.00317322	0.479319	Epha5	0.0019247	0.287586	0.505231	normal	2.21387	23984	0.989976	0.00110301	0.95126	0.00566984
9.27844	-6.62744	2.24675	-2.94979	0.00317995	0.479319	LOC100910501	0.00192918	0.287873	0.562839	normal	2.21387	23984	0.989976	0.00110301	0.95126	0.00566984
568.006	1.51701	0.51526	2.94417	0.00323825	0.485149	Ptprc	0.00196801	0.290676	0.562839	normal	2.21387	23984	0.989976	0.00110301	0.95126	0.00566984
90.4056	3.00495	1.02239	2.93914	0.00329128	0.490123	Cd36	0.00200339	0.293179	0.562839	normal	2.21387	23984	0.989976	0.00110301	0.95126	0.00566984
174.464	1.81539	0.618185	2.93665	0.00331779	0.491113	Gcnt2	0.0020211	0.294415	0.562839	normal	2.21387	23984	0.989976	0.00110301	0.95126	0.00566984
915.859	1.31926	0.450033	2.93147	0.00337365	0.494408	Ust	0.00205845	0.296985	0.562839	normal	2.21387	23984	0.989976	0.00110301	0.95126	0.00566984
11.3623	-5.14211	1.75446	-2.93088	0.00338005	0.494408	RGD1562381	0.00206273	0.297277	0.562839	normal	2.21387	23984	0.989976	0.00110301	0.95126	0.00566984
10.9142	-5.96806	2.04347	-2.92055	0.00349419	0.500886	LOC102550769	0.00213925	0.30238	0.562839	normal	2.21387	23984	0.989976	0.00110301	0.95126	0.00566984
539.537	-2.14447	0.734383	-2.9201	0.00349919	0.500886	Ccsap	0.00214261	0.302599	0.562839	normal	2.21387	23984	0.989976	0.00110301	0.95126	0.00566984
89.6452	2.13814	0.732388	2.9194	0.00350701	0.500886	Slc4a1	0.00214786	0.302942	0.562839	normal	2.21387	23984	0.989976	0.00110301	0.95126	0.00566984
13.626	7.34075	2.51589	2.91775	0.00352565	0.500886	LOC108349736	0.00216039	0.303755	0.562839	normal	2.21387	23984	0.989976	0.00110301	0.95126	0.00566984
13.626	7.34075	2.51589	2.91775	0.00352565	0.500886	LOC108349734	0.00216039	0.303755	0.562839	normal	2.21387	23984	0.989976	0.00110301	0.95126	0.00566984
1428.64	1.19485	0.410285	2.91224	0.0035885	0.506462	Pip4k2a	0.00220267	0.306463	0.562839	normal	2.21387	23984	0.989976	0.00110301	0.95126	0.00566984
574.19	1.45658	0.500634	2.90948	0.00362035	0.506462	Fras1	0.00222412	0.307815	0.562839	normal	2.21387	23984	0.989976	0.00110301	0.95126	0.00566984
11.9008	-6.98671	2.40179	-2.90896	0.00362637	0.506462	LOC102553376	0.00222817	0.308069	0.591844	normal	2.21387	23984	0.989976	0.00110301	0.95126	0.00566984
329.409	1.55318	0.535553	2.90013	0.00373003	0.517766	B3galnt1	0.00229812	0.312631	0.591844	normal	2.21387	23984	0.989976	0.00110301	0.95126	0.00566984
892.541	1.67516	0.577935	2.89853	0.0037492	0.517766	LOC103694855	0.00231107	0.31346	0.591844	normal	2.21387	23984	0.989976	0.00110301	0.95126	0.00566984
53.157	2.18078	0.754819	2.88914	0.003863	0.529592	Gvinp1	0.00238812	0.31829	0.591844	normal	2.21387	23984	0.989976	0.00110301	0.95126	0.00566984
16.157	5.29147	1.8331	2.88662	0.00389403	0.529592	LOC108352445	0.00240916	0.31958	0.591844	normal	2.21387	23984	0.989976	0.00110301	0.95126	0.00566984
275.998	-1.48502	0.514522	-2.88621	0.0038991	0.529592	Gadd45g	0.0024126	0.31979	0.591844	normal	2.21387	23984	0.989976	0.00110301	0.95126	0.00566984
20.4731	3.8136	1.32391	2.88055	0.00396984	0.536254	LOC102552590	0.00246064	0.322686	0.591844	normal	2.21387	23984	0.989976	0.00110301	0.95126	0.00566984
16.2049	5.23221	1.8187	2.8769	0.00401599	0.539539	LOC103694449	0.00249203	0.324545	0.591844	normal	2.21387	23984	0.989976	0.00110301	0.95126	0.00566984
128.572	-2.0397	0.709682	-2.87411	0.00405169	0.541204	Fam81a	0.00251633	0.325967	0.591844	normal	2.21387	23984	0.989976	0.00110301	0.95126	0.00566984
81.9056	2.19594	0.764467	2.87252	0.00407216	0.541204	Chrnb2	0.00253028	0.326776	0.591844	normal	2.21387	23984	0.989976	0.00110301	0.95126	0.00566984
10.4754	-5.90299	2.05725	-2.86936	0.00411304	0.542333	LOC100360128	0.00255815	0.328378	0.591844	normal	2.21387	23984	0.989976	0.00110301	0.95126	0.00566984
76.9622	1.99193	0.694573	2.86784	0.0041328	0.542333	Sirpd	0.00257162	0.329146	0.591844	normal	2.21387	23984	0.989976	0.00110301	0.95126	0.00566984
1759.83	1.68944	0.589659	2.86511	0.00416871	0.542333	Runx1	0.00259614	0.330531	0.591844	normal	2.21387	23984	0.989976	0.00110301	0.95126	0.00566984
24.0751	-4.64276	1.62123	-2.86372	0.00418695	0.542333	LOC102553491	0.0026086	0.33123	0.591844	normal	2.21387	23984	0.989976	0.00110301	0.95126	0.00566984
330.15	1.52714	0.53342	2.86292	0.00419759	0.542333	Flrt2	0.00261587	0.331636	0.591844	normal	2.21387	23984	0.989976	0.00110301	0.95126	0.00566984
31.4441	3.59134	1.25492	2.86181	0.00421229	0.542333	LOC102554041	0.00262592	0.332195	0.591844	normal	2.21387	23984	0.989976	0.00110301	0.95126	0.00566984
130.494	1.81662	0.63534	2.85928	0.00424603	0.543844	Igsf9b	0.00264899	0.333469	0.591844	normal	2.21387	23984	0.989976	0.00110301	0.95126	0.00566984
1697.25	1.1175	0.391268	2.85611	0.00428871	0.546479	Ankrd44	0.0026782	0.335064	0.591844	normal	2.21387	23984	0.989976	0.00110301	0.95126	0.00566984
31.995	-3.40633	1.19498	-2.85053	0.00436458	0.553295	Myl9	0.0027302	0.337856	0.591844	normal	2.21387	23984	0.989976	0.00110301	0.95126	0.00566984
228.37	-1.71333	0.601598	-2.84796	0.00440004	0.554944	LOC103689934	0.00275453	0.339142	0.591844	normal	2.21387	23984	0.989976	0.00110301	0.95126	0.00566984
15.3924	4.57478	1.60776	2.84543	0.00443515	0.556533	Palld	0.00277864	0.340403	0.591844	normal	2.21387	23984	0.989976	0.00110301	0.95126	0.00566984
22.5275	-4.133	1.45727	-2.83612	0.00456647	0.568179	Sstr2	0.00286897	0.345018	0.591844	normal	2.21387	23984	0.989976	0.00110301	0.95126	0.00566984
83.3334	3.16952	1.11776	2.8356	0.00457393	0.568179	Cxcl2	0.00287411	0.345276	0.591844	normal	2.21387	23984	0.989976	0.00110301	0.95126	0.00566984
63.4771	2.89711	1.0228	2.83252	0.0046182	0.570809	Klra1	0.00290463	0.346793	0.591844	normal	2.21387	23984	0.989976	0.00110301	0.95126	0.00566984
319.588	1.21327	0.428765	2.82969	0.00465937	0.573033	Nrp2	0.00293303	0.348189	0.591844	normal	2.21387	23984	0.989976	0.00110301	0.95126	0.00566984
8.07873	-6.42508	2.27459	-2.82472	0.00473224	0.573044	Tmem225	0.00298336	0.350625	0.591844	normal	2.21387	23984	0.989976	0.00110301	0.95126	0.00566984
57.2625	3.45027	1.22193	2.82362	0.00474839	0.573044	RGD1307182	0.00299453	0.351158	0.591844	normal	2.21387	23984	0.989976	0.00110301	0.95126	0.00566984
38.3061	-3.74845	1.32759	-2.8235	0.0047503	0.573044	Gpr55	0.00299584	0.351221	0.591844	normal	2.21387	23984	0.989976	0.00110301	0.95126	0.00566984
9.63731	-6.68081	2.36629	-2.82332	0.00475289	0.573044	LOC102552167	0.00299764	0.351307	0.591844	normal	2.21387	23984	0.989976	0.00110301	0.95126	0.00566984
11.7699	-6.96687	2.46894	-2.82181	0.00477536	0.573044	Dpf1	0.00301318	0.352045	0.591844	normal	2.21387	23984	0.989976	0.00110301	0.95126	0.00566984
393.032	-2.45695	0.871574	-2.81898	0.00481762	0.573067	Cfap73	0.00304242	0.353421	0.591844	normal	2.21387	23984	0.989976	0.00110301	0.95126	0.00566984
14.8405	6.35202	2.25353	2.8187	0.00482192	0.573067	LOC102554813	0.0030454	0.353561	0.591844	normal	2.21387	23984	0.989976	0.00110301	0.95126	0.00566984
13.894	-5.76625	2.04899	-2.81418	0.00489011	0.57839	LOC102550505	0.00309265	0.355749	0.591844	normal	2.21387	23984	0.989976	0.00110301	0.95126	0.00566984
1068.86	1.16685	0.415136	2.81076	0.00494244	0.581795	RGD1563888	0.00312895	0.357403	0.591844	normal	2.21387	23984	0.989976	0.00110301	0.95126	0.00566984
1618.67	-1.59137	0.567042	-2.80644	0.00500927	0.586868	Pabpn1	0.00317536	0.359484	0.591844	normal	2.21387	23984	0.989976	0.00110301	0.95126	0.00566984
131.524	2.0917	0.747074	2.79986	0.00511254	0.594473	Il33	0.0032472	0.362634	0.591844	normal	2.21387	23984	0.989976	0.00110301	0.95126	0.00566984
137.269	2.61236	0.933995	2.79698	0.00515834	0.594473	Cybb	0.00327911	0.364005	0.591844	normal	2.21387	23984	0.989976	0.00110301	0.95126	0.00566984
13.4645	-4.96705	1.77763	-2.7942	0.00520275	0.594473	Mir568	0.00331007	0.365321	0.591844	normal	2.21387	23984	0.989976	0.00110301	0.95126	0.00566984
13.286	-6.00569	2.14993	-2.79343	0.00521521	0.594473	Olr1523	0.00331876	0.365687	0.591844	normal	2.21387	23984	0.989976	0.00110301	0.95126	0.00566984
12.645	-7.0747	2.53355	-2.79241	0.00523177	0.594473	LOC102556240	0.00333032	0.366173	0.591844	normal	2.21387	23984	0.989976	0.00110301	0.95126	0.00566984
946.756	-1.40387	0.502817	-2.792	0.00523826	0.594473	LOC100912571	0.00333484	0.366362	0.591844	normal	2.21387	23984	0.989976	0.00110301	0.95126	0.00566984
667.052	1.88503	0.675215	2.79174	0.00524252	0.594473	Atp8b4	0.00333781	0.366487	0.591844	normal	2.21387	23984	0.989976	0.00110301	0.95126	0.00566984
276.582	2.16468	0.77707	2.78569	0.00534134	0.60052	Rel	0.00340685	0.369337	0.591844	normal	2.21387	23984	0.989976	0.00110301	0.95126	0.00566984
408.341	-1.4599	0.524324	-2.78435	0.00536357	0.60052	LOC685619	0.0034224	0.369969	0.591844	normal	2.21387	23984	0.989976	0.00110301	0.95126	0.00566984
630.27	1.40948	0.506405	2.7833	0.00538082	0.60052	Tbxas1	0.00343446	0.370456	0.591844	normal	2.21387	23984	0.989976	0.00110301	0.95126	0.00566984
27.1725	4.91329	1.76574	2.78257	0.00539302	0.60052	LOC100911106	0.003443	0.3708	0.591844	normal	2.21387	23984	0.989976	0.00110301	0.95126	0.00566984
140.764	1.75109	0.630522	2.7772	0.00548291	0.605004	LOC100362197	0.00350596	0.373304	0.591844	normal	2.21387	23984	0.989976	0.00110301	0.95126	0.00566984
59.5882	1.83375	0.660306	2.77711	0.00548439	0.605004	Cd200r1	0.003507	0.373345	0.591844	normal	2.21387	23984	0.989976	0.00110301	0.95126	0.00566984
39.3901	3.43687	1.23816	2.77579	0.00550671	0.605004	RGD1566006	0.00352264	0.373958	0.591844	normal	2.21387	23984	0.989976	0.00110301	0.95126	0.00566984
1860.58	1.36586	0.492599	2.77275	0.00555843	0.60542	Dock2	0.00355893	0.375367	0.591844	normal	2.21387	23984	0.989976	0.00110301	0.95126	0.00566984
220.162	1.53608	0.554004	2.77269	0.00555948	0.60542	Lta4h	0.00355966	0.375395	0.591844	normal	2.21387	23984	0.989976	0.00110301	0.95126	0.00566984
50.6562	3.04492	1.10016	2.76772	0.00564502	0.609466	Aqp1	0.00361975	0.377688	0.591844	normal	2.21387	23984	0.989976	0.00110301	0.95126	0.00566984
821.084	1.4628	0.528533	2.76767	0.00564594	0.609466	Fli1	0.00362039	0.377712	0.591844	normal	2.21387	23984	0.989976	0.00110301	0.95126	0.00566984
150.286	1.60347	0.580213	2.7636	0.00571684	0.612227	Il16	0.00367025	0.379578	0.591844	normal	2.21387	23984	0.989976	0.00110301	0.95126	0.00566984
74.6703	3.14494	1.13809	2.76335	0.00572106	0.612227	Gpr35	0.00367322	0.379688	0.591844	normal	2.21387	23984	0.989976	0.00110301	0.95126	0.00566984
177.299	-1.41035	0.511006	-2.75995	0.00578108	0.613613	LOC102548575	0.00371548	0.381243	0.591844	normal	2.21387	23984	0.989976	0.00110301	0.95126	0.00566984
214.8	1.67659	0.607502	2.7598	0.00578365	0.613613	Grap2	0.0037173	0.381309	0.591844	normal	2.21387	23984	0.989976	0.00110301	0.95126	0.00566984
30.0232	3.32263	1.20509	2.75717	0.00583049	0.615493	Bco2	0.00375031	0.382507	0.591844	normal	2.21387	23984	0.989976	0.00110301	0.95126	0.00566984
134.299	-1.93022	0.70063	-2.75497	0.00586976	0.615493	Acta2	0.003778	0.383501	0.591844	normal	2.21387	23984	0.989976	0.00110301	0.95126	0.00566984
9460.84	1.65876	0.602285	2.75411	0.00588519	0.615493	Kcnh3	0.00378889	0.383889	0.591844	normal	2.21387	23984	0.989976	0.00110301	0.95126	0.00566984
16.121	4.16527	1.51287	2.75323	0.00590096	0.615493	LOC102546882	0.00380002	0.384285	0.591844	normal	2.21387	23984	0.989976	0.00110301	0.95126	0.00566984
17.3014	5.39401	1.96027	2.75167	0.00592917	0.615836	LOC103690862	0.00381993	0.384989	0.591844	normal	2.21387	23984	0.989976	0.00110301	0.95126	0.00566984
35.4347	-3.18646	1.16039	-2.74603	0.00603205	0.621567	Ppp1r3g	0.00389264	0.387518	0.591844	normal	2.21387	23984	0.989976	0.00110301	0.95126	0.00566984
239.801	1.43139	0.521677	2.74383	0.00607273	0.621567	Muc16	0.00392143	0.388503	0.591844	normal	2.21387	23984	0.989976	0.00110301	0.95126	0.00566984
15.2449	4.42181	1.61176	2.74346	0.00607961	0.621567	Meox2	0.0039263	0.388669	0.591844	normal	2.21387	23984	0.989976	0.00110301	0.95126	0.00566984
36.9324	4.07391	1.48516	2.74308	0.00608654	0.621567	RGD1565355	0.0039312	0.388835	0.591844	normal	2.21387	23984	0.989976	0.00110301	0.95126	0.00566984
313.452	-1.79589	0.655106	-2.74137	0.00611843	0.621567	Fam167a	0.00395378	0.389598	0.591844	normal	2.21387	23984	0.989976	0.00110301	0.95126	0.00566984
94.9304	2.15914	0.787872	2.74047	0.00613521	0.621567	Emp3	0.00396567	0.389998	0.591844	normal	2.21387	23984	0.989976	0.00110301	0.95126	0.00566984
421.158	1.51368	0.552758	2.73841	0.00617365	0.622908	Coq10b	0.0039929	0.390907	0.591844	normal	2.21387	23984	0.989976	0.00110301	0.95126	0.00566984
13.0596	5.38408	1.96788	2.73598	0.00621951	0.624084	LOC102554451	0.00402543	0.391982	0.591844	normal	2.21387	23984	0.989976	0.00110301	0.95126	0.00566984
26.4977	-3.36289	1.23006	-2.73393	0.00625836	0.624084	B4galnt2	0.004053	0.392885	0.591844	normal	2.21387	23984	0.989976	0.00110301	0.95126	0.00566984
146.895	2.06105	0.753917	2.73379	0.00626104	0.624084	LOC103691439	0.0040549	0.392947	0.591844	normal	2.21387	23984	0.989976	0.00110301	0.95126	0.00566984
611.575	-1.27684	0.467608	-2.73057	0.00632247	0.627676	Ptma	0.00409852	0.394357	0.591844	normal	2.21387	23984	0.989976	0.00110301	0.95126	0.00566984
522.2	1.42088	0.521994	2.72203	0.00648819	0.630502	Thrb	0.00421641	0.398071	0.591844	normal	2.21387	23984	0.989976	0.00110301	0.95126	0.00566984
22.7413	3.63721	1.33649	2.72147	0.0064993	0.630502	Pf4	0.00422431	0.398315	0.591844	normal	2.21387	23984	0.989976	0.00110301	0.95126	0.00566984
114.203	1.84045	0.676388	2.721	0.0065085	0.630502	F5	0.00423087	0.398517	0.591844	normal	2.21387	23984	0.989976	0.00110301	0.95126	0.00566984
21.1521	-5.52751	2.03205	-2.72017	0.00652485	0.630502	LOC103693812	0.00424252	0.398875	0.591844	normal	2.21387	23984	0.989976	0.00110301	0.95126	0.00566984
56.8804	1.94799	0.716435	2.719	0.00654798	0.630502	LOC108351225	0.004259	0.399379	0.591844	normal	2.21387	23984	0.989976	0.00110301	0.95126	0.00566984
25.9343	2.86683	1.05469	2.71817	0.00656436	0.630502	LOC691850	0.00427068	0.399734	0.591844	normal	2.21387	23984	0.989976	0.00110301	0.95126	0.00566984
1460	1.26856	0.46692	2.71686	0.00659037	0.630502	Mbnl1	0.00428923	0.400296	0.591844	normal	2.21387	23984	0.989976	0.00110301	0.95126	0.00566984
9.71408	-5.81207	2.14034	-2.71548	0.00661793	0.630502	Clec2dl1	0.00430889	0.400888	0.591844	normal	2.21387	23984	0.989976	0.00110301	0.95126	0.00566984
22.1039	3.60434	1.32826	2.71359	0.00665585	0.630502	LOC103690464	0.00433596	0.401697	0.591844	normal	2.21387	23984	0.989976	0.00110301	0.95126	0.00566984
1431.34	-1.59553	0.588036	-2.71333	0.00666114	0.630502	Fam168b	0.00433973	0.401809	0.591844	normal	2.21387	23984	0.989976	0.00110301	0.95126	0.00566984
122.211	1.81336	0.668707	2.71174	0.00669309	0.630502	Itga4	0.00436255	0.402485	0.591844	normal	2.21387	23984	0.989976	0.00110301	0.95126	0.00566984
44.7928	3.2909	1.21501	2.70852	0.00675832	0.630502	LOC103693086	0.00440916	0.403851	0.591844	normal	2.21387	23984	0.989976	0.00110301	0.95126	0.00566984
9.12476	-6.60146	2.4377	-2.70807	0.00676758	0.630502	LOC103694217	0.00441578	0.404044	0.591844	normal	2.21387	23984	0.989976	0.00110301	0.95126	0.00566984
118.654	2.45749	0.907533	2.70788	0.00677135	0.630502	LOC108350523	0.00441848	0.404122	0.591844	normal	2.21387	23984	0.989976	0.00110301	0.95126	0.00566984
13.8097	4.48897	1.66028	2.70375	0.00685618	0.630502	LOC102547081	0.00447917	0.405866	0.591844	normal	2.21387	23984	0.989976	0.00110301	0.95126	0.00566984
100.475	1.79176	0.663014	2.70244	0.00688325	0.630502	Lyve1	0.00449856	0.406417	0.591844	normal	2.21387	23984	0.989976	0.00110301	0.95126	0.00566984
110.374	2.21017	0.81795	2.70208	0.0068907	0.630502	Lhcgr	0.00450389	0.406568	0.591844	normal	2.21387	23984	0.989976	0.00110301	0.95126	0.00566984
115.326	1.69884	0.628732	2.70201	0.00689223	0.630502	Slco6c1	0.00450499	0.406599	0.591844	normal	2.21387	23984	0.989976	0.00110301	0.95126	0.00566984
1117.12	-1.54985	0.573656	-2.7017	0.00689865	0.630502	Rcc2	0.00450959	0.406729	0.591844	normal	2.21387	23984	0.989976	0.00110301	0.95126	0.00566984
11.504	-6.93836	2.56833	-2.70151	0.00690253	0.630502	LOC103691346	0.00451237	0.406807	0.591844	normal	2.21387	23984	0.989976	0.00110301	0.95126	0.00566984
152.953	-1.50221	0.556509	-2.69935	0.00694754	0.630502	Ndufb7	0.00454462	0.407711	0.591844	normal	2.21387	23984	0.989976	0.00110301	0.95126	0.00566984
856.537	1.96698	0.728752	2.69911	0.00695254	0.630502	Clic4	0.0045482	0.407811	0.591844	normal	2.21387	23984	0.989976	0.00110301	0.95126	0.00566984
24.4055	2.9245	1.08404	2.69777	0.00698065	0.630502	Ms4a4c	0.00456836	0.408372	0.591844	normal	2.21387	23984	0.989976	0.00110301	0.95126	0.00566984
24.0813	-2.91878	1.08197	-2.69765	0.00698316	0.630502	LOC102556224	0.00457016	0.408422	0.591844	normal	2.21387	23984	0.989976	0.00110301	0.95126	0.00566984
551.312	1.7756	0.658266	2.69739	0.00698858	0.630502	LOC103691875	0.00457405	0.408529	0.761807	normal	2.21387	23984	0.989976	0.00110301	0.95126	0.00566984
10.359	5.02417	1.86538	2.69337	0.0070733	0.634863	LOC108351230	0.00463485	0.41103	0.761807	normal	2.21387	23984	0.989976	0.00110301	0.95126	0.00566984
54.1655	2.77668	1.0312	2.69267	0.00708827	0.634863	LOC108351210	0.0046456	0.411468	0.761807	normal	2.21387	23984	0.989976	0.00110301	0.95126	0.00566984
73.582	1.69493	0.631493	2.684	0.00727471	0.649029	Mamdc2	0.00477966	0.416845	0.761807	normal	2.21387	23984	0.989976	0.00110301	0.95126	0.00566984
135.336	2.00525	0.747811	2.68149	0.00732955	0.649029	LOC103693406	0.00481915	0.418397	0.761807	normal	2.21387	23984	0.989976	0.00110301	0.95126	0.00566984
52.611	2.84364	1.06054	2.68131	0.00733355	0.649029	RGD1564149	0.00482203	0.41851	0.761807	normal	2.21387	23984	0.989976	0.00110301	0.95126	0.00566984
275.031	1.34019	0.49998	2.68049	0.00735146	0.649029	Rnf150	0.00483494	0.419014	0.761807	normal	2.21387	23984	0.989976	0.00110301	0.95126	0.00566984
136.181	-3.02755	1.13064	-2.67773	0.0074122	0.652062	LOC100911871	0.00487873	0.420713	0.761807	normal	2.21387	23984	0.989976	0.00110301	0.95126	0.00566984
9.18464	-5.71949	2.14223	-2.66987	0.00758806	0.66368	LOC685351	0.0050057	0.425546	0.761807	normal	2.21387	23984	0.989976	0.00110301	0.95126	0.00566984
4550.24	1.25292	0.469357	2.66943	0.00759796	0.66368	Slc1a1	0.00501286	0.425815	0.761807	normal	2.21387	23984	0.989976	0.00110301	0.95126	0.00566984
77.446	1.98359	0.743689	2.66724	0.0076478	0.665682	LOC103694166	0.0050489	0.42716	0.761807	normal	2.21387	23984	0.989976	0.00110301	0.95126	0.00566984
112.979	2.0559	0.772771	2.66043	0.00780407	0.676169	Rasgrp3	0.00516204	0.431312	0.761807	normal	2.21387	23984	0.989976	0.00110301	0.95126	0.00566984
57.5798	2.70897	1.01886	2.65883	0.00784127	0.676169	Mmrn1	0.00518901	0.432287	0.761807	normal	2.21387	23984	0.989976	0.00110301	0.95126	0.00566984
271.207	1.41024	0.530476	2.65844	0.00785035	0.676169	Elk3	0.00519559	0.432524	0.761807	normal	2.21387	23984	0.989976	0.00110301	0.95126	0.00566984
271.635	1.74934	0.658577	2.65624	0.00790178	0.677781	Gng2	0.0052329	0.433861	0.761807	normal	2.21387	23984	0.989976	0.00110301	0.95126	0.00566984
66.5003	2.9634	1.11603	2.6553	0.0079239	0.677781	Slpi	0.00524894	0.434433	0.761807	normal	2.21387	23984	0.989976	0.00110301	0.95126	0.00566984
670.274	-1.28195	0.483084	-2.65367	0.00796217	0.678706	Heyl	0.00527673	0.435418	0.761807	normal	2.21387	23984	0.989976	0.00110301	0.95126	0.00566984
643.075	1.40985	0.531826	2.65096	0.00802633	0.681824	Lrrc8c	0.00532333	0.437057	0.761807	normal	2.21387	23984	0.989976	0.00110301	0.95126	0.00566984
6.93659	-6.20199	2.34086	-2.64945	0.00806238	0.682542	Kcna3	0.00534954	0.437972	0.761807	normal	2.21387	23984	0.989976	0.00110301	0.95126	0.00566984
167.914	1.84979	0.698794	2.64712	0.00811801	0.684839	LOC102548345	0.00538999	0.439373	0.761807	normal	2.21387	23984	0.989976	0.00110301	0.95126	0.00566984
57.6695	2.65966	1.00578	2.64437	0.00818432	0.684839	LOC102546561	0.00543824	0.44103	0.761807	normal	2.21387	23984	0.989976	0.00110301	0.95126	0.00566984
366.563	1.31545	0.497527	2.64398	0.00819381	0.684839	Emc2	0.00544515	0.441265	0.761807	normal	2.21387	23984	0.989976	0.00110301	0.95126	0.00566984
42.6559	2.42291	0.91648	2.64371	0.00820034	0.684839	LOC102550250	0.0054499	0.441427	0.761807	normal	2.21387	23984	0.989976	0.00110301	0.95126	0.00566984
442.165	1.59848	0.60525	2.64102	0.00826557	0.687962	Anxa3	0.00549741	0.443038	0.761807	normal	2.21387	23984	0.989976	0.00110301	0.95126	0.00566984
57.3897	-2.63427	0.999225	-2.63631	0.00838133	0.694924	Hpcal4	0.00558182	0.445859	0.761807	normal	2.21387	23984	0.989976	0.00110301	0.95126	0.00566984
7.25621	-6.26593	2.37766	-2.63533	0.00840543	0.694924	Tmem74b	0.0055994	0.44644	0.761807	normal	2.21387	23984	0.989976	0.00110301	0.95126	0.00566984
99.3	2.37337	0.90205	2.63109	0.0085112	0.69725	Gprc5a	0.00567664	0.448969	0.761807	normal	2.21387	23984	0.989976	0.00110301	0.95126	0.00566984
17.5978	-4.49238	1.70746	-2.63104	0.00851253	0.69725	RGD1560464	0.00567761	0.449001	0.761807	normal	2.21387	23984	0.989976	0.00110301	0.95126	0.00566984
108.529	1.55553	0.591273	2.63081	0.00851819	0.69725	LOC108351581	0.00568174	0.449135	0.761807	normal	2.21387	23984	0.989976	0.00110301	0.95126	0.00566984
11.4645	-6.0443	2.29957	-2.62844	0.00857765	0.697725	LOC103691904	0.00572521	0.450539	0.761807	normal	2.21387	23984	0.989976	0.00110301	0.95126	0.00566984
9.45446	6.81447	2.5927	2.62833	0.00858043	0.697725	LOC108351415	0.00572724	0.450604	0.761807	normal	2.21387	23984	0.989976	0.00110301	0.95126	0.00566984
35.5369	3.3646	1.28146	2.6256	0.00864967	0.698181	Timd4	0.00577789	0.452223	0.761807	normal	2.21387	23984	0.989976	0.00110301	0.95126	0.00566984
7.16099	-6.25485	2.3826	-2.62523	0.00865912	0.698181	LOC102551226	0.0057848	0.452443	0.761807	normal	2.21387	23984	0.989976	0.00110301	0.95126	0.00566984
51.1482	2.16857	0.826691	2.62319	0.00871107	0.698181	Serpinb11	0.00582284	0.453646	0.761807	normal	2.21387	23984	0.989976	0.00110301	0.95126	0.00566984
9.89968	-5.27673	2.01187	-2.6228	0.00872113	0.698181	LOC102548621	0.0058302	0.453878	0.761807	normal	2.21387	23984	0.989976	0.00110301	0.95126	0.00566984
1035.6	1.35668	0.517314	2.62256	0.00872726	0.698181	Pigo	0.00583469	0.45402	0.761807	normal	2.21387	23984	0.989976	0.00110301	0.95126	0.00566984
1357	1.32396	0.505463	2.61929	0.0088112	0.701702	Hbb-b1	0.00589619	0.455941	0.761807	normal	2.21387	23984	0.989976	0.00110301	0.95126	0.00566984
31.6437	3.58798	1.37158	2.61594	0.00889829	0.701702	Capn9	0.00596007	0.457911	0.761807	normal	2.21387	23984	0.989976	0.00110301	0.95126	0.00566984
9.42072	-4.85837	1.85733	-2.61578	0.00890228	0.701702	LOC108351559	0.00596299	0.458001	0.761807	normal	2.21387	23984	0.989976	0.00110301	0.95126	0.00566984
13.5583	-6.02976	2.30771	-2.61288	0.00897841	0.701702	LOC108348202	0.00601887	0.459703	0.761807	normal	2.21387	23984	0.989976	0.00110301	0.95126	0.00566984
103.019	1.9415	0.743054	2.61286	0.00897882	0.701702	Fopnl	0.00601917	0.459712	0.761807	normal	2.21387	23984	0.989976	0.00110301	0.95126	0.00566984
1275.45	-1.51172	0.578576	-2.61283	0.00897968	0.701702	Wipf3	0.00601981	0.459731	0.761807	normal	2.21387	23984	0.989976	0.00110301	0.95126	0.00566984
709.342	1.03544	0.396413	2.61201	0.00900106	0.701702	Gnai3	0.00603551	0.460206	0.761807	normal	2.21387	23984	0.989976	0.00110301	0.95126	0.00566984
1533.82	2.41393	0.924401	2.61134	0.0090187	0.701702	Cd44	0.00604846	0.460597	0.761807	normal	2.21387	23984	0.989976	0.00110301	0.95126	0.00566984
26.9954	2.79879	1.0725	2.60959	0.00906513	0.701702	LOC108352955	0.00608258	0.461621	0.761807	normal	2.21387	23984	0.989976	0.00110301	0.95126	0.00566984
17.4475	3.46322	1.32768	2.60847	0.0090949	0.701702	LOC103691480	0.00610447	0.462274	0.761807	normal	2.21387	23984	0.989976	0.00110301	0.95126	0.00566984
15.3892	-3.55661	1.36389	-2.60768	0.00911569	0.701702	Cnn1	0.00611975	0.462728	0.761807	normal	2.21387	23984	0.989976	0.00110301	0.95126	0.00566984
13122.7	1.60632	0.616012	2.60761	0.0091177	0.701702	Hba1	0.00612123	0.462772	0.761807	normal	2.21387	23984	0.989976	0.00110301	0.95126	0.00566984
29.8345	4.42937	1.69918	2.60676	0.00914029	0.701702	LOC102552096	0.00613784	0.463264	0.761807	normal	2.21387	23984	0.989976	0.00110301	0.95126	0.00566984
704.825	1.2646	0.485575	2.60434	0.00920511	0.70449	Dnajc15	0.00618554	0.464668	0.761807	normal	2.21387	23984	0.989976	0.00110301	0.95126	0.00566984
50.6848	2.36432	0.909201	2.60044	0.00931049	0.707304	LOC102554492	0.00626315	0.466925	0.761807	normal	2.21387	23984	0.989976	0.00110301	0.95126	0.00566984
11079.5	1.59298	0.612927	2.59897	0.00935052	0.707304	Hba2	0.00629265	0.467774	0.761807	normal	2.21387	23984	0.989976	0.00110301	0.95126	0.00566984
1936.47	-1.48227	0.570369	-2.5988	0.00935508	0.707304	Ccdc9	0.00629601	0.46787	0.761807	normal	2.21387	23984	0.989976	0.00110301	0.95126	0.00566984
351.904	-1.16155	0.447009	-2.5985	0.00936317	0.707304	Dhx29	0.00630198	0.468041	0.761807	normal	2.21387	23984	0.989976	0.00110301	0.95126	0.00566984
129.533	-2.13124	0.820433	-2.5977	0.00938494	0.707304	LOC108350422	0.00631803	0.4685	0.761807	normal	2.21387	23984	0.989976	0.00110301	0.95126	0.00566984
30.7276	3.49887	1.34897	2.59374	0.00949381	0.709396	Ptgir	0.00639835	0.470776	0.761807	normal	2.21387	23984	0.989976	0.00110301	0.95126	0.00566984
26872.7	1.93937	0.747726	2.59368	0.00949535	0.709396	LOC103691644	0.00639949	0.470808	0.761807	normal	2.21387	23984	0.989976	0.00110301	0.95126	0.00566984
977.423	1.21769	0.469503	2.59356	0.00949879	0.709396	Plcl2	0.00640202	0.470879	0.761807	normal	2.21387	23984	0.989976	0.00110301	0.95126	0.00566984
81.1666	1.60686	0.62082	2.58828	0.00964567	0.717003	Psmg3	0.00651053	0.473895	0.761807	normal	2.21387	23984	0.989976	0.00110301	0.95126	0.00566984
692.554	-1.61952	0.625824	-2.58782	0.00965865	0.717003	Myh11	0.00652013	0.474159	0.761807	normal	2.21387	23984	0.989976	0.00110301	0.95126	0.00566984
45.3133	2.72493	1.05556	2.58151	0.00983689	0.720899	Rbmx2	0.00665203	0.477736	0.761807	normal	2.21387	23984	0.989976	0.00110301	0.95126	0.00566984
14.3676	-3.68384	1.42774	-2.58018	0.00987493	0.720899	LOC103691017	0.00668021	0.478488	0.761807	normal	2.21387	23984	0.989976	0.00110301	0.95126	0.00566984
9.76243	-6.70243	2.59772	-2.58012	0.00987651	0.720899	LOC102546571	0.00668138	0.47852	0.761807	normal	2.21387	23984	0.989976	0.00110301	0.95126	0.00566984
12.2886	-4.54263	1.76072	-2.57998	0.0098805	0.720899	LOC100911111	0.00668434	0.478598	0.761807	normal	2.21387	23984	0.989976	0.00110301	0.95126	0.00566984
7.26806	-6.27247	2.43129	-2.5799	0.00988302	0.720899	LOC102546333	0.0066862	0.478648	0.761807	normal	2.21387	23984	0.989976	0.00110301	0.95126	0.00566984
47.9784	1.91008	0.740403	2.57979	0.00988612	0.720899	LOC102556428	0.0066885	0.478709	0.761807	normal	2.21387	23984	0.989976	0.00110301	0.95126	0.00566984
255.746	1.31321	0.509573	2.57707	0.00996409	0.724448	Arhgap19	0.0067463	0.480238	0.761807	normal	2.21387	23984	0.989976	0.00110301	0.95126	0.00566984
8.68243	-6.52087	2.53333	-2.57403	0.0100522	0.727433	Krt31	0.00681166	0.481947	0.761807	normal	2.21387	23984	0.989976	0.00110301	0.95126	0.00566984
98.6068	2.08914	0.811752	2.57362	0.010064	0.727433	Cd53	0.00682042	0.482175	0.761807	normal	2.21387	23984	0.989976	0.00110301	0.95126	0.00566984
82.0846	-2.74579	1.06808	-2.57078	0.010147	0.729733	LOC689519	0.00688206	0.483765	0.761807	normal	2.21387	23984	0.989976	0.00110301	0.95126	0.00566984
14.2426	7.40605	2.88211	2.56966	0.0101798	0.729733	LOC686967	0.0069064	0.484388	0.761807	normal	2.21387	23984	0.989976	0.00110301	0.95126	0.00566984
18.5037	3.3795	1.31523	2.56951	0.0101844	0.729733	LOC681341	0.00690982	0.484476	0.761807	normal	2.21387	23984	0.989976	0.00110301	0.95126	0.00566984
11.3665	-6.91303	2.69187	-2.56812	0.0102252	0.729819	Kb23	0.00694019	0.485249	0.761807	normal	2.21387	23984	0.989976	0.00110301	0.95126	0.00566984
82.7342	1.79178	0.697882	2.56746	0.0102446	0.729819	Myo16	0.0069546	0.485614	0.761807	normal	2.21387	23984	0.989976	0.00110301	0.95126	0.00566984
55.3018	2.51536	0.980205	2.56616	0.0102831	0.730331	LOC102552760	0.00698321	0.486336	0.761807	normal	2.21387	23984	0.989976	0.00110301	0.95126	0.00566984
237.682	-2.20897	0.861123	-2.56522	0.0103109	0.730331	RGD1310587	0.00700389	0.486856	0.761807	normal	2.21387	23984	0.989976	0.00110301	0.95126	0.00566984
1814.91	-1.51667	0.592379	-2.5603	0.0104582	0.735882	Abcf1	0.00711355	0.48958	0.761807	normal	2.21387	23984	0.989976	0.00110301	0.95126	0.00566984
416.38	1.69592	0.662562	2.55964	0.0104781	0.735882	LOC102548278	0.00712833	0.489943	0.761807	normal	2.21387	23984	0.989976	0.00110301	0.95126	0.00566984
27.0383	3.34461	1.30699	2.55901	0.010497	0.735882	Serpinb10	0.00714245	0.490289	0.761807	normal	2.21387	23984	0.989976	0.00110301	0.95126	0.00566984
638.085	1.53985	0.601825	2.55864	0.0105084	0.735882	Sulf1	0.0071509	0.490496	0.761807	normal	2.21387	23984	0.989976	0.00110301	0.95126	0.00566984
45.6073	2.14569	0.838971	2.55753	0.0105419	0.736148	LOC102555049	0.00717593	0.491106	0.761807	normal	2.21387	23984	0.989976	0.00110301	0.95126	0.00566984
12.6479	-4.59776	1.8017	-2.5519	0.0107136	0.746031	Nrap	0.00730402	0.494185	0.761807	normal	2.21387	23984	0.989976	0.00110301	0.95126	0.00566984
905.115	1.26285	0.495401	2.54916	0.0107983	0.747984	Ebf1	0.00736728	0.49568	0.761807	normal	2.21387	23984	0.989976	0.00110301	0.95126	0.00566984
23.282	3.64648	1.43053	2.54903	0.0108022	0.747984	Megf10	0.00737016	0.495748	0.761807	normal	2.21387	23984	0.989976	0.00110301	0.95126	0.00566984
658.24	-1.37176	0.538887	-2.54554	0.0109108	0.752416	Mrfap1	0.00745132	0.497641	0.761807	normal	2.21387	23984	0.989976	0.00110301	0.95126	0.00566984
66.8613	-3.15156	1.23879	-2.54407	0.0109569	0.752416	LOC102555497	0.00748582	0.498438	0.761807	normal	2.21387	23984	0.989976	0.00110301	0.95126	0.00566984
17.9749	-4.06177	1.59754	-2.54252	0.0110057	0.752416	Foxn4	0.00752237	0.499276	0.761807	normal	2.21387	23984	0.989976	0.00110301	0.95126	0.00566984
75.2843	1.65263	0.650086	2.54218	0.0110164	0.752416	LOC103694538	0.00753036	0.499459	0.761807	normal	2.21387	23984	0.989976	0.00110301	0.95126	0.00566984
10.7699	-6.84293	2.69421	-2.53987	0.0110894	0.752416	LOC103692643	0.00758498	0.500701	0.761807	normal	2.21387	23984	0.989976	0.00110301	0.95126	0.00566984
35.2949	-2.46593	0.970924	-2.53978	0.0110923	0.752416	Esrrb	0.0075872	0.500751	0.761807	normal	2.21387	23984	0.989976	0.00110301	0.95126	0.00566984
50.5069	-2.29943	0.905578	-2.53919	0.0111111	0.752416	LOC102554605	0.00760127	0.501069	0.761807	normal	2.21387	23984	0.989976	0.00110301	0.95126	0.00566984
24.7848	2.95663	1.16491	2.53807	0.0111466	0.752416	LOC108352408	0.00762786	0.501667	0.761807	normal	2.21387	23984	0.989976	0.00110301	0.95126	0.00566984
605.383	1.17495	0.463035	2.53751	0.0111645	0.752416	R3hcc1l	0.0076413	0.501969	0.761807	normal	2.21387	23984	0.989976	0.00110301	0.95126	0.00566984
1236.78	-2.2031	0.868372	-2.53704	0.0111794	0.752416	Bmp8b	0.00765245	0.502218	0.761807	normal	2.21387	23984	0.989976	0.00110301	0.95126	0.00566984
13.8472	-4.49675	1.77316	-2.53601	0.0112124	0.752416	LOC102551922	0.00767719	0.50277	0.761807	normal	2.21387	23984	0.989976	0.00110301	0.95126	0.00566984
1160.15	-2.24217	0.884343	-2.53541	0.0112315	0.752416	Oxct2a	0.00769148	0.503088	0.761807	normal	2.21387	23984	0.989976	0.00110301	0.95126	0.00566984
622.128	-1.15192	0.454652	-2.53364	0.0112886	0.754198	Hnrnpul2	0.00773431	0.504036	0.761807	normal	2.21387	23984	0.989976	0.00110301	0.95126	0.00566984
1691.11	1.56376	0.618019	2.53029	0.0113969	0.758857	LOC103694857	0.00781565	0.505817	0.761807	normal	2.21387	23984	0.989976	0.00110301	0.95126	0.00566984
6.45479	-6.10477	2.41532	-2.52752	0.0114873	0.758857	Klhl31	0.00788352	0.507285	0.761807	normal	2.21387	23984	0.989976	0.00110301	0.95126	0.00566984
9.09385	-6.59899	2.61094	-2.52744	0.0114898	0.758857	LOC100911081	0.0078854	0.507325	0.761807	normal	2.21387	23984	0.989976	0.00110301	0.95126	0.00566984
166.195	-2.10509	0.833555	-2.52544	0.0115553	0.758857	LOC102549044	0.00793466	0.50838	0.761807	normal	2.21387	23984	0.989976	0.00110301	0.95126	0.00566984
7.24959	-6.27145	2.48333	-2.52542	0.0115561	0.758857	Muc5b	0.00793526	0.508392	0.761807	normal	2.21387	23984	0.989976	0.00110301	0.95126	0.00566984
1076.06	1.12227	0.444563	2.52443	0.0115885	0.758857	Trps1	0.0079596	0.50891	0.761807	normal	2.21387	23984	0.989976	0.00110301	0.95126	0.00566984
1588.51	1.64923	0.653407	2.52405	0.0116013	0.758857	LOC689064	0.00796923	0.509114	0.761807	normal	2.21387	23984	0.989976	0.00110301	0.95126	0.00566984
1417.22	-2.24633	0.890191	-2.52343	0.0116217	0.758857	LOC100361036	0.00798462	0.50944	0.761807	normal	2.21387	23984	0.989976	0.00110301	0.95126	0.00566984
7.09461	-6.23876	2.47315	-2.5226	0.0116491	0.758857	Pnma5	0.0080052	0.509874	0.761807	normal	2.21387	23984	0.989976	0.00110301	0.95126	0.00566984
202.069	2.77629	1.10154	2.52037	0.011723	0.758857	Slfn4	0.00806086	0.511041	0.761807	normal	2.21387	23984	0.989976	0.00110301	0.95126	0.00566984
339.392	-1.08556	0.430991	-2.51874	0.0117774	0.758857	Synm	0.00810179	0.511892	0.761807	normal	2.21387	23984	0.989976	0.00110301	0.95126	0.00566984
75.6898	1.67981	0.667181	2.51777	0.0118099	0.758857	LOC103692350	0.00812628	0.512399	0.761807	normal	2.21387	23984	0.989976	0.00110301	0.95126	0.00566984
194.155	1.59436	0.63334	2.51738	0.011823	0.758857	LOC103694571	0.00813616	0.512603	0.761807	normal	2.21387	23984	0.989976	0.00110301	0.95126	0.00566984
712.618	1.20697	0.479479	2.51724	0.0118277	0.758857	Homer1	0.00813969	0.512676	0.761807	normal	2.21387	23984	0.989976	0.00110301	0.95126	0.00566984
279.387	-1.31547	0.522711	-2.51662	0.0118487	0.758857	Polr2m	0.00815552	0.513001	0.761807	normal	2.21387	23984	0.989976	0.00110301	0.95126	0.00566984
2524.41	1.064	0.422861	2.51619	0.0118632	0.758857	LOC100360522	0.00816642	0.513225	0.761807	normal	2.21387	23984	0.989976	0.00110301	0.95126	0.00566984
6.67817	-6.15336	2.44661	-2.51505	0.0119014	0.758857	LOC103691862	0.00819524	0.513814	0.761807	normal	2.21387	23984	0.989976	0.00110301	0.95126	0.00566984
19.333	-4.28853	1.70597	-2.51384	0.0119423	0.758857	LOC502940	0.00822609	0.514443	0.761807	normal	2.21387	23984	0.989976	0.00110301	0.95126	0.00566984
11.2515	-4.40719	1.75322	-2.51377	0.0119449	0.758857	Calr4	0.00822805	0.514482	0.761807	normal	2.21387	23984	0.989976	0.00110301	0.95126	0.00566984
132.783	2.82628	1.12617	2.50964	0.0120854	0.758857	Adam23	0.00833403	0.516615	0.761807	normal	2.21387	23984	0.989976	0.00110301	0.95126	0.00566984
17.5447	3.27698	1.30619	2.5088	0.0121141	0.758857	RGD1560455	0.0083557	0.517047	0.761807	normal	2.21387	23984	0.989976	0.00110301	0.95126	0.00566984
16.9435	4.24521	1.6922	2.50869	0.0121178	0.758857	LOC103694882	0.00835854	0.517103	0.761807	normal	2.21387	23984	0.989976	0.00110301	0.95126	0.00566984
16.9435	4.24521	1.6922	2.50869	0.0121178	0.758857	LOC103694880	0.00835854	0.517103	0.761807	normal	2.21387	23984	0.989976	0.00110301	0.95126	0.00566984
256.133	-1.68702	0.672721	-2.50775	0.0121501	0.758857	Cfap53	0.00838295	0.517587	0.761807	normal	2.21387	23984	0.989976	0.00110301	0.95126	0.00566984
496.959	1.22507	0.488592	2.50734	0.0121643	0.758857	Cfap69	0.00839363	0.517799	0.761807	normal	2.21387	23984	0.989976	0.00110301	0.95126	0.00566984
8.93945	-6.57408	2.62275	-2.50656	0.0121912	0.758857	LOC102554384	0.00841396	0.5182	0.761807	normal	2.21387	23984	0.989976	0.00110301	0.95126	0.00566984
384.332	1.1018	0.439663	2.50601	0.0122102	0.758857	LOC103693455	0.00842833	0.518482	0.761807	normal	2.21387	23984	0.989976	0.00110301	0.95126	0.00566984
1770.24	1.16607	0.465352	2.50579	0.0122178	0.758857	Maml2	0.00843411	0.518596	0.789176	normal	2.21387	23984	0.989976	0.00110301	0.95126	0.00566984
32.9532	2.90784	1.16199	2.50247	0.0123332	0.764099	LOC102546459	0.0085213	0.520421	0.789176	normal	2.21387	23984	0.989976	0.00110301	0.95126	0.00566984
13.2931	7.30641	2.9227	2.49988	0.0124235	0.765408	LOC108351357	0.00858965	0.521836	0.789176	normal	2.21387	23984	0.989976	0.00110301	0.95126	0.00566984
179.613	1.54901	0.620038	2.49824	0.0124811	0.765408	Cfh	0.00863325	0.52273	0.789176	normal	2.21387	23984	0.989976	0.00110301	0.95126	0.00566984
86.7016	1.71946	0.688286	2.49818	0.0124834	0.765408	LOC108350152	0.00863499	0.522766	0.789176	normal	2.21387	23984	0.989976	0.00110301	0.95126	0.00566984
14.3411	-7.25092	2.90329	-2.49749	0.0125078	0.765408	Krtap3-2	0.00865347	0.523143	0.789176	normal	2.21387	23984	0.989976	0.00110301	0.95126	0.00566984
9.88018	-6.71868	2.69022	-2.49745	0.0125091	0.765408	Gpa33	0.00865447	0.523163	0.789176	normal	2.21387	23984	0.989976	0.00110301	0.95126	0.00566984
357.879	-2.07728	0.832195	-2.49615	0.0125549	0.766082	Hdgfl1	0.00868921	0.523869	0.789176	normal	2.21387	23984	0.989976	0.00110301	0.95126	0.00566984
45.8601	-2.91236	1.1671	-2.49538	0.0125821	0.766082	Pomc	0.00870979	0.524285	0.789176	normal	2.21387	23984	0.989976	0.00110301	0.95126	0.00566984
202.99	-2.01345	0.808272	-2.49105	0.0127365	0.773575	LOC102546344	0.00882683	0.526629	0.789176	normal	2.21387	23984	0.989976	0.00110301	0.95126	0.00566984
2907.15	1.37443	0.55304	2.48523	0.0129467	0.781664	Nfkb1	0.00898646	0.52976	0.789176	normal	2.21387	23984	0.989976	0.00110301	0.95126	0.00566984
90.4112	-1.7813	0.716889	-2.48477	0.0129635	0.781664	Rbfa	0.00899927	0.530008	0.789176	normal	2.21387	23984	0.989976	0.00110301	0.95126	0.00566984
326.815	1.63417	0.657971	2.48364	0.0130046	0.781664	Csf2rb	0.00903046	0.53061	0.789176	normal	2.21387	23984	0.989976	0.00110301	0.95126	0.00566984
16.1196	-4.01777	1.61847	-2.48245	0.0130482	0.781664	LOC108351903	0.00906364	0.531247	0.789176	normal	2.21387	23984	0.989976	0.00110301	0.95126	0.00566984
68.1089	1.98762	0.80123	2.48071	0.0131121	0.781664	LOC108352301	0.00911226	0.532175	0.789176	normal	2.21387	23984	0.989976	0.00110301	0.95126	0.00566984
404.64	-1.35113	0.545185	-2.4783	0.0132011	0.781664	LOC102547461	0.00917993	0.533456	0.789176	normal	2.21387	23984	0.989976	0.00110301	0.95126	0.00566984
20.2249	-3.32127	1.34042	-2.47778	0.0132202	0.781664	LOC108350356	0.0091945	0.53373	0.789176	normal	2.21387	23984	0.989976	0.00110301	0.95126	0.00566984
38.2116	2.5261	1.01963	2.47746	0.013232	0.781664	Kir3dl1	0.00920351	0.533899	0.789176	normal	2.21387	23984	0.989976	0.00110301	0.95126	0.00566984
8.7366	-6.54324	2.64115	-2.47743	0.0132334	0.781664	Alpp	0.00920454	0.533918	0.789176	normal	2.21387	23984	0.989976	0.00110301	0.95126	0.00566984
23.3538	-3.42409	1.38235	-2.47701	0.0132487	0.781664	LOC102557514	0.0092162	0.534137	0.789176	normal	2.21387	23984	0.989976	0.00110301	0.95126	0.00566984
12.1104	5.72025	2.3094	2.47694	0.0132515	0.781664	LOC108348613	0.00921836	0.534177	0.789176	normal	2.21387	23984	0.989976	0.00110301	0.95126	0.00566984
2788.22	-1.16408	0.469989	-2.47683	0.0132555	0.781664	Dsp	0.00922137	0.534234	0.789176	normal	2.21387	23984	0.989976	0.00110301	0.95126	0.00566984
325.244	-1.66501	0.672436	-2.47608	0.0132833	0.781664	Pnmal2	0.00924258	0.53463	0.789176	normal	2.21387	23984	0.989976	0.00110301	0.95126	0.00566984
19.2867	-5.36538	2.16757	-2.4753	0.0133123	0.781664	Mycn	0.00926465	0.535041	0.789176	normal	2.21387	23984	0.989976	0.00110301	0.95126	0.00566984
30.2834	-2.45994	0.994752	-2.47292	0.0134014	0.782278	LOC102556513	0.00933258	0.536298	0.789176	normal	2.21387	23984	0.989976	0.00110301	0.95126	0.00566984
50.8755	2.46599	0.997263	2.47276	0.0134076	0.782278	RGD1563692	0.00933726	0.536384	0.789176	normal	2.21387	23984	0.989976	0.00110301	0.95126	0.00566984
9.98893	6.89267	2.78836	2.47195	0.013438	0.782278	Pla2g4d	0.00936045	0.53681	0.789176	normal	2.21387	23984	0.989976	0.00110301	0.95126	0.00566984
486.244	-1.24325	0.503053	-2.47141	0.0134582	0.782278	RGD1564093	0.00937584	0.537092	0.789176	normal	2.21387	23984	0.989976	0.00110301	0.95126	0.00566984
577.752	1.29701	0.525109	2.46998	0.0135119	0.782278	Tgfb2	0.0094168	0.537839	0.789176	normal	2.21387	23984	0.989976	0.00110301	0.95126	0.00566984
91.7445	2.89604	1.17276	2.46943	0.0135329	0.782278	LOC100910497	0.00943286	0.538131	0.789176	normal	2.21387	23984	0.989976	0.00110301	0.95126	0.00566984
20.9716	3.08973	1.25134	2.46913	0.0135443	0.782278	LOC108349915	0.00944153	0.538288	0.789176	normal	2.21387	23984	0.989976	0.00110301	0.95126	0.00566984
87.275	1.72326	0.698531	2.46698	0.0136257	0.784651	Lif	0.00950368	0.53941	0.789176	normal	2.21387	23984	0.989976	0.00110301	0.95126	0.00566984
2727.63	-1.45555	0.590158	-2.46637	0.0136489	0.784651	Eif4h	0.00952136	0.539727	0.789176	normal	2.21387	23984	0.989976	0.00110301	0.95126	0.00566984
143.107	1.48651	0.603142	2.4646	0.0137165	0.785127	Flt4	0.009573	0.540649	0.789176	normal	2.21387	23984	0.989976	0.00110301	0.95126	0.00566984
44.3283	-2.40717	0.97674	-2.46449	0.0137207	0.785127	LOC102546312	0.00957619	0.540706	0.789176	normal	2.21387	23984	0.989976	0.00110301	0.95126	0.00566984
11.4881	4.29964	1.74559	2.46314	0.0137727	0.786283	LOC108351419	0.00961594	0.54141	0.789176	normal	2.21387	23984	0.989976	0.00110301	0.95126	0.00566984
13.8196	-7.19738	2.92473	-2.46087	0.0138602	0.789454	Krtap1-5	0.00968282	0.542587	0.789176	normal	2.21387	23984	0.989976	0.00110301	0.95126	0.00566984
38.3866	2.60214	1.05838	2.4586	0.0139479	0.790254	Mybpc1	0.00974995	0.543757	0.789176	normal	2.21387	23984	0.989976	0.00110301	0.95126	0.00566984
366.029	-1.08074	0.439766	-2.45753	0.0139897	0.790254	Anp32b	0.00978189	0.54431	0.789176	normal	2.21387	23984	0.989976	0.00110301	0.95126	0.00566984
8.76172	-5.65787	2.30252	-2.45725	0.0140004	0.790254	LOC108352935	0.00979009	0.544451	0.789176	normal	2.21387	23984	0.989976	0.00110301	0.95126	0.00566984
7.48223	-5.16549	2.10284	-2.45643	0.0140324	0.790254	LOC103690956	0.0098146	0.544873	0.789176	normal	2.21387	23984	0.989976	0.00110301	0.95126	0.00566984
5014.95	-2.15655	0.878192	-2.45567	0.0140623	0.790254	Habp4	0.00983753	0.545266	0.789176	normal	2.21387	23984	0.989976	0.00110301	0.95126	0.00566984
10.0821	5.44366	2.21686	2.45557	0.014066	0.790254	LOC108350469	0.00984034	0.545314	0.789176	normal	2.21387	23984	0.989976	0.00110301	0.95126	0.00566984
16.714	-3.80975	1.55213	-2.45453	0.014107	0.790761	LOC100910596	0.00987175	0.545851	0.789176	normal	2.21387	23984	0.989976	0.00110301	0.95126	0.00566984
6.61107	-6.13901	2.503	-2.45266	0.0141804	0.793077	LOC102553634	0.00992799	0.546806	0.789176	normal	2.21387	23984	0.989976	0.00110301	0.95126	0.00566984
10.2264	6.02911	2.45997	2.45089	0.0142505	0.793282	LOC108348594	0.00998167	0.547711	0.789176	normal	2.21387	23984	0.989976	0.00110301	0.95126	0.00566984
1169.39	1.09431	0.446537	2.45065	0.0142597	0.793282	Nedd9	0.00998875	0.54783	0.789176	normal	2.21387	23984	0.989976	0.00110301	0.95126	0.00566984
912.803	-1.09993	0.448928	-2.45013	0.0142804	0.793282	Incenp	0.0100046	0.548095	0.789176	normal	2.21387	23984	0.989976	0.00110301	0.95126	0.00566984
10.643	-4.6423	1.89562	-2.44896	0.014327	0.793807	LOC103692071	0.0100403	0.548692	0.789176	normal	2.21387	23984	0.989976	0.00110301	0.95126	0.00566984
954.605	1.50533	0.614892	2.44813	0.0143602	0.793807	Vom2r57	0.0100658	0.549115	0.789176	normal	2.21387	23984	0.989976	0.00110301	0.95126	0.00566984
83.7199	3.19293	1.30458	2.44747	0.0143862	0.793807	LOC103691715	0.0100857	0.549446	0.789176	normal	2.21387	23984	0.989976	0.00110301	0.95126	0.00566984
7.45335	-6.31152	2.58104	-2.44534	0.0144714	0.793961	LOC103691343	0.0101512	0.550524	0.789176	normal	2.21387	23984	0.989976	0.00110301	0.95126	0.00566984
318.995	1.22865	0.502478	2.44517	0.0144782	0.793961	Reln	0.0101564	0.550609	0.789176	normal	2.21387	23984	0.989976	0.00110301	0.95126	0.00566984
375.371	1.32339	0.541302	2.44482	0.0144924	0.793961	Fyb	0.0101673	0.550787	0.789176	normal	2.21387	23984	0.989976	0.00110301	0.95126	0.00566984
624.579	-1.40108	0.573225	-2.4442	0.0145174	0.793961	Pdap1	0.0101865	0.551102	0.789176	normal	2.21387	23984	0.989976	0.00110301	0.95126	0.00566984
15.2256	-4.44064	1.8181	-2.44247	0.0145873	0.794853	Msc	0.0102402	0.551975	0.789176	normal	2.21387	23984	0.989976	0.00110301	0.95126	0.00566984
18.6931	3.34776	1.3708	2.4422	0.014598	0.794853	Lrtm2	0.0102484	0.552108	0.789176	normal	2.21387	23984	0.989976	0.00110301	0.95126	0.00566984
1139.42	1.12741	0.461862	2.44101	0.0146462	0.79532	Inpp4b	0.0102855	0.552706	0.789176	normal	2.21387	23984	0.989976	0.00110301	0.95126	0.00566984
40.798	-2.59278	1.06244	-2.4404	0.0146709	0.79532	LOC100911639	0.0103045	0.553012	0.803213	normal	2.21387	23984	0.989976	0.00110301	0.95126	0.00566984
118.903	1.64252	0.673591	2.43846	0.0147501	0.797126	Il1rl1	0.0103654	0.554025	0.803213	normal	2.21387	23984	0.989976	0.00110301	0.95126	0.00566984
9.52824	-4.81728	1.97637	-2.43744	0.0147917	0.797126	LOC108351557	0.0103973	0.554554	0.803213	normal	2.21387	23984	0.989976	0.00110301	0.95126	0.00566984
16.2597	4.74723	1.94781	2.43721	0.014801	0.797126	LOC108350353	0.0104045	0.554673	0.803213	normal	2.21387	23984	0.989976	0.00110301	0.95126	0.00566984
13.721	3.76463	1.54569	2.43556	0.0148687	0.79903	LOC100912942	0.0104566	0.555529	0.803213	normal	2.21387	23984	0.989976	0.00110301	0.95126	0.00566984
76.47	1.68287	0.69162	2.43323	0.0149648	0.801877	Trpc6	0.0105306	0.556736	0.803213	normal	2.21387	23984	0.989976	0.00110301	0.95126	0.00566984
7299.11	-1.7376	0.714369	-2.43236	0.0150007	0.801877	Egln2	0.0105582	0.557183	0.803213	normal	2.21387	23984	0.989976	0.00110301	0.95126	0.00566984
79.9307	2.06879	0.850885	2.43133	0.0150433	0.801877	LOC103694237	0.0105911	0.557713	0.803213	normal	2.21387	23984	0.989976	0.00110301	0.95126	0.00566984
630.603	1.18176	0.486094	2.43114	0.0150514	0.801877	Sumo1	0.0105973	0.557813	0.803213	normal	2.21387	23984	0.989976	0.00110301	0.95126	0.00566984
6.58206	-6.12957	2.52468	-2.42786	0.0151882	0.807424	LOC108349467	0.0107028	0.559497	0.803213	normal	2.21387	23984	0.989976	0.00110301	0.95126	0.00566984
12.3436	7.19939	2.96848	2.42528	0.0152968	0.811451	LOC103691264	0.0107865	0.560819	0.803213	normal	2.21387	23984	0.989976	0.00110301	0.95126	0.00566984
8.97334	5.84324	2.41289	2.42168	0.015449	0.817769	LOC102550875	0.010904	0.562648	0.803213	normal	2.21387	23984	0.989976	0.00110301	0.95126	0.00566984
51.7604	2.02698	0.838069	2.41864	0.0155788	0.821384	LOC100125366	0.0110043	0.564188	0.803213	normal	2.21387	23984	0.989976	0.00110301	0.95126	0.00566984
94.7314	2.03311	0.840681	2.4184	0.0155888	0.821384	LOC108350076	0.0110121	0.564307	0.803213	normal	2.21387	23984	0.989976	0.00110301	0.95126	0.00566984
240.298	1.37172	0.567356	2.41775	0.0156169	0.821384	Stom	0.0110338	0.564638	0.803213	normal	2.21387	23984	0.989976	0.00110301	0.95126	0.00566984
312.184	-1.47936	0.612213	-2.41642	0.015674	0.822635	Leo1	0.011078	0.565307	0.803213	normal	2.21387	23984	0.989976	0.00110301	0.95126	0.00566984
80.3069	1.56397	0.647497	2.4154	0.0157178	0.823189	Slc22a25	0.0111119	0.565818	0.803213	normal	2.21387	23984	0.989976	0.00110301	0.95126	0.00566984
133.151	1.85772	0.770056	2.41245	0.0158457	0.824994	Car8	0.0112109	0.567299	0.803213	normal	2.21387	23984	0.989976	0.00110301	0.95126	0.00566984
37.0139	-3.2153	1.33294	-2.41219	0.0158572	0.824994	LOC103693330	0.0112198	0.567431	0.803213	normal	2.21387	23984	0.989976	0.00110301	0.95126	0.00566984
19.5201	-3.31899	1.37616	-2.41177	0.0158751	0.824994	LOC690415	0.0112336	0.567636	0.803213	normal	2.21387	23984	0.989976	0.00110301	0.95126	0.00566984
6.76619	-6.17001	2.55891	-2.41119	0.0159006	0.824994	LOC108351555	0.0112534	0.567928	0.803213	normal	2.21387	23984	0.989976	0.00110301	0.95126	0.00566984
71.1919	1.70004	0.705615	2.4093	0.0159832	0.824994	LOC103692101	0.0113174	0.568871	0.803213	normal	2.21387	23984	0.989976	0.00110301	0.95126	0.00566984
184.329	1.82385	0.757146	2.40885	0.016003	0.824994	Slc15a3	0.0113327	0.569095	0.803213	normal	2.21387	23984	0.989976	0.00110301	0.95126	0.00566984
68.6612	-2.49738	1.03697	-2.40833	0.0160255	0.824994	Dmbt1	0.0113501	0.56935	0.803213	normal	2.21387	23984	0.989976	0.00110301	0.95126	0.00566984
7.34489	5.31042	2.20557	2.40774	0.0160518	0.824994	LOC108353361	0.0113705	0.569648	0.803213	normal	2.21387	23984	0.989976	0.00110301	0.95126	0.00566984
101.659	1.46317	0.607699	2.40772	0.0160527	0.824994	B4galt6	0.0113712	0.569658	0.803213	normal	2.21387	23984	0.989976	0.00110301	0.95126	0.00566984
215.118	1.40398	0.583446	2.40636	0.0161125	0.826129	Lsamp	0.0114176	0.570332	0.803213	normal	2.21387	23984	0.989976	0.00110301	0.95126	0.00566984
320.233	-1.29374	0.537782	-2.4057	0.0161416	0.826129	Ncl	0.0114401	0.570658	0.803213	normal	2.21387	23984	0.989976	0.00110301	0.95126	0.00566984
151.236	-1.59295	0.663378	-2.40126	0.0163386	0.830552	Dnajc25	0.011593	0.572845	0.803213	normal	2.21387	23984	0.989976	0.00110301	0.95126	0.00566984
1066.97	-0.904956	0.376871	-2.40124	0.0163398	0.830552	Khsrp	0.011594	0.572858	0.803213	normal	2.21387	23984	0.989976	0.00110301	0.95126	0.00566984
14.9448	3.12993	1.30371	2.40078	0.01636	0.830552	C3ar1	0.0116096	0.57308	0.803213	normal	2.21387	23984	0.989976	0.00110301	0.95126	0.00566984
43.2797	3.1698	1.32074	2.40001	0.0163946	0.830552	Igsf7	0.0116365	0.573459	0.803213	normal	2.21387	23984	0.989976	0.00110301	0.95126	0.00566984
132.196	1.45328	0.605605	2.39972	0.0164074	0.830552	LOC108350812	0.0116465	0.5736	0.803213	normal	2.21387	23984	0.989976	0.00110301	0.95126	0.00566984
12.1453	-4.08284	1.70275	-2.39779	0.0164942	0.830552	Nr1i3	0.0117139	0.574545	0.803213	normal	2.21387	23984	0.989976	0.00110301	0.95126	0.00566984
5.73674	-5.92851	2.47276	-2.39753	0.0165062	0.830552	LOC100910554	0.0117232	0.574676	0.803213	normal	2.21387	23984	0.989976	0.00110301	0.95126	0.00566984
15.7578	4.58128	1.91101	2.3973	0.0165163	0.830552	Ppp1r27	0.011731	0.574785	0.803213	normal	2.21387	23984	0.989976	0.00110301	0.95126	0.00566984
9.31357	6.78988	2.83267	2.39699	0.0165304	0.830552	Vom2r70	0.011742	0.574937	0.803213	normal	2.21387	23984	0.989976	0.00110301	0.95126	0.00566984
612.963	1.4522	0.60617	2.39571	0.0165884	0.831775	LOC100911486	0.0117871	0.575563	0.803213	normal	2.21387	23984	0.989976	0.00110301	0.95126	0.00566984
19.8481	-3.98187	1.66285	-2.3946	0.0166385	0.832597	LOC103691442	0.011826	0.576101	0.803213	normal	2.21387	23984	0.989976	0.00110301	0.95126	0.00566984
1519.85	-2.06849	0.864762	-2.39197	0.0167581	0.836891	Bmp8a	0.0119191	0.577376	0.803213	normal	2.21387	23984	0.989976	0.00110301	0.95126	0.00566984
7.63028	6.50752	2.72336	2.38952	0.0168704	0.839431	LOC102552046	0.0120065	0.57856	0.803213	normal	2.21387	23984	0.989976	0.00110301	0.95126	0.00566984
127.868	1.54587	0.647137	2.38879	0.0169042	0.839431	Shisa6	0.0120328	0.578914	0.803213	normal	2.21387	23984	0.989976	0.00110301	0.95126	0.00566984
100.311	2.1053	0.881382	2.38864	0.0169109	0.839431	Cnnm1	0.012038	0.578984	0.803213	normal	2.21387	23984	0.989976	0.00110301	0.95126	0.00566984
783.67	0.882779	0.369738	2.38758	0.0169597	0.840166	Sh3kbp1	0.0120761	0.579493	0.803213	normal	2.21387	23984	0.989976	0.00110301	0.95126	0.00566984
153.501	1.82748	0.765707	2.38665	0.0170026	0.840609	Gata6	0.0121095	0.57994	0.803213	normal	2.21387	23984	0.989976	0.00110301	0.95126	0.00566984
5.86213	-5.95658	2.49819	-2.38435	0.0171092	0.841344	Amn	0.0121926	0.58104	0.803213	normal	2.21387	23984	0.989976	0.00110301	0.95126	0.00566984
12.7766	-7.08394	2.97198	-2.38358	0.0171452	0.841344	Krtap3-3	0.0122207	0.58141	0.803213	normal	2.21387	23984	0.989976	0.00110301	0.95126	0.00566984
46.7697	2.63657	1.10642	2.38297	0.0171737	0.841344	LOC108351431	0.0122429	0.581702	0.803213	normal	2.21387	23984	0.989976	0.00110301	0.95126	0.00566984
20.8422	3.93641	1.65231	2.38236	0.0172018	0.841344	Usp26	0.0122649	0.581989	0.803213	normal	2.21387	23984	0.989976	0.00110301	0.95126	0.00566984
64.7216	-2.22513	0.934157	-2.38196	0.0172206	0.841344	Trim30	0.0122795	0.58218	0.803213	normal	2.21387	23984	0.989976	0.00110301	0.95126	0.00566984
82987	1.86635	0.783638	2.38165	0.0172352	0.841344	LOC102548522	0.0122909	0.582328	0.803213	normal	2.21387	23984	0.989976	0.00110301	0.95126	0.00566984
108.717	1.62978	0.684432	2.38121	0.0172557	0.841344	Aim2	0.0123069	0.582537	0.803213	normal	2.21387	23984	0.989976	0.00110301	0.95126	0.00566984
207.266	1.75924	0.739433	2.37917	0.0173516	0.842047	LOC102555338	0.0123817	0.583505	0.803213	normal	2.21387	23984	0.989976	0.00110301	0.95126	0.00566984
733.091	-1.42467	0.598833	-2.37908	0.0173558	0.842047	Tchp	0.012385	0.583548	0.803213	normal	2.21387	23984	0.989976	0.00110301	0.95126	0.00566984
271.334	1.39159	0.585015	2.37873	0.0173723	0.842047	Icam1	0.0123979	0.583714	0.803213	normal	2.21387	23984	0.989976	0.00110301	0.95126	0.00566984
177.097	1.74542	0.735092	2.37442	0.0175763	0.849477	Efcab1	0.0125573	0.585746	0.803213	normal	2.21387	23984	0.989976	0.00110301	0.95126	0.00566984
101.16	-1.92898	0.812774	-2.37333	0.0176283	0.849477	LOC102551027	0.012598	0.586258	0.803213	normal	2.21387	23984	0.989976	0.00110301	0.95126	0.00566984
1010.93	1.00301	0.422697	2.37287	0.0176504	0.849477	Tle4	0.0126152	0.586474	0.803213	normal	2.21387	23984	0.989976	0.00110301	0.95126	0.00566984
8.93285	-6.5732	2.77046	-2.37261	0.0176631	0.849477	Pmp2	0.0126251	0.586599	0.803213	normal	2.21387	23984	0.989976	0.00110301	0.95126	0.00566984
266.768	-1.36788	0.577375	-2.36913	0.0178301	0.853424	Mk1	0.0127558	0.588224	0.803213	normal	2.21387	23984	0.989976	0.00110301	0.95126	0.00566984
791.38	0.991192	0.418475	2.36858	0.0178565	0.853424	Wtap	0.0127765	0.588479	0.803213	normal	2.21387	23984	0.989976	0.00110301	0.95126	0.00566984
36.153	-2.7093	1.14391	-2.36846	0.0178626	0.853424	Chek1	0.0127812	0.588537	0.803213	normal	2.21387	23984	0.989976	0.00110301	0.95126	0.00566984
150.286	1.39276	0.588846	2.36524	0.0180184	0.853424	Adgre1	0.0129033	0.590029	0.803213	normal	2.21387	23984	0.989976	0.00110301	0.95126	0.00566984
1465.65	1.09888	0.464602	2.36522	0.0180196	0.853424	Cyb5r4	0.0129042	0.59004	0.803213	normal	2.21387	23984	0.989976	0.00110301	0.95126	0.00566984
78.8044	1.72092	0.728227	2.36316	0.0181198	0.853424	Meikin	0.0129827	0.590989	0.803213	normal	2.21387	23984	0.989976	0.00110301	0.95126	0.00566984
4606.93	-1.81857	0.769648	-2.36286	0.0181344	0.853424	Cchcr1	0.0129942	0.591127	0.803213	normal	2.21387	23984	0.989976	0.00110301	0.95126	0.00566984
19.8628	3.56092	1.5083	2.36089	0.0182311	0.853424	Sult1c3	0.01307	0.592034	0.803213	normal	2.21387	23984	0.989976	0.00110301	0.95126	0.00566984
628.977	1.32283	0.560641	2.35949	0.0182999	0.853424	Nfkbiz	0.013124	0.592675	0.803213	normal	2.21387	23984	0.989976	0.00110301	0.95126	0.00566984
12719.8	-2.06295	0.874367	-2.35937	0.0183061	0.853424	LOC102550585	0.0131288	0.592731	0.803213	normal	2.21387	23984	0.989976	0.00110301	0.95126	0.00566984
190.996	1.38285	0.586254	2.35878	0.018335	0.853424	LOC102552250	0.0131515	0.592999	0.803213	normal	2.21387	23984	0.989976	0.00110301	0.95126	0.00566984
17.9445	5.03507	2.13469	2.35869	0.0183396	0.853424	Mir3596b	0.0131551	0.593042	0.803213	normal	2.21387	23984	0.989976	0.00110301	0.95126	0.00566984
17.9445	5.03507	2.13469	2.35869	0.0183396	0.853424	Mirlet7d	0.0131551	0.593042	0.803213	normal	2.21387	23984	0.989976	0.00110301	0.95126	0.00566984
12160.6	-2.00343	0.84942	-2.35859	0.0183447	0.853424	Tsks	0.0131591	0.59309	0.803213	normal	2.21387	23984	0.989976	0.00110301	0.95126	0.00566984
67.5862	1.86468	0.790697	2.35827	0.0183601	0.853424	Chit1	0.0131712	0.593232	0.803213	normal	2.21387	23984	0.989976	0.00110301	0.95126	0.00566984
13.6517	-3.92505	1.66491	-2.35752	0.0183977	0.853424	LOC102550036	0.0132007	0.593579	0.803213	normal	2.21387	23984	0.989976	0.00110301	0.95126	0.00566984
296.944	-1.56005	0.661763	-2.35741	0.018403	0.853424	Tmem191c	0.0132049	0.593628	0.803213	normal	2.21387	23984	0.989976	0.00110301	0.95126	0.00566984
8.37153	-6.47999	2.74936	-2.35691	0.0184278	0.853424	LOC103692430	0.0132243	0.593856	0.803213	normal	2.21387	23984	0.989976	0.00110301	0.95126	0.00566984
532.314	-1.01397	0.430378	-2.35599	0.0184735	0.853424	Ccdc57	0.0132602	0.594275	0.803213	normal	2.21387	23984	0.989976	0.00110301	0.95126	0.00566984
8378.4	1.28856	0.54726	2.35457	0.018544	0.853424	Slc29a1	0.0133156	0.594918	0.803213	normal	2.21387	23984	0.989976	0.00110301	0.95126	0.00566984
275.812	1.70872	0.725763	2.35438	0.0185535	0.853424	Bcat1	0.0133231	0.595005	0.803213	normal	2.21387	23984	0.989976	0.00110301	0.95126	0.00566984
9.99178	5.44685	2.31382	2.35405	0.01857	0.853424	LOC102550092	0.013336	0.595155	0.803213	normal	2.21387	23984	0.989976	0.00110301	0.95126	0.00566984
53.8492	1.79524	0.763096	2.35258	0.0186438	0.853424	LOC102549680	0.013394	0.595823	0.803213	normal	2.21387	23984	0.989976	0.00110301	0.95126	0.00566984
56.7632	2.41951	1.02867	2.35208	0.0186686	0.853424	LOC103692287	0.0134136	0.596047	0.803213	normal	2.21387	23984	0.989976	0.00110301	0.95126	0.00566984
1121.29	-1.68789	0.718062	-2.35061	0.0187425	0.853424	Cggbp1	0.0134716	0.59671	0.803213	normal	2.21387	23984	0.989976	0.00110301	0.95126	0.00566984
48.4975	2.43628	1.03662	2.35022	0.0187622	0.853424	LOC108350049	0.0134871	0.596886	0.803213	normal	2.21387	23984	0.989976	0.00110301	0.95126	0.00566984
1228.87	-1.36874	0.582554	-2.34956	0.0187958	0.853424	Eif4b	0.0135136	0.597187	0.803213	normal	2.21387	23984	0.989976	0.00110301	0.95126	0.00566984
286.468	-1.46346	0.622972	-2.34916	0.018816	0.853424	Rundc1	0.0135295	0.597367	0.803213	normal	2.21387	23984	0.989976	0.00110301	0.95126	0.00566984
48.028	2.39592	1.02002	2.34889	0.0188293	0.853424	Haus3	0.0135399	0.597485	0.803213	normal	2.21387	23984	0.989976	0.00110301	0.95126	0.00566984
197.593	1.38516	0.589767	2.34866	0.0188411	0.853424	LOC108353217	0.0135491	0.59759	0.803213	normal	2.21387	23984	0.989976	0.00110301	0.95126	0.00566984
270.271	1.30035	0.553851	2.34784	0.0188827	0.853424	Cd247	0.0135819	0.597959	0.803213	normal	2.21387	23984	0.989976	0.00110301	0.95126	0.00566984
85.3835	-2.07036	0.882099	-2.34709	0.0189208	0.853424	LOC102551606	0.0136119	0.598296	0.803213	normal	2.21387	23984	0.989976	0.00110301	0.95126	0.00566984
17.2709	4.09884	1.74646	2.34695	0.0189279	0.853424	FAM187A	0.0136175	0.598358	0.803213	normal	2.21387	23984	0.989976	0.00110301	0.95126	0.00566984
121.748	1.83976	0.784089	2.34637	0.0189574	0.853424	LOC108353253	0.0136407	0.598618	0.803213	normal	2.21387	23984	0.989976	0.00110301	0.95126	0.00566984
178.64	-1.2338	0.525962	-2.34579	0.0189866	0.853424	Vps25	0.0136637	0.598875	0.803213	normal	2.21387	23984	0.989976	0.00110301	0.95126	0.00566984
18.3733	-3.27433	1.39605	-2.34542	0.0190058	0.853424	LOC100910451	0.0136788	0.599043	0.803213	normal	2.21387	23984	0.989976	0.00110301	0.95126	0.00566984
63.9252	1.62791	0.694177	2.34509	0.0190225	0.853424	LOC103690388	0.0136919	0.599189	0.803213	normal	2.21387	23984	0.989976	0.00110301	0.95126	0.00566984
25.0081	2.99691	1.27882	2.34351	0.0191034	0.8555	LOC108353125	0.0137557	0.599895	0.803213	normal	2.21387	23984	0.989976	0.00110301	0.95126	0.00566984
9.17547	5.63585	2.40614	2.34228	0.0191664	0.856769	LOC103691504	0.0138053	0.600441	0.803213	normal	2.21387	23984	0.989976	0.00110301	0.95126	0.00566984
13.5585	5.15158	2.20156	2.33997	0.0192854	0.860535	Tubb1	0.0138991	0.601467	0.803213	normal	2.21387	23984	0.989976	0.00110301	0.95126	0.00566984
33.6277	2.23146	0.954345	2.33821	0.0193762	0.863024	Cd72	0.0139706	0.602241	0.803213	normal	2.21387	23984	0.989976	0.00110301	0.95126	0.00566984
45.6571	3.10866	1.33119	2.33526	0.0195299	0.863999	LOC171573	0.014092	0.603541	0.803213	normal	2.21387	23984	0.989976	0.00110301	0.95126	0.00566984
122.318	-2.40418	1.02973	-2.33476	0.0195558	0.863999	LOC103694585	0.0141124	0.603759	0.803213	normal	2.21387	23984	0.989976	0.00110301	0.95126	0.00566984
13.0164	4.65921	1.99662	2.33355	0.0196195	0.863999	Mrgprx3	0.0141627	0.604291	0.803213	normal	2.21387	23984	0.989976	0.00110301	0.95126	0.00566984
202.924	1.68542	0.722295	2.33342	0.0196261	0.863999	Gria3	0.0141679	0.604346	0.803213	normal	2.21387	23984	0.989976	0.00110301	0.95126	0.00566984
4842.13	-1.2236	0.524436	-2.33316	0.0196395	0.863999	Rrbp1	0.0141785	0.604458	0.803213	normal	2.21387	23984	0.989976	0.00110301	0.95126	0.00566984
849.486	-1.33742	0.573247	-2.33306	0.019645	0.863999	Ubfd1	0.0141828	0.604504	0.803213	normal	2.21387	23984	0.989976	0.00110301	0.95126	0.00566984
19.8214	4.61803	1.97992	2.33244	0.0196777	0.863999	LOC102552470	0.0142086	0.604776	0.803213	normal	2.21387	23984	0.989976	0.00110301	0.95126	0.00566984
46.1278	-2.2438	0.962146	-2.33208	0.0196965	0.863999	Zfp711	0.0142235	0.604932	0.803213	normal	2.21387	23984	0.989976	0.00110301	0.95126	0.00566984
82.7617	1.51395	0.64927	2.33177	0.0197126	0.863999	Lrrtm2	0.0142362	0.605065	0.803213	normal	2.21387	23984	0.989976	0.00110301	0.95126	0.00566984
12.6582	6.3461	2.7241	2.32961	0.0198266	0.867459	LOC103690973	0.0143263	0.606006	0.803213	normal	2.21387	23984	0.989976	0.00110301	0.95126	0.00566984
413.772	-1.4871	0.639188	-2.32655	0.0199894	0.869217	Chmp4bl1	0.014455	0.607333	0.803213	normal	2.21387	23984	0.989976	0.00110301	0.95126	0.00566984
65.4574	1.89462	0.81436	2.32652	0.0199911	0.869217	Chrna7	0.0144563	0.607347	0.803213	normal	2.21387	23984	0.989976	0.00110301	0.95126	0.00566984
133.325	2.46592	1.06012	2.32607	0.0200148	0.869217	Senp18	0.0144751	0.607539	0.803213	normal	2.21387	23984	0.989976	0.00110301	0.95126	0.00566984
70.3519	-1.5921	0.684789	-2.32495	0.0200748	0.869217	Rpl37	0.0145226	0.608023	0.803213	normal	2.21387	23984	0.989976	0.00110301	0.95126	0.00566984
3420.62	-1.41597	0.609214	-2.32425	0.0201121	0.869217	Scd	0.0145521	0.608323	0.803213	normal	2.21387	23984	0.989976	0.00110301	0.95126	0.00566984
371.467	0.974086	0.419159	2.32391	0.0201304	0.869217	Mctp1	0.0145666	0.60847	0.803213	normal	2.21387	23984	0.989976	0.00110301	0.95126	0.00566984
345.258	-1.29546	0.55755	-2.32349	0.0201528	0.869217	Sart1	0.0145843	0.608649	0.803213	normal	2.21387	23984	0.989976	0.00110301	0.95126	0.00566984
27.3652	-2.74718	1.18282	-2.32257	0.0202023	0.869217	Ogdhl	0.0146235	0.609044	0.803213	normal	2.21387	23984	0.989976	0.00110301	0.95126	0.00566984
9.03185	-5.70655	2.459	-2.32068	0.020304	0.869217	LOC100360774	0.014704	0.609852	0.803213	normal	2.21387	23984	0.989976	0.00110301	0.95126	0.00566984
144.928	-1.23747	0.533569	-2.31922	0.0203829	0.869217	RGD1309188	0.0147666	0.610474	0.803213	normal	2.21387	23984	0.989976	0.00110301	0.95126	0.00566984
14.7817	3.36555	1.45116	2.31921	0.0203837	0.869217	LOC102546684	0.0147672	0.61048	0.803213	normal	2.21387	23984	0.989976	0.00110301	0.95126	0.00566984
125.676	1.57414	0.678958	2.31847	0.0204237	0.869217	LOC103691549	0.0147989	0.610794	0.803213	normal	2.21387	23984	0.989976	0.00110301	0.95126	0.00566984
9.62462	-5.51932	2.38095	-2.31812	0.0204429	0.869217	LOC102553734	0.0148141	0.610944	0.803213	normal	2.21387	23984	0.989976	0.00110301	0.95126	0.00566984
886.763	1.54444	0.666282	2.318	0.0204491	0.869217	LOC102555263	0.014819	0.610993	0.803213	normal	2.21387	23984	0.989976	0.00110301	0.95126	0.00566984
524.541	1.62101	0.699641	2.31692	0.0205081	0.869217	LOC102546542	0.0148658	0.611454	0.803213	normal	2.21387	23984	0.989976	0.00110301	0.95126	0.00566984
92.3365	-2.33708	1.00925	-2.31566	0.020577	0.869217	Cd300lf	0.0149204	0.611989	0.803213	normal	2.21387	23984	0.989976	0.00110301	0.95126	0.00566984
370.067	1.1759	0.507842	2.31549	0.0205863	0.869217	2021-09-11	0.0149278	0.612061	0.803213	normal	2.21387	23984	0.989976	0.00110301	0.95126	0.00566984
8.2727	5.15425	2.22611	2.31537	0.0205929	0.869217	LOC103691472	0.014933	0.612111	0.803213	normal	2.21387	23984	0.989976	0.00110301	0.95126	0.00566984
11.6597	-6.95741	3.00638	-2.31421	0.0206561	0.869217	Olr229	0.0149832	0.612599	0.803213	normal	2.21387	23984	0.989976	0.00110301	0.95126	0.00566984
200.614	1.21876	0.526691	2.31399	0.020668	0.869217	Ube2d4	0.0149926	0.612691	0.803213	normal	2.21387	23984	0.989976	0.00110301	0.95126	0.00566984
6.93184	-5.30922	2.2944	-2.31399	0.020668	0.869217	LOC108351592	0.0149926	0.612691	0.803213	normal	2.21387	23984	0.989976	0.00110301	0.95126	0.00566984
9.89033	5.98443	2.58634	2.31386	0.0206755	0.869217	LOC102551469	0.0149986	0.612749	0.803213	normal	2.21387	23984	0.989976	0.00110301	0.95126	0.00566984
466.726	-1.04272	0.45078	-2.31315	0.0207144	0.869217	Plch2	0.0150294	0.613047	0.803213	normal	2.21387	23984	0.989976	0.00110301	0.95126	0.00566984
18.1218	4.05236	1.7522	2.31273	0.0207375	0.869217	Xlr3a	0.0150478	0.613224	0.803213	normal	2.21387	23984	0.989976	0.00110301	0.95126	0.00566984
12.2234	-3.66077	1.58303	-2.31252	0.0207493	0.869217	LOC501934	0.0150571	0.613314	0.803213	normal	2.21387	23984	0.989976	0.00110301	0.95126	0.00566984
117.253	2.31107	0.999625	2.31194	0.020781	0.869217	Vom2r24	0.0150823	0.613556	0.803213	normal	2.21387	23984	0.989976	0.00110301	0.95126	0.00566984
34.826	3.62738	1.57037	2.30989	0.0208945	0.8709	RGD1559482	0.0151724	0.614418	0.803213	normal	2.21387	23984	0.989976	0.00110301	0.95126	0.00566984
534.926	1.08209	0.468513	2.30962	0.020909	0.8709	Peli1	0.0151839	0.614528	0.803213	normal	2.21387	23984	0.989976	0.00110301	0.95126	0.00566984
34.806	3.06772	1.32895	2.30838	0.020978	0.8709	Nkg7	0.0152388	0.615047	0.803213	normal	2.21387	23984	0.989976	0.00110301	0.95126	0.00566984
5.41064	-5.8504	2.53454	-2.30827	0.0209841	0.8709	LOC102548220	0.0152436	0.615093	0.803213	normal	2.21387	23984	0.989976	0.00110301	0.95126	0.00566984
107.332	-1.33867	0.580218	-2.30719	0.0210444	0.8709	Jph2	0.0152915	0.615545	0.803213	normal	2.21387	23984	0.989976	0.00110301	0.95126	0.00566984
6.34036	-6.07472	2.633	-2.30715	0.0210465	0.8709	Vom2r43	0.0152932	0.615561	0.803213	normal	2.21387	23984	0.989976	0.00110301	0.95126	0.00566984
17.2874	-4.15446	1.80103	-2.30672	0.0210707	0.8709	LOC108350737	0.0153124	0.615741	0.803213	normal	2.21387	23984	0.989976	0.00110301	0.95126	0.00566984
41.7674	2.5988	1.12722	2.3055	0.0211388	0.8709	Cyp4f1	0.0153665	0.616248	0.803213	normal	2.21387	23984	0.989976	0.00110301	0.95126	0.00566984
5.96302	-5.99187	2.60215	-2.30266	0.0212981	0.8709	F2rl3	0.0154932	0.617423	0.803213	normal	2.21387	23984	0.989976	0.00110301	0.95126	0.00566984
65.0617	-1.59962	0.694883	-2.30199	0.0213355	0.8709	Pla2g15	0.015523	0.617697	0.803213	normal	2.21387	23984	0.989976	0.00110301	0.95126	0.00566984
72.6504	1.97466	0.858434	2.3003	0.0214311	0.8709	Il36b	0.0155991	0.618394	0.803213	normal	2.21387	23984	0.989976	0.00110301	0.95126	0.00566984
286.487	-1.59271	0.692507	-2.29991	0.021453	0.8709	LOC108349825	0.0156166	0.618553	0.803213	normal	2.21387	23984	0.989976	0.00110301	0.95126	0.00566984
8.31861	-5.30631	2.30789	-2.2992	0.0214935	0.8709	LOC102546421	0.0156488	0.618846	0.803213	normal	2.21387	23984	0.989976	0.00110301	0.95126	0.00566984
222.353	1.11881	0.486613	2.29917	0.0214953	0.8709	C2	0.0156502	0.618859	0.803213	normal	2.21387	23984	0.989976	0.00110301	0.95126	0.00566984
8.98357	4.84924	2.10996	2.29826	0.0215469	0.8709	LOC102557561	0.0156913	0.619231	0.803213	normal	2.21387	23984	0.989976	0.00110301	0.95126	0.00566984
40.5632	2.6376	1.14779	2.29799	0.0215625	0.8709	LOC102548924	0.0157037	0.619343	0.803213	normal	2.21387	23984	0.989976	0.00110301	0.95126	0.00566984
513.533	1.46864	0.63919	2.29766	0.0215809	0.8709	Hba-a1	0.0157184	0.619475	0.803213	normal	2.21387	23984	0.989976	0.00110301	0.95126	0.00566984
10.6788	5.15528	2.24419	2.29717	0.0216091	0.8709	RGD1564236	0.0157408	0.619678	0.803213	normal	2.21387	23984	0.989976	0.00110301	0.95126	0.00566984
5.89432	-5.96608	2.5972	-2.29712	0.0216118	0.8709	Cd209a	0.015743	0.619697	0.803213	normal	2.21387	23984	0.989976	0.00110301	0.95126	0.00566984
29.1512	-2.79236	1.21577	-2.29677	0.0216317	0.8709	LOC103691214	0.0157588	0.619839	0.803213	normal	2.21387	23984	0.989976	0.00110301	0.95126	0.00566984
408.643	-1.03239	0.449509	-2.29671	0.0216353	0.8709	Cenpj	0.0157617	0.619865	0.803213	normal	2.21387	23984	0.989976	0.00110301	0.95126	0.00566984
367.393	1.53518	0.668442	2.29666	0.0216381	0.8709	LOC108349194	0.0157639	0.619885	0.803213	normal	2.21387	23984	0.989976	0.00110301	0.95126	0.00566984
114.018	1.60202	0.697558	2.2966	0.0216413	0.8709	LOC103694908	0.0157665	0.619908	0.803213	normal	2.21387	23984	0.989976	0.00110301	0.95126	0.00566984
265.959	-1.38274	0.602344	-2.2956	0.0216987	0.8709	LOC100359583	0.0158122	0.620318	0.803213	normal	2.21387	23984	0.989976	0.00110301	0.95126	0.00566984
222.703	1.17625	0.512824	2.29366	0.0218099	0.8709	Cpne8	0.0159009	0.621106	0.803213	normal	2.21387	23984	0.989976	0.00110301	0.95126	0.00566984
8.13993	-6.43922	2.80772	-2.2934	0.0218249	0.8709	LOC108349595	0.0159128	0.621212	0.803213	normal	2.21387	23984	0.989976	0.00110301	0.95126	0.00566984
110.641	1.36864	0.596861	2.29306	0.0218444	0.8709	LOC102549787	0.0159284	0.62135	0.803213	normal	2.21387	23984	0.989976	0.00110301	0.95126	0.00566984
12.1834	6.29075	2.74344	2.29302	0.0218471	0.8709	LOC108350285	0.0159305	0.621369	0.803213	normal	2.21387	23984	0.989976	0.00110301	0.95126	0.00566984
50.5027	-3.07822	1.34252	-2.29287	0.0218555	0.8709	LOC103694359	0.0159372	0.621427	0.803213	normal	2.21387	23984	0.989976	0.00110301	0.95126	0.00566984
291.035	1.25659	0.548176	2.29231	0.021888	0.8709	B4galt5	0.0159632	0.621656	0.803213	normal	2.21387	23984	0.989976	0.00110301	0.95126	0.00566984
14.6437	-3.58356	1.56402	-2.29125	0.0219491	0.8709	LOC102553037	0.0160118	0.622084	0.803213	normal	2.21387	23984	0.989976	0.00110301	0.95126	0.00566984
313.618	1.52412	0.665268	2.29099	0.0219639	0.8709	LOC103692759	0.0160237	0.622187	0.803213	normal	2.21387	23984	0.989976	0.00110301	0.95126	0.00566984
19.1662	3.03553	1.32577	2.28964	0.0220423	0.8709	Vom2r1	0.0160862	0.622733	0.803213	normal	2.21387	23984	0.989976	0.00110301	0.95126	0.00566984
13.188	3.95962	1.7296	2.28932	0.0220605	0.8709	LOC108352064	0.0161008	0.622859	0.803213	normal	2.21387	23984	0.989976	0.00110301	0.95126	0.00566984
22.0795	-2.78201	1.21547	-2.28884	0.0220885	0.8709	RGD1562146	0.0161231	0.623053	0.803213	normal	2.21387	23984	0.989976	0.00110301	0.95126	0.00566984
502	0.952144	0.416139	2.28804	0.022135	0.8709	Gpc3	0.0161603	0.623375	0.803213	normal	2.21387	23984	0.989976	0.00110301	0.95126	0.00566984
24.8116	2.62699	1.14854	2.28723	0.0221823	0.8709	Kmo	0.016198	0.6237	0.803213	normal	2.21387	23984	0.989976	0.00110301	0.95126	0.00566984
77.3181	2.20951	0.966078	2.28709	0.0221904	0.8709	Rsad2	0.0162045	0.623756	0.803213	normal	2.21387	23984	0.989976	0.00110301	0.95126	0.00566984
48.677	-2.67244	1.16853	-2.28701	0.0221953	0.8709	Carmil3	0.0162084	0.623789	0.803213	normal	2.21387	23984	0.989976	0.00110301	0.95126	0.00566984
34.9081	2.07392	0.907805	2.28455	0.0223394	0.871768	LOC102547911	0.0163235	0.624774	0.803213	normal	2.21387	23984	0.989976	0.00110301	0.95126	0.00566984
27.3487	2.68537	1.17576	2.28393	0.0223754	0.871768	LOC102546531	0.0163523	0.625018	0.803213	normal	2.21387	23984	0.989976	0.00110301	0.95126	0.00566984
12.2334	5.0021	2.19028	2.28377	0.0223852	0.871768	Cyp2a1	0.0163601	0.625085	0.803213	normal	2.21387	23984	0.989976	0.00110301	0.95126	0.00566984
972.848	-1.36439	0.597909	-2.28194	0.022493	0.871768	Cep250	0.0164463	0.625812	0.803213	normal	2.21387	23984	0.989976	0.00110301	0.95126	0.00566984
197.326	1.41963	0.62226	2.28141	0.0225242	0.871768	Synpr	0.0164713	0.626021	0.803213	normal	2.21387	23984	0.989976	0.00110301	0.95126	0.00566984
6.00127	-5.11345	2.24244	-2.28031	0.0225894	0.871768	LOC103690958	0.0165234	0.626457	0.803213	normal	2.21387	23984	0.989976	0.00110301	0.95126	0.00566984
12.2353	-4.15496	1.82227	-2.2801	0.0226018	0.871768	LOC102553542	0.0165333	0.62654	0.803213	normal	2.21387	23984	0.989976	0.00110301	0.95126	0.00566984
7.67667	-6.34705	2.78418	-2.27969	0.0226262	0.871768	LOC108353003	0.0165528	0.626702	0.803213	normal	2.21387	23984	0.989976	0.00110301	0.95126	0.00566984
652.181	0.939659	0.412351	2.27878	0.0226799	0.871768	LOC102549582	0.0165957	0.627059	0.803213	normal	2.21387	23984	0.989976	0.00110301	0.95126	0.00566984
978.098	-1.07402	0.471515	-2.27781	0.0227382	0.871768	Tp53inp2	0.0166424	0.627445	0.803213	normal	2.21387	23984	0.989976	0.00110301	0.95126	0.00566984
82.5261	2.40592	1.05711	2.27594	0.0228495	0.871768	LOC108349511	0.0167315	0.628177	0.803213	normal	2.21387	23984	0.989976	0.00110301	0.95126	0.00566984
50.8911	2.55942	1.12489	2.27527	0.0228899	0.871768	Senp17	0.0167639	0.628441	0.803213	normal	2.21387	23984	0.989976	0.00110301	0.95126	0.00566984
1007.75	0.915406	0.40234	2.2752	0.0228937	0.871768	Fam49b	0.016767	0.628466	0.803213	normal	2.21387	23984	0.989976	0.00110301	0.95126	0.00566984
121.391	1.42527	0.626443	2.27518	0.0228952	0.871768	LOC102555987	0.0167681	0.628476	0.803213	normal	2.21387	23984	0.989976	0.00110301	0.95126	0.00566984
95.8468	1.52133	0.668866	2.2745	0.0229362	0.871768	Pth1r	0.016801	0.628743	0.803213	normal	2.21387	23984	0.989976	0.00110301	0.95126	0.00566984
309.137	1.2262	0.539179	2.2742	0.022954	0.871768	Bcar3	0.0168152	0.628859	0.803213	normal	2.21387	23984	0.989976	0.00110301	0.95126	0.00566984
15.5402	3.48848	1.53405	2.27403	0.0229644	0.871768	LOC108351504	0.0168236	0.628927	0.803213	normal	2.21387	23984	0.989976	0.00110301	0.95126	0.00566984
63.0453	-2.33152	1.02529	-2.27402	0.022965	0.871768	LOC102553433	0.016824	0.62893	0.803213	normal	2.21387	23984	0.989976	0.00110301	0.95126	0.00566984
127.722	-1.28271	0.564107	-2.27387	0.022974	0.871768	Naa10	0.0168312	0.628989	0.803213	normal	2.21387	23984	0.989976	0.00110301	0.95126	0.00566984
8.03546	-4.56991	2.01006	-2.27351	0.0229952	0.871768	Cideb	0.0168483	0.629127	0.803213	normal	2.21387	23984	0.989976	0.00110301	0.95126	0.00566984
451.266	-1.25378	0.551535	-2.27326	0.0230103	0.871768	Atp5d	0.0168604	0.629225	0.803213	normal	2.21387	23984	0.989976	0.00110301	0.95126	0.00566984
7.9659	-6.40805	2.82188	-2.27085	0.0231562	0.871768	LOC108351649	0.0169773	0.630165	0.803213	normal	2.21387	23984	0.989976	0.00110301	0.95126	0.00566984
43.3472	-2.08595	0.918681	-2.27059	0.0231718	0.871768	Ncapg	0.0169898	0.630265	0.803213	normal	2.21387	23984	0.989976	0.00110301	0.95126	0.00566984
25.3431	3.38897	1.49285	2.27014	0.0231991	0.871768	LOC102552813	0.0170117	0.63044	0.803213	normal	2.21387	23984	0.989976	0.00110301	0.95126	0.00566984
440.952	1.32091	0.581896	2.27001	0.0232069	0.871768	Irak3	0.017018	0.630489	0.803213	normal	2.21387	23984	0.989976	0.00110301	0.95126	0.00566984
729.779	1.11025	0.489187	2.26957	0.0232335	0.871768	Cdk17	0.0170393	0.630659	0.803213	normal	2.21387	23984	0.989976	0.00110301	0.95126	0.00566984
608.032	0.947469	0.417634	2.26866	0.0232893	0.871768	Xpr1	0.017084	0.631014	0.803213	normal	2.21387	23984	0.989976	0.00110301	0.95126	0.00566984
11.3171	4.08452	1.801	2.26792	0.023334	0.871768	LOC102547118	0.0171199	0.631298	0.803213	normal	2.21387	23984	0.989976	0.00110301	0.95126	0.00566984
132.893	2.74373	1.21065	2.26633	0.0234314	0.871768	LOC100910669	0.017198	0.631912	0.803213	normal	2.21387	23984	0.989976	0.00110301	0.95126	0.00566984
8.06273	-6.42537	2.83526	-2.26624	0.023437	0.871768	LOC102554786	0.0172025	0.631947	0.803213	normal	2.21387	23984	0.989976	0.00110301	0.95126	0.00566984
182.994	1.27444	0.562504	2.26565	0.023473	0.871768	Fgf12	0.0172314	0.632174	0.803213	normal	2.21387	23984	0.989976	0.00110301	0.95126	0.00566984
30.7526	3.01734	1.33195	2.26535	0.0234914	0.871768	Fgfbp3	0.0172462	0.632288	0.803213	normal	2.21387	23984	0.989976	0.00110301	0.95126	0.00566984
492.877	1.41269	0.623685	2.26507	0.0235082	0.871768	Apbb1ip	0.0172597	0.632394	0.803213	normal	2.21387	23984	0.989976	0.00110301	0.95126	0.00566984
215.965	1.03407	0.456802	2.26371	0.0235919	0.871768	Dnajc18	0.0173269	0.632916	0.803213	normal	2.21387	23984	0.989976	0.00110301	0.95126	0.00566984
12.4556	3.59177	1.58674	2.26361	0.023598	0.871768	Pck1	0.0173318	0.632954	0.803213	normal	2.21387	23984	0.989976	0.00110301	0.95126	0.00566984
16.5245	3.81425	1.68507	2.26355	0.0236019	0.871768	Tex12	0.0173349	0.632978	0.803213	normal	2.21387	23984	0.989976	0.00110301	0.95126	0.00566984
2127.29	-1.19149	0.526442	-2.26329	0.023618	0.871768	Mdc1	0.0173478	0.633078	0.803213	normal	2.21387	23984	0.989976	0.00110301	0.95126	0.00566984
292.019	1.23599	0.54617	2.26302	0.0236347	0.871768	Zeb1	0.0173613	0.633182	0.803213	normal	2.21387	23984	0.989976	0.00110301	0.95126	0.00566984
761.958	-1.11694	0.493581	-2.26293	0.0236401	0.871768	Eif3a	0.0173656	0.633215	0.803213	normal	2.21387	23984	0.989976	0.00110301	0.95126	0.00566984
27.3904	3.2857	1.45208	2.26275	0.0236512	0.871768	Wfdc21	0.0173745	0.633284	0.803213	normal	2.21387	23984	0.989976	0.00110301	0.95126	0.00566984
879.745	-1.13463	0.501628	-2.2619	0.0237037	0.871768	Uap1l1	0.0174166	0.633608	0.803213	normal	2.21387	23984	0.989976	0.00110301	0.95126	0.00566984
201.492	1.53521	0.679044	2.26084	0.023769	0.871768	C6	0.0174691	0.634011	0.803213	normal	2.21387	23984	0.989976	0.00110301	0.95126	0.00566984
498.426	-0.991084	0.438417	-2.2606	0.0237841	0.871768	LOC100911727	0.0174813	0.634104	0.803213	normal	2.21387	23984	0.989976	0.00110301	0.95126	0.00566984
10.5799	5.12277	2.26674	2.25997	0.0238229	0.871768	LOC102549220	0.0175125	0.634341	0.803213	normal	2.21387	23984	0.989976	0.00110301	0.95126	0.00566984
289.622	1.28207	0.567646	2.25857	0.0239102	0.871768	Sirpa	0.0175827	0.634874	0.803213	normal	2.21387	23984	0.989976	0.00110301	0.95126	0.00566984
56.2027	-1.70089	0.753154	-2.25836	0.0239232	0.871768	Angptl6	0.0175931	0.634953	0.803213	normal	2.21387	23984	0.989976	0.00110301	0.95126	0.00566984
79.1142	1.69238	0.749472	2.25809	0.02394	0.871768	LOC103694196	0.0176067	0.635055	0.803213	normal	2.21387	23984	0.989976	0.00110301	0.95126	0.00566984
31.4523	3.40214	1.50672	2.25797	0.0239474	0.871768	LOC108352128	0.0176126	0.6351	0.803213	normal	2.21387	23984	0.989976	0.00110301	0.95126	0.00566984
23.7248	2.99499	1.32659	2.25766	0.0239671	0.871768	C1H9orf66	0.0176284	0.63522	0.803213	normal	2.21387	23984	0.989976	0.00110301	0.95126	0.00566984
64.7664	2.02789	0.898313	2.25744	0.0239807	0.871768	LOC108351212	0.0176393	0.635302	1	normal	2.21387	23984	0.989976	0.00110301	0.95126	0.00566984
366.259	0.937475	0.415559	2.25594	0.0240747	0.872927	Cald1	0.0177149	0.636292	1	normal	2.21387	23984	0.989976	0.00110301	0.95126	0.00566984
203.246	1.4006	0.620902	2.25575	0.024086	0.872927	Mef2c	0.0177241	0.636412	1	normal	2.21387	23984	0.989976	0.00110301	0.95126	0.00566984
10.6466	5.13169	2.27546	2.25524	0.0241185	0.872927	LOC102550423	0.0177502	0.636752	1	normal	2.21387	23984	0.989976	0.00110301	0.95126	0.00566984
220.724	1.10827	0.491942	2.25284	0.0242693	0.874891	Thsd7a	0.0178716	0.638327	1	normal	2.21387	23984	0.989976	0.00110301	0.95126	0.00566984
13.3064	5.47343	2.42972	2.2527	0.0242778	0.874891	LOC108348644	0.0178784	0.638415	1	normal	2.21387	23984	0.989976	0.00110301	0.95126	0.00566984
704.035	1.39848	0.620879	2.25242	0.0242958	0.874891	LOC103692416	0.017893	0.638603	1	normal	2.21387	23984	0.989976	0.00110301	0.95126	0.00566984
807.172	1.20898	0.536817	2.25213	0.0243143	0.874891	Man1a1	0.0179078	0.638795	1	normal	2.21387	23984	0.989976	0.00110301	0.95126	0.00566984
183.357	1.5795	0.701738	2.25085	0.0243952	0.876453	Acer1	0.0179729	0.639632	1	normal	2.21387	23984	0.989976	0.00110301	0.95126	0.00566984
603.526	1.34458	0.597508	2.25032	0.0244286	0.876453	Potec	0.0179999	0.639977	1	normal	2.21387	23984	0.989976	0.00110301	0.95126	0.00566984
47.5533	-2.3946	1.06471	-2.24906	0.0245088	0.877073	Ccdc185	0.0180645	0.640803	1	normal	2.21387	23984	0.989976	0.00110301	0.95126	0.00566984
16.6524	4.34653	1.93271	2.24893	0.0245169	0.877073	Olr855	0.018071	0.640885	1	normal	2.21387	23984	0.989976	0.00110301	0.95126	0.00566984
105.431	1.84341	0.820162	2.24761	0.0246009	0.877841	Flt3	0.0181387	0.641745	1	normal	2.21387	23984	0.989976	0.00110301	0.95126	0.00566984
48.0868	2.41255	1.0737	2.24695	0.0246434	0.877841	Elmod1	0.018173	0.642179	1	normal	2.21387	23984	0.989976	0.00110301	0.95126	0.00566984
2382.34	1.29379	0.576031	2.24604	0.0247013	0.877841	Coq9	0.0182197	0.642769	1	normal	2.21387	23984	0.989976	0.00110301	0.95126	0.00566984
74.9296	2.47619	1.10311	2.24473	0.0247857	0.877841	LOC103694060	0.0182877	0.643624	1	normal	2.21387	23984	0.989976	0.00110301	0.95126	0.00566984
875.018	-1.36375	0.607571	-2.24459	0.0247943	0.877841	Ccnd1	0.0182947	0.643711	1	normal	2.21387	23984	0.989976	0.00110301	0.95126	0.00566984
256.198	-1.57045	0.69978	-2.2442	0.0248194	0.877841	Galr2	0.018315	0.643965	1	normal	2.21387	23984	0.989976	0.00110301	0.95126	0.00566984
12.0078	-3.89005	1.73373	-2.24374	0.0248491	0.877841	LOC102546725	0.0183389	0.644265	1	normal	2.21387	23984	0.989976	0.00110301	0.95126	0.00566984
17.4194	3.67303	1.63747	2.24311	0.0248896	0.877841	LOC100912172	0.0183716	0.644673	1	normal	2.21387	23984	0.989976	0.00110301	0.95126	0.00566984
99.9649	1.8521	0.825936	2.24242	0.0249342	0.877841	LOC102552387	0.0184076	0.645121	1	normal	2.21387	23984	0.989976	0.00110301	0.95126	0.00566984
307.869	-0.980344	0.437316	-2.24173	0.0249789	0.877841	Shc2	0.0184436	0.645569	1	normal	2.21387	23984	0.989976	0.00110301	0.95126	0.00566984
144.776	1.65509	0.738479	2.24122	0.0250117	0.877841	Mb	0.0184701	0.645898	1	normal	2.21387	23984	0.989976	0.00110301	0.95126	0.00566984
12.7216	-4.33585	1.93488	-2.24089	0.0250332	0.877841	Padi3	0.0184875	0.646112	1	normal	2.21387	23984	0.989976	0.00110301	0.95126	0.00566984
31.1369	2.38932	1.06643	2.24049	0.025059	0.877841	Cd38	0.0185083	0.64637	1	normal	2.21387	23984	0.989976	0.00110301	0.95126	0.00566984
23.2157	3.12499	1.39497	2.24018	0.0250792	0.877841	LOC102550369	0.0185246	0.646571	1	normal	2.21387	23984	0.989976	0.00110301	0.95126	0.00566984
11.8894	-4.09571	1.82927	-2.23898	0.025157	0.877841	Gzmb	0.0185875	0.647345	1	normal	2.21387	23984	0.989976	0.00110301	0.95126	0.00566984
5154.88	1.3156	0.587658	2.23872	0.025174	0.877841	LOC678817	0.0186012	0.647513	1	normal	2.21387	23984	0.989976	0.00110301	0.95126	0.00566984
78.0099	2.74875	1.22818	2.23806	0.0252169	0.877841	Trem1	0.0186359	0.647938	1	normal	2.21387	23984	0.989976	0.00110301	0.95126	0.00566984
62.8419	-1.9763	0.883083	-2.23796	0.025224	0.877841	Ccdc166	0.0186416	0.648008	1	normal	2.21387	23984	0.989976	0.00110301	0.95126	0.00566984
49.4041	-1.74627	0.780744	-2.23668	0.0253074	0.877841	LOC108350022	0.018709	0.648831	1	normal	2.21387	23984	0.989976	0.00110301	0.95126	0.00566984
28.9137	-3.19238	1.4274	-2.2365	0.0253193	0.877841	Taco1	0.0187186	0.648948	1	normal	2.21387	23984	0.989976	0.00110301	0.95126	0.00566984
44.4378	-1.73789	0.77729	-2.23583	0.0253629	0.877841	LOC689679	0.0187539	0.649377	1	normal	2.21387	23984	0.989976	0.00110301	0.95126	0.00566984
273.559	1.16618	0.521821	2.23483	0.0254283	0.877841	LOC108351947	0.0188067	0.650017	1	normal	2.21387	23984	0.989976	0.00110301	0.95126	0.00566984
133.154	1.79605	0.803782	2.2345	0.0254501	0.877841	LOC102554922	0.0188244	0.65023	1	normal	2.21387	23984	0.989976	0.00110301	0.95126	0.00566984
261.944	1.5894	0.71133	2.2344	0.0254565	0.877841	Map3k8	0.0188296	0.650293	1	normal	2.21387	23984	0.989976	0.00110301	0.95126	0.00566984
56.9091	1.62552	0.727501	2.23439	0.0254577	0.877841	LOC102549549	0.0188305	0.650305	1	normal	2.21387	23984	0.989976	0.00110301	0.95126	0.00566984
3608.87	0.859665	0.384754	2.23433	0.0254617	0.877841	Rplp1	0.0188337	0.650343	1	normal	2.21387	23984	0.989976	0.00110301	0.95126	0.00566984
10385.8	1.37313	0.61482	2.23338	0.025524	0.878591	RGD1563562	0.0188841	0.650951	1	normal	2.21387	23984	0.989976	0.00110301	0.95126	0.00566984
44.2466	2.09405	0.937809	2.23292	0.0255545	0.878591	Dpys	0.0189088	0.651247	1	normal	2.21387	23984	0.989976	0.00110301	0.95126	0.00566984
36.367	2.82653	1.26639	2.23197	0.0256172	0.879523	Vsig4	0.0189595	0.651855	1	normal	2.21387	23984	0.989976	0.00110301	0.95126	0.00566984
10597.6	1.37512	0.617124	2.22827	0.0258628	0.886723	LOC102555656	0.0191583	0.654219	1	normal	2.21387	23984	0.989976	0.00110301	0.95126	0.00566984
717.282	-0.971409	0.436418	-2.22587	0.0260231	0.889799	Ppl	0.0192882	0.655746	1	normal	2.21387	23984	0.989976	0.00110301	0.95126	0.00566984
643.441	1.09293	0.49112	2.22537	0.0260562	0.889799	Sema3c	0.019315	0.656059	1	normal	2.21387	23984	0.989976	0.00110301	0.95126	0.00566984
425.075	1.07818	0.484752	2.2242	0.0261352	0.889799	Inafm1	0.019379	0.656806	1	normal	2.21387	23984	0.989976	0.00110301	0.95126	0.00566984
757.947	-1.57982	0.710419	-2.22378	0.0261629	0.889799	Gnl1	0.0194015	0.657067	1	normal	2.21387	23984	0.989976	0.00110301	0.95126	0.00566984
31.0593	1.95959	0.881203	2.22377	0.026164	0.889799	C2cd4a	0.0194024	0.657077	1	normal	2.21387	23984	0.989976	0.00110301	0.95126	0.00566984
7.52103	-6.32528	2.84448	-2.2237	0.0261684	0.889799	LOC100912526	0.019406	0.657119	1	normal	2.21387	23984	0.989976	0.00110301	0.95126	0.00566984
7575.47	-1.3251	0.596348	-2.22203	0.0262816	0.89242	Scd2	0.0194977	0.658181	1	normal	2.21387	23984	0.989976	0.00110301	0.95126	0.00566984
48.9765	2.24494	1.01076	2.22103	0.0263488	0.893474	Ly49si2	0.0195522	0.658809	1	normal	2.21387	23984	0.989976	0.00110301	0.95126	0.00566984
147.333	1.28473	0.578705	2.22001	0.0264182	0.893511	Plcxd2	0.0196085	0.659455	1	normal	2.21387	23984	0.989976	0.00110301	0.95126	0.00566984
788.268	1.10515	0.497896	2.21964	0.0264431	0.893511	Ccbe1	0.0196288	0.659686	1	normal	2.21387	23984	0.989976	0.00110301	0.95126	0.00566984
21.5278	3.183	1.43416	2.21942	0.0264583	0.893511	Trim38	0.0196411	0.659827	1	normal	2.21387	23984	0.989976	0.00110301	0.95126	0.00566984
597.823	-1.00109	0.451169	-2.21888	0.0264952	0.893536	Ncaph2	0.019671	0.660169	1	normal	2.21387	23984	0.989976	0.00110301	0.95126	0.00566984
466.978	1.27474	0.574948	2.21714	0.0266133	0.896295	Bnc2	0.0197669	0.661259	1	normal	2.21387	23984	0.989976	0.00110301	0.95126	0.00566984
15.6288	3.98943	1.80048	2.21577	0.0267076	0.898191	LOC102553601	0.0198435	0.662124	1	normal	2.21387	23984	0.989976	0.00110301	0.95126	0.00566984
328.06	1.80139	0.813332	2.21483	0.026772	0.898191	LOC108351451	0.0198958	0.662713	1	normal	2.21387	23984	0.989976	0.00110301	0.95126	0.00566984
32.925	-2.72425	1.23061	-2.21374	0.0268466	0.898191	LOC103692882	0.0199564	0.663392	1	normal	2.21387	23984	0.989976	0.00110301	0.95126	0.00566984
177.437	1.44796	0.654189	2.21336	0.0268728	0.898191	Hpse	0.0199777	0.663631	1	normal	2.21387	23984	0.989976	0.00110301	0.95126	0.00566984
6.90602	-5.03764	2.27641	-2.21297	0.0268996	0.898191	LOC103690906	0.0199994	0.663873	1	normal	2.21387	23984	0.989976	0.00110301	0.95126	0.00566984
125.3	2.01524	0.911035	2.21203	0.0269644	0.898191	Tmem45al	0.0200522	0.664461	1	normal	2.21387	23984	0.989976	0.00110301	0.95126	0.00566984
6.5984	6.29781	2.84767	2.21156	0.0269968	0.898191	LOC102556140	0.0200784	0.664753	1	normal	2.21387	23984	0.989976	0.00110301	0.95126	0.00566984
1039.27	-1.21574	0.549804	-2.21123	0.0270198	0.898191	Gltscr2	0.0200972	0.664961	1	normal	2.21387	23984	0.989976	0.00110301	0.95126	0.00566984
119.215	-1.59364	0.72095	-2.21047	0.0270724	0.898191	LOC108348149	0.0201399	0.665434	1	normal	2.21387	23984	0.989976	0.00110301	0.95126	0.00566984
7.8115	-6.37961	2.88612	-2.21045	0.0270742	0.898191	LOC108353258	0.0201414	0.66545	1	normal	2.21387	23984	0.989976	0.00110301	0.95126	0.00566984
7.8115	-6.37961	2.88612	-2.21045	0.0270742	0.898191	LOC108353256	0.0201414	0.66545	1	normal	2.21387	23984	0.989976	0.00110301	0.95126	0.00566984
6421.4	1.03752	0.469465	2.20999	0.0271056	0.898191	Tnks	0.0201669	0.665732	1	normal	2.21387	23984	0.989976	0.00110301	0.95126	0.00566984
77.7498	-1.63581	0.740756	-2.2083	0.0272234	0.899312	Dnajc9	0.0202627	0.666786	1	normal	2.21387	23984	0.989976	0.00110301	0.95126	0.00566984
35.2606	-2.20132	0.996852	-2.20827	0.0272254	0.899312	LOC100911992	0.0202644	0.666804	1	normal	2.21387	23984	0.989976	0.00110301	0.95126	0.00566984
210.507	-1.52627	0.691263	-2.20794	0.0272486	0.899312	LOC102547088	0.0202832	0.667011	1	normal	2.21387	23984	0.989976	0.00110301	0.95126	0.00566984
62.0087	1.55755	0.705778	2.20686	0.027324	0.900599	LOC102553811	0.0203446	0.667681	1	normal	2.21387	23984	0.989976	0.00110301	0.95126	0.00566984
106.293	1.41357	0.641161	2.2047	0.0274754	0.903657	Scn2a	0.0204679	0.66902	1	normal	2.21387	23984	0.989976	0.00110301	0.95126	0.00566984
227.222	-1.45714	0.660989	-2.20449	0.0274899	0.903657	Gatsl2	0.0204797	0.669148	1	normal	2.21387	23984	0.989976	0.00110301	0.95126	0.00566984
41.8835	2.77718	1.26009	2.20395	0.0275281	0.903712	LOC103692231	0.0205108	0.669484	1	normal	2.21387	23984	0.989976	0.00110301	0.95126	0.00566984
6.99765	-6.22253	2.8247	-2.2029	0.0276016	0.904922	LOC108348575	0.0205706	0.670128	1	normal	2.21387	23984	0.989976	0.00110301	0.95126	0.00566984
1922.79	-1.21086	0.549921	-2.20188	0.0276735	0.906078	Ak4	0.0206292	0.670756	1	normal	2.21387	23984	0.989976	0.00110301	0.95126	0.00566984
563.672	-0.912122	0.414407	-2.20103	0.0277338	0.906852	Lig1	0.0206784	0.671282	1	normal	2.21387	23984	0.989976	0.00110301	0.95126	0.00566984
870.042	1.26998	0.577165	2.20038	0.0277797	0.907151	Dennd4a	0.0207158	0.67168	1	normal	2.21387	23984	0.989976	0.00110301	0.95126	0.00566984
298.088	1.18109	0.537279	2.19827	0.0279296	0.907724	LOC102550062	0.020838	0.672976	1	normal	2.21387	23984	0.989976	0.00110301	0.95126	0.00566984
46.5342	2.57492	1.17138	2.1982	0.0279348	0.907724	LOC108352742	0.0208422	0.673021	1	normal	2.21387	23984	0.989976	0.00110301	0.95126	0.00566984
7.82306	5.64029	2.56595	2.19813	0.0279396	0.907724	LOC102552373	0.0208461	0.673062	1	normal	2.21387	23984	0.989976	0.00110301	0.95126	0.00566984
173.859	-1.36693	0.621998	-2.19764	0.0279749	0.907724	LOC103692171	0.0208749	0.673366	1	normal	2.21387	23984	0.989976	0.00110301	0.95126	0.00566984
15.1567	-3.56663	1.623	-2.19756	0.0279808	0.907724	Mir3542	0.0208798	0.673417	1	normal	2.21387	23984	0.989976	0.00110301	0.95126	0.00566984
923.764	1.16384	0.53006	2.19568	0.0281148	0.909753	LOC103692302	0.020989	0.674564	1	normal	2.21387	23984	0.989976	0.00110301	0.95126	0.00566984
173.782	-1.36604	0.622159	-2.19564	0.0281175	0.909753	Gcs1	0.0209913	0.674587	1	normal	2.21387	23984	0.989976	0.00110301	0.95126	0.00566984
18.6603	-3.11633	1.41998	-2.19462	0.0281905	0.909753	Prdm8	0.0210509	0.675209	1	normal	2.21387	23984	0.989976	0.00110301	0.95126	0.00566984
5.52432	-5.86651	2.67321	-2.19455	0.0281957	0.909753	LOC102555070	0.021055	0.675253	1	normal	2.21387	23984	0.989976	0.00110301	0.95126	0.00566984
371.671	1.37149	0.625076	2.19411	0.0282274	0.909753	Dgkg	0.0210809	0.675522	1	normal	2.21387	23984	0.989976	0.00110301	0.95126	0.00566984
377.263	1.12334	0.51237	2.19244	0.0283479	0.91101	Lyz2	0.0211794	0.676542	1	normal	2.21387	23984	0.989976	0.00110301	0.95126	0.00566984
283.663	1.51651	0.692056	2.19131	0.0284295	0.91101	Antxr2	0.021246	0.67723	1	normal	2.21387	23984	0.989976	0.00110301	0.95126	0.00566984
78.172	2.31235	1.05538	2.19101	0.0284508	0.91101	Enpp2	0.0212634	0.677408	1	normal	2.21387	23984	0.989976	0.00110301	0.95126	0.00566984
87.1716	1.58806	0.724815	2.19099	0.0284523	0.91101	LOC103694050	0.0212646	0.677421	1	normal	2.21387	23984	0.989976	0.00110301	0.95126	0.00566984
48.9105	1.86543	0.851564	2.19059	0.0284815	0.91101	RGD1566226	0.0212884	0.677666	1	normal	2.21387	23984	0.989976	0.00110301	0.95126	0.00566984
51.0316	1.58472	0.72345	2.19051	0.0284875	0.91101	Ebf2	0.0212933	0.677716	1	normal	2.21387	23984	0.989976	0.00110301	0.95126	0.00566984
9.73246	6.85614	3.13147	2.18943	0.0285654	0.912322	LOC102554337	0.021357	0.678368	1	normal	2.21387	23984	0.989976	0.00110301	0.95126	0.00566984
216.786	-1.45426	0.664947	-2.18703	0.0287405	0.915078	Fam219b	0.0215002	0.679823	1	normal	2.21387	23984	0.989976	0.00110301	0.95126	0.00566984
11.6752	-4.53638	2.07434	-2.1869	0.0287496	0.915078	Ces1c	0.0215075	0.679898	1	normal	2.21387	23984	0.989976	0.00110301	0.95126	0.00566984
12.1128	-3.49666	1.59961	-2.18594	0.0288199	0.915078	Lhx9	0.0215651	0.680479	1	normal	2.21387	23984	0.989976	0.00110301	0.95126	0.00566984
22.1056	-3.25001	1.48725	-2.18525	0.0288705	0.915078	Rps19bp1	0.0216064	0.680895	1	normal	2.21387	23984	0.989976	0.00110301	0.95126	0.00566984
461.706	1.45091	0.664141	2.18463	0.0289158	0.915078	Nod2	0.0216435	0.681268	1	normal	2.21387	23984	0.989976	0.00110301	0.95126	0.00566984
340.34	1.05551	0.483166	2.18458	0.0289198	0.915078	LOC108349099	0.0216468	0.681301	1	normal	2.21387	23984	0.989976	0.00110301	0.95126	0.00566984
48.498	1.90086	0.870268	2.18423	0.0289454	0.915078	Ptger2	0.0216677	0.681511	1	normal	2.21387	23984	0.989976	0.00110301	0.95126	0.00566984
273.47	-1.26977	0.581453	-2.18379	0.0289774	0.915078	LOC100912427	0.0216939	0.681773	1	normal	2.21387	23984	0.989976	0.00110301	0.95126	0.00566984
7.94342	-4.57191	2.09366	-2.18369	0.0289849	0.915078	LOC102549391	0.0217	0.681834	1	normal	2.21387	23984	0.989976	0.00110301	0.95126	0.00566984
1051.87	1.06076	0.485886	2.18314	0.0290252	0.915183	Ash2l	0.021733	0.682163	1	normal	2.21387	23984	0.989976	0.00110301	0.95126	0.00566984
84.1806	1.27975	0.586368	2.1825	0.0290728	0.915407	Hs3st3a1	0.021772	0.682551	1	normal	2.21387	23984	0.989976	0.00110301	0.95126	0.00566984
16158.4	1.10279	0.505404	2.182	0.0291098	0.915407	COX1	0.0218023	0.682853	1	normal	2.21387	23984	0.989976	0.00110301	0.95126	0.00566984
5.64426	-5.9063	2.70767	-2.18132	0.0291598	0.915407	Calml3	0.0218432	0.683259	1	normal	2.21387	23984	0.989976	0.00110301	0.95126	0.00566984
1138.51	0.995701	0.456526	2.18104	0.0291805	0.915407	Pvt1	0.0218601	0.683426	1	normal	2.21387	23984	0.989976	0.00110301	0.95126	0.00566984
16.1297	3.93662	1.80811	2.1772	0.0294655	0.922266	Cldn18	0.0220936	0.68572	1	normal	2.21387	23984	0.989976	0.00110301	0.95126	0.00566984
6.37683	6.24829	2.87002	2.17709	0.0294737	0.922266	LOC108351766	0.0221003	0.685786	1	normal	2.21387	23984	0.989976	0.00110301	0.95126	0.00566984
25.2716	2.45339	1.1276	2.17577	0.0295724	0.922273	LOC102555358	0.0221812	0.686572	1	normal	2.21387	23984	0.989976	0.00110301	0.95126	0.00566984
7.1595	6.41113	2.94809	2.17467	0.0296549	0.922273	Olr1700	0.0222488	0.687227	1	normal	2.21387	23984	0.989976	0.00110301	0.95126	0.00566984
16.9939	4.01581	1.84702	2.17421	0.0296891	0.922273	Pdcd1	0.0222768	0.687498	1	normal	2.21387	23984	0.989976	0.00110301	0.95126	0.00566984
1419.77	-1.00649	0.462944	-2.17411	0.0296971	0.922273	Ivns1abp	0.0222834	0.687561	1	normal	2.21387	23984	0.989976	0.00110301	0.95126	0.00566984
126.706	1.60537	0.738439	2.17401	0.0297045	0.922273	Plac8	0.0222895	0.68762	1	normal	2.21387	23984	0.989976	0.00110301	0.95126	0.00566984
322.383	1.68643	0.77576	2.17391	0.0297119	0.922273	Ncf2	0.0222955	0.687678	1	normal	2.21387	23984	0.989976	0.00110301	0.95126	0.00566984
14.7363	-3.41932	1.57311	-2.1736	0.0297351	0.922273	LOC103690058	0.0223146	0.687861	1	normal	2.21387	23984	0.989976	0.00110301	0.95126	0.00566984
436.439	1.01329	0.466435	2.17241	0.0298249	0.923025	Synj1	0.0223882	0.688568	1	normal	2.21387	23984	0.989976	0.00110301	0.95126	0.00566984
39.2236	2.08454	0.959677	2.17213	0.0298462	0.923025	RGD1310212	0.0224057	0.688735	1	normal	2.21387	23984	0.989976	0.00110301	0.95126	0.00566984
90.2284	-2.00329	0.922413	-2.17179	0.0298714	0.923025	Rbm24	0.0224263	0.688933	1	normal	2.21387	23984	0.989976	0.00110301	0.95126	0.00566984
31.7694	-2.62479	1.20941	-2.17031	0.0299836	0.924517	Hdac1l	0.0225184	0.689811	1	normal	2.21387	23984	0.989976	0.00110301	0.95126	0.00566984
300.449	-0.994477	0.458419	-2.16936	0.0300552	0.924517	Klhl25	0.0225772	0.690368	1	normal	2.21387	23984	0.989976	0.00110301	0.95126	0.00566984
36.9339	2.70974	1.24955	2.16858	0.030115	0.924517	Mcpt1l1	0.0226263	0.690832	1	normal	2.21387	23984	0.989976	0.00110301	0.95126	0.00566984
35.503	2.11014	0.97322	2.16821	0.0301429	0.924517	LOC108351670	0.0226492	0.691049	1	normal	2.21387	23984	0.989976	0.00110301	0.95126	0.00566984
25.1027	3.30717	1.52552	2.1679	0.0301666	0.924517	LOC102547645	0.0226687	0.691232	1	normal	2.21387	23984	0.989976	0.00110301	0.95126	0.00566984
63.9551	2.08892	0.96359	2.16786	0.0301697	0.924517	Inhbb	0.0226712	0.691256	1	normal	2.21387	23984	0.989976	0.00110301	0.95126	0.00566984
273.477	-1.14527	0.528332	-2.1677	0.0301814	0.924517	Hnrnpa1	0.0226809	0.691346	1	normal	2.21387	23984	0.989976	0.00110301	0.95126	0.00566984
10.6566	-3.46605	1.59985	-2.16649	0.0302741	0.925439	Ces2j	0.022757	0.692061	1	normal	2.21387	23984	0.989976	0.00110301	0.95126	0.00566984
57.7361	2.63094	1.21449	2.16629	0.0302888	0.925439	Slc5a7	0.022769	0.692174	1	normal	2.21387	23984	0.989976	0.00110301	0.95126	0.00566984
46.1169	-2.0501	0.946959	-2.16493	0.030393	0.925439	Apitd1	0.0228547	0.692973	1	normal	2.21387	23984	0.989976	0.00110301	0.95126	0.00566984
76.6125	1.77704	0.820857	2.16487	0.030398	0.925439	Terc	0.0228588	0.693011	1	normal	2.21387	23984	0.989976	0.00110301	0.95126	0.00566984
33.5365	2.2777	1.05226	2.16459	0.0304193	0.925439	LOC102546452	0.0228763	0.693174	1	normal	2.21387	23984	0.989976	0.00110301	0.95126	0.00566984
7.46345	-6.31385	2.9172	-2.16436	0.030437	0.925439	LOC102551013	0.0228909	0.693309	1	normal	2.21387	23984	0.989976	0.00110301	0.95126	0.00566984
365.469	-1.32088	0.610423	-2.16388	0.0304736	0.925439	Arl4c	0.0229209	0.693588	1	normal	2.21387	23984	0.989976	0.00110301	0.95126	0.00566984
9.81852	5.01579	2.31889	2.16301	0.0305405	0.925777	LOC103694567	0.0229759	0.694097	1	normal	2.21387	23984	0.989976	0.00110301	0.95126	0.00566984
36.7441	-2.83065	1.30881	-2.16276	0.0305596	0.925777	Prps1l1	0.0229916	0.694243	1	normal	2.21387	23984	0.989976	0.00110301	0.95126	0.00566984
115.66	-1.34203	0.621113	-2.16068	0.0307199	0.928652	Borcs8	0.0231234	0.695455	1	normal	2.21387	23984	0.989976	0.00110301	0.95126	0.00566984
16.4145	-2.75567	1.27544	-2.16056	0.0307297	0.928652	LOC102551074	0.0231315	0.695528	1	normal	2.21387	23984	0.989976	0.00110301	0.95126	0.00566984
28.358	2.39825	1.11087	2.15889	0.0308585	0.931407	Nlrp14	0.0232375	0.696495	1	normal	2.21387	23984	0.989976	0.00110301	0.95126	0.00566984
22.4951	-2.68112	1.24323	-2.15658	0.0310387	0.932027	RGD1563072	0.0233857	0.697839	1	normal	2.21387	23984	0.989976	0.00110301	0.95126	0.00566984
1124.75	-0.957277	0.444196	-2.15508	0.0311556	0.932027	Bdh1	0.023482	0.698704	1	normal	2.21387	23984	0.989976	0.00110301	0.95126	0.00566984
982.42	-1.28703	0.597291	-2.15477	0.0311797	0.932027	Afg3l1	0.0235019	0.698882	1	normal	2.21387	23984	0.989976	0.00110301	0.95126	0.00566984
1385.07	-0.796704	0.369746	-2.15473	0.031183	0.932027	Plekha3	0.0235046	0.698906	1	normal	2.21387	23984	0.989976	0.00110301	0.95126	0.00566984
1003.42	-0.917395	0.425923	-2.1539	0.0312483	0.932027	Rps3	0.0235584	0.699387	1	normal	2.21387	23984	0.989976	0.00110301	0.95126	0.00566984
531.798	1.46808	0.681702	2.15356	0.0312751	0.932027	Ifrd1	0.0235804	0.699584	1	normal	2.21387	23984	0.989976	0.00110301	0.95126	0.00566984
13.0855	3.7152	1.72517	2.15353	0.0312773	0.932027	LOC102555838	0.0235823	0.6996	1	normal	2.21387	23984	0.989976	0.00110301	0.95126	0.00566984
154.268	-1.25254	0.581665	-2.15337	0.03129	0.932027	Tmem200b	0.0235927	0.699693	1	normal	2.21387	23984	0.989976	0.00110301	0.95126	0.00566984
9.63891	4.63462	2.15234	2.1533	0.0312954	0.932027	LOC100910819	0.0235972	0.699733	1	normal	2.21387	23984	0.989976	0.00110301	0.95126	0.00566984
41.0159	-2.97116	1.37984	-2.15327	0.0312976	0.932027	LOC100360320	0.023599	0.699749	1	normal	2.21387	23984	0.989976	0.00110301	0.95126	0.00566984
18.6761	3.69675	1.71702	2.153	0.0313187	0.932027	LOC102547221	0.0236164	0.699904	1	normal	2.21387	23984	0.989976	0.00110301	0.95126	0.00566984
7.71195	-4.52338	2.10112	-2.15284	0.0313315	0.932027	Ces2a	0.0236269	0.699998	1	normal	2.21387	23984	0.989976	0.00110301	0.95126	0.00566984
49.077	1.59245	0.740342	2.15097	0.031479	0.935288	Osgin2	0.0237485	0.701074	1	normal	2.21387	23984	0.989976	0.00110301	0.95126	0.00566984
14.9304	-3.65887	1.70188	-2.1499	0.0315631	0.936436	LOC108348836	0.0238179	0.701685	1	normal	2.21387	23984	0.989976	0.00110301	0.95126	0.00566984
7.1926	-6.26065	2.91258	-2.14952	0.0315933	0.936436	LOC102547697	0.0238428	0.701904	1	normal	2.21387	23984	0.989976	0.00110301	0.95126	0.00566984
77.0499	-1.86494	0.867994	-2.14856	0.0316692	0.93756	RT1-CE13	0.0239053	0.702452	1	normal	2.21387	23984	0.989976	0.00110301	0.95126	0.00566984
408.035	3.89172	1.81173	2.14807	0.0317082	0.937591	Olr1	0.0239375	0.702733	1	normal	2.21387	23984	0.989976	0.00110301	0.95126	0.00566984
6.78568	-6.17749	2.87675	-2.14738	0.0317629	0.937784	LOC102553761	0.0239827	0.703126	1	normal	2.21387	23984	0.989976	0.00110301	0.95126	0.00566984
86.6505	-1.31218	0.611292	-2.14657	0.0318274	0.937784	Pigm	0.0240358	0.703588	1	normal	2.21387	23984	0.989976	0.00110301	0.95126	0.00566984
92.3546	-1.35774	0.63256	-2.14643	0.031839	0.937784	Akap17b	0.0240454	0.703671	1	normal	2.21387	23984	0.989976	0.00110301	0.95126	0.00566984
181.685	-1.47595	0.687779	-2.14596	0.0318758	0.937784	Hes6	0.0240758	0.703935	1	normal	2.21387	23984	0.989976	0.00110301	0.95126	0.00566984
182.998	1.17067	0.545668	2.14538	0.0319221	0.937784	Grm7	0.024114	0.704265	1	normal	2.21387	23984	0.989976	0.00110301	0.95126	0.00566984
51.1798	2.51364	1.17208	2.1446	0.031985	0.937784	Rab32	0.0241659	0.704713	1	normal	2.21387	23984	0.989976	0.00110301	0.95126	0.00566984
35.1053	3.15341	1.47046	2.14451	0.0319924	0.937784	Tbx1	0.024172	0.704766	1	normal	2.21387	23984	0.989976	0.00110301	0.95126	0.00566984
16.8199	4.29442	2.00283	2.14418	0.0320182	0.937784	NEWGENE_1311658	0.0241933	0.704949	1	normal	2.21387	23984	0.989976	0.00110301	0.95126	0.00566984
63.2296	1.96311	0.91586	2.14346	0.0320758	0.938359	RGD1561730	0.0242409	0.705357	1	normal	2.21387	23984	0.989976	0.00110301	0.95126	0.00566984
44.8541	-2.5372	1.18436	-2.14226	0.0321724	0.938699	Olr1708	0.0243206	0.706039	1	normal	2.21387	23984	0.989976	0.00110301	0.95126	0.00566984
891.581	1.01231	0.472788	2.14114	0.0322625	0.938699	Aff3	0.0243951	0.706673	1	normal	2.21387	23984	0.989976	0.00110301	0.95126	0.00566984
121.767	1.99113	0.9308	2.13916	0.0324226	0.938699	LOC102548977	0.0245274	0.707793	1	normal	2.21387	23984	0.989976	0.00110301	0.95126	0.00566984
60.3799	-2.02797	0.948085	-2.13902	0.0324342	0.938699	LOC683212	0.024537	0.707874	1	normal	2.21387	23984	0.989976	0.00110301	0.95126	0.00566984
93.1512	-1.4216	0.664679	-2.13878	0.0324538	0.938699	Lrat	0.0245532	0.708011	1	normal	2.21387	23984	0.989976	0.00110301	0.95126	0.00566984
82.0395	2.41398	1.1289	2.13834	0.0324888	0.938699	Ifitm3	0.0245821	0.708254	1	normal	2.21387	23984	0.989976	0.00110301	0.95126	0.00566984
402.205	-0.992431	0.464121	-2.1383	0.0324922	0.938699	Taf6	0.0245849	0.708278	1	normal	2.21387	23984	0.989976	0.00110301	0.95126	0.00566984
39.1642	1.71591	0.802597	2.13794	0.0325213	0.938699	LOC108349769	0.0246089	0.708479	1	normal	2.21387	23984	0.989976	0.00110301	0.95126	0.00566984
431.846	1.00521	0.470191	2.13787	0.0325269	0.938699	Giot1	0.0246136	0.708519	1	normal	2.21387	23984	0.989976	0.00110301	0.95126	0.00566984
7.56027	-6.33235	2.96206	-2.13782	0.0325313	0.938699	Vom1r88	0.0246173	0.708549	1	normal	2.21387	23984	0.989976	0.00110301	0.95126	0.00566984
85.6582	-1.73304	0.81096	-2.13702	0.0325961	0.938699	Igip	0.0246709	0.708998	1	normal	2.21387	23984	0.989976	0.00110301	0.95126	0.00566984
74.2251	1.70352	0.797439	2.13623	0.0326603	0.938699	S1pr3	0.0247239	0.709441	1	normal	2.21387	23984	0.989976	0.00110301	0.95126	0.00566984
493.204	-1.56397	0.732447	-2.13527	0.0327389	0.938699	LOC108351405	0.024789	0.709982	1	normal	2.21387	23984	0.989976	0.00110301	0.95126	0.00566984
5.53907	-5.88318	2.75659	-2.13422	0.0328246	0.938699	Fzd9	0.0248599	0.71057	1	normal	2.21387	23984	0.989976	0.00110301	0.95126	0.00566984
2174.53	-0.996493	0.467038	-2.13365	0.0328718	0.938699	Eif3b	0.0248989	0.710893	1	normal	2.21387	23984	0.989976	0.00110301	0.95126	0.00566984
658.726	0.93946	0.440347	2.13346	0.0328874	0.938699	Mfsd14a	0.0249118	0.710999	1	normal	2.21387	23984	0.989976	0.00110301	0.95126	0.00566984
102.441	-2.00384	0.939272	-2.13339	0.0328925	0.938699	LOC108349258	0.024916	0.711034	1	normal	2.21387	23984	0.989976	0.00110301	0.95126	0.00566984
199.978	1.25367	0.587783	2.13288	0.0329343	0.938699	RGD1307537	0.0249506	0.711319	1	normal	2.21387	23984	0.989976	0.00110301	0.95126	0.00566984
291.973	-0.939776	0.440651	-2.1327	0.0329494	0.938699	Krt5	0.0249631	0.711422	1	normal	2.21387	23984	0.989976	0.00110301	0.95126	0.00566984
323.922	-1.07988	0.506575	-2.13173	0.0330293	0.938699	Map6	0.0250293	0.711965	1	normal	2.21387	23984	0.989976	0.00110301	0.95126	0.00566984
15.7567	-2.97281	1.39473	-2.13145	0.0330517	0.938699	LOC108348817	0.0250478	0.712117	1	normal	2.21387	23984	0.989976	0.00110301	0.95126	0.00566984
13.4567	3.86268	1.81301	2.13053	0.033128	0.938699	LOC102548326	0.025111	0.712633	1	normal	2.21387	23984	0.989976	0.00110301	0.95126	0.00566984
52.0571	2.37138	1.11309	2.13044	0.0331354	0.938699	Eps8l3	0.0251172	0.712683	1	normal	2.21387	23984	0.989976	0.00110301	0.95126	0.00566984
106.551	1.14824	0.539154	2.1297	0.0331964	0.938699	Pram1	0.0251677	0.713094	1	normal	2.21387	23984	0.989976	0.00110301	0.95126	0.00566984
6.70848	-6.16085	2.89335	-2.12932	0.0332282	0.938699	LOC296235	0.025194	0.713308	1	normal	2.21387	23984	0.989976	0.00110301	0.95126	0.00566984
9.43447	-4.35162	2.04391	-2.12906	0.0332492	0.938699	LOC108350457	0.0252114	0.713449	1	normal	2.21387	23984	0.989976	0.00110301	0.95126	0.00566984
655.645	1.02132	0.479898	2.12819	0.0333211	0.938699	Cdon	0.025271	0.713932	1	normal	2.21387	23984	0.989976	0.00110301	0.95126	0.00566984
132.654	1.14451	0.537905	2.12773	0.0333599	0.938699	Ly86	0.0253031	0.714191	1	normal	2.21387	23984	0.989976	0.00110301	0.95126	0.00566984
171.381	1.17262	0.551191	2.12743	0.0333844	0.938699	Hvcn1	0.0253234	0.714355	1	normal	2.21387	23984	0.989976	0.00110301	0.95126	0.00566984
237.318	1.11312	0.523327	2.12701	0.0334192	0.938699	Smtn	0.0253522	0.714587	1	normal	2.21387	23984	0.989976	0.00110301	0.95126	0.00566984
247.443	-1.3249	0.623074	-2.1264	0.03347	0.938699	Gabpb2	0.0253944	0.714925	1	normal	2.21387	23984	0.989976	0.00110301	0.95126	0.00566984
3813.44	-0.817689	0.384605	-2.12605	0.0334991	0.938699	Chd4	0.0254185	0.715119	1	normal	2.21387	23984	0.989976	0.00110301	0.95126	0.00566984
20.5152	3.18094	1.49622	2.12598	0.0335047	0.938699	Clec4d	0.0254231	0.715156	1	normal	2.21387	23984	0.989976	0.00110301	0.95126	0.00566984
55.9812	2.45211	1.15359	2.12564	0.0335331	0.938699	Mpa2l	0.0254467	0.715345	1	normal	2.21387	23984	0.989976	0.00110301	0.95126	0.00566984
10.6431	4.80497	2.26155	2.12464	0.0336168	0.938699	LOC299282	0.0255161	0.715899	1	normal	2.21387	23984	0.989976	0.00110301	0.95126	0.00566984
4.68495	-5.6353	2.65236	-2.12464	0.0336171	0.938699	LOC684709	0.0255163	0.7159	1	normal	2.21387	23984	0.989976	0.00110301	0.95126	0.00566984
421.027	1.16551	0.548593	2.12455	0.033624	0.938699	Krit1	0.025522	0.715946	1	normal	2.21387	23984	0.989976	0.00110301	0.95126	0.00566984
29.8051	-2.41395	1.13634	-2.12431	0.0336439	0.938699	Slc36a2	0.0255386	0.716078	1	normal	2.21387	23984	0.989976	0.00110301	0.95126	0.00566984
2266.99	1.02151	0.480942	2.12398	0.033672	0.938699	Ldlrad4	0.0255619	0.716263	1	normal	2.21387	23984	0.989976	0.00110301	0.95126	0.00566984
134.887	1.1208	0.527691	2.12397	0.0336727	0.938699	Scrn1	0.0255624	0.716268	1	normal	2.21387	23984	0.989976	0.00110301	0.95126	0.00566984
50.3716	-2.36404	1.11305	-2.12393	0.0336759	0.938699	Ush1c	0.0255651	0.716289	1	normal	2.21387	23984	0.989976	0.00110301	0.95126	0.00566984
66.53	1.67948	0.790802	2.12377	0.0336892	0.938699	LOC108352420	0.0255761	0.716377	1	normal	2.21387	23984	0.989976	0.00110301	0.95126	0.00566984
1648.9	1.19118	0.560977	2.1234	0.0337202	0.938699	Zc3hav1	0.0256019	0.716581	1	normal	2.21387	23984	0.989976	0.00110301	0.95126	0.00566984
18.6219	4.01682	1.89268	2.1223	0.033813	0.940116	LOC103690791	0.0256788	0.71719	1	normal	2.21387	23984	0.989976	0.00110301	0.95126	0.00566984
390.772	-1.96404	0.925691	-2.12171	0.0338624	0.940116	Prm3	0.0257198	0.717513	1	normal	2.21387	23984	0.989976	0.00110301	0.95126	0.00566984
6.29625	-4.8859	2.30354	-2.12104	0.0339187	0.940116	Gpr12	0.0257665	0.717881	1	normal	2.21387	23984	0.989976	0.00110301	0.95126	0.00566984
2656.39	-1.04346	0.49197	-2.12098	0.0339233	0.940116	Basp1	0.0257703	0.717911	1	normal	2.21387	23984	0.989976	0.00110301	0.95126	0.00566984
642.267	1.16801	0.551187	2.11908	0.0340838	0.94202	LOC103693165	0.0259036	0.718954	1	normal	2.21387	23984	0.989976	0.00110301	0.95126	0.00566984
39.439	2.14434	1.01236	2.11816	0.0341612	0.94202	Osr1	0.0259678	0.719455	1	normal	2.21387	23984	0.989976	0.00110301	0.95126	0.00566984
17.344	3.07522	1.45198	2.11795	0.0341793	0.94202	RGD1563091	0.0259829	0.719571	1	normal	2.21387	23984	0.989976	0.00110301	0.95126	0.00566984
6.66283	-6.14209	2.90042	-2.11765	0.0342044	0.94202	LOC100911558	0.0260037	0.719733	1	normal	2.21387	23984	0.989976	0.00110301	0.95126	0.00566984
29.2836	2.20709	1.04242	2.11728	0.0342362	0.94202	LOC102556687	0.0260301	0.719938	1	normal	2.21387	23984	0.989976	0.00110301	0.95126	0.00566984
345.348	1.13707	0.537088	2.1171	0.0342516	0.94202	RGD1304624	0.0260429	0.720037	1	normal	2.21387	23984	0.989976	0.00110301	0.95126	0.00566984
7.23273	-5.38547	2.54402	-2.11691	0.0342675	0.94202	LOC108349833	0.0260562	0.72014	1	normal	2.21387	23984	0.989976	0.00110301	0.95126	0.00566984
780.037	1.02737	0.485592	2.11571	0.0343695	0.94202	Tcf4	0.0261408	0.720793	1	normal	2.21387	23984	0.989976	0.00110301	0.95126	0.00566984
26.2823	2.00215	0.946386	2.11558	0.0343807	0.94202	LOC100910258	0.0261502	0.720865	1	normal	2.21387	23984	0.989976	0.00110301	0.95126	0.00566984
30.8936	-1.96112	0.927144	-2.11523	0.0344106	0.94202	LOC100912566	0.026175	0.721056	1	normal	2.21387	23984	0.989976	0.00110301	0.95126	0.00566984
19.5881	3.15636	1.49221	2.11522	0.0344112	0.94202	Fut7	0.0261755	0.721059	1	normal	2.21387	23984	0.989976	0.00110301	0.95126	0.00566984
247.007	1.28384	0.607292	2.11404	0.0345121	0.943133	Acss3	0.0262593	0.721702	1	normal	2.21387	23984	0.989976	0.00110301	0.95126	0.00566984
7.35557	-4.0313	1.90752	-2.11337	0.0345687	0.943133	LOC102553339	0.0263064	0.722062	1	normal	2.21387	23984	0.989976	0.00110301	0.95126	0.00566984
603.358	1.1987	0.567217	2.11331	0.0345744	0.943133	Rin3	0.0263112	0.722098	1	normal	2.21387	23984	0.989976	0.00110301	0.95126	0.00566984
5.02419	-5.73404	2.7153	-2.11175	0.0347077	0.943133	Foxd3	0.026422	0.722941	1	normal	2.21387	23984	0.989976	0.00110301	0.95126	0.00566984
13.4269	2.87889	1.36334	2.11164	0.0347169	0.943133	Ncr3	0.0264297	0.722999	1	normal	2.21387	23984	0.989976	0.00110301	0.95126	0.00566984
4697.06	0.961654	0.455415	2.1116	0.0347207	0.943133	LOC100910057	0.0264328	0.723023	1	normal	2.21387	23984	0.989976	0.00110301	0.95126	0.00566984
167.537	-1.34228	0.63569	-2.11152	0.0347272	0.943133	Prpf3	0.0264382	0.723064	1	normal	2.21387	23984	0.989976	0.00110301	0.95126	0.00566984
70.4128	-1.47698	0.699599	-2.11118	0.034757	0.943133	Maoa	0.026463	0.723251	1	normal	2.21387	23984	0.989976	0.00110301	0.95126	0.00566984
169.054	1.37747	0.652785	2.11014	0.0348459	0.944507	LOC102555330	0.0265369	0.723809	1	normal	2.21387	23984	0.989976	0.00110301	0.95126	0.00566984
32.6068	2.6425	1.25286	2.10918	0.0349291	0.944837	Smpdl3a	0.0266062	0.72433	1	normal	2.21387	23984	0.989976	0.00110301	0.95126	0.00566984
25.5522	2.42288	1.14877	2.10912	0.0349345	0.944837	LOC102554981	0.0266107	0.724364	1	normal	2.21387	23984	0.989976	0.00110301	0.95126	0.00566984
246.851	1.25354	0.594735	2.10773	0.0350545	0.947045	LOC102547219	0.0267105	0.725111	1	normal	2.21387	23984	0.989976	0.00110301	0.95126	0.00566984
66.099	1.35843	0.644986	2.10614	0.0351919	0.948668	LOC102546950	0.0268249	0.725962	1	normal	2.21387	23984	0.989976	0.00110301	0.95126	0.00566984
24.9635	-2.79734	1.32829	-2.10598	0.0352064	0.948668	Lrp3	0.026837	0.726051	1	normal	2.21387	23984	0.989976	0.00110301	0.95126	0.00566984
9080.17	-0.900577	0.427729	-2.10549	0.035249	0.948668	Golgb1	0.0268724	0.726314	1	normal	2.21387	23984	0.989976	0.00110301	0.95126	0.00566984
41.3693	2.42566	1.15218	2.10527	0.0352681	0.948668	Gria2	0.0268883	0.726431	1	normal	2.21387	23984	0.989976	0.00110301	0.95126	0.00566984
1337.42	-1.05228	0.500414	-2.10281	0.0354825	0.948923	Atp5a1	0.0270669	0.727745	1	normal	2.21387	23984	0.989976	0.00110301	0.95126	0.00566984
74.0009	1.72541	0.820636	2.10253	0.0355069	0.948923	LOC108348844	0.0270873	0.727894	1	normal	2.21387	23984	0.989976	0.00110301	0.95126	0.00566984
503.751	0.998627	0.475002	2.10236	0.0355214	0.948923	LOC100910526	0.0270994	0.727983	1	normal	2.21387	23984	0.989976	0.00110301	0.95126	0.00566984
1377.62	0.862913	0.410503	2.10209	0.0355456	0.948923	Rftn1	0.0271196	0.72813	1	normal	2.21387	23984	0.989976	0.00110301	0.95126	0.00566984
11.5544	-4.0468	1.92517	-2.10205	0.0355491	0.948923	LOC108348824	0.0271225	0.728151	1	normal	2.21387	23984	0.989976	0.00110301	0.95126	0.00566984
1624.27	1.06863	0.508406	2.10191	0.0355608	0.948923	Gk5	0.0271322	0.728222	1	normal	2.21387	23984	0.989976	0.00110301	0.95126	0.00566984
137.667	1.42637	0.678633	2.10182	0.0355688	0.948923	LOC102555048	0.0271389	0.728271	1	normal	2.21387	23984	0.989976	0.00110301	0.95126	0.00566984
8.11171	-4.18496	1.99202	-2.10086	0.0356529	0.948923	Acan	0.027209	0.728781	1	normal	2.21387	23984	0.989976	0.00110301	0.95126	0.00566984
82.0279	2.13204	1.01492	2.10069	0.0356679	0.948923	Cd84	0.0272215	0.728872	1	normal	2.21387	23984	0.989976	0.00110301	0.95126	0.00566984
132.418	1.09408	0.520825	2.10066	0.0356707	0.948923	Rspo1	0.0272239	0.728889	1	normal	2.21387	23984	0.989976	0.00110301	0.95126	0.00566984
25.2742	3.21518	1.5308	2.10033	0.0356998	0.948923	Tnfrsf26	0.0272481	0.729065	1	normal	2.21387	23984	0.989976	0.00110301	0.95126	0.00566984
292.713	0.941577	0.448519	2.0993	0.0357903	0.94954	Col6a6	0.0273236	0.729611	1	normal	2.21387	23984	0.989976	0.00110301	0.95126	0.00566984
12.3482	-3.18621	1.51783	-2.09919	0.0357998	0.94954	LOC103690589	0.0273315	0.729668	1	normal	2.21387	23984	0.989976	0.00110301	0.95126	0.00566984
68.8705	-1.33124	0.634704	-2.09743	0.0359558	0.952655	Spry4	0.0274616	0.730604	1	normal	2.21387	23984	0.989976	0.00110301	0.95126	0.00566984
15.5228	4.29446	2.0496	2.09527	0.0361467	0.954006	Olr1058	0.0276209	0.731741	1	normal	2.21387	23984	0.989976	0.00110301	0.95126	0.00566984
10.3938	-3.60262	1.71957	-2.09507	0.0361644	0.954006	LOC102555203	0.0276357	0.731846	1	normal	2.21387	23984	0.989976	0.00110301	0.95126	0.00566984
57.6633	1.79034	0.854632	2.09487	0.0361826	0.954006	LOC689757	0.0276508	0.731953	1	normal	2.21387	23984	0.989976	0.00110301	0.95126	0.00566984
28.7286	2.5556	1.22014	2.09451	0.0362149	0.954006	Oasl	0.0276778	0.732145	1	normal	2.21387	23984	0.989976	0.00110301	0.95126	0.00566984
32.2229	2.36475	1.12904	2.09448	0.036217	0.954006	LOC102546446	0.0276796	0.732157	1	normal	2.21387	23984	0.989976	0.00110301	0.95126	0.00566984
7.06289	-4.79719	2.29066	-2.09424	0.0362383	0.954006	Rgs8	0.0276974	0.732283	1	normal	2.21387	23984	0.989976	0.00110301	0.95126	0.00566984
138.165	1.546	0.738473	2.09351	0.0363038	0.954527	Prex2	0.0277521	0.73267	1	normal	2.21387	23984	0.989976	0.00110301	0.95126	0.00566984
43.1665	-1.92039	0.91766	-2.09271	0.0363751	0.954527	LOC102554838	0.0278116	0.733089	1	normal	2.21387	23984	0.989976	0.00110301	0.95126	0.00566984
97.045	2.194	1.04883	2.09186	0.0364514	0.954527	Tmem45a	0.0278753	0.733537	1	normal	2.21387	23984	0.989976	0.00110301	0.95126	0.00566984
7.21222	-6.26435	2.99491	-2.09167	0.0364681	0.954527	Cts8l1	0.0278893	0.733635	1	normal	2.21387	23984	0.989976	0.00110301	0.95126	0.00566984
7.21222	-6.26435	2.99491	-2.09167	0.0364681	0.954527	LOC102549248	0.0278893	0.733635	1	normal	2.21387	23984	0.989976	0.00110301	0.95126	0.00566984
60.0084	1.93177	0.923659	2.09143	0.0364898	0.954527	Cuedc2	0.0279074	0.733761	1	normal	2.21387	23984	0.989976	0.00110301	0.95126	0.00566984
78.096	1.62722	0.778261	2.09085	0.036542	0.954881	Anpep	0.027951	0.734066	1	normal	2.21387	23984	0.989976	0.00110301	0.95126	0.00566984
389.831	0.992148	0.47479	2.08966	0.0366488	0.955617	Tmem2	0.0280402	0.734688	1	normal	2.21387	23984	0.989976	0.00110301	0.95126	0.00566984
219.256	1.18801	0.568585	2.08942	0.0366702	0.955617	Thbs1	0.0280582	0.734813	1	normal	2.21387	23984	0.989976	0.00110301	0.95126	0.00566984
26.0926	-1.92266	0.920269	-2.08924	0.0366861	0.955617	LOC108348580	0.0280714	0.734905	1	normal	2.21387	23984	0.989976	0.00110301	0.95126	0.00566984
85.0608	2.21368	1.05996	2.08846	0.0367563	0.955735	Pla2g4f	0.0281301	0.735311	1	normal	2.21387	23984	0.989976	0.00110301	0.95126	0.00566984
16.9557	2.87499	1.3776	2.08696	0.0368921	0.955735	Siglec5	0.0282437	0.736095	1	normal	2.21387	23984	0.989976	0.00110301	0.95126	0.00566984
8.78589	4.49531	2.15403	2.08693	0.0368944	0.955735	Vom2r11	0.0282456	0.736108	1	normal	2.21387	23984	0.989976	0.00110301	0.95126	0.00566984
289.037	1.36106	0.652253	2.0867	0.0369149	0.955735	Acvr1	0.0282627	0.736225	1	normal	2.21387	23984	0.989976	0.00110301	0.95126	0.00566984
126.604	-1.52713	0.731939	-2.08642	0.0369404	0.955735	Stc1	0.028284	0.736372	1	normal	2.21387	23984	0.989976	0.00110301	0.95126	0.00566984
292.006	-1.2115	0.580711	-2.08624	0.0369566	0.955735	Dedd2	0.0282976	0.736465	1	normal	2.21387	23984	0.989976	0.00110301	0.95126	0.00566984
172.757	1.82103	0.873208	2.08545	0.0370282	0.955735	Clec2l	0.0283574	0.736875	1	normal	2.21387	23984	0.989976	0.00110301	0.95126	0.00566984
2022.47	-1.02547	0.491758	-2.08531	0.0370409	0.955735	Trim66	0.0283681	0.736948	1	normal	2.21387	23984	0.989976	0.00110301	0.95126	0.00566984
9.82304	5.97704	2.86636	2.08524	0.0370479	0.955735	LOC103692625	0.0283739	0.736988	1	normal	2.21387	23984	0.989976	0.00110301	0.95126	0.00566984
133.131	-1.63201	0.782771	-2.08491	0.0370773	0.955735	Vangl2	0.0283985	0.737155	1	normal	2.21387	23984	0.989976	0.00110301	0.95126	0.00566984
28.2766	-1.91859	0.920825	-2.08356	0.0372002	0.957088	Dear	0.0285013	0.737855	1	normal	2.21387	23984	0.989976	0.00110301	0.95126	0.00566984
1046.42	1.36145	0.65345	2.08348	0.0372072	0.957088	Tank	0.0285072	0.737895	1	normal	2.21387	23984	0.989976	0.00110301	0.95126	0.00566984
33.7635	2.10132	1.00973	2.08108	0.037427	0.959285	Ly49si3	0.0286912	0.739137	1	normal	2.21387	23984	0.989976	0.00110301	0.95126	0.00566984
77.7661	1.30654	0.627979	2.08054	0.0374761	0.959285	LOC102554986	0.0287323	0.739413	1	normal	2.21387	23984	0.989976	0.00110301	0.95126	0.00566984
54.7683	1.62594	0.781627	2.0802	0.037507	0.959285	LOC102552925	0.0287581	0.739586	1	normal	2.21387	23984	0.989976	0.00110301	0.95126	0.00566984
329.965	-1.14237	0.549199	-2.08006	0.03752	0.959285	RGD1560554	0.028769	0.739659	1	normal	2.21387	23984	0.989976	0.00110301	0.95126	0.00566984
29.0121	2.32182	1.1166	2.07937	0.0375831	0.959285	Adcyap1r1	0.0288219	0.740013	1	normal	2.21387	23984	0.989976	0.00110301	0.95126	0.00566984
9.94687	-4.93866	2.37529	-2.07918	0.0376005	0.959285	Fabp4	0.0288365	0.74011	1	normal	2.21387	23984	0.989976	0.00110301	0.95126	0.00566984
9.35583	4.95015	2.38144	2.07864	0.0376509	0.959285	LOC102554113	0.0288787	0.740391	1	normal	2.21387	23984	0.989976	0.00110301	0.95126	0.00566984
54.3379	-1.75066	0.842325	-2.07836	0.037676	0.959285	LOC100360260	0.0288998	0.740532	1	normal	2.21387	23984	0.989976	0.00110301	0.95126	0.00566984
32.4178	-2.62018	1.26096	-2.07792	0.0377163	0.959285	LOC108352443	0.0289335	0.740756	1	normal	2.21387	23984	0.989976	0.00110301	0.95126	0.00566984
23.6097	2.57809	1.24082	2.07773	0.0377342	0.959285	LOC102549365	0.0289485	0.740855	1	normal	2.21387	23984	0.989976	0.00110301	0.95126	0.00566984
425.482	-0.990601	0.476907	-2.07714	0.0377889	0.959285	Ddx54	0.0289943	0.741159	1	normal	2.21387	23984	0.989976	0.00110301	0.95126	0.00566984
8546.98	-0.865775	0.416842	-2.07699	0.0378028	0.959285	LOC100911814	0.0290059	0.741236	1	normal	2.21387	23984	0.989976	0.00110301	0.95126	0.00566984
352.694	1.07557	0.517982	2.07647	0.0378506	0.959285	Abi3bp	0.029046	0.7415	1	normal	2.21387	23984	0.989976	0.00110301	0.95126	0.00566984
51.5325	-1.65036	0.794842	-2.07634	0.0378626	0.959285	Sphkap	0.0290561	0.741567	1	normal	2.21387	23984	0.989976	0.00110301	0.95126	0.00566984
354.363	1.29847	0.625423	2.07615	0.0378798	0.959285	Ipcef1	0.0290705	0.741662	1	normal	2.21387	23984	0.989976	0.00110301	0.95126	0.00566984
78.3307	-1.67035	0.804744	-2.07562	0.0379288	0.959285	RGD1564247	0.0291116	0.741932	1	normal	2.21387	23984	0.989976	0.00110301	0.95126	0.00566984
15.3707	3.14996	1.51813	2.0749	0.0379957	0.959285	LOC102555268	0.0291676	0.7423	1	normal	2.21387	23984	0.989976	0.00110301	0.95126	0.00566984
15.5227	-3.51038	1.69184	-2.07489	0.0379968	0.959285	LOC102555352	0.0291685	0.742306	1	normal	2.21387	23984	0.989976	0.00110301	0.95126	0.00566984
122.679	1.43324	0.690959	2.07428	0.0380534	0.959285	LOC108352582	0.029216	0.742617	1	normal	2.21387	23984	0.989976	0.00110301	0.95126	0.00566984
11.7859	5.70805	2.75225	2.07396	0.038083	0.959285	LOC100910264	0.0292408	0.742779	1	normal	2.21387	23984	0.989976	0.00110301	0.95126	0.00566984
16.2938	4.50804	2.17459	2.07306	0.0381671	0.959285	LOC108348419	0.0293114	0.743239	1	normal	2.21387	23984	0.989976	0.00110301	0.95126	0.00566984
114.838	-1.61709	0.780214	-2.07262	0.0382078	0.959285	ND6	0.0293455	0.743462	1	normal	2.21387	23984	0.989976	0.00110301	0.95126	0.00566984
442.205	1.09873	0.530329	2.07178	0.038286	0.959285	Psmg2	0.0294111	0.743888	1	normal	2.21387	23984	0.989976	0.00110301	0.95126	0.00566984
131.495	1.71601	0.828782	2.07052	0.0384034	0.959285	LOC102556510	0.0295096	0.744524	1	normal	2.21387	23984	0.989976	0.00110301	0.95126	0.00566984
103.037	1.39399	0.673502	2.06976	0.0384744	0.959285	P2ry2	0.0295692	0.744907	1	normal	2.21387	23984	0.989976	0.00110301	0.95126	0.00566984
34.9623	2.68146	1.29585	2.06927	0.038521	0.959285	LOC103691258	0.0296083	0.745158	1	normal	2.21387	23984	0.989976	0.00110301	0.95126	0.00566984
212.22	-1.35208	0.653423	-2.06922	0.0385254	0.959285	Cpsf2	0.029612	0.745182	1	normal	2.21387	23984	0.989976	0.00110301	0.95126	0.00566984
63.9044	-2.29663	1.10996	-2.06911	0.0385356	0.959285	Camkv	0.0296206	0.745237	1	normal	2.21387	23984	0.989976	0.00110301	0.95126	0.00566984
503.858	1.14164	0.551766	2.06907	0.0385396	0.959285	C1r	0.0296239	0.745259	1	normal	2.21387	23984	0.989976	0.00110301	0.95126	0.00566984
96.8816	1.21865	0.58922	2.06825	0.0386169	0.959285	LOC100360477	0.0296888	0.745674	1	normal	2.21387	23984	0.989976	0.00110301	0.95126	0.00566984
2119.99	1.05451	0.509968	2.0678	0.0386592	0.959285	Mms19	0.0297244	0.745901	1	normal	2.21387	23984	0.989976	0.00110301	0.95126	0.00566984
101.924	1.87585	0.90723	2.06767	0.038671	0.959285	Sag	0.0297342	0.745963	1	normal	2.21387	23984	0.989976	0.00110301	0.95126	0.00566984
24.5738	2.36638	1.14455	2.06751	0.0386857	0.959285	LOC102553927	0.0297466	0.746042	1	normal	2.21387	23984	0.989976	0.00110301	0.95126	0.00566984
6.43123	-6.09033	2.94585	-2.06742	0.0386941	0.959285	LOC102546393	0.0297537	0.746087	1	normal	2.21387	23984	0.989976	0.00110301	0.95126	0.00566984
4.43229	-5.5661	2.69249	-2.06727	0.0387086	0.959285	Plin5	0.0297659	0.746165	1	normal	2.21387	23984	0.989976	0.00110301	0.95126	0.00566984
11.8063	-3.45604	1.67212	-2.06687	0.0387468	0.959285	LOC102548048	0.0297979	0.746369	1	normal	2.21387	23984	0.989976	0.00110301	0.95126	0.00566984
2101.87	0.789303	0.381946	2.06653	0.0387782	0.959285	Celf2	0.0298243	0.746536	1	normal	2.21387	23984	0.989976	0.00110301	0.95126	0.00566984
348.299	1.13612	0.549841	2.06626	0.0388035	0.959285	Ifngr1	0.0298456	0.746671	1	normal	2.21387	23984	0.989976	0.00110301	0.95126	0.00566984
283.792	0.940756	0.455595	2.0649	0.0389329	0.959285	Efcab2	0.0299543	0.747358	1	normal	2.21387	23984	0.989976	0.00110301	0.95126	0.00566984
79.996	1.73954	0.842656	2.06436	0.0389836	0.959285	LOC108350371	0.0299968	0.747626	1	normal	2.21387	23984	0.989976	0.00110301	0.95126	0.00566984
238.581	1.07229	0.519572	2.06379	0.0390374	0.959285	Cdh11	0.0300421	0.74791	1	normal	2.21387	23984	0.989976	0.00110301	0.95126	0.00566984
809.829	0.844797	0.409389	2.06355	0.03906	0.959285	Pigk	0.030061	0.748029	1	normal	2.21387	23984	0.989976	0.00110301	0.95126	0.00566984
1202.66	-1.09686	0.531549	-2.06352	0.0390628	0.959285	Clu	0.0300634	0.748044	1	normal	2.21387	23984	0.989976	0.00110301	0.95126	0.00566984
6.2636	-6.06212	2.93814	-2.06325	0.0390888	0.959285	Mir6326	0.0300853	0.748181	1	normal	2.21387	23984	0.989976	0.00110301	0.95126	0.00566984
56.2571	-1.39425	0.675794	-2.06313	0.0391006	0.959285	Rnf39	0.0300952	0.748243	1	normal	2.21387	23984	0.989976	0.00110301	0.95126	0.00566984
15.184	5.36435	2.60011	2.06312	0.0391009	0.959285	LOC108352521	0.0300954	0.748245	1	normal	2.21387	23984	0.989976	0.00110301	0.95126	0.00566984
265.461	1.01762	0.493407	2.06243	0.0391671	0.959285	Ntm	0.0301511	0.748593	1	normal	2.21387	23984	0.989976	0.00110301	0.95126	0.00566984
41.3089	2.27692	1.10454	2.06142	0.0392629	0.959285	LOC103694950	0.0302316	0.749094	1	normal	2.21387	23984	0.989976	0.00110301	0.95126	0.00566984
87.6782	2.37942	1.15435	2.06126	0.0392783	0.959285	LOC685655	0.0302446	0.749175	1	normal	2.21387	23984	0.989976	0.00110301	0.95126	0.00566984
1696.26	0.95371	0.462735	2.06103	0.0393001	0.959285	Lyn	0.0302629	0.749289	1	normal	2.21387	23984	0.989976	0.00110301	0.95126	0.00566984
9.56657	5.93864	2.8821	2.06052	0.0393487	0.959285	LOC102549956	0.0303038	0.749542	1	normal	2.21387	23984	0.989976	0.00110301	0.95126	0.00566984
279.1	-1.44624	0.702187	-2.05962	0.0394351	0.959285	Pcbp4	0.0303765	0.749992	1	normal	2.21387	23984	0.989976	0.00110301	0.95126	0.00566984
39.8778	-2.06246	1.00143	-2.05952	0.0394445	0.959285	Rbm7	0.0303843	0.75004	1	normal	2.21387	23984	0.989976	0.00110301	0.95126	0.00566984
15.0448	4.38328	2.12851	2.05932	0.0394638	0.959285	LOC103691848	0.0304006	0.750141	1	normal	2.21387	23984	0.989976	0.00110301	0.95126	0.00566984
18.6723	3.20372	1.55664	2.05809	0.0395815	0.959285	Myoz1	0.0304996	0.750749	1	normal	2.21387	23984	0.989976	0.00110301	0.95126	0.00566984
35.3905	-2.16172	1.05043	-2.05794	0.0395959	0.959285	LOC108348296	0.0305117	0.750824	1	normal	2.21387	23984	0.989976	0.00110301	0.95126	0.00566984
761.164	1.19592	0.581245	2.05751	0.0396368	0.959285	Cd55	0.0305462	0.751035	1	normal	2.21387	23984	0.989976	0.00110301	0.95126	0.00566984
19.7289	3.62135	1.76042	2.0571	0.0396768	0.959285	LOC102550314	0.0305798	0.75124	1	normal	2.21387	23984	0.989976	0.00110301	0.95126	0.00566984
146.342	1.11016	0.539724	2.0569	0.0396962	0.959285	Cd80	0.0305962	0.751341	1	normal	2.21387	23984	0.989976	0.00110301	0.95126	0.00566984
346.322	-0.963341	0.468413	-2.0566	0.0397244	0.959285	Cntrob	0.0306199	0.751485	1	normal	2.21387	23984	0.989976	0.00110301	0.95126	0.00566984
26.2614	-1.90098	0.924598	-2.056	0.0397821	0.959285	LOC103692396	0.0306684	0.751781	1	normal	2.21387	23984	0.989976	0.00110301	0.95126	0.00566984
112.199	1.64381	0.799538	2.05594	0.039788	0.959285	Cav1	0.0306735	0.751812	1	normal	2.21387	23984	0.989976	0.00110301	0.95126	0.00566984
67.7846	2.4313	1.18266	2.05579	0.0398025	0.959285	LOC102551999	0.0306856	0.751885	1	normal	2.21387	23984	0.989976	0.00110301	0.95126	0.00566984
3035.06	-1.23051	0.598614	-2.05559	0.0398217	0.959285	LOC108352751	0.0307018	0.751984	1	normal	2.21387	23984	0.989976	0.00110301	0.95126	0.00566984
334.761	1.26809	0.617013	2.05521	0.039859	0.959285	Tub	0.0307332	0.752174	1	normal	2.21387	23984	0.989976	0.00110301	0.95126	0.00566984
192.99	1.20552	0.586621	2.05503	0.0398763	0.959285	Slc16a7	0.0307477	0.752263	1	normal	2.21387	23984	0.989976	0.00110301	0.95126	0.00566984
100.745	-1.16412	0.566523	-2.05486	0.0398926	0.959285	LOC103694910	0.0307615	0.752346	1	normal	2.21387	23984	0.989976	0.00110301	0.95126	0.00566984
36911.7	-1.76392	0.858742	-2.05408	0.0399682	0.959973	Kif17	0.0308252	0.752731	1	normal	2.21387	23984	0.989976	0.00110301	0.95126	0.00566984
86.6235	1.92523	0.937583	2.0534	0.0400341	0.959973	LOC108350050	0.0308806	0.753066	1	normal	2.21387	23984	0.989976	0.00110301	0.95126	0.00566984
116.72	1.55064	0.755171	2.05336	0.0400377	0.959973	Adtrp	0.0308837	0.753084	1	normal	2.21387	23984	0.989976	0.00110301	0.95126	0.00566984
45.451	-2.08292	1.01461	-2.05292	0.0400804	0.960065	Ghrl	0.0309196	0.7533	1	normal	2.21387	23984	0.989976	0.00110301	0.95126	0.00566984
15.1391	3.73699	1.82114	2.05201	0.0401691	0.961259	Olr300	0.0309944	0.753749	1	normal	2.21387	23984	0.989976	0.00110301	0.95126	0.00566984
8.46349	6.6529	3.24478	2.05034	0.0403311	0.961855	LOC102548467	0.0311309	0.754563	1	normal	2.21387	23984	0.989976	0.00110301	0.95126	0.00566984
8.46349	6.6529	3.24478	2.05034	0.0403311	0.961855	LOC108348829	0.0311309	0.754563	1	normal	2.21387	23984	0.989976	0.00110301	0.95126	0.00566984
8.46349	6.6529	3.24478	2.05034	0.0403311	0.961855	Gsc	0.0311309	0.754563	1	normal	2.21387	23984	0.989976	0.00110301	0.95126	0.00566984
67.4064	1.95438	0.954085	2.04844	0.0405171	0.961855	Thap2	0.0312877	0.755493	1	normal	2.21387	23984	0.989976	0.00110301	0.95126	0.00566984
1493.28	0.858976	0.419348	2.04836	0.0405248	0.961855	Hmcn1	0.0312942	0.755531	1	normal	2.21387	23984	0.989976	0.00110301	0.95126	0.00566984
8.7222	-4.33629	2.1172	-2.04812	0.040548	0.961855	LOC108349494	0.0313138	0.755647	1	normal	2.21387	23984	0.989976	0.00110301	0.95126	0.00566984
237.863	1.35275	0.660681	2.04751	0.0406084	0.961855	Rpain	0.0313647	0.755946	1	normal	2.21387	23984	0.989976	0.00110301	0.95126	0.00566984
252.967	1.06977	0.52256	2.04717	0.040641	0.961855	Adgrl3	0.0313922	0.756108	1	normal	2.21387	23984	0.989976	0.00110301	0.95126	0.00566984
751.89	-1.59412	0.778875	-2.04669	0.0406884	0.961855	Cdkn2c	0.0314322	0.756343	1	normal	2.21387	23984	0.989976	0.00110301	0.95126	0.00566984
20.8324	2.94817	1.44059	2.0465	0.0407071	0.961855	LOC102556526	0.0314479	0.756435	1	normal	2.21387	23984	0.989976	0.00110301	0.95126	0.00566984
485.019	1.00404	0.490656	2.04633	0.0407244	0.961855	ATP8	0.0314625	0.75652	1	normal	2.21387	23984	0.989976	0.00110301	0.95126	0.00566984
30021.4	-1.53712	0.751172	-2.0463	0.040727	0.961855	Csnk1g2	0.0314647	0.756533	1	normal	2.21387	23984	0.989976	0.00110301	0.95126	0.00566984
157.897	-1.37775	0.673296	-2.04628	0.0407285	0.961855	LOC103691371	0.031466	0.756541	1	normal	2.21387	23984	0.989976	0.00110301	0.95126	0.00566984
6.39968	-6.09232	2.97781	-2.0459	0.0407659	0.961855	Rhox13	0.0314976	0.756725	1	normal	2.21387	23984	0.989976	0.00110301	0.95126	0.00566984
44649.5	-1.66067	0.811793	-2.04568	0.0407876	0.961855	Akap12	0.0315159	0.756832	1	normal	2.21387	23984	0.989976	0.00110301	0.95126	0.00566984
77.558	1.27358	0.622657	2.04539	0.0408166	0.961855	LOC102548372	0.0315403	0.756975	1	normal	2.21387	23984	0.989976	0.00110301	0.95126	0.00566984
522.522	0.811646	0.397028	2.0443	0.0409236	0.963203	Pot1b	0.0316306	0.757501	1	normal	2.21387	23984	0.989976	0.00110301	0.95126	0.00566984
103.739	1.84227	0.901467	2.04364	0.0409891	0.963203	LOC102555272	0.0316859	0.757821	1	normal	2.21387	23984	0.989976	0.00110301	0.95126	0.00566984
29.1402	-1.91288	0.93607	-2.04352	0.041001	0.963203	Kif5a	0.031696	0.75788	1	normal	2.21387	23984	0.989976	0.00110301	0.95126	0.00566984
6.07082	-4.56601	2.2347	-2.04323	0.0410297	0.963203	Rab26	0.0317201	0.758019	1	normal	2.21387	23984	0.989976	0.00110301	0.95126	0.00566984
9.03492	-5.40179	2.64446	-2.04268	0.0410843	0.963332	Mir3582	0.0317663	0.758286	1	normal	2.21387	23984	0.989976	0.00110301	0.95126	0.00566984
187.346	1.50441	0.736592	2.04239	0.0411131	0.963332	LOC108351518	0.0317906	0.758426	1	normal	2.21387	23984	0.989976	0.00110301	0.95126	0.00566984
61.0248	-1.5243	0.746628	-2.04157	0.041194	0.964313	Ccdc172	0.0318589	0.758819	1	normal	2.21387	23984	0.989976	0.00110301	0.95126	0.00566984
484.086	0.856303	0.419624	2.04064	0.0412862	0.965557	Ggta1	0.0319367	0.759265	1	normal	2.21387	23984	0.989976	0.00110301	0.95126	0.00566984
40.9636	2.23929	1.09818	2.0391	0.0414402	0.967453	LOC102556075	0.0320668	0.760008	1	normal	2.21387	23984	0.989976	0.00110301	0.95126	0.00566984
257.042	-1.11847	0.548721	-2.03832	0.0415175	0.967453	LOC683420	0.0321322	0.760379	1	normal	2.21387	23984	0.989976	0.00110301	0.95126	0.00566984
150.952	1.28831	0.632059	2.03827	0.0415232	0.967453	Mcmdc2	0.032137	0.760406	1	normal	2.21387	23984	0.989976	0.00110301	0.95126	0.00566984
51.3788	-2.83194	1.38939	-2.03826	0.0415238	0.967453	Alox15b	0.0321375	0.760409	1	normal	2.21387	23984	0.989976	0.00110301	0.95126	0.00566984
702.789	0.881042	0.432513	2.03703	0.0416471	0.968209	Xdh	0.0322417	0.760998	1	normal	2.21387	23984	0.989976	0.00110301	0.95126	0.00566984
39.6466	-2.33545	1.14652	-2.037	0.0416505	0.968209	LOC100912195	0.0322446	0.761015	1	normal	2.21387	23984	0.989976	0.00110301	0.95126	0.00566984
55.9189	2.26701	1.1132	2.03647	0.0417027	0.968209	LOC108351196	0.0322887	0.761263	1	normal	2.21387	23984	0.989976	0.00110301	0.95126	0.00566984
13.421	-2.77128	1.36119	-2.03593	0.0417576	0.968209	Kcnq2	0.0323351	0.761524	1	normal	2.21387	23984	0.989976	0.00110301	0.95126	0.00566984
642.922	-0.891642	0.43811	-2.0352	0.0418306	0.968209	Tpr	0.0323969	0.76187	1	normal	2.21387	23984	0.989976	0.00110301	0.95126	0.00566984
5.60742	6.06382	2.97989	2.03491	0.0418597	0.968209	LOC108353387	0.0324215	0.762008	1	normal	2.21387	23984	0.989976	0.00110301	0.95126	0.00566984
65.0942	-1.4115	0.693683	-2.03479	0.0418716	0.968209	LOC102549694	0.0324315	0.762064	1	normal	2.21387	23984	0.989976	0.00110301	0.95126	0.00566984
85.8233	-1.91902	0.943197	-2.03459	0.0418917	0.968209	Pfn3	0.0324485	0.762159	1	normal	2.21387	23984	0.989976	0.00110301	0.95126	0.00566984
217.995	-1.17573	0.577915	-2.03443	0.0419087	0.968209	Sypl1	0.0324629	0.76224	1	normal	2.21387	23984	0.989976	0.00110301	0.95126	0.00566984
16.1895	-2.90098	1.42659	-2.03351	0.0420011	0.969436	LOC103692962	0.032541	0.762675	1	normal	2.21387	23984	0.989976	0.00110301	0.95126	0.00566984
9.71876	4.23743	2.08489	2.03244	0.0421089	0.971019	Nwd2	0.0326323	0.763181	1	normal	2.21387	23984	0.989976	0.00110301	0.95126	0.00566984
31.8481	2.34889	1.15767	2.02899	0.0424598	0.978198	LOC102552232	0.0329293	0.764815	1	normal	2.21387	23984	0.989976	0.00110301	0.95126	0.00566984
44.2384	2.68933	1.32619	2.02786	0.0425748	0.979935	LOC103690914	0.0330267	0.765346	1	normal	2.21387	23984	0.989976	0.00110301	0.95126	0.00566984
390.321	-1.18456	0.584842	-2.02544	0.0428226	0.983965	Zfp697	0.0332366	0.766482	1	normal	2.21387	23984	0.989976	0.00110301	0.95126	0.00566984
680.522	-1.40764	0.695136	-2.02498	0.042869	0.983965	LOC679818	0.0332759	0.766693	1	normal	2.21387	23984	0.989976	0.00110301	0.95126	0.00566984
218.132	2.17298	1.07309	2.02498	0.0428693	0.983965	Cd83	0.0332762	0.766695	1	normal	2.21387	23984	0.989976	0.00110301	0.95126	0.00566984
1564.33	-1.40025	0.691943	-2.02365	0.043006	0.986187	LOC103690059	0.033392	0.767316	1	normal	2.21387	23984	0.989976	0.00110301	0.95126	0.00566984
7.83507	-5.19639	2.56888	-2.02282	0.0430918	0.986317	Pcdh8	0.0334647	0.767704	1	normal	2.21387	23984	0.989976	0.00110301	0.95126	0.00566984
611.322	-1.27871	0.632203	-2.02262	0.0431122	0.986317	LOC103690153	0.0334821	0.767796	1	normal	2.21387	23984	0.989976	0.00110301	0.95126	0.00566984
419.353	1.23358	0.60996	2.0224	0.0431355	0.986317	Cfb	0.0335018	0.767901	1	normal	2.21387	23984	0.989976	0.00110301	0.95126	0.00566984
47.1835	1.8872	0.933311	2.02205	0.0431713	0.986317	LOC108348938	0.0335322	0.768063	1	normal	2.21387	23984	0.989976	0.00110301	0.95126	0.00566984
59.181	-2.15294	1.06569	-2.02024	0.0433589	0.989689	Fzd1	0.0336913	0.768905	1	normal	2.21387	23984	0.989976	0.00110301	0.95126	0.00566984
5.88926	-5.96953	2.9555	-2.0198	0.0434036	0.989795	LOC108352204	0.0337292	0.769105	1	normal	2.21387	23984	0.989976	0.00110301	0.95126	0.00566984
480.664	0.86254	0.427203	2.01904	0.0434831	0.99046	Adam10	0.0337967	0.76946	1	normal	2.21387	23984	0.989976	0.00110301	0.95126	0.00566984
11.0713	-3.62294	1.79465	-2.01875	0.0435129	0.99046	LOC103694550	0.033822	0.769592	1	normal	2.21387	23984	0.989976	0.00110301	0.95126	0.00566984
320.292	-1.05623	0.523384	-2.01808	0.043583	0.991081	Fam98c	0.0338814	0.769903	1	normal	2.21387	23984	0.989976	0.00110301	0.95126	0.00566984
241.964	-1.11692	0.553644	-2.0174	0.0436538	0.991081	Ppp1r14b	0.0339415	0.770217	1	normal	2.21387	23984	0.989976	0.00110301	0.95126	0.00566984
197.348	1.22237	0.605938	2.01732	0.0436619	0.991081	Trim34	0.0339484	0.770253	1	normal	2.21387	23984	0.989976	0.00110301	0.95126	0.00566984
356.97	-1.06459	0.527819	-2.01695	0.0437006	0.991081	Gtf2f1	0.0339812	0.770424	1	normal	2.21387	23984	0.989976	0.00110301	0.95126	0.00566984
17.5066	-3.04179	1.50852	-2.01641	0.0437572	0.991456	Fam163b	0.0340293	0.770674	1	normal	2.21387	23984	0.989976	0.00110301	0.95126	0.00566984
122.992	-1.22876	0.609525	-2.01593	0.0438078	0.991693	Echdc1	0.0340723	0.770897	1	normal	2.21387	23984	0.989976	0.00110301	0.95126	0.00566984
798.92	-1.01345	0.502925	-2.01511	0.0438932	0.992191	Tmem64	0.0341448	0.771272	1	normal	2.21387	23984	0.989976	0.00110301	0.95126	0.00566984
1687.02	-0.917275	0.455235	-2.01495	0.0439101	0.992191	Sh3bp5	0.0341591	0.771346	1	normal	2.21387	23984	0.989976	0.00110301	0.95126	0.00566984
33.0002	2.82941	1.40465	2.01433	0.0439754	0.99235	LOC102555914	0.0342146	0.771633	1	normal	2.21387	23984	0.989976	0.00110301	0.95126	0.00566984
10.8243	3.87046	1.92174	2.01404	0.0440053	0.99235	Fdcsp	0.03424	0.771763	1	normal	2.21387	23984	0.989976	0.00110301	0.95126	0.00566984
310.662	-0.909771	0.451783	-2.01373	0.0440375	0.99235	Pgk1	0.0342674	0.771904	1	normal	2.21387	23984	0.989976	0.00110301	0.95126	0.00566984
135.796	-1.0293	0.511482	-2.01239	0.0441786	0.993757	Card6	0.0343872	0.772518	1	normal	2.21387	23984	0.989976	0.00110301	0.95126	0.00566984
65.0994	1.71736	0.853399	2.01238	0.0441804	0.993757	Haus1	0.0343887	0.772526	1	normal	2.21387	23984	0.989976	0.00110301	0.95126	0.00566984
15.1089	-2.65072	1.31746	-2.01199	0.0442207	0.99376	Prss16	0.034423	0.772701	1	normal	2.21387	23984	0.989976	0.00110301	0.95126	0.00566984
4.5512	-5.60371	2.78604	-2.01135	0.0442882	0.994373	LOC102548161	0.0344804	0.772993	1	normal	2.21387	23984	0.989976	0.00110301	0.95126	0.00566984
8.52722	-6.50599	3.23531	-2.01093	0.0443327	0.994428	LOC108351313	0.0345182	0.773185	1	normal	2.21387	23984	0.989976	0.00110301	0.95126	0.00566984
17.2482	2.26244	1.12527	2.01057	0.0443711	0.994428	Pax7	0.0345509	0.773351	1	normal	2.21387	23984	0.989976	0.00110301	0.95126	0.00566984
434.002	-0.981645	0.488757	-2.00845	0.0445955	0.997236	Lrrc45	0.0347416	0.774315	1	normal	2.21387	23984	0.989976	0.00110301	0.95126	0.00566984
1250.47	1.01465	0.505422	2.00754	0.044692	0.997236	Svep1	0.0348237	0.774727	1	normal	2.21387	23984	0.989976	0.00110301	0.95126	0.00566984
254.363	1.02261	0.509442	2.00731	0.0447168	0.997236	Fblim1	0.0348448	0.774832	1	normal	2.21387	23984	0.989976	0.00110301	0.95126	0.00566984
8.30516	-4.14857	2.06678	-2.00726	0.0447216	0.997236	Snap25	0.0348489	0.774853	1	normal	2.21387	23984	0.989976	0.00110301	0.95126	0.00566984
1172.08	0.802352	0.399863	2.00657	0.0447958	0.997236	Usp12	0.034912	0.775169	1	normal	2.21387	23984	0.989976	0.00110301	0.95126	0.00566984
62.1761	1.6696	0.832094	2.0065	0.0448027	0.997236	Mterf1	0.0349178	0.775198	1	normal	2.21387	23984	0.989976	0.00110301	0.95126	0.00566984
6.9056	-5.31752	2.65023	-2.00644	0.0448098	0.997236	Opn5	0.0349239	0.775228	1	normal	2.21387	23984	0.989976	0.00110301	0.95126	0.00566984
302.548	-0.925176	0.461124	-2.00635	0.0448191	0.997236	Zbtb1	0.0349318	0.775268	1	normal	2.21387	23984	0.989976	0.00110301	0.95126	0.00566984
7.34472	-4.4744	2.23157	-2.00505	0.0449581	0.999124	LOC108350024	0.0350501	0.775856	1	normal	2.21387	23984	0.989976	0.00110301	0.95126	0.00566984
57.1661	1.5298	0.763413	2.00389	0.0450818	0.999124	Ncf4	0.0351554	0.776377	1	normal	2.21387	23984	0.989976	0.00110301	0.95126	0.00566984
85.0144	1.5984	0.798599	2.00151	0.0453373	0.999124	Ptafr	0.035373	0.777446	1	normal	2.21387	23984	0.989976	0.00110301	0.95126	0.00566984
23.261	-2.70578	1.35204	-2.00125	0.045365	0.999124	LOC103692278	0.0353965	0.777562	1	normal	2.21387	23984	0.989976	0.00110301	0.95126	0.00566984
27.2539	2.77478	1.38698	2.00059	0.0454365	0.999124	LOC102556834	0.0354574	0.777859	1	normal	2.21387	23984	0.989976	0.00110301	0.95126	0.00566984
431.289	0.849619	0.424748	2.00029	0.0454688	0.999124	Lamp2	0.0354849	0.777993	1	normal	2.21387	23984	0.989976	0.00110301	0.95126	0.00566984
61.8709	-1.91673	0.958454	-1.99982	0.04552	0.999124	Trappc1	0.0355286	0.778205	1	normal	2.21387	23984	0.989976	0.00110301	0.95126	0.00566984
31.6349	2.43281	1.21654	1.99979	0.0455232	0.999124	LOC103690128	0.0355313	0.778218	1	normal	2.21387	23984	0.989976	0.00110301	0.95126	0.00566984
20.8384	2.7913	1.39617	1.99925	0.0455809	0.999124	LOC108349639	0.0355804	0.778457	1	normal	2.21387	23984	0.989976	0.00110301	0.95126	0.00566984
528.3	-0.885558	0.442968	-1.99915	0.0455926	0.999124	Rpl8	0.0355904	0.778505	1	normal	2.21387	23984	0.989976	0.00110301	0.95126	0.00566984
528.293	-0.884548	0.442488	-1.99903	0.0456048	0.999124	LOC108348142	0.0356009	0.778556	1	normal	2.21387	23984	0.989976	0.00110301	0.95126	0.00566984
11.5992	3.52194	1.76203	1.9988	0.0456296	0.999124	LOC100912209	0.0356219	0.778658	1	normal	2.21387	23984	0.989976	0.00110301	0.95126	0.00566984
5.77948	-5.94713	2.97565	-1.9986	0.0456518	0.999124	LOC108349035	0.0356409	0.778749	1	normal	2.21387	23984	0.989976	0.00110301	0.95126	0.00566984
22.2095	2.7032	1.3526	1.99852	0.0456607	0.999124	Stmn4	0.0356485	0.778786	1	normal	2.21387	23984	0.989976	0.00110301	0.95126	0.00566984
117.095	1.29584	0.648576	1.99798	0.045719	0.999124	Tmem154	0.0356981	0.779026	1	normal	2.21387	23984	0.989976	0.00110301	0.95126	0.00566984
376.801	0.947634	0.47434	1.99779	0.0457392	0.999124	LOC102547503	0.0357153	0.779109	1	normal	2.21387	23984	0.989976	0.00110301	0.95126	0.00566984
14.952	3.29357	1.64877	1.99759	0.0457611	0.999124	LOC103692561	0.035734	0.779199	1	normal	2.21387	23984	0.989976	0.00110301	0.95126	0.00566984
879.457	1.23671	0.61948	1.99637	0.0458938	0.999124	Meis2	0.0358471	0.779742	1	normal	2.21387	23984	0.989976	0.00110301	0.95126	0.00566984
1221.18	-0.955539	0.478997	-1.99487	0.0460568	0.999124	Neurl4	0.0359861	0.780406	1	normal	2.21387	23984	0.989976	0.00110301	0.95126	0.00566984
1255.03	1.09146	0.547236	1.99449	0.0460987	0.999124	Adam2	0.0360218	0.780576	1	normal	2.21387	23984	0.989976	0.00110301	0.95126	0.00566984
6.30805	-4.62791	2.32083	-1.99408	0.0461437	0.999124	Ly6g6d	0.0360603	0.780758	1	normal	2.21387	23984	0.989976	0.00110301	0.95126	0.00566984
591.054	-0.990503	0.497119	-1.99249	0.0463174	0.999124	Lrrc59	0.0362085	0.78146	1	normal	2.21387	23984	0.989976	0.00110301	0.95126	0.00566984
75.8111	-1.35459	0.679919	-1.99228	0.0463401	0.999124	Amigo3	0.0362278	0.781551	1	normal	2.21387	23984	0.989976	0.00110301	0.95126	0.00566984
1415.17	0.954262	0.479051	1.99199	0.0463727	0.999124	Fam107b	0.0362556	0.781682	1	normal	2.21387	23984	0.989976	0.00110301	0.95126	0.00566984
129.415	1.08769	0.546275	1.9911	0.0464695	0.999124	LOC102556781	0.0363383	0.78207	1	normal	2.21387	23984	0.989976	0.00110301	0.95126	0.00566984
12.8894	3.55831	1.78716	1.99104	0.0464761	0.999124	LOC103693171	0.0363439	0.782096	1	normal	2.21387	23984	0.989976	0.00110301	0.95126	0.00566984
35.0491	-2.35688	1.1838	-1.99094	0.0464871	0.999124	LOC102556154	0.0363533	0.78214	1	normal	2.21387	23984	0.989976	0.00110301	0.95126	0.00566984
49.9109	1.83533	0.922336	1.98987	0.046605	0.999124	Susd2	0.0364539	0.782611	1	normal	2.21387	23984	0.989976	0.00110301	0.95126	0.00566984
53.1687	1.80948	0.909654	1.98919	0.04668	0.999124	LOC103692758	0.036518	0.78291	1	normal	2.21387	23984	0.989976	0.00110301	0.95126	0.00566984
245.9	-1.05421	0.53022	-1.98825	0.0467838	0.999124	Taf6l	0.0366066	0.783322	1	normal	2.21387	23984	0.989976	0.00110301	0.95126	0.00566984
45.3543	-2.25521	1.13435	-1.9881	0.0468002	0.999124	LOC103692892	0.0366206	0.783386	1	normal	2.21387	23984	0.989976	0.00110301	0.95126	0.00566984
4.22219	-5.49295	2.76322	-1.98788	0.0468247	0.999124	LOC108352084	0.0366415	0.783483	1	normal	2.21387	23984	0.989976	0.00110301	0.95126	0.00566984
289.342	1.00082	0.503468	1.98785	0.0468285	0.999124	Rbl1	0.0366448	0.783498	1	normal	2.21387	23984	0.989976	0.00110301	0.95126	0.00566984
20.2953	3.58002	1.80143	1.98732	0.046887	0.999124	Hoxa7	0.0366948	0.78373	1	normal	2.21387	23984	0.989976	0.00110301	0.95126	0.00566984
46.7902	-1.73114	0.871187	-1.98711	0.0469107	0.999124	LOC103695224	0.036715	0.783823	1	normal	2.21387	23984	0.989976	0.00110301	0.95126	0.00566984
12.2179	-3.4895	1.75621	-1.98695	0.0469282	0.999124	LOC100909998	0.0367299	0.783892	1	normal	2.21387	23984	0.989976	0.00110301	0.95126	0.00566984
606.505	1.05945	0.533323	1.9865	0.0469776	0.999124	Nampt	0.0367722	0.784086	1	normal	2.21387	23984	0.989976	0.00110301	0.95126	0.00566984
26.3703	2.25238	1.13446	1.98542	0.0470978	0.999124	Adamts20	0.0368749	0.784558	1	normal	2.21387	23984	0.989976	0.00110301	0.95126	0.00566984
471.438	1.16783	0.588253	1.98525	0.0471166	0.999124	LOC102553131	0.0368909	0.784632	1	normal	2.21387	23984	0.989976	0.00110301	0.95126	0.00566984
1093.6	-1.16623	0.587476	-1.98514	0.0471285	0.999124	Rnf220	0.0369011	0.784678	1	normal	2.21387	23984	0.989976	0.00110301	0.95126	0.00566984
13.983	-3.96912	1.99962	-1.98494	0.0471514	0.999124	Ggt6	0.0369206	0.784768	1	normal	2.21387	23984	0.989976	0.00110301	0.95126	0.00566984
20.9372	3.55132	1.78955	1.98448	0.0472021	0.999124	NEWGENE_1587253	0.036964	0.784966	1	normal	2.21387	23984	0.989976	0.00110301	0.95126	0.00566984
21.8708	-2.69642	1.35881	-1.9844	0.0472117	0.999124	LOC103693720	0.0369722	0.785003	1	normal	2.21387	23984	0.989976	0.00110301	0.95126	0.00566984
32.665	1.9654	0.990886	1.98348	0.0473136	0.999124	Klhl4	0.0370593	0.7854	1	normal	2.21387	23984	0.989976	0.00110301	0.95126	0.00566984
290.261	1.1031	0.556167	1.98339	0.0473241	0.999124	Ldb2	0.0370683	0.785441	1	normal	2.21387	23984	0.989976	0.00110301	0.95126	0.00566984
26.698	2.14712	1.08261	1.98329	0.0473348	0.999124	Gnat2	0.0370774	0.785483	1	normal	2.21387	23984	0.989976	0.00110301	0.95126	0.00566984
328.239	-1.25154	0.631089	-1.98314	0.0473519	0.999124	LOC102548511	0.0370921	0.785549	1	normal	2.21387	23984	0.989976	0.00110301	0.95126	0.00566984
154.038	-1.45239	0.732465	-1.98288	0.0473813	0.999124	Znf408	0.0371172	0.785663	1	normal	2.21387	23984	0.989976	0.00110301	0.95126	0.00566984
48.2493	2.36482	1.19263	1.98287	0.0473821	0.999124	Islr	0.0371179	0.785666	1	normal	2.21387	23984	0.989976	0.00110301	0.95126	0.00566984
85.8047	-1.51474	0.764331	-1.98179	0.0475027	0.999124	Ccdc51	0.037221	0.786133	1	normal	2.21387	23984	0.989976	0.00110301	0.95126	0.00566984
214.833	1.06752	0.538722	1.98158	0.0475267	0.999124	Cdc25b	0.0372415	0.786226	1	normal	2.21387	23984	0.989976	0.00110301	0.95126	0.00566984
33.5004	-1.91995	0.969143	-1.98108	0.0475818	0.999124	LOC100910130	0.0372887	0.786438	1	normal	2.21387	23984	0.989976	0.00110301	0.95126	0.00566984
641.989	0.834466	0.421315	1.98062	0.0476337	0.999124	LOC103694558	0.037333	0.786638	1	normal	2.21387	23984	0.989976	0.00110301	0.95126	0.00566984
38.4173	2.53017	1.27753	1.98051	0.0476457	0.999124	Magea11	0.0373433	0.786684	1	normal	2.21387	23984	0.989976	0.00110301	0.95126	0.00566984
138.443	-1.54099	0.778141	-1.98035	0.0476645	0.999124	Gpatch4	0.0373594	0.786757	1	normal	2.21387	23984	0.989976	0.00110301	0.95126	0.00566984
984.091	-0.826518	0.417405	-1.98013	0.0476885	0.999124	Ccnl2	0.0373799	0.786849	1	normal	2.21387	23984	0.989976	0.00110301	0.95126	0.00566984
38.155	-1.80124	0.909926	-1.97954	0.0477548	0.999124	Chst8	0.0374366	0.787103	1	normal	2.21387	23984	0.989976	0.00110301	0.95126	0.00566984
1343.13	-0.848562	0.428966	-1.97815	0.0479114	0.999124	Sult2b1	0.0375706	0.787701	1	normal	2.21387	23984	0.989976	0.00110301	0.95126	0.00566984
266.969	-1.11818	0.565359	-1.97782	0.0479493	0.999124	Sh3yl1	0.0376031	0.787845	1	normal	2.21387	23984	0.989976	0.00110301	0.95126	0.00566984
130.306	-1.04139	0.526817	-1.97676	0.0480685	0.999124	Zfp161	0.0377051	0.788298	1	normal	2.21387	23984	0.989976	0.00110301	0.95126	0.00566984
577.491	-0.952052	0.481673	-1.97656	0.0480919	0.999124	Mpnd	0.0377252	0.788387	1	normal	2.21387	23984	0.989976	0.00110301	0.95126	0.00566984
9.60012	-4.89497	2.47657	-1.97651	0.0480971	0.999124	Pmch	0.0377296	0.788406	1	normal	2.21387	23984	0.989976	0.00110301	0.95126	0.00566984
116.211	1.26336	0.639249	1.97632	0.048119	0.999124	Nrg4	0.0377484	0.788489	1	normal	2.21387	23984	0.989976	0.00110301	0.95126	0.00566984
634.76	-0.898523	0.454822	-1.97555	0.0482058	0.999124	Bbof1	0.0378227	0.788817	1	normal	2.21387	23984	0.989976	0.00110301	0.95126	0.00566984
124.855	1.3838	0.700893	1.97434	0.0483429	0.999124	Wasf1	0.0379401	0.789333	1	normal	2.21387	23984	0.989976	0.00110301	0.95126	0.00566984
8.3439	-6.46797	3.27645	-1.97408	0.0483728	0.999124	Krtap4-3	0.0379657	0.789445	1	normal	2.21387	23984	0.989976	0.00110301	0.95126	0.00566984
8.3439	-6.46797	3.27645	-1.97408	0.0483728	0.999124	LOC100362031	0.0379657	0.789445	1	normal	2.21387	23984	0.989976	0.00110301	0.95126	0.00566984
52.9549	-1.95265	0.989194	-1.97398	0.0483839	0.999124	Tchh	0.0379752	0.789487	1	normal	2.21387	23984	0.989976	0.00110301	0.95126	0.00566984
66.7927	-1.99656	1.01188	-1.97311	0.048483	0.999124	LOC103691238	0.0380601	0.789857	1	normal	2.21387	23984	0.989976	0.00110301	0.95126	0.00566984
314.51	-1.36994	0.694709	-1.97196	0.0486139	0.999124	LOC102552311	0.0381722	0.790345	1	normal	2.21387	23984	0.989976	0.00110301	0.95126	0.00566984
8.71299	4.54196	2.30387	1.97145	0.0486727	0.999124	Sec14l3	0.0382227	0.790564	1	normal	2.21387	23984	0.989976	0.00110301	0.95126	0.00566984
6.76159	5.16132	2.61951	1.97034	0.0487991	0.999124	LOC103694891	0.038331	0.791032	1	normal	2.21387	23984	0.989976	0.00110301	0.95126	0.00566984
6.76159	5.16132	2.61951	1.97034	0.0487991	0.999124	Svs6	0.038331	0.791032	1	normal	2.21387	23984	0.989976	0.00110301	0.95126	0.00566984
60.6571	1.70109	0.863837	1.96922	0.0489276	0.999124	Lrrc72	0.0384412	0.791506	1	normal	2.21387	23984	0.989976	0.00110301	0.95126	0.00566984
114.301	-2.12869	1.08128	-1.96867	0.0489909	0.999124	Mir762	0.0384955	0.791739	1	normal	2.21387	23984	0.989976	0.00110301	0.95126	0.00566984
1477.5	-0.955673	0.485517	-1.96836	0.0490264	0.999124	Aldh6a1	0.0385259	0.791869	1	normal	2.21387	23984	0.989976	0.00110301	0.95126	0.00566984
236.786	-1.03128	0.524034	-1.96796	0.049073	0.999124	Rnf20	0.0385659	0.79204	1	normal	2.21387	23984	0.989976	0.00110301	0.95126	0.00566984
7.40763	-4.88577	2.48406	-1.96685	0.0492003	0.999124	Btnl3	0.038675	0.792505	1	normal	2.21387	23984	0.989976	0.00110301	0.95126	0.00566984
15.3776	3.24025	1.64744	1.96684	0.0492012	0.999124	LOC108349808	0.0386758	0.792509	1	normal	2.21387	23984	0.989976	0.00110301	0.95126	0.00566984
1264.49	0.788906	0.401228	1.96623	0.0492723	0.999124	Tgfbr2	0.0387368	0.792768	1	normal	2.21387	23984	0.989976	0.00110301	0.95126	0.00566984
207.722	-0.94617	0.481217	-1.9662	0.0492751	0.999124	LOC289035	0.0387392	0.792778	1	normal	2.21387	23984	0.989976	0.00110301	0.95126	0.00566984
588.744	-1.51377	0.770056	-1.96579	0.0493231	0.999124	LOC108353238	0.0387804	0.792952	1	normal	2.21387	23984	0.989976	0.00110301	0.95126	0.00566984
34.9825	-1.70411	0.866947	-1.96565	0.0493396	0.999124	Astn1	0.0387945	0.793012	1	normal	2.21387	23984	0.989976	0.00110301	0.95126	0.00566984
104.899	1.90578	0.96977	1.96518	0.0493931	0.999124	Osm	0.0388404	0.793206	1	normal	2.21387	23984	0.989976	0.00110301	0.95126	0.00566984
2384.72	0.977869	0.497817	1.96432	0.0494935	0.999124	Ncapd2	0.0389266	0.79357	1	normal	2.21387	23984	0.989976	0.00110301	0.95126	0.00566984
6.90072	4.90489	2.49723	1.96414	0.0495144	0.999124	Drgx	0.0389446	0.793645	1	normal	2.21387	23984	0.989976	0.00110301	0.95126	0.00566984
5.60804	-5.9064	3.00745	-1.96393	0.0495388	0.999124	LOC102557406	0.0389655	0.793733	1	normal	2.21387	23984	0.989976	0.00110301	0.95126	0.00566984
221.707	1.33598	0.680277	1.96388	0.0495446	0.999124	Rell1	0.0389705	0.793754	1	normal	2.21387	23984	0.989976	0.00110301	0.95126	0.00566984
79.0539	1.17999	0.600869	1.9638	0.0495535	0.999124	LOC102555346	0.0389781	0.793786	1	normal	2.21387	23984	0.989976	0.00110301	0.95126	0.00566984
18.107	-3.14089	1.59962	-1.96353	0.0495852	0.999124	Vstm2b	0.0390053	0.7939	1	normal	2.21387	23984	0.989976	0.00110301	0.95126	0.00566984
405.903	1.62913	0.829802	1.96328	0.0496142	0.999124	LOC108353231	0.0390302	0.794005	1	normal	2.21387	23984	0.989976	0.00110301	0.95126	0.00566984
283.901	1.06473	0.542401	1.96299	0.0496474	0.999124	Arhgap25	0.0390588	0.794124	1	normal	2.21387	23984	0.989976	0.00110301	0.95126	0.00566984
5373.17	-1.54039	0.784795	-1.9628	0.0496697	0.999124	Cdv3	0.0390779	0.794204	1	normal	2.21387	23984	0.989976	0.00110301	0.95126	0.00566984
10.6778	-3.56754	1.81805	-1.96228	0.0497293	0.999124	LOC108351178	0.0391291	0.794418	1	normal	2.21387	23984	0.989976	0.00110301	0.95126	0.00566984
56.8065	-2.25477	1.14991	-1.96083	0.0498988	0.999124	LOC103692950	0.0392747	0.795024	1	normal	2.21387	23984	0.989976	0.00110301	0.95126	0.00566984
65.3757	1.70883	0.871583	1.9606	0.0499252	0.999124	LOC102550301	0.0392973	0.795118	1	normal	2.21387	23984	0.989976	0.00110301	0.95126	0.00566984
548.858	-0.996484	0.508909	-1.95808	0.0502208	0.999124	LOC102553423	0.0395512	0.796165	1	normal	2.21387	23984	0.989976	0.00110301	0.95126	0.00566984
754.265	-1.63578	0.835478	-1.9579	0.0502423	0.999124	Kank3	0.0395698	0.796241	1	normal	2.21387	23984	0.989976	0.00110301	0.95126	0.00566984
108.641	-1.28105	0.654654	-1.95683	0.0503676	0.999124	Sowahc	0.0396775	0.796682	1	normal	2.21387	23984	0.989976	0.00110301	0.95126	0.00566984
92.4596	-2.15333	1.10046	-1.95675	0.0503773	0.999124	Tmem14a	0.0396858	0.796716	1	normal	2.21387	23984	0.989976	0.00110301	0.95126	0.00566984
511.329	-0.895833	0.457857	-1.95658	0.050397	0.999124	Mospd2	0.0397028	0.796785	1	normal	2.21387	23984	0.989976	0.00110301	0.95126	0.00566984
6.07083	-5.13418	2.62413	-1.95652	0.0504035	0.999124	Zfp300	0.0397084	0.796808	1	normal	2.21387	23984	0.989976	0.00110301	0.95126	0.00566984
42.7626	-2.3266	1.1894	-1.95611	0.0504518	0.999124	Vgf	0.0397499	0.796977	1	normal	2.21387	23984	0.989976	0.00110301	0.95126	0.00566984
109.29	-1.38562	0.708521	-1.95564	0.0505071	0.999124	LOC102548047	0.0397974	0.79717	1	normal	2.21387	23984	0.989976	0.00110301	0.95126	0.00566984
26.0797	-2.90467	1.48551	-1.95534	0.0505433	0.999124	LOC103692174	0.0398285	0.797296	1	normal	2.21387	23984	0.989976	0.00110301	0.95126	0.00566984
78.1503	1.54894	0.792959	1.95336	0.0507768	0.999124	Vom2r75	0.0400293	0.798108	1	normal	2.21387	23984	0.989976	0.00110301	0.95126	0.00566984
6.60516	-5.24955	2.6876	-1.95325	0.0507898	0.999124	Iqcf6	0.0400405	0.798153	1	normal	2.21387	23984	0.989976	0.00110301	0.95126	0.00566984
541.674	1.14728	0.587384	1.9532	0.050796	0.999124	Fam49a	0.0400459	0.798175	1	normal	2.21387	23984	0.989976	0.00110301	0.95126	0.00566984
88.0712	1.5654	0.801955	1.95198	0.0509402	0.999124	Odf3l2	0.0401699	0.798672	1	normal	2.21387	23984	0.989976	0.00110301	0.95126	0.00566984
372.207	-0.997888	0.511591	-1.95056	0.0511098	0.999124	Sptbn2	0.0403159	0.799255	1	normal	2.21387	23984	0.989976	0.00110301	0.95126	0.00566984
6.46072	-5.22085	2.67687	-1.95036	0.0511336	0.999124	LOC108350495	0.0403364	0.799337	1	normal	2.21387	23984	0.989976	0.00110301	0.95126	0.00566984
76.949	-1.55783	0.798795	-1.95022	0.0511494	0.999124	Mrpl17	0.04035	0.799391	1	normal	2.21387	23984	0.989976	0.00110301	0.95126	0.00566984
15487.8	-1.65032	0.846248	-1.95016	0.051157	0.999124	Rnf19b	0.0403565	0.799417	1	normal	2.21387	23984	0.989976	0.00110301	0.95126	0.00566984
9899.06	1.10857	0.568655	1.94945	0.0512418	0.999124	LOC102555331	0.0404295	0.799706	1	normal	2.21387	23984	0.989976	0.00110301	0.95126	0.00566984
23.206	-2.44391	1.25401	-1.94888	0.0513092	0.999124	LOC102553408	0.0404875	0.799936	1	normal	2.21387	23984	0.989976	0.00110301	0.95126	0.00566984
260.284	0.917237	0.471008	1.94739	0.051488	0.999124	Abca13	0.0406415	0.800543	1	normal	2.21387	23984	0.989976	0.00110301	0.95126	0.00566984
75.732	-1.76922	0.908982	-1.94637	0.0516104	0.999124	LOC102555773	0.0407469	0.800956	1	normal	2.21387	23984	0.989976	0.00110301	0.95126	0.00566984
486.347	-0.938352	0.482175	-1.94608	0.051645	0.999124	Atpif1	0.0407768	0.801073	1	normal	2.21387	23984	0.989976	0.00110301	0.95126	0.00566984
76.6735	-1.71634	0.882052	-1.94585	0.051673	0.999124	Pcyox1	0.0408009	0.801167	1	normal	2.21387	23984	0.989976	0.00110301	0.95126	0.00566984
125.73	1.12456	0.578047	1.94544	0.0517215	0.999124	Csf1r	0.0408427	0.80133	1	normal	2.21387	23984	0.989976	0.00110301	0.95126	0.00566984
10.5225	3.19124	1.64038	1.94542	0.0517243	0.999124	Lst1	0.0408451	0.801339	1	normal	2.21387	23984	0.989976	0.00110301	0.95126	0.00566984
7.20274	-4.10904	2.1123	-1.94529	0.0517396	0.999124	Lgals2	0.0408582	0.801391	1	normal	2.21387	23984	0.989976	0.00110301	0.95126	0.00566984
52.7555	2.07185	1.0651	1.94521	0.0517492	0.999124	Spi1	0.0408665	0.801423	1	normal	2.21387	23984	0.989976	0.00110301	0.95126	0.00566984
514.799	-1.10486	0.568007	-1.94515	0.0517571	0.999124	Acbd3	0.0408733	0.801449	1	normal	2.21387	23984	0.989976	0.00110301	0.95126	0.00566984
746.631	0.818679	0.42092	1.94497	0.0517781	0.999124	Rtn3	0.0408914	0.80152	1	normal	2.21387	23984	0.989976	0.00110301	0.95126	0.00566984
124.902	-1.41831	0.729326	-1.94468	0.0518133	0.999124	Alg11	0.0409217	0.801638	1	normal	2.21387	23984	0.989976	0.00110301	0.95126	0.00566984
380.791	0.89616	0.460835	1.94464	0.051818	0.999124	Parvb	0.0409258	0.801654	1	normal	2.21387	23984	0.989976	0.00110301	0.95126	0.00566984
5.5907	-5.8901	3.02897	-1.94459	0.0518246	0.999124	B3gnt6	0.0409315	0.801676	1	normal	2.21387	23984	0.989976	0.00110301	0.95126	0.00566984
17.3169	2.81955	1.45024	1.94419	0.0518724	0.999124	LOC102548777	0.0409727	0.801835	1	normal	2.21387	23984	0.989976	0.00110301	0.95126	0.00566984
285.778	-1.38893	0.714433	-1.9441	0.0518828	0.999124	Naa38	0.0409817	0.80187	1	normal	2.21387	23984	0.989976	0.00110301	0.95126	0.00566984
36.8318	-2.06615	1.06288	-1.94391	0.051906	0.999124	LOC103691449	0.0410016	0.801948	1	normal	2.21387	23984	0.989976	0.00110301	0.95126	0.00566984
3111.39	-1.37917	0.709647	-1.94346	0.0519609	0.999124	Pwwp2b	0.041049	0.802131	1	normal	2.21387	23984	0.989976	0.00110301	0.95126	0.00566984
6.1141	-5.14048	2.64513	-1.94337	0.0519709	0.999124	LOC102546620	0.0410576	0.802164	1	normal	2.21387	23984	0.989976	0.00110301	0.95126	0.00566984
29.8453	-2.53182	1.30287	-1.94325	0.0519854	0.999124	LOC102548759	0.0410701	0.802212	1	normal	2.21387	23984	0.989976	0.00110301	0.95126	0.00566984
90.7363	1.43575	0.738876	1.94316	0.0519967	0.999124	Cers3	0.0410798	0.80225	1	normal	2.21387	23984	0.989976	0.00110301	0.95126	0.00566984
4.23185	-5.48671	2.82362	-1.94315	0.0519981	0.999124	LOC102556074	0.0410811	0.802255	1	normal	2.21387	23984	0.989976	0.00110301	0.95126	0.00566984
7997.67	-1.74243	0.896942	-1.94263	0.0520603	0.999124	LOC685303	0.0411347	0.802462	1	normal	2.21387	23984	0.989976	0.00110301	0.95126	0.00566984
10.9015	-3.16595	1.62993	-1.94239	0.0520899	0.999124	Ankrd2	0.0411602	0.80256	1	normal	2.21387	23984	0.989976	0.00110301	0.95126	0.00566984
33.603	3.14066	1.61763	1.94152	0.0521951	0.999124	LOC102546793	0.0412509	0.802909	1	normal	2.21387	23984	0.989976	0.00110301	0.95126	0.00566984
14.7418	4.03753	2.08051	1.94065	0.0523012	0.999124	LOC100911495	0.0413424	0.803259	1	normal	2.21387	23984	0.989976	0.00110301	0.95126	0.00566984
39.4724	2.47753	1.27709	1.93999	0.0523809	0.999124	LOC108351503	0.0414111	0.803521	1	normal	2.21387	23984	0.989976	0.00110301	0.95126	0.00566984
513.609	-0.928139	0.478489	-1.93973	0.0524126	0.999124	Mpzl1	0.0414385	0.803626	1	normal	2.21387	23984	0.989976	0.00110301	0.95126	0.00566984
38.6411	-3.01042	1.55202	-1.93968	0.0524184	0.999124	LOC108353285	0.0414435	0.803644	1	normal	2.21387	23984	0.989976	0.00110301	0.95126	0.00566984
4314.53	0.664112	0.342409	1.93953	0.0524367	0.999124	Fam65b	0.0414593	0.803705	1	normal	2.21387	23984	0.989976	0.00110301	0.95126	0.00566984
35.9424	1.64451	0.848386	1.9384	0.052574	0.999124	Vit	0.0415778	0.804155	1	normal	2.21387	23984	0.989976	0.00110301	0.95126	0.00566984
349.689	-1.07242	0.553308	-1.9382	0.0525986	0.999124	Dapk3	0.041599	0.804235	1	normal	2.21387	23984	0.989976	0.00110301	0.95126	0.00566984
1688.9	-0.756671	0.390412	-1.93813	0.0526069	0.999124	Cluh	0.0416062	0.804262	1	normal	2.21387	23984	0.989976	0.00110301	0.95126	0.00566984
322.12	-1.00027	0.516174	-1.93785	0.0526416	0.999124	Cxxc1	0.0416361	0.804375	1	normal	2.21387	23984	0.989976	0.00110301	0.95126	0.00566984
2735.79	-0.713208	0.36817	-1.93717	0.0527245	0.999124	Map7	0.0417076	0.804645	1	normal	2.21387	23984	0.989976	0.00110301	0.95126	0.00566984
21071.5	1.36734	0.705879	1.93707	0.052737	0.999124	Tex14	0.0417184	0.804686	1	normal	2.21387	23984	0.989976	0.00110301	0.95126	0.00566984
308.4	-1.96967	1.01685	-1.93703	0.0527412	0.999124	Lingo3	0.0417221	0.8047	1	normal	2.21387	23984	0.989976	0.00110301	0.95126	0.00566984
477.775	-1.29624	0.669268	-1.9368	0.0527699	0.999124	Spink13	0.0417468	0.804793	1	normal	2.21387	23984	0.989976	0.00110301	0.95126	0.00566984
7.45454	-4.17066	2.15357	-1.93662	0.0527914	0.999124	Kcng4	0.0417654	0.804862	1	normal	2.21387	23984	0.989976	0.00110301	0.95126	0.00566984
97.4814	1.45548	0.751819	1.93595	0.0528742	0.999124	Plk4	0.0418369	0.805131	1	normal	2.21387	23984	0.989976	0.00110301	0.95126	0.00566984
327.071	-1.04327	0.539708	-1.93302	0.0532338	0.999124	Nipal4	0.0421474	0.806289	1	normal	2.21387	23984	0.989976	0.00110301	0.95126	0.00566984
178.498	1.01284	0.523979	1.93298	0.0532387	0.999124	Zfp53	0.0421516	0.806304	1	normal	2.21387	23984	0.989976	0.00110301	0.95126	0.00566984
73.1837	2.24108	1.15946	1.93286	0.0532529	0.999124	Cxcl1	0.0421639	0.80635	1	normal	2.21387	23984	0.989976	0.00110301	0.95126	0.00566984
121.025	1.21761	0.629982	1.93276	0.0532654	0.999124	Slfn3	0.0421747	0.80639	1	normal	2.21387	23984	0.989976	0.00110301	0.95126	0.00566984
9.53291	-3.55392	1.83898	-1.93255	0.0532918	0.999124	LOC108352574	0.0421975	0.806474	1	normal	2.21387	23984	0.989976	0.00110301	0.95126	0.00566984
1030.38	-1.03288	0.534593	-1.93209	0.0533482	0.999124	LOC102549281	0.0422462	0.806654	1	normal	2.21387	23984	0.989976	0.00110301	0.95126	0.00566984
5.89723	-5.97408	3.09256	-1.93176	0.0533892	0.999124	LOC108352523	0.0422816	0.806785	1	normal	2.21387	23984	0.989976	0.00110301	0.95126	0.00566984
8.46422	-4.05815	2.10112	-1.93142	0.0534309	0.999124	LOC108348901	0.0423177	0.806918	1	normal	2.21387	23984	0.989976	0.00110301	0.95126	0.00566984
13.1323	5.1559	2.66967	1.93129	0.0534476	0.999124	LOC102548838	0.0423321	0.806971	1	normal	2.21387	23984	0.989976	0.00110301	0.95126	0.00566984
111.99	-1.29915	0.672904	-1.93066	0.0535253	0.999124	Tspyl1	0.0423993	0.807217	1	normal	2.21387	23984	0.989976	0.00110301	0.95126	0.00566984
706.266	-0.942451	0.488166	-1.93059	0.0535332	0.999124	Inppl1	0.042406	0.807242	1	normal	2.21387	23984	0.989976	0.00110301	0.95126	0.00566984
34.7047	-1.92985	0.999723	-1.93038	0.0535598	0.999124	Serpina11	0.0424291	0.807327	1	normal	2.21387	23984	0.989976	0.00110301	0.95126	0.00566984
4.00905	-5.41105	2.80362	-1.93003	0.0536037	0.999124	LOC102551117	0.042467	0.807466	1	normal	2.21387	23984	0.989976	0.00110301	0.95126	0.00566984
5.77772	6.10192	3.16248	1.92947	0.0536721	0.999124	LOC108352394	0.0425261	0.807682	1	normal	2.21387	23984	0.989976	0.00110301	0.95126	0.00566984
21.1183	-2.17781	1.12896	-1.92905	0.0537253	0.999124	Zfp455	0.0425721	0.80785	1	normal	2.21387	23984	0.989976	0.00110301	0.95126	0.00566984
5.31108	-5.83161	3.02359	-1.92871	0.0537673	0.999124	Cyp2j4	0.0426084	0.807982	1	normal	2.21387	23984	0.989976	0.00110301	0.95126	0.00566984
76.223	-1.40028	0.726269	-1.92805	0.0538489	0.999124	Urod	0.042679	0.808239	1	normal	2.21387	23984	0.989976	0.00110301	0.95126	0.00566984
14997.5	-0.916076	0.475272	-1.92748	0.0539201	0.999124	Plec	0.0427406	0.808462	1	normal	2.21387	23984	0.989976	0.00110301	0.95126	0.00566984
31.8067	1.85703	0.963643	1.92709	0.0539685	0.999124	LOC103691433	0.0427824	0.808614	1	normal	2.21387	23984	0.989976	0.00110301	0.95126	0.00566984
230.456	0.984644	0.511352	1.92557	0.0541581	0.999124	Dynlt1	0.0429464	0.809205	1	normal	2.21387	23984	0.989976	0.00110301	0.95126	0.00566984
109.884	1.52788	0.793496	1.92551	0.0541661	0.999124	RSA-14-44	0.0429533	0.80923	1	normal	2.21387	23984	0.989976	0.00110301	0.95126	0.00566984
74.2919	-1.73162	0.899375	-1.92536	0.0541844	0.999124	LOC100362980	0.0429692	0.809287	1	normal	2.21387	23984	0.989976	0.00110301	0.95126	0.00566984
134.87	1.4685	0.762796	1.92516	0.0542094	0.999124	LOC103691446	0.0429908	0.809365	1	normal	2.21387	23984	0.989976	0.00110301	0.95126	0.00566984
581.837	1.05201	0.546466	1.92512	0.0542148	0.999124	Sntb1	0.0429955	0.809381	1	normal	2.21387	23984	0.989976	0.00110301	0.95126	0.00566984
18.9141	2.97223	1.54433	1.92461	0.0542786	0.999124	Clec9a	0.0430507	0.809579	1	normal	2.21387	23984	0.989976	0.00110301	0.95126	0.00566984
600.621	-1.03972	0.540242	-1.92454	0.0542874	0.999124	Calm3	0.0430583	0.809606	1	normal	2.21387	23984	0.989976	0.00110301	0.95126	0.00566984
1120.11	-0.743408	0.386387	-1.924	0.0543551	0.999124	Ldha	0.0431169	0.809816	1	normal	2.21387	23984	0.989976	0.00110301	0.95126	0.00566984
58.9855	1.87766	0.977054	1.92176	0.0546362	0.999124	LOC100910419	0.0433602	0.810681	1	normal	2.21387	23984	0.989976	0.00110301	0.95126	0.00566984
168.552	-1.00509	0.523056	-1.92158	0.054659	0.999124	Rtcb	0.0433799	0.810751	1	normal	2.21387	23984	0.989976	0.00110301	0.95126	0.00566984
63.2231	1.70869	0.889262	1.92147	0.0546721	0.999124	Cyp4f18	0.0433913	0.810791	1	normal	2.21387	23984	0.989976	0.00110301	0.95126	0.00566984
7.35869	6.45235	3.35902	1.9209	0.0547441	0.999124	Nkx2-2	0.0434536	0.811011	1	normal	2.21387	23984	0.989976	0.00110301	0.95126	0.00566984
14.6156	-3.06485	1.59595	-1.92039	0.0548089	0.999124	Mmp7	0.0435098	0.811209	1	normal	2.21387	23984	0.989976	0.00110301	0.95126	0.00566984
18.5612	-2.70491	1.40868	-1.92017	0.0548365	0.999124	RGD1560927	0.0435336	0.811293	1	normal	2.21387	23984	0.989976	0.00110301	0.95126	0.00566984
757.397	-1.13045	0.588975	-1.91935	0.0549401	0.999124	Bcl7c	0.0436234	0.811608	1	normal	2.21387	23984	0.989976	0.00110301	0.95126	0.00566984
483.239	0.907759	0.47299	1.91919	0.0549598	0.999124	Ptpn12	0.0436405	0.811668	1	normal	2.21387	23984	0.989976	0.00110301	0.95126	0.00566984
113.084	1.63645	0.852711	1.91912	0.0549693	0.999124	LOC102550489	0.0436487	0.811697	1	normal	2.21387	23984	0.989976	0.00110301	0.95126	0.00566984
17.0932	3.64657	1.90014	1.91911	0.0549709	0.999124	LOC100910606	0.04365	0.811701	1	normal	2.21387	23984	0.989976	0.00110301	0.95126	0.00566984
58.8726	2.22459	1.1592	1.91907	0.054976	0.999124	Timp1	0.0436544	0.811717	1	normal	2.21387	23984	0.989976	0.00110301	0.95126	0.00566984
61.6196	-2.14737	1.11909	-1.91886	0.0550027	0.999124	LOC103691247	0.0436776	0.811798	1	normal	2.21387	23984	0.989976	0.00110301	0.95126	0.00566984
586.433	-0.812325	0.42338	-1.91867	0.0550265	0.999124	Sptb	0.0436983	0.81187	1	normal	2.21387	23984	0.989976	0.00110301	0.95126	0.00566984
252.4	-1.0185	0.530842	-1.91866	0.0550277	0.999124	Naa40	0.0436993	0.811874	1	normal	2.21387	23984	0.989976	0.00110301	0.95126	0.00566984
10.5834	4.26383	2.22257	1.91842	0.0550578	0.999124	LOC102550061	0.0437253	0.811965	1	normal	2.21387	23984	0.989976	0.00110301	0.95126	0.00566984
127.754	1.32939	0.693018	1.91825	0.0550787	0.999124	Prr5l	0.0437435	0.812028	1	normal	2.21387	23984	0.989976	0.00110301	0.95126	0.00566984
12.8898	5.1302	2.67511	1.91775	0.0551426	0.999124	Tshb	0.0437988	0.812221	1	normal	2.21387	23984	0.989976	0.00110301	0.95126	0.00566984
18.416	-2.54971	1.32954	-1.91775	0.0551433	0.999124	LOC108352463	0.0437994	0.812223	1	normal	2.21387	23984	0.989976	0.00110301	0.95126	0.00566984
114.417	-1.72449	0.899639	-1.91687	0.0552548	0.999124	Mmab	0.043896	0.812559	1	normal	2.21387	23984	0.989976	0.00110301	0.95126	0.00566984
72.7649	1.32265	0.690194	1.91634	0.0553217	0.999124	Upk3b	0.043954	0.81276	1	normal	2.21387	23984	0.989976	0.00110301	0.95126	0.00566984
100.339	1.4666	0.765685	1.91541	0.0554402	0.999124	Hebp1	0.0440568	0.813115	1	normal	2.21387	23984	0.989976	0.00110301	0.95126	0.00566984
17.2056	3.89646	2.03451	1.91518	0.0554689	0.999124	LOC102553824	0.0440817	0.813201	1	normal	2.21387	23984	0.989976	0.00110301	0.95126	0.00566984
89.3999	1.59652	0.833993	1.91431	0.0555811	0.999124	Agtr1a	0.0441789	0.813535	1	normal	2.21387	23984	0.989976	0.00110301	0.95126	0.00566984
193.458	-1.38484	0.723655	-1.91368	0.0556611	0.999124	Rab37	0.0442483	0.813773	1	normal	2.21387	23984	0.989976	0.00110301	0.95126	0.00566984
5.49145	-5.88041	3.07425	-1.9128	0.0557741	0.999124	LOC108350983	0.0443463	0.814108	1	normal	2.21387	23984	0.989976	0.00110301	0.95126	0.00566984
17.3001	-2.24702	1.17518	-1.91206	0.0558686	0.999124	Serpinf2	0.0444283	0.814388	1	normal	2.21387	23984	0.989976	0.00110301	0.95126	0.00566984
144.684	1.29245	0.675965	1.912	0.0558756	0.999124	Tex11	0.0444344	0.814408	1	normal	2.21387	23984	0.989976	0.00110301	0.95126	0.00566984
4706.02	-2.77517	1.45155	-1.91187	0.0558934	0.999124	Frat2	0.0444498	0.814461	1	normal	2.21387	23984	0.989976	0.00110301	0.95126	0.00566984
5.89083	-5.96224	3.11881	-1.91171	0.0559138	0.999124	Lce1l	0.0444674	0.814521	1	normal	2.21387	23984	0.989976	0.00110301	0.95126	0.00566984
919.286	-0.847984	0.443629	-1.91147	0.0559438	0.999124	Tmem243	0.0444935	0.814609	1	normal	2.21387	23984	0.989976	0.00110301	0.95126	0.00566984
14.1721	-2.71353	1.41977	-1.91124	0.0559734	0.999124	Cox4i2	0.0445192	0.814696	1	normal	2.21387	23984	0.989976	0.00110301	0.95126	0.00566984
131.351	1.52426	0.797539	1.91121	0.0559779	0.999124	LOC108349973	0.0445231	0.81471	1	normal	2.21387	23984	0.989976	0.00110301	0.95126	0.00566984
16.6828	-2.64779	1.38606	-1.9103	0.0560951	0.999124	LOC108351240	0.0446247	0.815054	1	normal	2.21387	23984	0.989976	0.00110301	0.95126	0.00566984
105.804	-1.10622	0.579186	-1.90996	0.0561389	0.999124	Det1	0.0446628	0.815182	1	normal	2.21387	23984	0.989976	0.00110301	0.95126	0.00566984
271.533	-0.841479	0.44063	-1.90972	0.0561696	0.999124	Chmp4c	0.0446895	0.815272	1	normal	2.21387	23984	0.989976	0.00110301	0.95126	0.00566984
829.822	-1.08089	0.566198	-1.90904	0.0562574	0.999124	LOC100364062	0.0447656	0.815528	1	normal	2.21387	23984	0.989976	0.00110301	0.95126	0.00566984
714.197	0.783044	0.410251	1.90869	0.0563016	0.999124	Kcnip4	0.044804	0.815657	1	normal	2.21387	23984	0.989976	0.00110301	0.95126	0.00566984
13.5136	2.67193	1.39999	1.90854	0.0563212	0.999124	LOC108352972	0.044821	0.815714	1	normal	2.21387	23984	0.989976	0.00110301	0.95126	0.00566984
17.9091	3.08372	1.61595	1.90829	0.0563531	0.999124	LOC102555091	0.0448487	0.815807	1	normal	2.21387	23984	0.989976	0.00110301	0.95126	0.00566984
141.106	-2.30521	1.2082	-1.90797	0.0563954	0.999124	Baalc	0.0448854	0.81593	1	normal	2.21387	23984	0.989976	0.00110301	0.95126	0.00566984
4.70027	-4.75177	2.49051	-1.90795	0.0563982	0.999124	Gast	0.0448878	0.815938	1	normal	2.21387	23984	0.989976	0.00110301	0.95126	0.00566984
2565.6	-0.909965	0.4771	-1.90728	0.0564841	0.999124	Map3k13	0.0449624	0.816187	1	normal	2.21387	23984	0.989976	0.00110301	0.95126	0.00566984
586.845	-0.906733	0.475408	-1.90727	0.0564853	0.999124	Slc7a15	0.0449635	0.816191	1	normal	2.21387	23984	0.989976	0.00110301	0.95126	0.00566984
73.2929	-1.82149	0.955325	-1.90667	0.0565635	0.999124	Tmem129	0.0450314	0.816417	1	normal	2.21387	23984	0.989976	0.00110301	0.95126	0.00566984
8.01164	4.07332	2.13727	1.90585	0.0566694	0.999124	LOC103691617	0.0451233	0.816723	1	normal	2.21387	23984	0.989976	0.00110301	0.95126	0.00566984
1147.91	0.871042	0.457066	1.90572	0.0566862	0.999124	Cngb3	0.0451379	0.816771	1	normal	2.21387	23984	0.989976	0.00110301	0.95126	0.00566984
764.234	-0.874809	0.459273	-1.90477	0.0568101	0.999124	Pdcd4	0.0452456	0.817127	1	normal	2.21387	23984	0.989976	0.00110301	0.95126	0.00566984
4.11714	-5.45503	2.86456	-1.90431	0.0568693	0.999124	LOC108352598	0.0452971	0.817297	1	normal	2.21387	23984	0.989976	0.00110301	0.95126	0.00566984
12.9442	-2.5931	1.36171	-1.90429	0.0568722	0.999124	LOC108352063	0.0452995	0.817305	1	normal	2.21387	23984	0.989976	0.00110301	0.95126	0.00566984
717.597	-0.786249	0.412939	-1.90403	0.0569063	0.999124	Tbx2	0.0453292	0.817403	1	normal	2.21387	23984	0.989976	0.00110301	0.95126	0.00566984
945.782	-0.833102	0.437563	-1.90396	0.0569153	0.999124	Pfkl	0.045337	0.817429	1	normal	2.21387	23984	0.989976	0.00110301	0.95126	0.00566984
5013.52	1.02117	0.536506	1.90336	0.0569931	0.999124	Creld1	0.0454046	0.817651	1	normal	2.21387	23984	0.989976	0.00110301	0.95126	0.00566984
69.5587	1.65119	0.867612	1.90314	0.0570218	0.999124	Asb17	0.0454296	0.817733	1	normal	2.21387	23984	0.989976	0.00110301	0.95126	0.00566984
17.1403	2.77621	1.45927	1.90247	0.0571103	0.999124	Akr1c13	0.0455065	0.817985	1	normal	2.21387	23984	0.989976	0.00110301	0.95126	0.00566984
16.3166	3.50373	1.84186	1.90228	0.0571346	0.999124	LOC108348495	0.0455276	0.818054	1	normal	2.21387	23984	0.989976	0.00110301	0.95126	0.00566984
113.385	1.50993	0.793882	1.90195	0.0571771	0.999124	LOC108350714	0.0455645	0.818174	1	normal	2.21387	23984	0.989976	0.00110301	0.95126	0.00566984
1588.49	0.848756	0.446431	1.9012	0.0572754	0.999124	Itpkb	0.04565	0.818453	1	normal	2.21387	23984	0.989976	0.00110301	0.95126	0.00566984
68.6857	1.98432	1.04406	1.90058	0.0573565	0.999124	Hck	0.0457205	0.818682	1	normal	2.21387	23984	0.989976	0.00110301	0.95126	0.00566984
448.146	1.49662	0.787491	1.90049	0.0573695	0.999124	Sytl2	0.0457318	0.818719	1	normal	2.21387	23984	0.989976	0.00110301	0.95126	0.00566984
19.1741	-2.97083	1.56333	-1.90032	0.057391	0.999124	Kptn	0.0457505	0.81878	1	normal	2.21387	23984	0.989976	0.00110301	0.95126	0.00566984
30.455	-2.38399	1.25453	-1.9003	0.0573934	0.999124	Exoc3l2	0.0457526	0.818787	1	normal	2.21387	23984	0.989976	0.00110301	0.95126	0.00566984
28462	-1.6203	0.85303	-1.89947	0.0575028	0.999124	RGD1561667	0.0458477	0.819095	1	normal	2.21387	23984	0.989976	0.00110301	0.95126	0.00566984
15.0621	4.07408	2.14503	1.89931	0.0575238	0.999124	Il27	0.045866	0.819154	1	normal	2.21387	23984	0.989976	0.00110301	0.95126	0.00566984
255.279	-1.15596	0.60865	-1.89922	0.0575356	0.999124	Msi1	0.0458762	0.819187	1	normal	2.21387	23984	0.989976	0.00110301	0.95126	0.00566984
82.1273	-1.8285	0.963309	-1.89815	0.0576764	0.999124	LOC102553457	0.0459987	0.819581	1	normal	2.21387	23984	0.989976	0.00110301	0.95126	0.00566984
144.477	-2.08786	1.10056	-1.8971	0.0578154	0.999124	LOC103693210	0.0461196	0.819969	1	normal	2.21387	23984	0.989976	0.00110301	0.95126	0.00566984
308.194	1.0936	0.576756	1.89613	0.0579428	0.999124	LOC691722	0.0462305	0.820323	1	normal	2.21387	23984	0.989976	0.00110301	0.95126	0.00566984
11.586	3.33759	1.76023	1.89611	0.0579453	0.999124	LOC108352977	0.0462327	0.82033	1	normal	2.21387	23984	0.989976	0.00110301	0.95126	0.00566984
142.908	1.1006	0.580655	1.89544	0.0580342	0.999124	Tm6sf1	0.0463101	0.820577	1	normal	2.21387	23984	0.989976	0.00110301	0.95126	0.00566984
7.18114	6.41551	3.38537	1.89507	0.0580832	0.999124	LOC102556690	0.0463527	0.820712	1	normal	2.21387	23984	0.989976	0.00110301	0.95126	0.00566984
684.172	-0.78428	0.413867	-1.89501	0.0580914	0.999124	LOC100911588	0.0463599	0.820735	1	normal	2.21387	23984	0.989976	0.00110301	0.95126	0.00566984
28.2137	2.0413	1.07721	1.89498	0.0580947	0.999124	Slc22a16	0.0463627	0.820744	1	normal	2.21387	23984	0.989976	0.00110301	0.95126	0.00566984
3695.34	-0.827001	0.436444	-1.89486	0.0581105	0.999124	Mkrn1	0.0463764	0.820787	1	normal	2.21387	23984	0.989976	0.00110301	0.95126	0.00566984
157.891	-1.68442	0.888941	-1.89486	0.0581106	0.999124	Mmaa	0.0463765	0.820788	1	normal	2.21387	23984	0.989976	0.00110301	0.95126	0.00566984
16.0187	3.05767	1.61402	1.89444	0.0581662	0.999124	Ddit4l	0.0464249	0.820941	1	normal	2.21387	23984	0.989976	0.00110301	0.95126	0.00566984
118.126	1.14718	0.60563	1.89419	0.0582004	0.999124	LOC100911865	0.0464547	0.821035	1	normal	2.21387	23984	0.989976	0.00110301	0.95126	0.00566984
138.318	-1.41914	0.74931	-1.89392	0.058235	0.999124	Kcnj9	0.0464849	0.821131	1	normal	2.21387	23984	0.989976	0.00110301	0.95126	0.00566984
29.9243	1.85429	0.979122	1.89383	0.0582474	0.999124	LOC102547424	0.0464956	0.821165	1	normal	2.21387	23984	0.989976	0.00110301	0.95126	0.00566984
41.4893	2.26377	1.19534	1.89383	0.0582477	0.999124	LOC102553270	0.0464959	0.821165	1	normal	2.21387	23984	0.989976	0.00110301	0.95126	0.00566984
1121.61	0.816321	0.43109	1.89362	0.0582755	0.999124	Ctsb	0.0465201	0.821242	1	normal	2.21387	23984	0.989976	0.00110301	0.95126	0.00566984
35.7077	3.2071	1.69366	1.8936	0.0582787	0.999124	Mir3561	0.0465229	0.821251	1	normal	2.21387	23984	0.989976	0.00110301	0.95126	0.00566984
20.0585	2.67559	1.41335	1.89308	0.0583478	0.999124	Slc6a3	0.0465831	0.82144	1	normal	2.21387	23984	0.989976	0.00110301	0.95126	0.00566984
462.945	1.08378	0.572548	1.89291	0.0583698	0.999124	Mgat4a	0.0466022	0.821501	1	normal	2.21387	23984	0.989976	0.00110301	0.95126	0.00566984
345.271	1.08023	0.57078	1.89254	0.058419	0.999124	Sh3tc1	0.046645	0.821635	1	normal	2.21387	23984	0.989976	0.00110301	0.95126	0.00566984
124.029	1.1946	0.631232	1.89248	0.0584265	0.999124	LOC102553173	0.0466516	0.821656	1	normal	2.21387	23984	0.989976	0.00110301	0.95126	0.00566984
11.3288	-3.11353	1.64543	-1.89223	0.0584599	0.999124	Gpr61	0.0466807	0.821747	1	normal	2.21387	23984	0.989976	0.00110301	0.95126	0.00566984
17.5033	-2.69633	1.42549	-1.8915	0.058557	0.999124	LOC102553962	0.0467652	0.822012	1	normal	2.21387	23984	0.989976	0.00110301	0.95126	0.00566984
396.922	-0.989559	0.523338	-1.89086	0.058643	0.999124	Rbm12b	0.0468402	0.822246	1	normal	2.21387	23984	0.989976	0.00110301	0.95126	0.00566984
54.9415	1.90947	1.00985	1.89085	0.0586448	0.999124	Xcr1	0.0468417	0.822251	1	normal	2.21387	23984	0.989976	0.00110301	0.95126	0.00566984
122.165	-1.10392	0.583866	-1.89071	0.0586632	0.999124	Hus1	0.0468577	0.822301	1	normal	2.21387	23984	0.989976	0.00110301	0.95126	0.00566984
10.2322	-3.51098	1.85717	-1.89049	0.0586919	0.999124	LOC103694545	0.0468828	0.822379	1	normal	2.21387	23984	0.989976	0.00110301	0.95126	0.00566984
84.0558	1.70296	0.901275	1.8895	0.0588248	0.999124	LOC102552490	0.0469986	0.822739	1	normal	2.21387	23984	0.989976	0.00110301	0.95126	0.00566984
43.9752	-2.73478	1.44761	-1.88916	0.0588701	0.999124	LOC102554639	0.0470381	0.822862	1	normal	2.21387	23984	0.989976	0.00110301	0.95126	0.00566984
7.48307	-6.31752	3.34519	-1.88854	0.0589535	0.999124	Vom1r80	0.0471107	0.823087	1	normal	2.21387	23984	0.989976	0.00110301	0.95126	0.00566984
7.48307	-6.31752	3.34519	-1.88854	0.0589535	0.999124	Vom1r76	0.0471107	0.823087	1	normal	2.21387	23984	0.989976	0.00110301	0.95126	0.00566984
3345.33	1.01251	0.536263	1.88808	0.0590146	0.999124	Abca16	0.047164	0.823251	1	normal	2.21387	23984	0.989976	0.00110301	0.95126	0.00566984
251.914	-0.85573	0.453358	-1.88754	0.0590881	0.999124	Vdr	0.0472281	0.823448	1	normal	2.21387	23984	0.989976	0.00110301	0.95126	0.00566984
15.5184	3.9832	2.1103	1.88751	0.0590924	0.999124	LOC103690930	0.0472318	0.82346	1	normal	2.21387	23984	0.989976	0.00110301	0.95126	0.00566984
16.6196	-2.70463	1.43308	-1.88728	0.0591226	0.999124	LOC103692550	0.0472581	0.823541	1	normal	2.21387	23984	0.989976	0.00110301	0.95126	0.00566984
592.647	0.780085	0.413402	1.88699	0.059162	0.999124	Plekha1	0.0472925	0.823647	1	normal	2.21387	23984	0.989976	0.00110301	0.95126	0.00566984
56.1941	-2.0146	1.06767	-1.88692	0.0591711	0.999124	LOC108350968	0.0473004	0.823671	1	normal	2.21387	23984	0.989976	0.00110301	0.95126	0.00566984
389.201	0.91928	0.487235	1.88673	0.059197	0.999124	Zcchc24	0.047323	0.82374	1	normal	2.21387	23984	0.989976	0.00110301	0.95126	0.00566984
23.1481	2.88492	1.52959	1.88607	0.0592854	0.999124	LOC100910973	0.0474001	0.823976	1	normal	2.21387	23984	0.989976	0.00110301	0.95126	0.00566984
1060.39	1.66252	0.882154	1.88461	0.0594826	0.999124	Nr4a3	0.0475721	0.824501	1	normal	2.21387	23984	0.989976	0.00110301	0.95126	0.00566984
4.42724	-5.55834	2.94985	-1.88427	0.0595278	0.999124	LOC102552878	0.0476115	0.824621	1	normal	2.21387	23984	0.989976	0.00110301	0.95126	0.00566984
26.6828	2.47829	1.31534	1.88414	0.0595462	0.999124	LOC108352297	0.0476276	0.82467	1	normal	2.21387	23984	0.989976	0.00110301	0.95126	0.00566984
43.0133	1.45356	0.77168	1.88363	0.0596145	0.999124	Serpinb7	0.0476871	0.82485	1	normal	2.21387	23984	0.989976	0.00110301	0.95126	0.00566984
12.2354	-3.23979	1.72	-1.8836	0.0596197	0.999124	Mir7578	0.0476916	0.824864	1	normal	2.21387	23984	0.989976	0.00110301	0.95126	0.00566984
7.56166	-6.32565	3.3591	-1.88314	0.0596818	0.999124	Krtap15-1	0.0477458	0.825028	1	normal	2.21387	23984	0.989976	0.00110301	0.95126	0.00566984
9.59565	4.98083	2.64548	1.88277	0.0597319	0.999124	Slc32a1	0.0477895	0.82516	1	normal	2.21387	23984	0.989976	0.00110301	0.95126	0.00566984
668.386	0.969578	0.51499	1.88271	0.0597394	0.999124	Gpc6	0.0477961	0.82518	1	normal	2.21387	23984	0.989976	0.00110301	0.95126	0.00566984
23.8919	-2.77036	1.47179	-1.88231	0.0597941	0.999124	Cyp2e1	0.0478439	0.825324	1	normal	2.21387	23984	0.989976	0.00110301	0.95126	0.00566984
1014.24	-1.03981	0.552541	-1.88186	0.0598551	0.999124	Fbxl12	0.047897	0.825484	1	normal	2.21387	23984	0.989976	0.00110301	0.95126	0.00566984
7.02755	-4.39755	2.33687	-1.88181	0.0598612	0.999124	LOC100912084	0.0479024	0.8255	1	normal	2.21387	23984	0.989976	0.00110301	0.95126	0.00566984
319.853	-1.05406	0.560202	-1.88156	0.0598953	0.999124	LOC103691836	0.0479322	0.82559	1	normal	2.21387	23984	0.989976	0.00110301	0.95126	0.00566984
20.1736	-3.12589	1.66138	-1.8815	0.0599039	0.999124	Klhdc8a	0.0479397	0.825612	1	normal	2.21387	23984	0.989976	0.00110301	0.95126	0.00566984
37.8452	-1.80946	0.961756	-1.88142	0.0599154	0.999124	Fam50a	0.0479497	0.825642	1	normal	2.21387	23984	0.989976	0.00110301	0.95126	0.00566984
8.71851	-3.73442	1.98597	-1.8804	0.0600542	0.999124	LOC102546977	0.0480709	0.826005	1	normal	2.21387	23984	0.989976	0.00110301	0.95126	0.00566984
145.09	-1.21499	0.646245	-1.88008	0.0600977	0.999124	D2hgdh	0.0481089	0.826119	1	normal	2.21387	23984	0.989976	0.00110301	0.95126	0.00566984
111.724	1.10723	0.588953	1.87999	0.0601092	0.999124	RGD1307595	0.0481188	0.826149	1	normal	2.21387	23984	0.989976	0.00110301	0.95126	0.00566984
172.638	1.15215	0.612856	1.87997	0.0601127	0.999124	Scara3	0.0481219	0.826158	1	normal	2.21387	23984	0.989976	0.00110301	0.95126	0.00566984
8.1098	-4.64568	2.47228	-1.87911	0.0602292	0.999124	Saal1	0.0482237	0.826461	1	normal	2.21387	23984	0.989976	0.00110301	0.95126	0.00566984
470.182	1.09851	0.584706	1.87875	0.0602793	0.999124	Anxa1	0.0482674	0.826591	1	normal	2.21387	23984	0.989976	0.00110301	0.95126	0.00566984
5466.23	-0.787126	0.418974	-1.8787	0.0602861	0.999124	Eif4g1	0.0482733	0.826608	1	normal	2.21387	23984	0.989976	0.00110301	0.95126	0.00566984
40.58	1.97286	1.05044	1.87813	0.0603638	0.999124	LOC100909539	0.0483412	0.82681	1	normal	2.21387	23984	0.989976	0.00110301	0.95126	0.00566984
158.863	1.2302	0.655021	1.87811	0.0603658	0.999124	Nckap1l	0.0483429	0.826815	1	normal	2.21387	23984	0.989976	0.00110301	0.95126	0.00566984
29.5634	-2.26301	1.2051	-1.87786	0.0604007	0.999124	Pole4	0.0483734	0.826905	1	normal	2.21387	23984	0.989976	0.00110301	0.95126	0.00566984
5.41739	-5.84188	3.11216	-1.87711	0.0605025	0.999124	Hsfy2	0.0484623	0.827168	1	normal	2.21387	23984	0.989976	0.00110301	0.95126	0.00566984
31.257	2.06202	1.09893	1.8764	0.0606009	0.999124	LOC102552920	0.0485483	0.827421	1	normal	2.21387	23984	0.989976	0.00110301	0.95126	0.00566984
464.39	1.43086	0.762569	1.87637	0.0606041	0.999124	Vom2r56	0.0485511	0.827429	1	normal	2.21387	23984	0.989976	0.00110301	0.95126	0.00566984
25.2828	2.67669	1.42697	1.87578	0.060685	0.999124	LOC108351491	0.0486217	0.827637	1	normal	2.21387	23984	0.989976	0.00110301	0.95126	0.00566984
1828.79	-1.08358	0.577795	-1.87538	0.0607405	0.999124	Kif1c	0.0486703	0.827779	1	normal	2.21387	23984	0.989976	0.00110301	0.95126	0.00566984
221.708	-1.81128	0.966591	-1.87388	0.0609466	0.999124	Myh7	0.0488504	0.828305	1	normal	2.21387	23984	0.989976	0.00110301	0.95126	0.00566984
53.7986	-1.5105	0.806273	-1.87343	0.061009	0.999124	Ckap2l	0.0489049	0.828464	1	normal	2.21387	23984	0.989976	0.00110301	0.95126	0.00566984
42.91	-2.09094	1.11627	-1.87315	0.0610479	0.999124	Cbx8	0.048939	0.828562	1	normal	2.21387	23984	0.989976	0.00110301	0.95126	0.00566984
5.54918	-5.88634	3.14284	-1.87294	0.0610771	0.999124	LOC103693784	0.0489645	0.828637	1	normal	2.21387	23984	0.989976	0.00110301	0.95126	0.00566984
13.8918	4.57707	2.444	1.87278	0.0610986	0.999124	Olr1701	0.0489832	0.828691	1	normal	2.21387	23984	0.989976	0.00110301	0.95126	0.00566984
13.4028	-3.17527	1.69599	-1.87222	0.0611766	0.999124	LOC103692417	0.0490515	0.828888	1	normal	2.21387	23984	0.989976	0.00110301	0.95126	0.00566984
128.002	1.40428	0.750092	1.87214	0.061187	0.999124	Abcb1b	0.0490606	0.828915	1	normal	2.21387	23984	0.989976	0.00110301	0.95126	0.00566984
33.5428	-2.23916	1.19668	-1.87114	0.061326	0.999124	Stmnd1	0.0491821	0.829265	1	normal	2.21387	23984	0.989976	0.00110301	0.95126	0.00566984
2128.6	0.854574	0.456811	1.87074	0.0613811	0.999124	Gas7	0.0492303	0.829404	1	normal	2.21387	23984	0.989976	0.00110301	0.95126	0.00566984
26.5409	-2.11126	1.12872	-1.87049	0.0614157	0.999124	Trim72	0.0492605	0.829491	1	normal	2.21387	23984	0.989976	0.00110301	0.95126	0.00566984
347.9	-1.03628	0.554125	-1.87011	0.0614683	0.999124	LOC108351027	0.0493066	0.829623	1	normal	2.21387	23984	0.989976	0.00110301	0.95126	0.00566984
102.083	1.02863	0.550087	1.86994	0.0614922	0.999124	Ahrr	0.0493275	0.829683	1	normal	2.21387	23984	0.989976	0.00110301	0.95126	0.00566984
150.44	1.02826	0.549889	1.86994	0.0614927	0.999124	Mrc1	0.0493279	0.829684	1	normal	2.21387	23984	0.989976	0.00110301	0.95126	0.00566984
924.217	1.1398	0.609697	1.86946	0.0615592	0.999124	Zfp521	0.0493861	0.829851	1	normal	2.21387	23984	0.989976	0.00110301	0.95126	0.00566984
12.4723	-2.77223	1.48354	-1.86866	0.0616697	0.999124	Ptgfr	0.0494827	0.830126	1	normal	2.21387	23984	0.989976	0.00110301	0.95126	0.00566984
22.2647	-1.89931	1.01645	-1.86858	0.0616818	0.999124	LOC103692748	0.0494933	0.830157	1	normal	2.21387	23984	0.989976	0.00110301	0.95126	0.00566984
1255.04	-1.11299	0.595744	-1.86823	0.0617293	0.999124	Psmc3	0.049535	0.830275	1	normal	2.21387	23984	0.989976	0.00110301	0.95126	0.00566984
26.3567	2.19405	1.17456	1.86797	0.0617662	0.999124	Gdnf	0.0495672	0.830367	1	normal	2.21387	23984	0.989976	0.00110301	0.95126	0.00566984
3.86476	-5.35806	2.86937	-1.86733	0.0618553	0.999124	LOC108350524	0.0496452	0.830588	1	normal	2.21387	23984	0.989976	0.00110301	0.95126	0.00566984
25.4007	2.56424	1.37328	1.86723	0.0618697	0.999124	LOC102547255	0.0496578	0.830624	1	normal	2.21387	23984	0.989976	0.00110301	0.95126	0.00566984
7.30905	-6.28357	3.36606	-1.86674	0.0619376	0.999124	LOC108348803	0.0497172	0.830792	1	normal	2.21387	23984	0.989976	0.00110301	0.95126	0.00566984
68.0641	-1.38413	0.741714	-1.86612	0.0620247	0.999124	Zcchc9	0.0497935	0.831007	1	normal	2.21387	23984	0.989976	0.00110301	0.95126	0.00566984
205.697	1.26283	0.676822	1.86583	0.0620657	0.999124	LOC108352383	0.0498294	0.831109	1	normal	2.21387	23984	0.989976	0.00110301	0.95126	0.00566984
339.749	-0.962715	0.51612	-1.86529	0.0621404	0.999124	Gfod2	0.0498948	0.831293	1	normal	2.21387	23984	0.989976	0.00110301	0.95126	0.00566984
1724.96	-1.06458	0.570777	-1.86514	0.0621624	0.999124	Wars	0.049914	0.831347	1	normal	2.21387	23984	0.989976	0.00110301	0.95126	0.00566984
374.167	0.867569	0.465387	1.86419	0.0622953	0.999124	C1s	0.0500305	0.831673	1	normal	2.21387	23984	0.989976	0.00110301	0.95126	0.00566984
156.303	1.05047	0.563607	1.86384	0.062344	0.999124	LOC108353207	0.0500731	0.831792	1	normal	2.21387	23984	0.989976	0.00110301	0.95126	0.00566984
140.672	1.29579	0.695231	1.86383	0.0623461	0.999124	Kctd9	0.0500749	0.831797	1	normal	2.21387	23984	0.989976	0.00110301	0.95126	0.00566984
29.3188	-2.29015	1.22886	-1.86364	0.0623721	0.999124	LOC103691262	0.0500977	0.831861	1	normal	2.21387	23984	0.989976	0.00110301	0.95126	0.00566984
15.3511	2.32783	1.24913	1.86356	0.0623832	0.999124	LOC108352499	0.0501074	0.831888	1	normal	2.21387	23984	0.989976	0.00110301	0.95126	0.00566984
14.1305	-3.16088	1.69631	-1.86339	0.0624077	0.999124	LOC102550655	0.0501289	0.831948	1	normal	2.21387	23984	0.989976	0.00110301	0.95126	0.00566984
232.249	0.822586	0.441558	1.86292	0.062474	0.999124	LOC100910970	0.0501869	0.83211	1	normal	2.21387	23984	0.989976	0.00110301	0.95126	0.00566984
139.409	1.31787	0.707477	1.86277	0.0624948	0.999124	LOC100912608	0.0502052	0.832161	1	normal	2.21387	23984	0.989976	0.00110301	0.95126	0.00566984
6741.15	1.00347	0.538908	1.86204	0.0625977	0.999124	Wdpcp	0.0502953	0.832411	1	normal	2.21387	23984	0.989976	0.00110301	0.95126	0.00566984
19.1289	3.34145	1.7952	1.86133	0.062698	0.999124	LOC108350426	0.0503832	0.832654	1	normal	2.21387	23984	0.989976	0.00110301	0.95126	0.00566984
35.7894	-2.79212	1.50076	-1.86047	0.0628187	0.999124	Pate3	0.050489	0.832946	1	normal	2.21387	23984	0.989976	0.00110301	0.95126	0.00566984
14.4124	-3.18473	1.71189	-1.86036	0.0628347	0.999124	LOC100912524	0.050503	0.832985	1	normal	2.21387	23984	0.989976	0.00110301	0.95126	0.00566984
132.995	-0.997803	0.536561	-1.85963	0.0629384	0.999124	Mthfsd	0.0505939	0.833235	1	normal	2.21387	23984	0.989976	0.00110301	0.95126	0.00566984
117.939	-1.17693	0.633044	-1.85916	0.0630051	0.999124	Igf2bp2	0.0506523	0.833395	1	normal	2.21387	23984	0.989976	0.00110301	0.95126	0.00566984
208.752	-1.35961	0.731419	-1.85886	0.0630468	0.999124	Akr1c19	0.0506889	0.833496	1	normal	2.21387	23984	0.989976	0.00110301	0.95126	0.00566984
6.88394	6.35603	3.41968	1.85866	0.0630751	0.999124	LOC102548128	0.0507137	0.833563	1	normal	2.21387	23984	0.989976	0.00110301	0.95126	0.00566984
3156.64	-1.12624	0.605957	-1.85861	0.063083	0.999124	Cldn3	0.0507207	0.833583	1	normal	2.21387	23984	0.989976	0.00110301	0.95126	0.00566984
25.3147	-2.49979	1.34554	-1.85784	0.0631923	0.999124	LOC108350354	0.0508165	0.833844	1	normal	2.21387	23984	0.989976	0.00110301	0.95126	0.00566984
969.311	0.933362	0.502651	1.85688	0.0633285	0.999124	Zdhhc6	0.0509359	0.834169	1	normal	2.21387	23984	0.989976	0.00110301	0.95126	0.00566984
18.0935	3.31917	1.78783	1.85653	0.0633777	0.999124	LOC108352359	0.0509791	0.834286	1	normal	2.21387	23984	0.989976	0.00110301	0.95126	0.00566984
53.0524	2.0665	1.11319	1.85638	0.0634	0.999124	LOC108348393	0.0509987	0.834339	1	normal	2.21387	23984	0.989976	0.00110301	0.95126	0.00566984
18.2942	3.10932	1.67499	1.85632	0.0634073	0.999124	RGD1565170	0.051005	0.834357	1	normal	2.21387	23984	0.989976	0.00110301	0.95126	0.00566984
43.9655	-2.2763	1.2265	-1.85594	0.0634619	0.999124	LOC102550922	0.0510529	0.834486	1	normal	2.21387	23984	0.989976	0.00110301	0.95126	0.00566984
59.1068	-1.90021	1.02389	-1.85588	0.0634714	0.999124	RGD1560341	0.0510612	0.834509	1	normal	2.21387	23984	0.989976	0.00110301	0.95126	0.00566984
69.2182	1.79568	0.96773	1.85556	0.0635163	0.999124	Pid1	0.0511006	0.834615	1	normal	2.21387	23984	0.989976	0.00110301	0.95126	0.00566984
5994.38	-1.1821	0.637206	-1.85513	0.0635773	0.999124	Kansl3	0.0511541	0.83476	1	normal	2.21387	23984	0.989976	0.00110301	0.95126	0.00566984
5.44654	-5.84895	3.15465	-1.85407	0.0637285	0.999124	Olr1344	0.0512868	0.835117	1	normal	2.21387	23984	0.989976	0.00110301	0.95126	0.00566984
411.345	-0.746795	0.402836	-1.85385	0.0637613	0.999124	Dgcr8	0.0513156	0.835194	1	normal	2.21387	23984	0.989976	0.00110301	0.95126	0.00566984
12.2138	3.77022	2.03391	1.85368	0.0637845	0.999124	LOC108348417	0.051336	0.835249	1	normal	2.21387	23984	0.989976	0.00110301	0.95126	0.00566984
97.2942	1.32428	0.714644	1.85306	0.0638738	0.999124	Pabpc2	0.0514143	0.835458	1	normal	2.21387	23984	0.989976	0.00110301	0.95126	0.00566984
11094.8	-1.61426	0.87116	-1.853	0.063882	0.999124	Ubtd1	0.0514216	0.835478	1	normal	2.21387	23984	0.989976	0.00110301	0.95126	0.00566984
686.248	1.04591	0.564458	1.85294	0.0638906	0.999124	Rasa3	0.0514291	0.835498	1	normal	2.21387	23984	0.989976	0.00110301	0.95126	0.00566984
861.254	0.777272	0.419693	1.852	0.0640259	0.999124	Slc6a6	0.0515478	0.835814	1	normal	2.21387	23984	0.989976	0.00110301	0.95126	0.00566984
8.92542	-4.33709	2.34352	-1.85068	0.0642161	0.999124	LOC108349493	0.0517148	0.836258	1	normal	2.21387	23984	0.989976	0.00110301	0.95126	0.00566984
18.3238	-2.85112	1.54079	-1.85042	0.0642524	0.999124	LOC108348152	0.0517467	0.836342	1	normal	2.21387	23984	0.989976	0.00110301	0.95126	0.00566984
22.9335	-2.5483	1.37774	-1.84963	0.064367	0.999124	Eif4e1b	0.0518474	0.836608	1	normal	2.21387	23984	0.989976	0.00110301	0.95126	0.00566984
299.202	-0.903884	0.48873	-1.84945	0.0643922	0.999124	Net1	0.0518695	0.836666	1	normal	2.21387	23984	0.989976	0.00110301	0.95126	0.00566984
113.703	1.38464	0.748805	1.84914	0.0644378	0.999124	Ptprh	0.0519095	0.836772	1	normal	2.21387	23984	0.989976	0.00110301	0.95126	0.00566984
63.2689	-1.46879	0.794409	-1.84891	0.0644707	0.999124	LOC103692178	0.0519384	0.836848	1	normal	2.21387	23984	0.989976	0.00110301	0.95126	0.00566984
109.391	1.14042	0.61694	1.84851	0.0645292	0.999124	Cfap47	0.0519898	0.836983	1	normal	2.21387	23984	0.989976	0.00110301	0.95126	0.00566984
803.569	0.883878	0.478232	1.84822	0.0645705	0.999124	Dcn	0.0520261	0.837078	1	normal	2.21387	23984	0.989976	0.00110301	0.95126	0.00566984
4.98655	-5.73496	3.10302	-1.84819	0.0645753	0.999124	LOC102550328	0.0520303	0.837089	1	normal	2.21387	23984	0.989976	0.00110301	0.95126	0.00566984
5.51484	5.132	2.77705	1.848	0.064602	0.999124	RGD1560539	0.0520538	0.83715	1	normal	2.21387	23984	0.989976	0.00110301	0.95126	0.00566984
222.831	1.10579	0.598484	1.84765	0.0646529	0.999124	Eya1	0.0520985	0.837267	1	normal	2.21387	23984	0.989976	0.00110301	0.95126	0.00566984
129.586	-1.14822	0.621522	-1.84743	0.0646845	0.999124	Mgat2	0.0521262	0.83734	1	normal	2.21387	23984	0.989976	0.00110301	0.95126	0.00566984
30355.5	-1.60944	0.871545	-1.84665	0.0647975	0.999124	Ttbk1	0.0522255	0.837599	1	normal	2.21387	23984	0.989976	0.00110301	0.95126	0.00566984
31.8337	2.55178	1.38186	1.84663	0.0648006	0.999124	LOC103693217	0.0522283	0.837606	1	normal	2.21387	23984	0.989976	0.00110301	0.95126	0.00566984
955.883	0.946953	0.512905	1.84625	0.0648552	0.999124	Rps6ka5	0.0522763	0.837731	1	normal	2.21387	23984	0.989976	0.00110301	0.95126	0.00566984
30.2287	-2.5399	1.37572	-1.84623	0.0648593	0.999124	LOC102554281	0.0522798	0.83774	1	normal	2.21387	23984	0.989976	0.00110301	0.95126	0.00566984
43.4944	2.34632	1.27103	1.84601	0.0648915	0.999124	LOC102552984	0.0523081	0.837814	1	normal	2.21387	23984	0.989976	0.00110301	0.95126	0.00566984
1145.55	0.759305	0.411367	1.84581	0.0649202	0.999124	Magi3	0.0523334	0.837879	1	normal	2.21387	23984	0.989976	0.00110301	0.95126	0.00566984
39.6683	1.67171	0.90602	1.84512	0.0650201	0.999124	Catsper1	0.0524212	0.838107	1	normal	2.21387	23984	0.989976	0.00110301	0.95126	0.00566984
3.96274	-5.39909	2.92638	-1.84497	0.0650417	0.999124	Il9r	0.0524402	0.838156	1	normal	2.21387	23984	0.989976	0.00110301	0.95126	0.00566984
27.4401	-1.68391	0.912729	-1.84492	0.0650494	0.999124	Timm8b	0.0524469	0.838174	1	normal	2.21387	23984	0.989976	0.00110301	0.95126	0.00566984
68.7313	-1.28274	0.695336	-1.84478	0.0650698	0.999124	Usb1	0.0524649	0.83822	1	normal	2.21387	23984	0.989976	0.00110301	0.95126	0.00566984
499.007	-0.964569	0.522998	-1.84431	0.0651382	0.999124	Npap60	0.052525	0.838375	1	normal	2.21387	23984	0.989976	0.00110301	0.95126	0.00566984
129.474	-1.62036	0.878645	-1.84416	0.0651601	0.999124	LOC688320	0.0525443	0.838425	1	normal	2.21387	23984	0.989976	0.00110301	0.95126	0.00566984
25.7096	-2.84076	1.54045	-1.84411	0.0651678	0.999124	LOC690425	0.052551	0.838442	1	normal	2.21387	23984	0.989976	0.00110301	0.95126	0.00566984
752.758	0.80076	0.434254	1.84399	0.0651848	0.999124	NEWGENE_1305281	0.0525659	0.838481	1	normal	2.21387	23984	0.989976	0.00110301	0.95126	0.00566984
83.4118	1.45087	0.78688	1.84382	0.0652087	0.999124	Grin2b	0.052587	0.838535	1	normal	2.21387	23984	0.989976	0.00110301	0.95126	0.00566984
25.5369	-2.83252	1.53678	-1.84315	0.065307	0.999124	LOC102554859	0.0526734	0.838757	1	normal	2.21387	23984	0.989976	0.00110301	0.95126	0.00566984
24.4059	-2.54871	1.38288	-1.84305	0.0653215	0.999124	Cmtr2	0.0526862	0.83879	1	normal	2.21387	23984	0.989976	0.00110301	0.95126	0.00566984
5.01091	-5.7349	3.11201	-1.84283	0.0653536	0.999124	Tigd3	0.0527144	0.838862	1	normal	2.21387	23984	0.989976	0.00110301	0.95126	0.00566984
18.4711	-2.80927	1.52448	-1.84277	0.0653626	0.999124	LOC108351775	0.0527223	0.838883	1	normal	2.21387	23984	0.989976	0.00110301	0.95126	0.00566984
11728.3	-0.810405	0.439779	-1.84276	0.0653648	0.999124	Gldc	0.0527242	0.838888	1	normal	2.21387	23984	0.989976	0.00110301	0.95126	0.00566984
395.786	0.796933	0.432521	1.84253	0.0653976	0.999124	Lmbr1	0.0527531	0.838962	1	normal	2.21387	23984	0.989976	0.00110301	0.95126	0.00566984
1215.24	0.776437	0.421449	1.8423	0.0654306	0.999124	Stard13	0.0527821	0.839036	1	normal	2.21387	23984	0.989976	0.00110301	0.95126	0.00566984
586.269	1.27282	0.690901	1.84227	0.0654364	0.999124	LOC102555749	0.0527872	0.839049	1	normal	2.21387	23984	0.989976	0.00110301	0.95126	0.00566984
38.4051	1.45203	0.788256	1.84208	0.0654627	0.999124	Cntfr	0.0528104	0.839108	1	normal	2.21387	23984	0.989976	0.00110301	0.95126	0.00566984
8.05284	-3.48752	1.8939	-1.84144	0.0655567	0.999124	Palm3	0.052893	0.839319	1	normal	2.21387	23984	0.989976	0.00110301	0.95126	0.00566984
249.468	0.965121	0.524116	1.84143	0.0655591	0.999124	LOC102549227	0.0528952	0.839325	1	normal	2.21387	23984	0.989976	0.00110301	0.95126	0.00566984
4.73825	-4.44498	2.4143	-1.8411	0.0656065	0.999124	S1pr4	0.0529368	0.839431	1	normal	2.21387	23984	0.989976	0.00110301	0.95126	0.00566984
48.2241	2.63239	1.42982	1.84107	0.0656119	0.999124	Ccl4	0.0529416	0.839443	1	normal	2.21387	23984	0.989976	0.00110301	0.95126	0.00566984
1715.02	0.853678	0.463791	1.84065	0.0656725	0.999124	Cblb	0.0529949	0.839578	1	normal	2.21387	23984	0.989976	0.00110301	0.95126	0.00566984
6.7079	-3.53694	1.92158	-1.84065	0.0656735	0.999124	Upp1	0.0529958	0.839581	1	normal	2.21387	23984	0.989976	0.00110301	0.95126	0.00566984
5.19497	-4.58634	2.49253	-1.84003	0.0657635	0.999124	LOC108351432	0.053075	0.839782	1	normal	2.21387	23984	0.989976	0.00110301	0.95126	0.00566984
6.79363	-4.35474	2.36726	-1.83957	0.065832	0.999124	LOC502588	0.0531353	0.839935	1	normal	2.21387	23984	0.989976	0.00110301	0.95126	0.00566984
2286.3	-2.5282	1.37491	-1.83881	0.0659438	0.999124	H1fnt	0.0532336	0.840183	1	normal	2.21387	23984	0.989976	0.00110301	0.95126	0.00566984
49.504	2.14898	1.16881	1.83862	0.0659716	0.999124	Obp2b	0.0532581	0.840245	1	normal	2.21387	23984	0.989976	0.00110301	0.95126	0.00566984
270.533	-1.57922	0.859008	-1.83842	0.0660002	0.999124	Insm2	0.0532833	0.840308	1	normal	2.21387	23984	0.989976	0.00110301	0.95126	0.00566984
7494.13	0.923977	0.502686	1.83808	0.0660508	0.999124	Bre	0.0533279	0.84042	1	normal	2.21387	23984	0.989976	0.00110301	0.95126	0.00566984
14.5898	-3.12915	1.70267	-1.83779	0.0660935	0.999124	LOC108348619	0.0533655	0.840515	1	normal	2.21387	23984	0.989976	0.00110301	0.95126	0.00566984
40.7673	-2.12023	1.15372	-1.83773	0.0661018	0.999124	Gsta5	0.0533727	0.840533	1	normal	2.21387	23984	0.989976	0.00110301	0.95126	0.00566984
169.725	-1.17636	0.640216	-1.83745	0.0661433	0.999124	Cenpv	0.0534093	0.840625	1	normal	2.21387	23984	0.989976	0.00110301	0.95126	0.00566984
97.5514	-2.20571	1.20042	-1.83744	0.0661444	0.999124	LOC103694215	0.0534103	0.840627	1	normal	2.21387	23984	0.989976	0.00110301	0.95126	0.00566984
190.326	1.23965	0.674806	1.83705	0.0662027	0.999124	Scpep1	0.0534615	0.840756	1	normal	2.21387	23984	0.989976	0.00110301	0.95126	0.00566984
5113.18	0.899765	0.489813	1.83696	0.0662164	0.999124	Mapkapk2	0.0534736	0.840786	1	normal	2.21387	23984	0.989976	0.00110301	0.95126	0.00566984
7.09969	-4.1123	2.23913	-1.83656	0.0662741	0.999124	Zfp69	0.0535245	0.840913	1	normal	2.21387	23984	0.989976	0.00110301	0.95126	0.00566984
57.936	1.62473	0.884795	1.83628	0.0663163	0.999124	Il18r1	0.0535616	0.841006	1	normal	2.21387	23984	0.989976	0.00110301	0.95126	0.00566984
62.1843	1.38437	0.753965	1.83612	0.0663392	0.999124	Myl3	0.0535817	0.841056	1	normal	2.21387	23984	0.989976	0.00110301	0.95126	0.00566984
71.8388	-1.55424	0.846697	-1.83565	0.0664094	0.999124	LOC102551428	0.0536436	0.84121	1	normal	2.21387	23984	0.989976	0.00110301	0.95126	0.00566984
340.195	-0.80793	0.440139	-1.83562	0.0664132	0.999124	R3hdm4	0.0536469	0.841219	1	normal	2.21387	23984	0.989976	0.00110301	0.95126	0.00566984
377.902	-1.6802	0.915364	-1.83555	0.0664237	0.999124	LOC103690028	0.0536562	0.841242	1	normal	2.21387	23984	0.989976	0.00110301	0.95126	0.00566984
4.27054	-4.62138	2.51818	-1.8352	0.0664755	0.999124	LOC102548683	0.0537017	0.841355	1	normal	2.21387	23984	0.989976	0.00110301	0.95126	0.00566984
97.4955	-1.31455	0.716381	-1.83499	0.0665066	0.999124	Lactb	0.0537292	0.841423	1	normal	2.21387	23984	0.989976	0.00110301	0.95126	0.00566984
166.435	-1.01152	0.551246	-1.83497	0.0665102	0.999124	LOC102547753	0.0537324	0.841431	1	normal	2.21387	23984	0.989976	0.00110301	0.95126	0.00566984
67.3038	-1.56093	0.850721	-1.83484	0.0665299	0.999124	Pdzd11	0.0537496	0.841474	1	normal	2.21387	23984	0.989976	0.00110301	0.95126	0.00566984
12.903	-4.08015	2.2242	-1.83444	0.0665892	0.999124	LOC108350129	0.0538019	0.841604	1	normal	2.21387	23984	0.989976	0.00110301	0.95126	0.00566984
69.979	-1.67918	0.915512	-1.83415	0.0666319	0.999124	LOC108353127	0.0538395	0.841697	1	normal	2.21387	23984	0.989976	0.00110301	0.95126	0.00566984
61.6037	1.47684	0.805484	1.83348	0.0667312	0.999124	LOC685067	0.053927	0.841913	1	normal	2.21387	23984	0.989976	0.00110301	0.95126	0.00566984
39.2134	-1.73351	0.94577	-1.83291	0.066816	0.999124	LOC108350428	0.0540018	0.842097	1	normal	2.21387	23984	0.989976	0.00110301	0.95126	0.00566984
48.2363	1.43491	0.782882	1.83286	0.0668229	0.999124	LOC102549308	0.0540078	0.842112	1	normal	2.21387	23984	0.989976	0.00110301	0.95126	0.00566984
169.443	0.90946	0.496204	1.83284	0.0668269	0.999124	Sod2	0.0540113	0.842121	1	normal	2.21387	23984	0.989976	0.00110301	0.95126	0.00566984
16.1065	2.76799	1.51037	1.83266	0.0668538	0.999124	LOC103693362	0.054035	0.842179	1	normal	2.21387	23984	0.989976	0.00110301	0.95126	0.00566984
12.7233	3.0118	1.64348	1.83257	0.0668661	0.999124	LOC685574	0.0540459	0.842206	1	normal	2.21387	23984	0.989976	0.00110301	0.95126	0.00566984
103.357	-1.42206	0.775995	-1.83257	0.0668666	0.999124	LOC108350977	0.0540463	0.842207	1	normal	2.21387	23984	0.989976	0.00110301	0.95126	0.00566984
47.2378	-2.985	1.62898	-1.83244	0.0668865	0.999124	Degs2	0.0540638	0.84225	1	normal	2.21387	23984	0.989976	0.00110301	0.95126	0.00566984
173.941	1.27456	0.695645	1.83219	0.0669224	0.999124	Angpt2	0.0540955	0.842328	1	normal	2.21387	23984	0.989976	0.00110301	0.95126	0.00566984
117.028	-1.01369	0.553327	-1.832	0.0669519	0.999124	Coprs	0.0541215	0.842392	1	normal	2.21387	23984	0.989976	0.00110301	0.95126	0.00566984
40.9544	-2.47912	1.35357	-1.83155	0.067019	0.999124	LOC108348144	0.0541806	0.842536	1	normal	2.21387	23984	0.989976	0.00110301	0.95126	0.00566984
40.9544	-2.47912	1.35357	-1.83155	0.067019	0.999124	Ndufa1	0.0541806	0.842536	1	normal	2.21387	23984	0.989976	0.00110301	0.95126	0.00566984
13.7747	-2.86963	1.56722	-1.83104	0.067095	0.999124	Gzmbl2	0.0542476	0.8427	1	normal	2.21387	23984	0.989976	0.00110301	0.95126	0.00566984
394.278	1.02359	0.559131	1.83068	0.0671479	0.999124	Pcolce	0.0542942	0.842814	1	normal	2.21387	23984	0.989976	0.00110301	0.95126	0.00566984
600.18	-0.862774	0.471295	-1.83064	0.0671538	0.999124	Gipc1	0.0542994	0.842827	1	normal	2.21387	23984	0.989976	0.00110301	0.95126	0.00566984
252.313	-0.841881	0.459905	-1.83055	0.0671672	0.999124	LOC102552880	0.0543113	0.842856	1	normal	2.21387	23984	0.989976	0.00110301	0.95126	0.00566984
217.765	-1.18295	0.646253	-1.83047	0.0671792	0.999124	Pgrmc2	0.0543219	0.842882	1	normal	2.21387	23984	0.989976	0.00110301	0.95126	0.00566984
2438.03	-1.31609	0.719116	-1.83015	0.0672268	0.999124	LOC103690174	0.0543638	0.842984	1	normal	2.21387	23984	0.989976	0.00110301	0.95126	0.00566984
49.4676	1.48688	0.812684	1.82959	0.0673107	0.999124	RGD1307916	0.0544377	0.843164	1	normal	2.21387	23984	0.989976	0.00110301	0.95126	0.00566984
891.581	0.986672	0.539301	1.82954	0.0673188	0.999124	Cacna2d3	0.0544449	0.843181	1	normal	2.21387	23984	0.989976	0.00110301	0.95126	0.00566984
243.294	1.26321	0.690653	1.82901	0.0673987	0.999124	Ebf3	0.0545153	0.843352	1	normal	2.21387	23984	0.989976	0.00110301	0.95126	0.00566984
387.945	-0.938412	0.513146	-1.82874	0.0674381	0.999124	Rasa1	0.0545501	0.843436	1	normal	2.21387	23984	0.989976	0.00110301	0.95126	0.00566984
65.9463	1.54095	0.842643	1.82871	0.0674427	0.999124	LOC102550863	0.0545542	0.843446	1	normal	2.21387	23984	0.989976	0.00110301	0.95126	0.00566984
604.58	0.68486	0.374557	1.82846	0.0674812	0.999124	LOC100911847	0.054588	0.843528	1	normal	2.21387	23984	0.989976	0.00110301	0.95126	0.00566984
568.068	-0.899462	0.49193	-1.82844	0.0674841	0.999124	Erlin2	0.0545907	0.843534	1	normal	2.21387	23984	0.989976	0.00110301	0.95126	0.00566984
642.164	-0.858695	0.469671	-1.82829	0.0675061	0.999124	Hunk	0.05461	0.843581	1	normal	2.21387	23984	0.989976	0.00110301	0.95126	0.00566984
27.6473	-2.34022	1.28008	-1.82818	0.0675223	0.999124	Klhdc4	0.0546243	0.843615	1	normal	2.21387	23984	0.989976	0.00110301	0.95126	0.00566984
182.821	1.78518	0.976723	1.82772	0.0675913	0.999124	LOC102556774	0.0546852	0.843762	1	normal	2.21387	23984	0.989976	0.00110301	0.95126	0.00566984
19.0902	3.57329	1.95521	1.82757	0.0676142	0.999124	LOC108348745	0.0547054	0.843811	1	normal	2.21387	23984	0.989976	0.00110301	0.95126	0.00566984
130.687	1.33654	0.731405	1.82735	0.0676466	0.999124	Hoxa10	0.0547339	0.84388	1	normal	2.21387	23984	0.989976	0.00110301	0.95126	0.00566984
1004.55	1.07355	0.587578	1.82707	0.0676891	0.999124	Camk4	0.0547715	0.84397	1	normal	2.21387	23984	0.989976	0.00110301	0.95126	0.00566984
37.9701	1.57417	0.861647	1.82693	0.0677097	0.999124	RGD1563400	0.0547896	0.844014	1	normal	2.21387	23984	0.989976	0.00110301	0.95126	0.00566984
6.6682	6.30843	3.45376	1.82654	0.0677692	0.999124	Olr208	0.0548421	0.84414	1	normal	2.21387	23984	0.989976	0.00110301	0.95126	0.00566984
371.837	1.77964	0.974468	1.82627	0.0678099	0.999124	Fhl2	0.054878	0.844226	1	normal	2.21387	23984	0.989976	0.00110301	0.95126	0.00566984
95.51	1.21672	0.666442	1.8257	0.0678959	0.999124	Lamc3	0.0549539	0.844407	1	normal	2.21387	23984	0.989976	0.00110301	0.95126	0.00566984
45.5456	2.21466	1.21319	1.82549	0.0679275	0.999124	LOC102551377	0.0549817	0.844474	1	normal	2.21387	23984	0.989976	0.00110301	0.95126	0.00566984
12.7197	2.72651	1.49394	1.82504	0.0679946	0.999124	Dntt	0.055041	0.844615	1	normal	2.21387	23984	0.989976	0.00110301	0.95126	0.00566984
5.02115	-5.73394	3.14187	-1.82501	0.0679996	0.999124	LOC102550168	0.0550454	0.844626	1	normal	2.21387	23984	0.989976	0.00110301	0.95126	0.00566984
78.4344	-1.34722	0.73828	-1.82482	0.0680287	0.999124	Mcm5	0.0550711	0.844687	1	normal	2.21387	23984	0.989976	0.00110301	0.95126	0.00566984
40.8594	-2.3073	1.26446	-1.82474	0.0680408	0.999124	Ccdc182	0.0550817	0.844712	1	normal	2.21387	23984	0.989976	0.00110301	0.95126	0.00566984
360.772	0.835665	0.457981	1.82467	0.0680506	0.999124	Fam102b	0.0550904	0.844733	1	normal	2.21387	23984	0.989976	0.00110301	0.95126	0.00566984
19.8788	-2.59443	1.42199	-1.82451	0.068075	0.999124	Ppm1n	0.0551119	0.844784	1	normal	2.21387	23984	0.989976	0.00110301	0.95126	0.00566984
134.133	1.10512	0.605806	1.82421	0.0681203	0.999124	LOC108348297	0.0551519	0.844879	1	normal	2.21387	23984	0.989976	0.00110301	0.95126	0.00566984
8459.3	-1.14008	0.625	-1.82413	0.0681324	0.999124	Atp9a	0.0551626	0.844905	1	normal	2.21387	23984	0.989976	0.00110301	0.95126	0.00566984
17.247	2.80558	1.53858	1.82349	0.0682288	0.999124	LOC108349971	0.0552477	0.845107	1	normal	2.21387	23984	0.989976	0.00110301	0.95126	0.00566984
1141.85	-0.776789	0.42606	-1.82319	0.0682746	0.999124	Fdps	0.0552881	0.845202	1	normal	2.21387	23984	0.989976	0.00110301	0.95126	0.00566984
192.498	-1.33207	0.730739	-1.82291	0.0683174	0.999124	LOC102552766	0.0553258	0.845292	1	normal	2.21387	23984	0.989976	0.00110301	0.95126	0.00566984
10.1881	3.25333	1.78499	1.8226	0.0683633	0.999124	LOC108351843	0.0553664	0.845388	1	normal	2.21387	23984	0.989976	0.00110301	0.95126	0.00566984
480.825	0.813012	0.446286	1.82173	0.0684961	0.999124	Tiam2	0.0554837	0.845664	1	normal	2.21387	23984	0.989976	0.00110301	0.95126	0.00566984
1286.34	-1.18131	0.648594	-1.82134	0.0685556	0.999124	Nt5c1a	0.0555362	0.845787	1	normal	2.21387	23984	0.989976	0.00110301	0.95126	0.00566984
6.42767	4.80895	2.64041	1.82129	0.0685634	0.999124	Fsd1	0.0555431	0.845804	1	normal	2.21387	23984	0.989976	0.00110301	0.95126	0.00566984
678.964	0.924712	0.507827	1.82092	0.0686192	0.999124	Dnm1	0.0555923	0.845919	1	normal	2.21387	23984	0.989976	0.00110301	0.95126	0.00566984
22.3276	-2.45584	1.34906	-1.82041	0.0686966	0.999124	Ankrd34b	0.0556608	0.846079	1	normal	2.21387	23984	0.989976	0.00110301	0.95126	0.00566984
929.147	-0.707936	0.388923	-1.82025	0.0687215	0.999124	Ciz1	0.0556828	0.846131	1	normal	2.21387	23984	0.989976	0.00110301	0.95126	0.00566984
1302.71	-1.12578	0.618612	-1.81984	0.0687827	0.999124	Ppip5k1	0.0557368	0.846257	1	normal	2.21387	23984	0.989976	0.00110301	0.95126	0.00566984
253.453	-1.04274	0.573197	-1.81917	0.0688861	0.999124	Zfp14	0.0558281	0.84647	1	normal	2.21387	23984	0.989976	0.00110301	0.95126	0.00566984
139.549	-1.14694	0.6305	-1.81909	0.0688974	0.999124	Slit1	0.0558381	0.846493	1	normal	2.21387	23984	0.989976	0.00110301	0.95126	0.00566984
30.3851	2.17003	1.19299	1.81898	0.0689147	0.999124	Slc17a8	0.0558533	0.846529	1	normal	2.21387	23984	0.989976	0.00110301	0.95126	0.00566984
195.893	1.1405	0.627125	1.81861	0.0689705	0.999124	LOC108348759	0.0559027	0.846643	1	normal	2.21387	23984	0.989976	0.00110301	0.95126	0.00566984
14621.1	0.986869	0.542681	1.81851	0.0689869	0.999124	Cep350	0.0559172	0.846677	1	normal	2.21387	23984	0.989976	0.00110301	0.95126	0.00566984
26.4292	2.70605	1.48816	1.81838	0.0690056	0.999124	Gpr152	0.0559337	0.846715	1	normal	2.21387	23984	0.989976	0.00110301	0.95126	0.00566984
114.282	-1.31228	0.722126	-1.81725	0.069179	0.999124	Ak5	0.0560869	0.84707	1	normal	2.21387	23984	0.989976	0.00110301	0.95126	0.00566984
3.62176	-5.26571	2.89846	-1.81672	0.0692593	0.999124	Slc6a7	0.0561579	0.847234	1	normal	2.21387	23984	0.989976	0.00110301	0.95126	0.00566984
52.2209	1.25035	0.688529	1.81597	0.0693756	0.999124	Hpd	0.0562607	0.84747	1	normal	2.21387	23984	0.989976	0.00110301	0.95126	0.00566984
249.991	0.999951	0.550763	1.81558	0.0694356	0.999124	Nipa2	0.0563137	0.847592	1	normal	2.21387	23984	0.989976	0.00110301	0.95126	0.00566984
107.481	-2.38805	1.31532	-1.81556	0.0694377	0.999124	Fam111a	0.0563155	0.847596	1	normal	2.21387	23984	0.989976	0.00110301	0.95126	0.00566984
34.5736	-1.9916	1.09699	-1.81551	0.0694456	0.999124	RGD1560795	0.0563225	0.847612	1	normal	2.21387	23984	0.989976	0.00110301	0.95126	0.00566984
226.714	-0.881141	0.485424	-1.8152	0.0694933	0.999124	Nedd8	0.0563648	0.847709	1	normal	2.21387	23984	0.989976	0.00110301	0.95126	0.00566984
11692.6	-1.47197	0.810931	-1.81516	0.0694988	0.999124	Pim1	0.0563696	0.84772	1	normal	2.21387	23984	0.989976	0.00110301	0.95126	0.00566984
532.351	1.03145	0.568255	1.81512	0.0695055	0.999124	Sppl2a	0.0563756	0.847734	1	normal	2.21387	23984	0.989976	0.00110301	0.95126	0.00566984
3960.69	1.11761	0.615722	1.81511	0.0695064	0.999124	Pnpo	0.0563763	0.847735	1	normal	2.21387	23984	0.989976	0.00110301	0.95126	0.00566984
359.317	-1.21945	0.672108	-1.81436	0.0696221	0.999124	Ly6l	0.0564786	0.847969	1	normal	2.21387	23984	0.989976	0.00110301	0.95126	0.00566984
4.75523	4.90913	2.7069	1.81356	0.0697457	0.999124	LOC108353170	0.0565879	0.848218	1	normal	2.21387	23984	0.989976	0.00110301	0.95126	0.00566984
1114.9	-1.06314	0.586234	-1.81351	0.0697527	0.999124	Cep131	0.0565941	0.848232	1	normal	2.21387	23984	0.989976	0.00110301	0.95126	0.00566984
866.026	0.963769	0.531451	1.81347	0.0697597	0.999124	Tmem192	0.0566003	0.848247	1	normal	2.21387	23984	0.989976	0.00110301	0.95126	0.00566984
7.10114	3.41431	1.88375	1.81251	0.069907	0.999124	LOC102551541	0.0567306	0.848542	1	normal	2.21387	23984	0.989976	0.00110301	0.95126	0.00566984
4.57519	5.78086	3.19109	1.81156	0.0700536	0.999124	LOC102555532	0.0568603	0.848835	1	normal	2.21387	23984	0.989976	0.00110301	0.95126	0.00566984
34.9772	2.17325	1.1999	1.8112	0.0701105	0.999124	LOC103690935	0.0569106	0.848949	1	normal	2.21387	23984	0.989976	0.00110301	0.95126	0.00566984
292.404	-1.36749	0.755071	-1.81108	0.0701286	0.999124	Neurl1b	0.0569266	0.848985	1	normal	2.21387	23984	0.989976	0.00110301	0.95126	0.00566984
3.7779	-5.33566	2.9464	-1.81091	0.0701553	0.999124	LOC102551073	0.0569502	0.849038	1	normal	2.21387	23984	0.989976	0.00110301	0.95126	0.00566984
10.8727	-3.08922	1.70592	-1.81088	0.0701589	0.999124	LOC102554222	0.0569534	0.849045	1	normal	2.21387	23984	0.989976	0.00110301	0.95126	0.00566984
1733.87	-0.930413	0.5139	-1.8105	0.070219	0.999124	Ube2z	0.0570066	0.849165	1	normal	2.21387	23984	0.989976	0.00110301	0.95126	0.00566984
6907.14	1.04541	0.577471	1.81032	0.0702466	0.999124	LOC100910996	0.057031	0.84922	1	normal	2.21387	23984	0.989976	0.00110301	0.95126	0.00566984
5.1043	-5.76599	3.18523	-1.81023	0.0702605	0.999124	LOC102555344	0.0570434	0.849248	1	normal	2.21387	23984	0.989976	0.00110301	0.95126	0.00566984
370.813	-0.832041	0.459712	-1.80992	0.0703082	0.999124	Iws1	0.0570856	0.849342	1	normal	2.21387	23984	0.989976	0.00110301	0.95126	0.00566984
39.9904	1.43297	0.792084	1.80912	0.0704326	0.999124	Gbp2	0.0571957	0.849589	1	normal	2.21387	23984	0.989976	0.00110301	0.95126	0.00566984
1097.07	0.868693	0.48047	1.80801	0.0706055	0.999124	RGD1563680	0.0573487	0.84993	1	normal	2.21387	23984	0.989976	0.00110301	0.95126	0.00566984
22.6596	-1.9496	1.07832	-1.80799	0.0706077	0.999124	Faxc	0.0573507	0.849934	1	normal	2.21387	23984	0.989976	0.00110301	0.95126	0.00566984
7.25834	5.53733	3.06323	1.80768	0.0706563	0.999124	LOC108352181	0.0573937	0.85003	1	normal	2.21387	23984	0.989976	0.00110301	0.95126	0.00566984
313.575	1.02052	0.564705	1.80717	0.0707364	0.999124	Fcgr2a	0.0574646	0.850187	1	normal	2.21387	23984	0.989976	0.00110301	0.95126	0.00566984
484.81	-0.961049	0.531817	-1.8071	0.070746	0.999124	Smo	0.0574731	0.850206	1	normal	2.21387	23984	0.989976	0.00110301	0.95126	0.00566984
629.731	0.85781	0.474724	1.80697	0.0707675	0.999124	Tnfaip8	0.0574922	0.850248	1	normal	2.21387	23984	0.989976	0.00110301	0.95126	0.00566984
2229.89	-0.853699	0.472518	-1.8067	0.0708086	0.999124	Hnrnpul1	0.0575286	0.850329	1	normal	2.21387	23984	0.989976	0.00110301	0.95126	0.00566984
3461.66	1.037	0.574022	1.80656	0.0708308	0.999124	Lrrc17	0.0575482	0.850372	1	normal	2.21387	23984	0.989976	0.00110301	0.95126	0.00566984
72.0895	1.71874	0.951533	1.80629	0.0708738	0.999124	LOC103695056	0.0575863	0.850456	1	normal	2.21387	23984	0.989976	0.00110301	0.95126	0.00566984
646.55	1.13122	0.626507	1.80559	0.0709823	0.999124	Tex26	0.0576824	0.850668	1	normal	2.21387	23984	0.989976	0.00110301	0.95126	0.00566984
56.8402	-1.57591	0.872859	-1.80546	0.0710025	0.999124	Ccdc68	0.0577003	0.850708	1	normal	2.21387	23984	0.989976	0.00110301	0.95126	0.00566984
4.9023	-4.48203	2.48297	-1.80511	0.0710572	0.999124	LOC103689928	0.0577487	0.850814	1	normal	2.21387	23984	0.989976	0.00110301	0.95126	0.00566984
35.3035	-1.69965	0.941646	-1.80497	0.0710787	0.999124	C1qtnf3	0.0577677	0.850856	1	normal	2.21387	23984	0.989976	0.00110301	0.95126	0.00566984
28724.1	-1.58599	0.878823	-1.80467	0.0711256	0.999124	Tssk6	0.0578093	0.850947	1	normal	2.21387	23984	0.989976	0.00110301	0.95126	0.00566984
714.66	1.01136	0.560434	1.8046	0.071138	0.999124	Nell2	0.0578203	0.850971	1	normal	2.21387	23984	0.989976	0.00110301	0.95126	0.00566984
11.4167	3.58417	1.98703	1.80378	0.071266	0.999124	LOC102557106	0.0579337	0.85122	1	normal	2.21387	23984	0.989976	0.00110301	0.95126	0.00566984
2694.86	-1.06295	0.589346	-1.80361	0.0712925	0.999124	Mlec	0.0579572	0.851271	1	normal	2.21387	23984	0.989976	0.00110301	0.95126	0.00566984
98.2154	-1.31723	0.730606	-1.80293	0.0713997	0.999124	Cnot11	0.0580522	0.851478	1	normal	2.21387	23984	0.989976	0.00110301	0.95126	0.00566984
177.119	0.919776	0.510203	1.80277	0.0714251	0.999124	Rab27a	0.0580747	0.851527	1	normal	2.21387	23984	0.989976	0.00110301	0.95126	0.00566984
188.944	1.02078	0.56635	1.80238	0.0714858	0.999124	LOC102555540	0.0581285	0.851644	1	normal	2.21387	23984	0.989976	0.00110301	0.95126	0.00566984
1887.05	0.923807	0.512594	1.80222	0.0715107	0.999124	Cdh13	0.0581506	0.851692	1	normal	2.21387	23984	0.989976	0.00110301	0.95126	0.00566984
276.196	0.975947	0.541651	1.8018	0.0715768	0.999124	Lbhd1	0.0582091	0.851819	1	normal	2.21387	23984	0.989976	0.00110301	0.95126	0.00566984
49.9685	1.77584	0.985714	1.80158	0.0716112	0.999124	Zc3hav1l	0.0582397	0.851885	1	normal	2.21387	23984	0.989976	0.00110301	0.95126	0.00566984
53.6083	-1.50132	0.83337	-1.80151	0.0716227	0.999124	Spr	0.0582498	0.851908	1	normal	2.21387	23984	0.989976	0.00110301	0.95126	0.00566984
15.0228	-2.58526	1.43526	-1.80125	0.0716638	0.999124	Stac	0.0582863	0.851986	1	normal	2.21387	23984	0.989976	0.00110301	0.95126	0.00566984
2151.41	-0.730583	0.405625	-1.80113	0.0716825	0.999124	Ap3d1	0.0583029	0.852022	1	normal	2.21387	23984	0.989976	0.00110301	0.95126	0.00566984
3575.73	-0.756597	0.420089	-1.80104	0.0716966	0.999124	Cgnl1	0.0583154	0.852049	1	normal	2.21387	23984	0.989976	0.00110301	0.95126	0.00566984
143.189	1.00582	0.558536	1.80081	0.0717325	0.999124	Ift27	0.0583472	0.852118	1	normal	2.21387	23984	0.989976	0.00110301	0.95126	0.00566984
24.7962	-1.66941	0.927045	-1.80078	0.0717375	0.999124	Zswim7	0.0583516	0.852127	1	normal	2.21387	23984	0.989976	0.00110301	0.95126	0.00566984
94.5334	1.10618	0.61434	1.8006	0.0717667	0.999124	Prr16	0.0583774	0.852183	1	normal	2.21387	23984	0.989976	0.00110301	0.95126	0.00566984
331.151	0.994896	0.552539	1.80059	0.0717673	0.999124	Rcsd1	0.058378	0.852185	1	normal	2.21387	23984	0.989976	0.00110301	0.95126	0.00566984
3929.23	1.00671	0.559167	1.80037	0.0718022	0.999124	Fbxl13	0.058409	0.852251	1	normal	2.21387	23984	0.989976	0.00110301	0.95126	0.00566984
109.461	1.37528	0.763955	1.8002	0.0718283	0.999124	Slfn2	0.0584321	0.852301	1	normal	2.21387	23984	0.989976	0.00110301	0.95126	0.00566984
530.936	-1.24846	0.693538	-1.80013	0.0718407	0.999124	Hif1an	0.0584431	0.852325	1	normal	2.21387	23984	0.989976	0.00110301	0.95126	0.00566984
5069.95	0.642646	0.35704	1.79993	0.0718722	0.999124	LOC100363177	0.058471	0.852385	1	normal	2.21387	23984	0.989976	0.00110301	0.95126	0.00566984
200.315	0.995628	0.553237	1.79964	0.0719175	0.999124	Ccdc163	0.0585112	0.852471	1	normal	2.21387	23984	0.989976	0.00110301	0.95126	0.00566984
343.306	-1.10267	0.61278	-1.79946	0.0719463	0.999124	Slc25a15	0.0585367	0.852526	1	normal	2.21387	23984	0.989976	0.00110301	0.95126	0.00566984
46.1137	-1.85552	1.0312	-1.79938	0.0719587	0.999124	LOC102548514	0.0585477	0.85255	1	normal	2.21387	23984	0.989976	0.00110301	0.95126	0.00566984
266.373	0.880397	0.489347	1.79913	0.0719987	0.999124	Cyth4	0.0585832	0.852626	1	normal	2.21387	23984	0.989976	0.00110301	0.95126	0.00566984
67.9803	1.45783	0.810303	1.79911	0.0720011	0.999124	Gna15	0.0585853	0.85263	1	normal	2.21387	23984	0.989976	0.00110301	0.95126	0.00566984
325.997	0.895818	0.497935	1.79907	0.0720082	0.999124	Nck2	0.0585916	0.852644	1	normal	2.21387	23984	0.989976	0.00110301	0.95126	0.00566984
268.344	-1.08139	0.601259	-1.79855	0.0720905	0.999124	Snn	0.0586646	0.8528	1	normal	2.21387	23984	0.989976	0.00110301	0.95126	0.00566984
6.12786	4.74165	2.63648	1.79848	0.0721013	0.999124	LOC103690306	0.0586741	0.852821	1	normal	2.21387	23984	0.989976	0.00110301	0.95126	0.00566984
23.7713	2.69658	1.49938	1.79846	0.0721043	0.999124	LOC102555480	0.0586769	0.852827	1	normal	2.21387	23984	0.989976	0.00110301	0.95126	0.00566984
48.3631	2.38778	1.32793	1.79812	0.0721587	0.999124	LOC100912379	0.0587251	0.85293	1	normal	2.21387	23984	0.989976	0.00110301	0.95126	0.00566984
367.465	0.883988	0.491694	1.79784	0.0722021	0.999124	Rab21	0.0587636	0.853012	1	normal	2.21387	23984	0.989976	0.00110301	0.95126	0.00566984
61.9343	1.20766	0.67181	1.79763	0.0722362	0.999124	LOC102555289	0.0587938	0.853076	1	normal	2.21387	23984	0.989976	0.00110301	0.95126	0.00566984
381.406	-1.11023	0.617628	-1.79757	0.0722454	0.999124	Crebzf	0.058802	0.853094	1	normal	2.21387	23984	0.989976	0.00110301	0.95126	0.00566984
237.228	0.995445	0.553947	1.797	0.072335	0.999124	Adgre4	0.0588815	0.853263	1	normal	2.21387	23984	0.989976	0.00110301	0.95126	0.00566984
50.9034	1.99803	1.11208	1.79666	0.0723902	0.999124	LOC102552213	0.0589305	0.853367	1	normal	2.21387	23984	0.989976	0.00110301	0.95126	0.00566984
63.5324	1.22252	0.680616	1.79619	0.072464	0.999124	LOC103690944	0.0589959	0.853506	1	normal	2.21387	23984	0.989976	0.00110301	0.95126	0.00566984
13.9375	2.60372	1.45009	1.79556	0.0725646	0.999124	LOC108351222	0.0590852	0.853695	1	normal	2.21387	23984	0.989976	0.00110301	0.95126	0.00566984
7.82858	-3.68466	2.05214	-1.79552	0.0725705	0.999124	Ctxn3	0.0590904	0.853706	1	normal	2.21387	23984	0.989976	0.00110301	0.95126	0.00566984
4.82743	-4.46757	2.48843	-1.79533	0.0726007	0.999124	LOC108351990	0.0591172	0.853763	1	normal	2.21387	23984	0.989976	0.00110301	0.95126	0.00566984
7.54472	-3.61237	2.01218	-1.79525	0.0726137	0.999124	LOC100912425	0.0591287	0.853787	1	normal	2.21387	23984	0.989976	0.00110301	0.95126	0.00566984
53.8742	2.01053	1.12022	1.79476	0.0726912	0.999124	Fmo3	0.0591975	0.853932	1	normal	2.21387	23984	0.989976	0.00110301	0.95126	0.00566984
31.5399	-2.6383	1.47023	-1.79449	0.0727357	0.999124	Pqbp1	0.0592371	0.854015	1	normal	2.21387	23984	0.989976	0.00110301	0.95126	0.00566984
1107.71	-0.907988	0.506067	-1.79421	0.0727803	0.999124	A2ml1	0.0592766	0.854099	1	normal	2.21387	23984	0.989976	0.00110301	0.95126	0.00566984
72.5483	1.17836	0.656978	1.79361	0.0728747	0.999124	LOC108349482	0.0593604	0.854274	1	normal	2.21387	23984	0.989976	0.00110301	0.95126	0.00566984
4.91065	-5.71064	3.18464	-1.79318	0.0729438	0.999124	LOC102551557	0.0594217	0.854403	1	normal	2.21387	23984	0.989976	0.00110301	0.95126	0.00566984
500.8	-0.759684	0.423657	-1.79316	0.0729476	0.999124	Ldlrap1	0.0594251	0.85441	1	normal	2.21387	23984	0.989976	0.00110301	0.95126	0.00566984
559.978	-0.818236	0.456353	-1.79299	0.0729749	0.999124	Parp14	0.0594494	0.854461	1	normal	2.21387	23984	0.989976	0.00110301	0.95126	0.00566984
27.6461	2.04402	1.14012	1.7928	0.0730043	0.999124	LOC103691774	0.0594755	0.854515	1	normal	2.21387	23984	0.989976	0.00110301	0.95126	0.00566984
408.534	-0.843306	0.470481	-1.79243	0.0730636	0.999124	Srp72	0.0595282	0.854625	1	normal	2.21387	23984	0.989976	0.00110301	0.95126	0.00566984
6.3943	4.80031	2.67844	1.79221	0.0730998	0.999124	Opn1sw	0.0595603	0.854692	1	normal	2.21387	23984	0.989976	0.00110301	0.95126	0.00566984
268.712	-1.25819	0.702068	-1.79212	0.0731136	0.999124	Sde2	0.0595725	0.854718	1	normal	2.21387	23984	0.989976	0.00110301	0.95126	0.00566984
505.236	0.884038	0.493351	1.79191	0.0731481	0.999124	Rttn	0.0596032	0.854782	1	normal	2.21387	23984	0.989976	0.00110301	0.95126	0.00566984
267.589	-0.826723	0.461499	-1.79139	0.0732313	0.999124	LOC100911840	0.059677	0.854935	1	normal	2.21387	23984	0.989976	0.00110301	0.95126	0.00566984
12.631	-2.2343	1.24759	-1.79089	0.0733115	0.999124	LOC108351539	0.0597483	0.855083	1	normal	2.21387	23984	0.989976	0.00110301	0.95126	0.00566984
127.583	-1.20238	0.671431	-1.79077	0.0733308	0.999124	Znf750	0.0597655	0.855119	1	normal	2.21387	23984	0.989976	0.00110301	0.95126	0.00566984
151.009	-1.06049	0.59223	-1.79068	0.0733448	0.999124	Iqcc	0.0597779	0.855145	1	normal	2.21387	23984	0.989976	0.00110301	0.95126	0.00566984
21.0772	2.80053	1.56397	1.79066	0.073348	0.999124	Olr420	0.0597807	0.855151	1	normal	2.21387	23984	0.989976	0.00110301	0.95126	0.00566984
6.41173	6.25176	3.49143	1.7906	0.0733569	0.999124	Fcer1a	0.0597886	0.855167	1	normal	2.21387	23984	0.989976	0.00110301	0.95126	0.00566984
13.7996	4.69976	2.62509	1.79033	0.0734014	0.999124	Prss2	0.0598281	0.855249	1	normal	2.21387	23984	0.989976	0.00110301	0.95126	0.00566984
485.232	0.773537	0.432218	1.78969	0.0735031	0.999124	Thap4	0.0599185	0.855435	1	normal	2.21387	23984	0.989976	0.00110301	0.95126	0.00566984
350.703	-0.949925	0.530818	-1.78955	0.0735264	0.999124	LOC103694869	0.0599391	0.855478	1	normal	2.21387	23984	0.989976	0.00110301	0.95126	0.00566984
281.256	1.10102	0.615313	1.78936	0.0735566	0.999124	Pgm2l1	0.0599661	0.855534	1	normal	2.21387	23984	0.989976	0.00110301	0.95126	0.00566984
11.4888	3.98667	2.2286	1.78887	0.073636	0.999124	LOC102546414	0.0600365	0.855679	1	normal	2.21387	23984	0.989976	0.00110301	0.95126	0.00566984
78.6365	1.15037	0.643217	1.78847	0.0737006	0.999124	LOC316820	0.060094	0.855797	1	normal	2.21387	23984	0.989976	0.00110301	0.95126	0.00566984
116.75	1.0411	0.582136	1.78841	0.0737103	0.999124	LOC102547111	0.0601026	0.855814	1	normal	2.21387	23984	0.989976	0.00110301	0.95126	0.00566984
28.6579	-2.31312	1.29347	-1.7883	0.073728	0.999124	Kbtbd12	0.0601183	0.855847	1	normal	2.21387	23984	0.989976	0.00110301	0.95126	0.00566984
35.7187	-2.42874	1.35815	-1.78827	0.0737332	0.999124	LOC103694547	0.0601229	0.855856	1	normal	2.21387	23984	0.989976	0.00110301	0.95126	0.00566984
39.391	-1.49841	0.837986	-1.78811	0.073759	0.999124	Ccdc127	0.0601458	0.855903	1	normal	2.21387	23984	0.989976	0.00110301	0.95126	0.00566984
1910.07	-0.666697	0.373066	-1.78708	0.0739254	0.999124	LOC100911372	0.0602937	0.856206	1	normal	2.21387	23984	0.989976	0.00110301	0.95126	0.00566984
267.541	-0.826256	0.462429	-1.78677	0.0739742	0.999124	Polr2l	0.0603372	0.856294	1	normal	2.21387	23984	0.989976	0.00110301	0.95126	0.00566984
95.4698	-1.52731	0.854803	-1.78673	0.0739804	0.999124	LOC108350488	0.0603426	0.856306	1	normal	2.21387	23984	0.989976	0.00110301	0.95126	0.00566984
285.389	-0.966245	0.540798	-1.7867	0.0739855	0.999124	LOC103690536	0.0603472	0.856315	1	normal	2.21387	23984	0.989976	0.00110301	0.95126	0.00566984
3025.23	-1.40834	0.789347	-1.78418	0.0743945	0.999124	Pitpnm1	0.0607108	0.857052	1	normal	2.21387	23984	0.989976	0.00110301	0.95126	0.00566984
50.8879	-1.46798	0.822847	-1.78403	0.0744187	0.999124	LOC103691871	0.0607323	0.857096	1	normal	2.21387	23984	0.989976	0.00110301	0.95126	0.00566984
214.152	-1.18934	0.666747	-1.7838	0.0744566	0.999124	Sdr42e1	0.060766	0.857164	1	normal	2.21387	23984	0.989976	0.00110301	0.95126	0.00566984
136.028	-1.06978	0.59984	-1.78344	0.0745141	0.999124	Dnal4	0.0608172	0.857267	1	normal	2.21387	23984	0.989976	0.00110301	0.95126	0.00566984
139.219	-1.82946	1.02598	-1.78314	0.074564	0.999124	Rd3	0.0608615	0.857356	1	normal	2.21387	23984	0.989976	0.00110301	0.95126	0.00566984
324.817	-1.78849	1.00315	-1.78286	0.0746084	0.999124	Zfp622	0.0609011	0.857435	1	normal	2.21387	23984	0.989976	0.00110301	0.95126	0.00566984
521.99	1.06971	0.600161	1.78238	0.0746877	0.999124	LOC102550778	0.0609716	0.857577	1	normal	2.21387	23984	0.989976	0.00110301	0.95126	0.00566984
2478.45	0.856352	0.480462	1.78235	0.0746922	0.999124	Zan	0.0609756	0.857585	1	normal	2.21387	23984	0.989976	0.00110301	0.95126	0.00566984
258.265	-1.10829	0.621942	-1.78198	0.0747519	0.999124	Snx17	0.0610287	0.857691	1	normal	2.21387	23984	0.989976	0.00110301	0.95126	0.00566984
65.6747	-2.06603	1.15966	-1.78158	0.0748174	0.999124	Tspyl4	0.0610869	0.857807	1	normal	2.21387	23984	0.989976	0.00110301	0.95126	0.00566984
6.64661	-3.33025	1.86997	-1.78091	0.0749266	0.999124	LOC108352934	0.0611842	0.858001	1	normal	2.21387	23984	0.989976	0.00110301	0.95126	0.00566984
895.956	0.862085	0.484152	1.78061	0.0749762	0.999124	Kcnk12	0.0612283	0.858089	1	normal	2.21387	23984	0.989976	0.00110301	0.95126	0.00566984
346.913	-0.953559	0.535619	-1.78029	0.0750282	0.999124	Isoc1	0.0612745	0.858181	1	normal	2.21387	23984	0.989976	0.00110301	0.95126	0.00566984
3906.36	-0.81181	0.456064	-1.78003	0.0750705	0.999124	LOC682402	0.0613122	0.858256	1	normal	2.21387	23984	0.989976	0.00110301	0.95126	0.00566984
120.512	1.17299	0.659081	1.77974	0.0751188	0.999124	LOC103692397	0.0613552	0.858341	1	normal	2.21387	23984	0.989976	0.00110301	0.95126	0.00566984
5.04614	-5.74772	3.22974	-1.77962	0.0751374	0.999124	Mos	0.0613718	0.858374	1	normal	2.21387	23984	0.989976	0.00110301	0.95126	0.00566984
68.0755	-2.33374	1.31226	-1.77841	0.0753371	0.999124	Actl9b	0.0615495	0.858725	1	normal	2.21387	23984	0.989976	0.00110301	0.95126	0.00566984
399.134	-0.861237	0.484288	-1.77836	0.0753451	0.999124	Rufy1	0.0615567	0.858739	1	normal	2.21387	23984	0.989976	0.00110301	0.95126	0.00566984
272.892	-0.984954	0.553964	-1.77801	0.0754017	0.999124	Krt14	0.0616071	0.858838	1	normal	2.21387	23984	0.989976	0.00110301	0.95126	0.00566984
1641.17	-0.889725	0.500547	-1.7775	0.0754852	0.999124	Adcy6	0.0616814	0.858985	1	normal	2.21387	23984	0.989976	0.00110301	0.95126	0.00566984
31.9995	1.92202	1.08146	1.77725	0.0755263	0.999124	LOC102547851	0.061718	0.859056	1	normal	2.21387	23984	0.989976	0.00110301	0.95126	0.00566984
7.63927	4.33324	2.43818	1.77724	0.0755283	0.999124	LOC102554096	0.0617198	0.85906	1	normal	2.21387	23984	0.989976	0.00110301	0.95126	0.00566984
687.937	-0.918097	0.516639	-1.77706	0.0755591	0.999124	Wnt7b	0.0617471	0.859114	1	normal	2.21387	23984	0.989976	0.00110301	0.95126	0.00566984
1254.89	-1.41979	0.798981	-1.777	0.0755676	0.999124	RGD1561517	0.0617547	0.859128	1	normal	2.21387	23984	0.989976	0.00110301	0.95126	0.00566984
33.2633	-2.06014	1.15934	-1.777	0.0755686	0.999124	LOC102554007	0.0617556	0.85913	1	normal	2.21387	23984	0.989976	0.00110301	0.95126	0.00566984
347.245	0.873709	0.491867	1.77631	0.0756816	0.999124	Itk	0.0618562	0.859327	1	normal	2.21387	23984	0.989976	0.00110301	0.95126	0.00566984
56.3209	-1.93508	1.08943	-1.77624	0.0756934	0.999124	LOC102547595	0.0618668	0.859348	1	normal	2.21387	23984	0.989976	0.00110301	0.95126	0.00566984
7.88868	3.30088	1.85913	1.7755	0.0758152	0.999124	LOC102550334	0.0619752	0.859559	1	normal	2.21387	23984	0.989976	0.00110301	0.95126	0.00566984
7.00187	5.48496	3.0893	1.77547	0.0758197	0.999124	LOC103691315	0.0619792	0.859567	1	normal	2.21387	23984	0.989976	0.00110301	0.95126	0.00566984
110.566	-1.03664	0.583873	-1.77545	0.0758232	0.999124	Alg2	0.0619824	0.859573	1	normal	2.21387	23984	0.989976	0.00110301	0.95126	0.00566984
311.98	1.20276	0.677449	1.77542	0.0758279	0.999124	Lrrtm3	0.0619866	0.859581	1	normal	2.21387	23984	0.989976	0.00110301	0.95126	0.00566984
679.206	0.770828	0.434187	1.77534	0.0758426	0.999124	Nos1ap	0.0619996	0.859607	1	normal	2.21387	23984	0.989976	0.00110301	0.95126	0.00566984
2202.66	-0.735256	0.414167	-1.77527	0.0758541	0.999124	Peg3	0.0620099	0.859627	1	normal	2.21387	23984	0.989976	0.00110301	0.95126	0.00566984
6.61295	-6.13916	3.45822	-1.77524	0.0758582	0.999124	LOC108352341	0.0620136	0.859634	1	normal	2.21387	23984	0.989976	0.00110301	0.95126	0.00566984
14.4918	4.20595	2.36949	1.77504	0.0758911	0.999124	LOC103693315	0.0620429	0.859691	1	normal	2.21387	23984	0.989976	0.00110301	0.95126	0.00566984
21.5296	-2.95341	1.66392	-1.77497	0.0759035	0.999124	LOC103693430	0.062054	0.859712	1	normal	2.21387	23984	0.989976	0.00110301	0.95126	0.00566984
21.9851	1.9494	1.09841	1.77475	0.0759396	0.999124	LOC108349041	0.0620861	0.859775	1	normal	2.21387	23984	0.989976	0.00110301	0.95126	0.00566984
168.039	1.02729	0.578841	1.77474	0.0759404	0.999124	Nhej1	0.0620868	0.859776	1	normal	2.21387	23984	0.989976	0.00110301	0.95126	0.00566984
18.3786	3.60785	2.03298	1.77466	0.0759539	0.999124	LOC685501	0.0620988	0.8598	1	normal	2.21387	23984	0.989976	0.00110301	0.95126	0.00566984
280.285	-0.90992	0.512758	-1.77456	0.0759704	0.999124	Mex3c	0.0621136	0.859828	1	normal	2.21387	23984	0.989976	0.00110301	0.95126	0.00566984
26.9951	-2.31725	1.30592	-1.77441	0.075995	0.999124	Mmp25	0.0621354	0.859871	1	normal	2.21387	23984	0.989976	0.00110301	0.95126	0.00566984
13256.9	-1.37137	0.773013	-1.77406	0.0760538	0.999124	Smg9	0.0621878	0.859972	1	normal	2.21387	23984	0.989976	0.00110301	0.95126	0.00566984
4.73126	-5.6495	3.18459	-1.77401	0.0760615	0.999124	LOC103693987	0.0621947	0.859986	1	normal	2.21387	23984	0.989976	0.00110301	0.95126	0.00566984
111.47	1.13148	0.637837	1.77393	0.0760742	0.999124	LOC100909859	0.062206	0.860007	1	normal	2.21387	23984	0.989976	0.00110301	0.95126	0.00566984
107.568	1.36285	0.768366	1.7737	0.0761131	0.999124	Rab7b	0.0622407	0.860074	1	normal	2.21387	23984	0.989976	0.00110301	0.95126	0.00566984
6.96114	5.47841	3.08914	1.77344	0.076155	0.999124	Rnase1l1	0.062278	0.860147	1	normal	2.21387	23984	0.989976	0.00110301	0.95126	0.00566984
54.3716	-1.65025	0.930545	-1.77342	0.0761584	0.999124	Liph	0.0622811	0.860152	1	normal	2.21387	23984	0.989976	0.00110301	0.95126	0.00566984
148.494	-1.11961	0.631368	-1.77331	0.0761777	0.999124	Angel2	0.0622982	0.860186	1	normal	2.21387	23984	0.989976	0.00110301	0.95126	0.00566984
102.162	-1.4646	0.826238	-1.77261	0.0762938	0.999124	Fen1	0.0624017	0.860385	1	normal	2.21387	23984	0.989976	0.00110301	0.95126	0.00566984
61.7115	-1.22087	0.6888	-1.77246	0.076318	0.999124	LOC108352807	0.0624233	0.860427	1	normal	2.21387	23984	0.989976	0.00110301	0.95126	0.00566984
375.733	0.922897	0.52079	1.77211	0.0763765	0.999124	Plcd3	0.0624754	0.860527	1	normal	2.21387	23984	0.989976	0.00110301	0.95126	0.00566984
294.837	0.976833	0.551249	1.77204	0.0763884	0.999124	Rbm46	0.062486	0.860547	1	normal	2.21387	23984	0.989976	0.00110301	0.95126	0.00566984
1261.68	0.945018	0.53333	1.77192	0.0764081	0.999124	Zbtb48	0.0625035	0.860581	1	normal	2.21387	23984	0.989976	0.00110301	0.95126	0.00566984
10.5872	-3.279	1.85077	-1.77169	0.0764458	0.999124	Tmem69	0.0625372	0.860645	1	normal	2.21387	23984	0.989976	0.00110301	0.95126	0.00566984
29.2786	-2.32627	1.31381	-1.77063	0.076622	0.999124	Hccs	0.0626942	0.860946	1	normal	2.21387	23984	0.989976	0.00110301	0.95126	0.00566984
4.87154	-5.69554	3.21887	-1.76942	0.0768239	0.999124	LOC103694251	0.0628743	0.861289	1	normal	2.21387	23984	0.989976	0.00110301	0.95126	0.00566984
251.249	-1.11484	0.630116	-1.76927	0.0768493	0.999124	Cldn4	0.0628969	0.861332	1	normal	2.21387	23984	0.989976	0.00110301	0.95126	0.00566984
18.4364	-2.44027	1.37935	-1.76915	0.0768691	0.999124	Cox7b	0.0629146	0.861365	1	normal	2.21387	23984	0.989976	0.00110301	0.95126	0.00566984
25.5071	2.49694	1.41157	1.7689	0.0769098	0.999124	Cyp4f39	0.0629509	0.861434	1	normal	2.21387	23984	0.989976	0.00110301	0.95126	0.00566984
75.035	-2.12648	1.20278	-1.76798	0.077065	0.999124	Ckap2	0.0630893	0.861696	1	normal	2.21387	23984	0.989976	0.00110301	0.95126	0.00566984
2277.72	0.689463	0.389983	1.76793	0.0770723	0.999124	Stag1	0.0630958	0.861709	1	normal	2.21387	23984	0.989976	0.00110301	0.95126	0.00566984
776.805	0.705986	0.399424	1.76751	0.0771425	0.999124	Ero1b	0.0631584	0.861827	1	normal	2.21387	23984	0.989976	0.00110301	0.95126	0.00566984
114.068	-1.14645	0.648997	-1.7665	0.0773128	0.999124	Krt19	0.0633104	0.862113	1	normal	2.21387	23984	0.989976	0.00110301	0.95126	0.00566984
756.694	-1.13161	0.64085	-1.7658	0.0774297	0.999124	Vbp1	0.0634147	0.862308	1	normal	2.21387	23984	0.989976	0.00110301	0.95126	0.00566984
328.081	0.851396	0.482213	1.7656	0.0774625	0.999124	Ehd4	0.063444	0.862363	1	normal	2.21387	23984	0.989976	0.00110301	0.95126	0.00566984
71.0727	-1.90391	1.07876	-1.7649	0.0775805	0.999124	Myh6	0.0635493	0.86256	1	normal	2.21387	23984	0.989976	0.00110301	0.95126	0.00566984
130.122	1.13647	0.644327	1.76381	0.077764	0.999124	Nipsnap1	0.0637131	0.862865	1	normal	2.21387	23984	0.989976	0.00110301	0.95126	0.00566984
682.708	0.792307	0.449271	1.76354	0.0778093	0.999124	Meis1	0.0637535	0.86294	1	normal	2.21387	23984	0.989976	0.00110301	0.95126	0.00566984
5.54544	-4.45123	2.5246	-1.76314	0.0778772	0.999124	LOC108348746	0.0638141	0.863052	1	normal	2.21387	23984	0.989976	0.00110301	0.95126	0.00566984
173.728	0.964039	0.546867	1.76284	0.0779275	0.999124	Gpr183	0.063859	0.863135	1	normal	2.21387	23984	0.989976	0.00110301	0.95126	0.00566984
18.3364	-2.97693	1.6888	-1.76274	0.0779436	0.999124	LOC103692696	0.0638734	0.863162	1	normal	2.21387	23984	0.989976	0.00110301	0.95126	0.00566984
49.2919	1.33633	0.75861	1.76155	0.0781462	0.999124	Gcnt6	0.0640543	0.863495	1	normal	2.21387	23984	0.989976	0.00110301	0.95126	0.00566984
213.949	-1.02468	0.581693	-1.76154	0.0781469	0.999124	Rabggtb	0.064055	0.863497	1	normal	2.21387	23984	0.989976	0.00110301	0.95126	0.00566984
482.151	-0.665119	0.377598	-1.76145	0.0781628	0.999124	Tmed2	0.0640691	0.863523	1	normal	2.21387	23984	0.989976	0.00110301	0.95126	0.00566984
382.142	0.931268	0.528746	1.76128	0.0781917	0.999124	Jdp2	0.064095	0.86357	1	normal	2.21387	23984	0.989976	0.00110301	0.95126	0.00566984
1007.71	-1.01026	0.573657	-1.76108	0.0782243	0.999124	Plekhb2	0.064124	0.863624	1	normal	2.21387	23984	0.989976	0.00110301	0.95126	0.00566984
164.471	1.12626	0.639925	1.75999	0.0784098	0.999124	Syndig1	0.0642898	0.863927	1	normal	2.21387	23984	0.989976	0.00110301	0.95126	0.00566984
46.3621	-1.37065	0.778858	-1.75982	0.0784386	0.999124	Bhlhe41	0.0643155	0.863974	1	normal	2.21387	23984	0.989976	0.00110301	0.95126	0.00566984
66.4027	1.38438	0.786728	1.75967	0.0784642	0.999124	LOC108349102	0.0643383	0.864016	1	normal	2.21387	23984	0.989976	0.00110301	0.95126	0.00566984
28.755	-2.15271	1.22382	-1.75901	0.0785765	0.999124	Nox3	0.0644387	0.864199	1	normal	2.21387	23984	0.989976	0.00110301	0.95126	0.00566984
5.8425	4.67507	2.65842	1.75859	0.0786472	0.999124	Mir365b	0.0645019	0.864314	1	normal	2.21387	23984	0.989976	0.00110301	0.95126	0.00566984
118.807	-1.35581	0.771176	-1.75811	0.0787288	0.999124	Mag	0.0645748	0.864447	1	normal	2.21387	23984	0.989976	0.00110301	0.95126	0.00566984
10.9756	3.42813	1.95068	1.7574	0.078849	0.999124	Defb14	0.0646822	0.864641	1	normal	2.21387	23984	0.989976	0.00110301	0.95126	0.00566984
53.4326	1.50829	0.858285	1.75732	0.0788625	0.999124	RGD1306704	0.0646943	0.864663	1	normal	2.21387	23984	0.989976	0.00110301	0.95126	0.00566984
18.0683	3.31932	1.889	1.75719	0.0788862	0.999124	LOC102554810	0.0647155	0.864701	1	normal	2.21387	23984	0.989976	0.00110301	0.95126	0.00566984
18.0683	3.31932	1.889	1.75719	0.0788862	0.999124	LOC102554654	0.0647155	0.864701	1	normal	2.21387	23984	0.989976	0.00110301	0.95126	0.00566984
460.034	-0.785701	0.447231	-1.75681	0.0789499	0.999124	Txlna	0.0647724	0.864804	1	normal	2.21387	23984	0.989976	0.00110301	0.95126	0.00566984
7843.24	-1.43821	0.81873	-1.75663	0.0789805	0.999124	Ybx2	0.0647998	0.864854	1	normal	2.21387	23984	0.989976	0.00110301	0.95126	0.00566984
738.857	0.914153	0.520652	1.75579	0.0791251	0.999124	Proser3	0.064929	0.865086	1	normal	2.21387	23984	0.989976	0.00110301	0.95126	0.00566984
245.461	-0.928628	0.528911	-1.75573	0.0791338	0.999124	Klhl23	0.0649368	0.8651	1	normal	2.21387	23984	0.989976	0.00110301	0.95126	0.00566984
584.566	1.04582	0.595673	1.7557	0.0791392	0.999124	LOC108351605	0.0649416	0.865109	1	normal	2.21387	23984	0.989976	0.00110301	0.95126	0.00566984
760.52	-0.770402	0.438838	-1.75555	0.0791652	0.999124	Celsr1	0.0649649	0.865151	1	normal	2.21387	23984	0.989976	0.00110301	0.95126	0.00566984
230.748	-1.0685	0.608674	-1.75546	0.0791808	0.999124	Ccdc124	0.0649788	0.865176	1	normal	2.21387	23984	0.989976	0.00110301	0.95126	0.00566984
683.864	0.84373	0.480649	1.7554	0.0791915	0.999124	Kpna1	0.0649884	0.865193	1	normal	2.21387	23984	0.989976	0.00110301	0.95126	0.00566984
1210.32	0.782275	0.445713	1.75511	0.0792402	0.999124	Dock8	0.0650319	0.865271	1	normal	2.21387	23984	0.989976	0.00110301	0.95126	0.00566984
354.582	0.90541	0.515943	1.75486	0.0792824	0.999124	Cerk	0.0650697	0.865339	1	normal	2.21387	23984	0.989976	0.00110301	0.95126	0.00566984
104.004	1.33329	0.759858	1.75466	0.0793171	0.999124	Plin2	0.0651006	0.865394	1	normal	2.21387	23984	0.989976	0.00110301	0.95126	0.00566984
1877.91	1.07452	0.612673	1.75382	0.0794618	0.999124	LOC100911669	0.0652301	0.865625	1	normal	2.21387	23984	0.989976	0.00110301	0.95126	0.00566984
6.15527	6.19279	3.53161	1.75353	0.0795106	0.999124	Olr1607	0.0652737	0.865703	1	normal	2.21387	23984	0.989976	0.00110301	0.95126	0.00566984
357.365	0.823357	0.469571	1.75343	0.079529	0.999124	LOC103691231	0.0652902	0.865733	1	normal	2.21387	23984	0.989976	0.00110301	0.95126	0.00566984
2003.18	0.935518	0.533566	1.75333	0.0795449	0.999124	RGD1562492	0.0653044	0.865758	1	normal	2.21387	23984	0.989976	0.00110301	0.95126	0.00566984
22.1439	2.80287	1.59884	1.75306	0.079592	0.999124	Fignl1	0.0653466	0.865833	1	normal	2.21387	23984	0.989976	0.00110301	0.95126	0.00566984
401.064	1.16557	0.665022	1.75268	0.0796572	0.999124	Megf6	0.0654048	0.865936	1	normal	2.21387	23984	0.989976	0.00110301	0.95126	0.00566984
1208.4	-0.73877	0.421521	-1.75263	0.0796657	0.999124	Taok1	0.0654124	0.86595	1	normal	2.21387	23984	0.989976	0.00110301	0.95126	0.00566984
2491.21	0.915755	0.522536	1.75252	0.0796845	0.999124	Dlec1	0.0654292	0.86598	1	normal	2.21387	23984	0.989976	0.00110301	0.95126	0.00566984
4128.87	0.734922	0.41942	1.75223	0.0797336	0.999124	Pde1a	0.0654732	0.866058	1	normal	2.21387	23984	0.989976	0.00110301	0.95126	0.00566984
503.499	-0.743913	0.424672	-1.75173	0.0798196	0.999124	Anapc2	0.0655501	0.866194	1	normal	2.21387	23984	0.989976	0.00110301	0.95126	0.00566984
19.012	-3.49523	1.99619	-1.75095	0.0799542	0.999124	Foxh1	0.0656705	0.866406	1	normal	2.21387	23984	0.989976	0.00110301	0.95126	0.00566984
12.7074	2.65918	1.51871	1.75095	0.079955	0.999124	Gcsam	0.0656713	0.866408	1	normal	2.21387	23984	0.989976	0.00110301	0.95126	0.00566984
33.9508	1.44734	0.826812	1.75051	0.0800308	0.999124	Dsg3	0.0657391	0.866527	1	normal	2.21387	23984	0.989976	0.00110301	0.95126	0.00566984
7.15536	-4.45695	2.54637	-1.75032	0.0800637	0.999124	LOC103690190	0.0657685	0.866579	1	normal	2.21387	23984	0.989976	0.00110301	0.95126	0.00566984
194.686	-1.02614	0.58627	-1.75028	0.0800692	0.999124	Hoxb7	0.0657734	0.866587	1	normal	2.21387	23984	0.989976	0.00110301	0.95126	0.00566984
5.18729	-4.34833	2.48439	-1.75026	0.0800731	0.999124	LOC108349272	0.065777	0.866594	1	normal	2.21387	23984	0.989976	0.00110301	0.95126	0.00566984
33.2449	2.66185	1.52144	1.74957	0.0801931	0.999124	LOC102553709	0.0658843	0.866782	1	normal	2.21387	23984	0.989976	0.00110301	0.95126	0.00566984
159.197	0.864721	0.494307	1.74936	0.0802287	0.999124	LOC108349800	0.0659162	0.866838	1	normal	2.21387	23984	0.989976	0.00110301	0.95126	0.00566984
243.195	-1.03	0.588808	-1.7493	0.0802383	0.999124	Pithd1	0.0659249	0.866853	1	normal	2.21387	23984	0.989976	0.00110301	0.95126	0.00566984
2830.13	-1.01706	0.581447	-1.7492	0.0802573	0.999124	Spsb3	0.0659418	0.866883	1	normal	2.21387	23984	0.989976	0.00110301	0.95126	0.00566984
449.634	0.90842	0.519381	1.74904	0.0802836	0.999124	Wwtr1	0.0659653	0.866924	1	normal	2.21387	23984	0.989976	0.00110301	0.95126	0.00566984
36.105	-2.37462	1.35782	-1.74885	0.0803173	0.999124	LOC108350796	0.0659955	0.866977	1	normal	2.21387	23984	0.989976	0.00110301	0.95126	0.00566984
5.93478	-3.30247	1.8887	-1.74854	0.08037	0.999124	Itih1	0.0660427	0.867059	1	normal	2.21387	23984	0.989976	0.00110301	0.95126	0.00566984
371.004	1.02992	0.589098	1.7483	0.0804125	0.999124	Spo11	0.0660807	0.867125	1	normal	2.21387	23984	0.989976	0.00110301	0.95126	0.00566984
70.78	1.35243	0.774116	1.74706	0.0806264	0.999124	Gpnmb	0.0662723	0.867458	1	normal	2.21387	23984	0.989976	0.00110301	0.95126	0.00566984
23535.7	-1.54595	0.884898	-1.74703	0.0806318	0.999124	Mex3d	0.0662771	0.867467	1	normal	2.21387	23984	0.989976	0.00110301	0.95126	0.00566984
920.01	-1.04408	0.597766	-1.74664	0.0807002	0.999124	Evi5l	0.0663384	0.867573	1	normal	2.21387	23984	0.989976	0.00110301	0.95126	0.00566984
67.3604	-1.36531	0.782057	-1.74579	0.0808472	0.999124	Tp73	0.06647	0.867801	1	normal	2.21387	23984	0.989976	0.00110301	0.95126	0.00566984
80.0701	1.28197	0.734335	1.74576	0.0808531	0.999124	LOC102552721	0.0664753	0.86781	1	normal	2.21387	23984	0.989976	0.00110301	0.95126	0.00566984
42.2688	2.30002	1.31754	1.74569	0.0808647	0.999124	LOC108348325	0.0664857	0.867828	1	normal	2.21387	23984	0.989976	0.00110301	0.95126	0.00566984
117.476	-1.25233	0.717463	-1.7455	0.0808973	0.999124	Set	0.0665149	0.867878	1	normal	2.21387	23984	0.989976	0.00110301	0.95126	0.00566984
1736.32	0.809235	0.463629	1.74544	0.080909	0.999124	Myo1e	0.0665254	0.867896	1	normal	2.21387	23984	0.989976	0.00110301	0.95126	0.00566984
212.265	-0.91175	0.522376	-1.74539	0.0809169	0.999124	Mapk1ip1	0.0665325	0.867908	1	normal	2.21387	23984	0.989976	0.00110301	0.95126	0.00566984
27.052	2.31284	1.32602	1.7442	0.0811251	0.999124	LOC108350691	0.0667189	0.868229	1	normal	2.21387	23984	0.989976	0.00110301	0.95126	0.00566984
45.9787	1.96671	1.12795	1.74362	0.0812246	0.999124	Vnn1	0.0668081	0.868382	1	normal	2.21387	23984	0.989976	0.00110301	0.95126	0.00566984
4.78482	-5.67023	3.25223	-1.74349	0.0812484	0.999124	Samt3	0.0668294	0.868418	1	normal	2.21387	23984	0.989976	0.00110301	0.95126	0.00566984
897.389	0.826656	0.474196	1.74328	0.0812844	0.999124	Plxna4	0.0668617	0.868473	1	normal	2.21387	23984	0.989976	0.00110301	0.95126	0.00566984
536.751	0.774895	0.444594	1.74293	0.0813461	0.999124	Agps	0.066917	0.868568	1	normal	2.21387	23984	0.989976	0.00110301	0.95126	0.00566984
6.72376	5.42792	3.11467	1.74269	0.0813872	0.999124	LOC500702	0.0669538	0.86863	1	normal	2.21387	23984	0.989976	0.00110301	0.95126	0.00566984
67.4377	1.50001	0.86089	1.7424	0.0814392	0.999124	Pnpla1	0.0670004	0.86871	1	normal	2.21387	23984	0.989976	0.00110301	0.95126	0.00566984
79.3227	1.36668	0.784416	1.74229	0.0814583	0.999124	LOC691083	0.0670175	0.868739	1	normal	2.21387	23984	0.989976	0.00110301	0.95126	0.00566984
32.261	1.63785	0.940067	1.74227	0.0814606	0.999124	Slc7a9	0.0670196	0.868742	1	normal	2.21387	23984	0.989976	0.00110301	0.95126	0.00566984
293.272	-0.980913	0.563028	-1.74221	0.0814716	0.999124	Ykt6	0.0670295	0.868759	1	normal	2.21387	23984	0.989976	0.00110301	0.95126	0.00566984
3.55946	5.42576	3.11434	1.74219	0.0814757	0.999124	LOC108349458	0.0670332	0.868765	1	normal	2.21387	23984	0.989976	0.00110301	0.95126	0.00566984
348.766	1.02411	0.587977	1.74176	0.0815511	0.999124	Dnal1	0.0671007	0.86888	1	normal	2.21387	23984	0.989976	0.00110301	0.95126	0.00566984
13581.5	-0.797769	0.458037	-1.74171	0.0815584	0.999124	Agpat3	0.0671072	0.868891	1	normal	2.21387	23984	0.989976	0.00110301	0.95126	0.00566984
48.5096	1.59698	0.916954	1.74162	0.0815753	0.999124	Gabrb3	0.0671224	0.868917	1	normal	2.21387	23984	0.989976	0.00110301	0.95126	0.00566984
812.192	0.682716	0.392006	1.7416	0.0815792	0.999124	LOC501349	0.0671259	0.868923	1	normal	2.21387	23984	0.989976	0.00110301	0.95126	0.00566984
108.002	1.28428	0.737447	1.74152	0.0815921	0.999124	LOC100359928	0.0671375	0.868943	1	normal	2.21387	23984	0.989976	0.00110301	0.95126	0.00566984
343.237	-1.29989	0.746657	-1.74095	0.0816926	0.999124	Tgoln2	0.0672276	0.869095	1	normal	2.21387	23984	0.989976	0.00110301	0.95126	0.00566984
172.217	-1.18278	0.679438	-1.74081	0.081716	0.999124	Setd6	0.0672486	0.869131	1	normal	2.21387	23984	0.989976	0.00110301	0.95126	0.00566984
935.045	-0.753146	0.432646	-1.74079	0.0817203	0.999124	Pfkp	0.0672524	0.869137	1	normal	2.21387	23984	0.989976	0.00110301	0.95126	0.00566984
105.782	1.13273	0.650743	1.74067	0.0817416	0.999124	LOC102548917	0.0672715	0.86917	1	normal	2.21387	23984	0.989976	0.00110301	0.95126	0.00566984
1137.01	0.790789	0.454334	1.74054	0.0817636	0.999124	Bach1	0.0672912	0.869203	1	normal	2.21387	23984	0.989976	0.00110301	0.95126	0.00566984
11.6034	3.56738	2.04982	1.74034	0.0817986	0.999124	Irx3	0.0673226	0.869256	1	normal	2.21387	23984	0.989976	0.00110301	0.95126	0.00566984
25.2252	2.0325	1.16806	1.74007	0.0818463	0.999124	Meiob	0.0673653	0.869328	1	normal	2.21387	23984	0.989976	0.00110301	0.95126	0.00566984
201.731	1.17588	0.675853	1.73985	0.0818862	0.999124	Mrpl1	0.0674011	0.869388	1	normal	2.21387	23984	0.989976	0.00110301	0.95126	0.00566984
455.368	0.958038	0.550696	1.73968	0.0819144	0.999124	Mctp2	0.0674264	0.869431	1	normal	2.21387	23984	0.989976	0.00110301	0.95126	0.00566984
633.221	-0.681586	0.391895	-1.73921	0.0819985	0.999124	Myl6	0.0675018	0.869558	1	normal	2.21387	23984	0.989976	0.00110301	0.95126	0.00566984
527.87	-0.838853	0.48235	-1.7391	0.0820176	0.999124	Ctr9	0.0675189	0.869586	1	normal	2.21387	23984	0.989976	0.00110301	0.95126	0.00566984
132.319	1.12032	0.644235	1.739	0.0820353	0.999124	RT1-Da	0.0675348	0.869613	1	normal	2.21387	23984	0.989976	0.00110301	0.95126	0.00566984
595.63	0.798269	0.459074	1.73887	0.0820585	0.999124	LOC108352432	0.0675556	0.869648	1	normal	2.21387	23984	0.989976	0.00110301	0.95126	0.00566984
168.328	1.25856	0.72438	1.73743	0.0823106	0.999124	Heph	0.0677817	0.870026	1	normal	2.21387	23984	0.989976	0.00110301	0.95126	0.00566984
118.804	1.25222	0.720732	1.73743	0.082311	0.999124	Atp6ap2	0.067782	0.870027	1	normal	2.21387	23984	0.989976	0.00110301	0.95126	0.00566984
63.0203	1.41221	0.812836	1.73739	0.0823185	0.999124	Syt13	0.0677888	0.870038	1	normal	2.21387	23984	0.989976	0.00110301	0.95126	0.00566984
472.729	0.987133	0.568215	1.73725	0.0823423	0.999124	LOC365791	0.0678102	0.870074	1	normal	2.21387	23984	0.989976	0.00110301	0.95126	0.00566984
7.3989	-2.81097	1.61823	-1.73707	0.0823752	0.999124	LOC102554604	0.0678397	0.870123	1	normal	2.21387	23984	0.989976	0.00110301	0.95126	0.00566984
168.042	-1.21286	0.698239	-1.73703	0.0823823	0.999124	LOC108349521	0.0678461	0.870134	1	normal	2.21387	23984	0.989976	0.00110301	0.95126	0.00566984
3225.39	0.707941	0.407616	1.73679	0.082425	0.999124	Ppp3ca	0.0678843	0.870197	1	normal	2.21387	23984	0.989976	0.00110301	0.95126	0.00566984
18.6559	2.65734	1.53005	1.73676	0.082429	0.999124	Igdcc3	0.067888	0.870203	1	normal	2.21387	23984	0.989976	0.00110301	0.95126	0.00566984
68.8202	-1.8853	1.08561	-1.73662	0.0824542	0.999124	Actn3	0.0679106	0.870241	1	normal	2.21387	23984	0.989976	0.00110301	0.95126	0.00566984
4.9499	-5.7213	3.29603	-1.73582	0.0825962	0.999124	Mir194-2	0.0680379	0.870452	1	normal	2.21387	23984	0.989976	0.00110301	0.95126	0.00566984
113.472	0.958571	0.552278	1.73567	0.0826224	0.999124	Grxcr1	0.0680615	0.870492	1	normal	2.21387	23984	0.989976	0.00110301	0.95126	0.00566984
401.876	0.709176	0.408686	1.73526	0.0826953	0.999124	Aatf	0.0681269	0.8706	1	normal	2.21387	23984	0.989976	0.00110301	0.95126	0.00566984
18.6915	2.22274	1.28095	1.73523	0.0827003	0.999124	LOC103694606	0.0681314	0.870607	1	normal	2.21387	23984	0.989976	0.00110301	0.95126	0.00566984
1237.92	0.808325	0.466099	1.73423	0.0828768	0.999124	Rbms1	0.0682898	0.870868	1	normal	2.21387	23984	0.989976	0.00110301	0.95126	0.00566984
160.132	1.04992	0.605433	1.73416	0.0828889	0.999124	Nrep	0.0683006	0.870886	1	normal	2.21387	23984	0.989976	0.00110301	0.95126	0.00566984
3.58555	-5.25734	3.0318	-1.73407	0.0829065	0.999124	Prg3	0.0683164	0.870912	1	normal	2.21387	23984	0.989976	0.00110301	0.95126	0.00566984
5770.54	1.21603	0.701298	1.73397	0.0829231	0.999124	Fhl4	0.0683313	0.870937	1	normal	2.21387	23984	0.989976	0.00110301	0.95126	0.00566984
23.3458	-2.15248	1.24179	-1.73337	0.0830304	0.999124	Slc6a12	0.0684277	0.871095	1	normal	2.21387	23984	0.989976	0.00110301	0.95126	0.00566984
982.63	-1.43812	0.829691	-1.73332	0.0830394	0.999124	LOC687560	0.0684358	0.871108	1	normal	2.21387	23984	0.989976	0.00110301	0.95126	0.00566984
23.5512	2.48137	1.43172	1.73314	0.0830707	0.999124	Gng13	0.0684638	0.871154	1	normal	2.21387	23984	0.989976	0.00110301	0.95126	0.00566984
162.562	1.44776	0.835382	1.73305	0.0830865	0.999124	Hectd2	0.068478	0.871178	1	normal	2.21387	23984	0.989976	0.00110301	0.95126	0.00566984
476.585	0.835986	0.482409	1.73294	0.0831065	0.999124	Dock5	0.068496	0.871207	1	normal	2.21387	23984	0.989976	0.00110301	0.95126	0.00566984
466.169	0.893238	0.51564	1.73229	0.0832219	0.999124	Dbn1	0.0685996	0.871377	1	normal	2.21387	23984	0.989976	0.00110301	0.95126	0.00566984
100.967	-1.47844	0.853584	-1.73204	0.0832665	0.999124	Phactr3	0.0686396	0.871442	1	normal	2.21387	23984	0.989976	0.00110301	0.95126	0.00566984
165.191	-1.09619	0.632923	-1.73195	0.0832821	0.999124	Fam98a	0.0686536	0.871465	1	normal	2.21387	23984	0.989976	0.00110301	0.95126	0.00566984
8.89297	-2.6234	1.51533	-1.73124	0.0834082	0.999124	LOC102550060	0.0687669	0.871649	1	normal	2.21387	23984	0.989976	0.00110301	0.95126	0.00566984
8.80118	3.62112	2.09168	1.7312	0.0834156	0.999124	LOC108348196	0.0687735	0.87166	1	normal	2.21387	23984	0.989976	0.00110301	0.95126	0.00566984
499.415	0.889052	0.513764	1.73047	0.0835468	0.999124	Slc22a24	0.0688914	0.871852	1	normal	2.21387	23984	0.989976	0.00110301	0.95126	0.00566984
1115.3	0.748907	0.432811	1.73033	0.083571	0.999124	Ipo11	0.0689131	0.871887	1	normal	2.21387	23984	0.989976	0.00110301	0.95126	0.00566984
171.545	-1.23021	0.711173	-1.72983	0.0836614	0.999124	Mtnr1b	0.0689943	0.872018	1	normal	2.21387	23984	0.989976	0.00110301	0.95126	0.00566984
2641.82	-0.751514	0.434629	-1.72909	0.0837929	0.999124	Pc	0.0691124	0.872209	1	normal	2.21387	23984	0.989976	0.00110301	0.95126	0.00566984
103.744	1.8978	1.09795	1.7285	0.0838986	0.999124	LOC102546723	0.0692074	0.872362	1	normal	2.21387	23984	0.989976	0.00110301	0.95126	0.00566984
65.5303	1.80338	1.04396	1.72745	0.0840876	0.999124	LOC100911283	0.0693773	0.872635	1	normal	2.21387	23984	0.989976	0.00110301	0.95126	0.00566984
82.0525	1.91506	1.10882	1.72713	0.0841451	0.999124	LOC691033	0.0694289	0.872718	1	normal	2.21387	23984	0.989976	0.00110301	0.95126	0.00566984
3.33244	-5.15312	2.98365	-1.72712	0.0841459	0.999124	Prss41	0.0694296	0.872719	1	normal	2.21387	23984	0.989976	0.00110301	0.95126	0.00566984
15.524	3.16208	1.83097	1.72699	0.0841686	0.999124	Gbp4	0.06945	0.872751	1	normal	2.21387	23984	0.989976	0.00110301	0.95126	0.00566984
14.9847	3.38963	1.96288	1.72686	0.0841926	0.999124	Sell	0.0694716	0.872786	1	normal	2.21387	23984	0.989976	0.00110301	0.95126	0.00566984
2158.52	0.710398	0.4114	1.72678	0.0842065	0.999124	Abca1	0.0694841	0.872806	1	normal	2.21387	23984	0.989976	0.00110301	0.95126	0.00566984
607.548	0.951939	0.551301	1.72671	0.0842193	0.999124	LOC103693699	0.0694956	0.872824	1	normal	2.21387	23984	0.989976	0.00110301	0.95126	0.00566984
6.2649	-6.06115	3.51062	-1.72652	0.084254	0.999124	Krt73	0.0695268	0.872874	1	normal	2.21387	23984	0.989976	0.00110301	0.95126	0.00566984
664.401	1.0298	0.596577	1.72618	0.0843142	0.999124	Zfpm2	0.0695808	0.87296	1	normal	2.21387	23984	0.989976	0.00110301	0.95126	0.00566984
159.178	1.19936	0.694894	1.72596	0.084355	0.999124	Parp3	0.0696176	0.873019	1	normal	2.21387	23984	0.989976	0.00110301	0.95126	0.00566984
7.82588	-2.73991	1.58752	-1.7259	0.0843647	0.999124	Ovol3	0.0696263	0.873033	1	normal	2.21387	23984	0.989976	0.00110301	0.95126	0.00566984
839.805	0.727016	0.421268	1.72578	0.0843872	0.999124	Zdhhc20	0.0696465	0.873065	1	normal	2.21387	23984	0.989976	0.00110301	0.95126	0.00566984
354.012	-1.13513	0.657759	-1.72575	0.0843917	0.999124	Spsb4	0.0696505	0.873071	1	normal	2.21387	23984	0.989976	0.00110301	0.95126	0.00566984
19.795	-2.52935	1.46595	-1.7254	0.0844555	0.999124	LOC103692581	0.0697079	0.873162	1	normal	2.21387	23984	0.989976	0.00110301	0.95126	0.00566984
219.952	1.45155	0.841437	1.72508	0.0845126	0.999124	Pax5	0.0697592	0.873244	1	normal	2.21387	23984	0.989976	0.00110301	0.95126	0.00566984
23.1149	-2.5292	1.46656	-1.72457	0.0846045	0.999124	Ndufaf4	0.0698418	0.873375	1	normal	2.21387	23984	0.989976	0.00110301	0.95126	0.00566984
87.1353	1.14089	0.661564	1.72454	0.0846112	0.999124	Ptgs2	0.0698479	0.873384	1	normal	2.21387	23984	0.989976	0.00110301	0.95126	0.00566984
270.816	-0.954011	0.553219	-1.72447	0.0846225	0.999124	Zfp831	0.069858	0.8734	1	normal	2.21387	23984	0.989976	0.00110301	0.95126	0.00566984
220.814	0.885124	0.513367	1.72415	0.0846801	0.999124	St3gal5	0.0699098	0.873482	1	normal	2.21387	23984	0.989976	0.00110301	0.95126	0.00566984
55.4335	-1.43842	0.834312	-1.72408	0.0846943	0.999124	Lsm10	0.0699226	0.873502	1	normal	2.21387	23984	0.989976	0.00110301	0.95126	0.00566984
1079.96	-0.975651	0.56595	-1.72392	0.0847229	0.999124	Dhx32	0.0699483	0.873543	1	normal	2.21387	23984	0.989976	0.00110301	0.95126	0.00566984
385.317	-0.863214	0.500747	-1.72385	0.0847344	0.999124	Ten1	0.0699586	0.873559	1	normal	2.21387	23984	0.989976	0.00110301	0.95126	0.00566984
355.375	0.90555	0.525498	1.72322	0.084848	0.999124	Alpk1	0.0700608	0.873721	1	normal	2.21387	23984	0.989976	0.00110301	0.95126	0.00566984
19.1911	3.13807	1.82123	1.72305	0.0848794	0.999124	Tyrobp	0.0700891	0.873765	1	normal	2.21387	23984	0.989976	0.00110301	0.95126	0.00566984
89.0976	1.92409	1.11691	1.72269	0.0849455	0.999124	Rexo2	0.0701485	0.873859	1	normal	2.21387	23984	0.989976	0.00110301	0.95126	0.00566984
49.809	2.14962	1.24795	1.72252	0.0849753	0.999124	Fcgr1a	0.0701753	0.873901	1	normal	2.21387	23984	0.989976	0.00110301	0.95126	0.00566984
42.4961	1.72168	0.99959	1.72239	0.0849988	0.999124	Nov	0.0701964	0.873934	1	normal	2.21387	23984	0.989976	0.00110301	0.95126	0.00566984
231.223	-1.09415	0.635345	-1.72213	0.0850453	0.999124	LOC102552207	0.0702383	0.873999	1	normal	2.21387	23984	0.989976	0.00110301	0.95126	0.00566984
346.499	-0.783473	0.454984	-1.72198	0.0850734	0.999124	Cdc16	0.0702635	0.874039	1	normal	2.21387	23984	0.989976	0.00110301	0.95126	0.00566984
45.1882	2.28438	1.32678	1.72175	0.0851142	0.999124	LOC108352836	0.0703003	0.874097	1	normal	2.21387	23984	0.989976	0.00110301	0.95126	0.00566984
107.525	1.256	0.72956	1.72159	0.0851443	0.999124	Adam26a	0.0703273	0.874139	1	normal	2.21387	23984	0.989976	0.00110301	0.95126	0.00566984
210.68	-0.788442	0.458067	-1.72124	0.0852078	0.999124	Psmc4	0.0703845	0.874228	1	normal	2.21387	23984	0.989976	0.00110301	0.95126	0.00566984
21.3342	2.57768	1.49768	1.72111	0.08523	0.999124	LOC108350689	0.0704044	0.874259	1	normal	2.21387	23984	0.989976	0.00110301	0.95126	0.00566984
188.096	1.18163	0.686619	1.72093	0.0852626	0.999124	Haghl	0.0704338	0.874305	1	normal	2.21387	23984	0.989976	0.00110301	0.95126	0.00566984
26.8094	-2.12221	1.23318	-1.72092	0.0852648	0.999124	Crnkl1	0.0704358	0.874308	1	normal	2.21387	23984	0.989976	0.00110301	0.95126	0.00566984
3.44961	-5.19395	3.01879	-1.72054	0.0853342	0.999124	Uroc1	0.0704982	0.874406	1	normal	2.21387	23984	0.989976	0.00110301	0.95126	0.00566984
5257.78	1.15188	0.6695	1.72051	0.0853396	0.999124	Cabs1	0.0705031	0.874413	1	normal	2.21387	23984	0.989976	0.00110301	0.95126	0.00566984
228.663	1.05737	0.61458	1.72048	0.0853458	0.999124	LOC100909830	0.0705086	0.874422	1	normal	2.21387	23984	0.989976	0.00110301	0.95126	0.00566984
17.0976	3.16767	1.84167	1.72	0.085433	0.999124	LOC108351183	0.0705871	0.874544	1	normal	2.21387	23984	0.989976	0.00110301	0.95126	0.00566984
1164.38	-0.909063	0.528709	-1.7194	0.0855413	0.999124	Wsb2	0.0706845	0.874695	1	normal	2.21387	23984	0.989976	0.00110301	0.95126	0.00566984
8.53301	-4.11099	2.39108	-1.7193	0.0855598	0.999124	Zglp1	0.0707012	0.874721	1	normal	2.21387	23984	0.989976	0.00110301	0.95126	0.00566984
56.0468	1.43008	0.831831	1.71919	0.085579	0.999124	Bst2	0.0707185	0.874748	1	normal	2.21387	23984	0.989976	0.00110301	0.95126	0.00566984
99.9619	-1.34608	0.783047	-1.71903	0.0856095	0.999124	Utp3	0.0707459	0.87479	1	normal	2.21387	23984	0.989976	0.00110301	0.95126	0.00566984
3.36217	-5.16581	3.00536	-1.71887	0.0856387	0.999124	LOC102555566	0.0707722	0.874831	1	normal	2.21387	23984	0.989976	0.00110301	0.95126	0.00566984
347.28	-0.743017	0.432544	-1.71779	0.0858356	0.999124	Cdc23	0.0709495	0.875105	1	normal	2.21387	23984	0.989976	0.00110301	0.95126	0.00566984
15.8891	3.37445	1.96447	1.71774	0.0858432	0.999124	RGD1561618	0.0709563	0.875115	1	normal	2.21387	23984	0.989976	0.00110301	0.95126	0.00566984
135.976	1.03689	0.603683	1.7176	0.0858689	0.999124	LOC102548730	0.0709795	0.875151	1	normal	2.21387	23984	0.989976	0.00110301	0.95126	0.00566984
4.34543	-5.54251	3.227	-1.71754	0.0858801	0.999124	Fam26d	0.0709895	0.875166	1	normal	2.21387	23984	0.989976	0.00110301	0.95126	0.00566984
8.24317	3.72149	2.16686	1.71746	0.0858948	0.999124	LOC108348155	0.0710028	0.875187	1	normal	2.21387	23984	0.989976	0.00110301	0.95126	0.00566984
147.972	-1.26235	0.73514	-1.71715	0.0859521	0.999124	Coq2	0.0710543	0.875266	1	normal	2.21387	23984	0.989976	0.00110301	0.95126	0.00566984
71.2124	-1.07078	0.623775	-1.71662	0.0860492	0.999124	Slc15a2	0.0711418	0.8754	1	normal	2.21387	23984	0.989976	0.00110301	0.95126	0.00566984
3372.79	-0.862488	0.502498	-1.7164	0.0860889	0.999124	Arf3	0.0711775	0.875455	1	normal	2.21387	23984	0.989976	0.00110301	0.95126	0.00566984
24.4552	-2.51253	1.46423	-1.71594	0.0861732	0.999124	LOC108350107	0.0712535	0.875571	1	normal	2.21387	23984	0.989976	0.00110301	0.95126	0.00566984
38.2008	2.35099	1.3702	1.7158	0.0861995	0.999124	Pdzd3	0.0712771	0.875607	1	normal	2.21387	23984	0.989976	0.00110301	0.95126	0.00566984
1407.72	0.847914	0.494284	1.71544	0.0862652	0.999124	Qpctl	0.0713363	0.875698	1	normal	2.21387	23984	0.989976	0.00110301	0.95126	0.00566984
18.7744	2.6253	1.5306	1.71521	0.086307	0.999124	LOC102549184	0.0713739	0.875755	1	normal	2.21387	23984	0.989976	0.00110301	0.95126	0.00566984
406.125	-1.13315	0.660761	-1.71491	0.0863615	0.999124	LOC102553085	0.071423	0.87583	1	normal	2.21387	23984	0.989976	0.00110301	0.95126	0.00566984
53.7054	1.53307	0.894043	1.71476	0.0863901	0.999124	LOC103691570	0.0714488	0.875869	1	normal	2.21387	23984	0.989976	0.00110301	0.95126	0.00566984
251.235	1.11076	0.647894	1.71442	0.0864522	0.999124	Smarcad1	0.0715047	0.875954	1	normal	2.21387	23984	0.989976	0.00110301	0.95126	0.00566984
91.1716	1.27014	0.741049	1.71398	0.0865328	0.999124	Nfkbid	0.0715773	0.876064	1	normal	2.21387	23984	0.989976	0.00110301	0.95126	0.00566984
4.5288	-5.58401	3.25803	-1.71392	0.0865426	0.999124	Krt85	0.0715862	0.876078	1	normal	2.21387	23984	0.989976	0.00110301	0.95126	0.00566984
944.494	0.767435	0.447781	1.71386	0.0865542	0.999124	Heg1	0.0715966	0.876094	1	normal	2.21387	23984	0.989976	0.00110301	0.95126	0.00566984
39.9475	1.49007	0.869694	1.71333	0.0866521	0.999124	LOC103692848	0.0716848	0.876227	1	normal	2.21387	23984	0.989976	0.00110301	0.95126	0.00566984
78.8044	-1.17089	0.683443	-1.71322	0.0866721	0.999124	Aplnr	0.0717028	0.876254	1	normal	2.21387	23984	0.989976	0.00110301	0.95126	0.00566984
396.701	-0.825925	0.482109	-1.71315	0.0866853	0.999124	LOC103693257	0.0717147	0.876272	1	normal	2.21387	23984	0.989976	0.00110301	0.95126	0.00566984
63.5579	-1.76872	1.03291	-1.71237	0.0868293	0.999124	Prim1	0.0718444	0.876468	1	normal	2.21387	23984	0.989976	0.00110301	0.95126	0.00566984
2091.78	-0.672124	0.392703	-1.71153	0.0869827	0.999124	Nudt3	0.0719827	0.876676	1	normal	2.21387	23984	0.989976	0.00110301	0.95126	0.00566984
2214.75	0.901251	0.526629	1.71136	0.0870152	0.999124	Fam174b	0.072012	0.87672	1	normal	2.21387	23984	0.989976	0.00110301	0.95126	0.00566984
72.8952	-1.25739	0.734784	-1.71123	0.0870382	0.999124	Lamtor2	0.0720327	0.876751	1	normal	2.21387	23984	0.989976	0.00110301	0.95126	0.00566984
24.046	-2.52545	1.47595	-1.71106	0.0870692	0.999124	Fibcd1	0.0720607	0.876793	1	normal	2.21387	23984	0.989976	0.00110301	0.95126	0.00566984
2743.03	-0.713028	0.416766	-1.71086	0.0871074	0.999124	Pja1	0.0720951	0.876845	1	normal	2.21387	23984	0.989976	0.00110301	0.95126	0.00566984
1374.55	-0.774149	0.452543	-1.71066	0.0871433	0.999124	Pfkfb2	0.0721275	0.876893	1	normal	2.21387	23984	0.989976	0.00110301	0.95126	0.00566984
55.2034	-1.26039	0.737128	-1.70987	0.0872902	0.999124	Zfp952	0.0722599	0.877091	1	normal	2.21387	23984	0.989976	0.00110301	0.95126	0.00566984
2751.48	-0.659088	0.385522	-1.7096	0.0873401	0.999124	Chd3	0.0723049	0.877158	1	normal	2.21387	23984	0.989976	0.00110301	0.95126	0.00566984
133.866	0.939345	0.549652	1.70898	0.0874541	0.999124	Cnep1r1	0.0724077	0.877311	1	normal	2.21387	23984	0.989976	0.00110301	0.95126	0.00566984
92.1891	1.21633	0.711737	1.70896	0.087459	0.999124	Fam198b	0.0724121	0.877318	1	normal	2.21387	23984	0.989976	0.00110301	0.95126	0.00566984
12.3507	3.7788	2.21123	1.70891	0.0874673	0.999124	LOC108350931	0.0724195	0.877329	1	normal	2.21387	23984	0.989976	0.00110301	0.95126	0.00566984
6.58555	4.44582	2.6017	1.70881	0.0874861	0.999124	LOC108352549	0.0724365	0.877354	1	normal	2.21387	23984	0.989976	0.00110301	0.95126	0.00566984
212.789	0.92454	0.54111	1.7086	0.0875251	0.999124	Zbtb46	0.0724717	0.877406	1	normal	2.21387	23984	0.989976	0.00110301	0.95126	0.00566984
1268.47	-1.22869	0.719279	-1.70823	0.0875937	0.999124	LOC681410	0.0725335	0.877498	1	normal	2.21387	23984	0.989976	0.00110301	0.95126	0.00566984
51.4288	-1.39543	0.817138	-1.7077	0.0876918	0.999124	LOC102552805	0.072622	0.877629	1	normal	2.21387	23984	0.989976	0.00110301	0.95126	0.00566984
54.176	1.93757	1.13467	1.7076	0.08771	0.999124	RGD1310166	0.0726384	0.877653	1	normal	2.21387	23984	0.989976	0.00110301	0.95126	0.00566984
96113.2	-1.4075	0.82434	-1.70742	0.0877433	0.999124	Hk1	0.0726685	0.877698	1	normal	2.21387	23984	0.989976	0.00110301	0.95126	0.00566984
439.263	-0.912057	0.534219	-1.70727	0.0877714	0.999124	Arcn1	0.0726938	0.877735	1	normal	2.21387	23984	0.989976	0.00110301	0.95126	0.00566984
5.2818	-4.92774	2.88637	-1.70725	0.0877762	0.999124	Sncg	0.0726981	0.877742	1	normal	2.21387	23984	0.989976	0.00110301	0.95126	0.00566984
52.7504	1.66941	0.977889	1.70716	0.0877925	0.999124	RGD1564308	0.0727129	0.877763	1	normal	2.21387	23984	0.989976	0.00110301	0.95126	0.00566984
67.4814	-1.60263	0.938817	-1.70707	0.0878087	0.999124	LOC102547473	0.0727275	0.877785	1	normal	2.21387	23984	0.989976	0.00110301	0.95126	0.00566984
[truncated: 22,721 more rows]

## Sheet: padj <= 0.05 and |log2FC| ≥ 2
baseMean	log2FoldChange	lfcSE	stat	pvalue	padj	id	pval	qval	lfdr	statistic	param.cutoff	param.N.cens	param.eta0	param.eta0.SE	param.sd	param.sd.SE
16.1416	21.104	2.81332	7.50146	6.31113e-14	3.12022e-10	LOC100909831	3.10862e-15	1.5215e-11	0.000261774	normal	2.21387	23984	0.989976	0.00110301	0.95126	0.00566984
16.1416	21.104	2.81332	7.50146	6.31113e-14	3.12022e-10	Olr491	3.10862e-15	1.5215e-11	0.000261774	normal	2.21387	23984	0.989976	0.00110301	0.95126	0.00566984
22.5288	8.06508	1.71664	4.69818	2.62494e-06	0.00493708	LOC108351452	7.85651e-07	0.00130541	0.00480231	normal	2.21387	23984	0.989976	0.00110301	0.95126	0.00566984
96.1498	6.50168	1.26921	5.12262	3.01319e-07	0.000744859	Ctsq	7.24088e-08	0.00017396	0.000611071	normal	2.21387	23984	0.989976	0.00110301	0.95126	0.00566984
22.9293	5.75859	1.44096	3.99637	6.43225e-05	0.049825	Fcrl3	2.65589e-05	0.020341	0.0414516	normal	2.21387	23984	0.989976	0.00110301	0.95126	0.00566984
44.8291	4.83429	1.15369	4.19028	2.78607e-05	0.032796	Ereg	1.05793e-05	0.011497	0.0414516	normal	2.21387	23984	0.989976	0.00110301	0.95126	0.00566984
178.136	4.66989	0.951845	4.90615	9.28833e-07	0.0019134	Hdc	2.50238e-07	0.000510322	0.00480231	normal	2.21387	23984	0.989976	0.00110301	0.95126	0.00566984
526.305	3.53856	0.696548	5.08014	3.77163e-07	0.000847588	Plek	9.27271e-08	0.000206294	0.00385463	normal	2.21387	23984	0.989976	0.00110301	0.95126	0.00566984
335.643	3.24745	0.604048	5.37615	7.60973e-08	0.000313521	Cmah	1.58958e-08	5.99757e-05	0.000261774	normal	2.21387	23984	0.989976	0.00110301	0.95126	0.00566984
1421.34	3.15976	0.603246	5.23794	1.62379e-07	0.00050175	LOC102549587	3.66418e-08	0.000106428	0.000261774	normal	2.21387	23984	0.989976	0.00110301	0.95126	0.00566984
113.423	3.15634	0.757406	4.1673	3.08232e-05	0.0346341	Tfec	1.18235e-05	0.0124432	0.0414516	normal	2.21387	23984	0.989976	0.00110301	0.95126	0.00566984
156.635	3.02172	0.654453	4.61717	3.89e-06	0.00574085	LOC102552189	1.21151e-06	0.00175449	0.00480231	normal	2.21387	23984	0.989976	0.00110301	0.95126	0.00566984
61.6886	2.8958	0.707114	4.09524	4.21729e-05	0.0434381	LOC103694303	1.66933e-05	0.0156352	0.0414516	normal	2.21387	23984	0.989976	0.00110301	0.95126	0.00566984
68.626	2.82483	0.695286	4.06284	4.84798e-05	0.0473271	Selp	1.94594e-05	0.0171538	0.0414516	normal	2.21387	23984	0.989976	0.00110301	0.95126	0.00566984
157.762	2.59155	0.553128	4.68526	2.79608e-06	0.00493708	Ednrb	8.42238e-07	0.00137256	0.00480231	normal	2.21387	23984	0.989976	0.00110301	0.95126	0.00566984
180.807	2.52852	0.623527	4.05518	5.00953e-05	0.0473271	Bank1	2.01739e-05	0.0175175	0.0414516	normal	2.21387	23984	0.989976	0.00110301	0.95126	0.00566984
107.148	2.23339	0.543327	4.11058	3.94673e-05	0.0424188	Ceacam1	1.5519e-05	0.0149315	0.0414516	normal	2.21387	23984	0.989976	0.00110301	0.95126	0.00566984
1540.41	2.12327	0.531387	3.99572	6.44984e-05	0.049825	Arhgap15	2.66388e-05	0.0203722	0.0551859	normal	2.21387	23984	0.989976	0.00110301	0.95126	0.00566984
1961.93	2.11427	0.399896	5.28706	1.24297e-07	0.000438947	C4a	2.72954e-08	8.84535e-05	0.000261774	normal	2.21387	23984	0.989976	0.00110301	0.95126	0.00566984
529.71	2.06587	0.513523	4.02294	5.74769e-05	0.0485126	Gpm6a	2.34669e-05	0.0190619	0.0414516	normal	2.21387	23984	0.989976	0.00110301	0.95126	0.00566984
825.31	2.00096	0.494327	4.04784	5.16922e-05	0.0473271	Pik3r5	2.08824e-05	0.0178675	0.0414516	normal	2.21387	23984	0.989976	0.00110301	0.95126	0.00566984
2983.69	-3.5247	0.876962	-4.01922	5.83917e-05	0.0485126	LOC108351567	2.38781e-05	0.0192409	0.0414516	normal	2.21387	23984	0.989976	0.00110301	0.95126	0.00566984
15.6611	-7.38742	1.83891	-4.01728	5.88745e-05	0.0485126	Stra8	2.40953e-05	0.0193343	0.0414516	normal	2.21387	23984	0.989976	0.00110301	0.95126	0.00566984
30.2565	-7.44039	1.73298	-4.29341	1.75946e-05	0.0221056	LOC108351765	6.37976e-06	0.00779096	0.0414516	normal	2.21387	23984	0.989976	0.00110301	0.95126	0.00566984
25.5325	-8.08159	1.7515	-4.6141	3.948e-06	0.00574085	LOC108351890	1.23141e-06	0.00177267	0.0414516	normal	2.21387	23984	0.989976	0.00110301	0.95126	0.00566984
29.3855	-8.2871	1.78939	-4.63124	3.63485e-06	0.00574085	LOC100912943	1.12431e-06	0.00167218	0.00480231	normal	2.21387	23984	0.989976	0.00110301	0.95126	0.00566984
17.7308	-21.8614	2.79057	-7.83405	4.724e-15	3.89258e-11	Krtap7-1	2.22045e-16	1.81131e-12	1.81131e-12	normal	2.21387	23984	0.989976	0.00110301	0.95126	0.00566984
17.7308	-21.8614	2.79057	-7.83405	4.724e-15	3.89258e-11	Krtap3-1	2.22045e-16	1.81131e-12	1.81131e-12	normal	2.21387	23984	0.989976	0.00110301	0.95126	0.00566984
17.9915	-21.8861	2.7834	-7.86308	3.74789e-15	3.89258e-11	Krt34	2.22045e-16	1.81131e-12	1.81131e-12	normal	2.21387	23984	0.989976	0.00110301	0.95126	0.00566984
