# Supplementary material for: Perinatal Exposure to Nicotine Alters Sperm RNA Profiles in Rats
Source: Front Endocrinol (Lausanne). 2022 May 4;13:893863. doi: 10.3389/fendo.2022.893863 (PMC9114732; doi:10.3389/fendo.2022.893863)
Supplement: Supplementary file 4 [file DataSheet_4.xlsx]

## Sheet: LRNA_NR_Control
baseMean	log2FoldChange	lfcSE	stat	pvalue	padj	id	pval	qval	lfdr	statistic	param.cutoff	param.N.cens	param.eta0	param.eta0.SE	param.sd	param.sd.SE
1691.45	1.91614	0.43126	4.44312	8.86652e-06	0.184802	C4a	1.00442e-09	2.51033e-05	3.58916e-05	normal	1.27666	23013	0.968415	0.00210082	0.727342	0.00638576
2070.09	1.81608	0.418561	4.33888	1.43213e-05	0.184802	LOC103689965	2.44049e-09	3.04974e-05	0.000251213	normal	1.27666	23013	0.968415	0.00210082	0.727342	0.00638576
215.784	2.01176	0.485855	4.14066	3.46302e-05	0.297912	C3	1.24919e-08	0.000104069	0.000362155	normal	1.27666	23013	0.968415	0.00210082	0.727342	0.00638576
1455.49	1.60949	0.404519	3.97876	6.92747e-05	0.311742	C4b	4.49321e-08	0.000214361	0.000362155	normal	1.27666	23013	0.968415	0.00210082	0.727342	0.00638576
62.8035	2.73323	0.691393	3.95322	7.71052e-05	0.311742	Selp	5.47447e-08	0.000231278	0.000362155	normal	1.27666	23013	0.968415	0.00210082	0.727342	0.00638576
69.0028	-3.26251	0.825875	-3.95037	7.80308e-05	0.311742	Rmt1	5.59629e-08	0.000233112	0.000527921	normal	1.27666	23013	0.968415	0.00210082	0.727342	0.00638576
159.477	2.3789	0.611834	3.88814	0.000101013	0.311742	Bank1	9.00719e-08	0.000295629	0.000527921	normal	1.27666	23013	0.968415	0.00210082	0.727342	0.00638576
17.7181	5.40405	1.40022	3.85942	0.000113656	0.311742	LOC103694893	1.11934e-07	0.000323424	0.000527921	normal	1.27666	23013	0.968415	0.00210082	0.727342	0.00638576
21.1093	5.14071	1.33686	3.84536	0.000120377	0.311742	Slpil2	1.2443e-07	0.000336515	0.000527921	normal	1.27666	23013	0.968415	0.00210082	0.727342	0.00638576
131.871	2.02685	0.529313	3.8292	0.00012856	0.311742	Itga4	1.40454e-07	0.000351035	0.000576184	normal	1.27666	23013	0.968415	0.00210082	0.727342	0.00638576
158.113	2.56642	0.674853	3.80293	0.000142998	0.311742	Msln	1.70866e-07	0.000377274	0.000576184	normal	1.27666	23013	0.968415	0.00210082	0.727342	0.00638576
8.14519	6.65108	1.75548	3.78875	0.000151407	0.311742	LOC108351415	1.89823e-07	0.000390746	0.000576184	normal	1.27666	23013	0.968415	0.00210082	0.727342	0.00638576
36.099	2.69022	0.71432	3.76613	0.000165798	0.311742	Cd38	2.24351e-07	0.000411109	0.000576184	normal	1.27666	23013	0.968415	0.00210082	0.727342	0.00638576
41.4569	-4.92904	1.3105	-3.76119	0.00016911	0.311742	Degs2	2.3267e-07	0.000415364	0.00115888	normal	1.27666	23013	0.968415	0.00210082	0.727342	0.00638576
24.822	3.89597	1.0453	3.72715	0.000193658	0.327331	LOC681341	2.98574e-07	0.00048389	0.00115888	normal	1.27666	23013	0.968415	0.00210082	0.727342	0.00638576
15.1954	-6.20515	1.67015	-3.71534	0.000202933	0.327331	Fam163b	3.25407e-07	0.000508303	0.00252787	normal	1.27666	23013	0.968415	0.00210082	0.727342	0.00638576
25.954	4.47	1.22005	3.66379	0.000248509	0.377266	LOC108351177	4.72301e-07	0.000676365	0.00252787	normal	1.27666	23013	0.968415	0.00210082	0.727342	0.00638576
160.545	2.07581	0.57515	3.60916	0.000307195	0.415403	Cmah	6.97279e-07	0.000885668	0.00252787	normal	1.27666	23013	0.968415	0.00210082	0.727342	0.00638576
46.7489	-3.06459	0.853175	-3.59198	0.000328173	0.415403	LOC100911964	7.87231e-07	0.000956682	0.00252787	normal	1.27666	23013	0.968415	0.00210082	0.727342	0.00638576
13.9962	-7.13712	1.98917	-3.58798	0.000333247	0.415403	LOC102547952	8.09727e-07	0.000973493	0.00252787	normal	1.27666	23013	0.968415	0.00210082	0.727342	0.00638576
16.2392	4.01002	1.11878	3.58428	0.000338014	0.415403	LOC100912942	8.31125e-07	0.000989151	0.00637853	normal	1.27666	23013	0.968415	0.00210082	0.727342	0.00638576
192.737	2.05705	0.582622	3.53067	0.000414509	0.486257	Itgam	1.20867e-06	0.00134382	0.00637853	normal	1.27666	23013	0.968415	0.00210082	0.727342	0.00638576
25.9291	-5.7998	1.65511	-3.50418	0.000458011	0.513929	LOC103694952	1.45154e-06	0.0015483	0.00637853	normal	1.27666	23013	0.968415	0.00210082	0.727342	0.00638576
10138.8	-1.73829	0.498033	-3.49031	0.000482453	0.518798	LOC108352752	1.59677e-06	0.00166282	0.0068539	normal	1.27666	23013	0.968415	0.00210082	0.727342	0.00638576
10.4625	-6.71762	1.93751	-3.46715	0.000526007	0.543008	LOC108348962	1.871e-06	0.00187047	0.0076901	normal	1.27666	23013	0.968415	0.00210082	0.727342	0.00638576
224.126	2.27367	0.660037	3.44476	0.00057156	0.567339	LOC100910286	2.17869e-06	0.0020943	0.0190108	normal	1.27666	23013	0.968415	0.00210082	0.727342	0.00638576
12.1766	-6.9363	2.06412	-3.36042	0.000778248	0.74389	LOC102555913	3.83488e-06	0.00340148	0.0190108	normal	1.27666	23013	0.968415	0.00210082	0.727342	0.00638576
17.0609	3.62273	1.08189	3.34852	0.000812434	0.748832	LOC102552590	4.14883e-06	0.00362682	0.0190108	normal	1.27666	23013	0.968415	0.00210082	0.727342	0.00638576
12.5996	-6.98555	2.09303	-3.33754	0.000845248	0.752213	Enho	4.46063e-06	0.00384428	0.0234873	normal	1.27666	23013	0.968415	0.00210082	0.727342	0.00638576
25.0861	2.90974	0.890397	3.26791	0.00108346	0.897764	Dhrs9	7.02442e-06	0.00553328	0.0234873	normal	1.27666	23013	0.968415	0.00210082	0.727342	0.00638576
448.754	1.72671	0.528495	3.26723	0.00108607	0.897764	Mitf	7.05539e-06	0.0055519	0.0234873	normal	1.27666	23013	0.968415	0.00210082	0.727342	0.00638576
305.3	1.43167	0.439129	3.26024	0.00111316	0.897764	Tf	7.3804e-06	0.00574509	0.0234873	normal	1.27666	23013	0.968415	0.00210082	0.727342	0.00638576
936.361	2.61353	0.81333	3.21337	0.00131189	0.999747	Hba-a1	9.96373e-06	0.00714434	0.0234873	normal	1.27666	23013	0.968415	0.00210082	0.727342	0.00638576
64.5147	2.06365	0.644842	3.20024	0.00137314	0.999747	LOC689757	1.08296e-05	0.00756522	0.0234873	normal	1.27666	23013	0.968415	0.00210082	0.727342	0.00638576
96.9278	1.80076	0.563112	3.19788	0.00138443	0.999747	Ednrb	1.09927e-05	0.00764208	0.0234873	normal	1.27666	23013	0.968415	0.00210082	0.727342	0.00638576
1268.06	1.83856	0.581045	3.16422	0.00155498	0.999747	Arhgap15	1.35893e-05	0.00877299	0.0234873	normal	1.27666	23013	0.968415	0.00210082	0.727342	0.00638576
17.3244	3.38081	1.07152	3.15515	0.00160415	0.999747	Lipc	1.43837e-05	0.0090874	0.0234873	normal	1.27666	23013	0.968415	0.00210082	0.727342	0.00638576
10.9226	-5.6964	1.80556	-3.15492	0.0016054	0.999747	LOC102555989	1.44041e-05	0.00909532	0.0234873	normal	1.27666	23013	0.968415	0.00210082	0.727342	0.00638576
154.838	2.41639	0.766739	3.15151	0.00162429	0.999747	St8sia4	1.47148e-05	0.00921454	0.0234873	normal	1.27666	23013	0.968415	0.00210082	0.727342	0.00638576
22.4064	3.55021	1.12772	3.14812	0.00164323	0.999747	LOC108351183	1.50293e-05	0.00933319	0.0234873	normal	1.27666	23013	0.968415	0.00210082	0.727342	0.00638576
22722.6	1.84387	0.587082	3.14073	0.00168525	0.999747	COX1	1.57378e-05	0.00959346	0.0522436	normal	1.27666	23013	0.968415	0.00210082	0.727342	0.00638576
185.515	-1.61863	0.528868	-3.06056	0.00220921	0.999747	Hells	2.57783e-05	0.0140661	0.0522436	normal	1.27666	23013	0.968415	0.00210082	0.727342	0.00638576
34.6101	2.91361	0.953256	3.05648	0.00223952	0.999747	LOC102556643	2.64261e-05	0.0143227	0.0522436	normal	1.27666	23013	0.968415	0.00210082	0.727342	0.00638576
28.9733	3.31492	1.08609	3.05216	0.00227202	0.999747	LOC100912196	2.71286e-05	0.014597	0.0522436	normal	1.27666	23013	0.968415	0.00210082	0.727342	0.00638576
181.646	-1.63922	0.537211	-3.05134	0.00227822	0.999747	LOC100911660	2.72635e-05	0.0146493	0.0522436	normal	1.27666	23013	0.968415	0.00210082	0.727342	0.00638576
105.113	2.46373	0.809319	3.0442	0.00233298	0.999747	LOC103695056	2.84686e-05	0.0151095	0.0522436	normal	1.27666	23013	0.968415	0.00210082	0.727342	0.00638576
8.90933	-5.39726	1.77581	-3.03932	0.00237112	0.999747	LOC103692393	2.93217e-05	0.0154286	0.0522436	normal	1.27666	23013	0.968415	0.00210082	0.727342	0.00638576
332.43	1.60917	0.533908	3.01395	0.00257874	0.999747	Flrt2	3.41622e-05	0.01714	0.0522436	normal	1.27666	23013	0.968415	0.00210082	0.727342	0.00638576
117.654	1.74497	0.579251	3.01246	0.00259139	0.999747	Lrrn4	3.4468e-05	0.0172427	0.0522436	normal	1.27666	23013	0.968415	0.00210082	0.727342	0.00638576
11.6936	-5.97763	1.98456	-3.01206	0.00259481	0.999747	Padi3	3.45508e-05	0.0172705	0.0583373	normal	1.27666	23013	0.968415	0.00210082	0.727342	0.00638576
6.85055	5.32735	1.78064	2.99182	0.00277318	0.999747	LOC103690608	3.89933e-05	0.0187764	0.0583373	normal	1.27666	23013	0.968415	0.00210082	0.727342	0.00638576
4197.8	2.26723	0.75867	2.98843	0.00280413	0.999747	Hbb	3.97883e-05	0.0190343	0.0583373	normal	1.27666	23013	0.968415	0.00210082	0.727342	0.00638576
16.6157	-4.13605	1.3974	-2.95982	0.00307819	0.999747	LOC108350737	4.71411e-05	0.0212693	0.0583373	normal	1.27666	23013	0.968415	0.00210082	0.727342	0.00638576
7.69639	-6.27385	2.14611	-2.92336	0.00346272	0.999747	LOC102546421	5.83851e-05	0.0242349	0.0583373	normal	1.27666	23013	0.968415	0.00210082	0.727342	0.00638576
949.949	1.43379	0.490837	2.92112	0.00348779	0.999747	Ebf1	5.91552e-05	0.0244208	0.0583373	normal	1.27666	23013	0.968415	0.00210082	0.727342	0.00638576
9.05821	4.17373	1.43123	2.91619	0.00354339	0.999747	LOC102546465	6.08793e-05	0.0248296	0.0583373	normal	1.27666	23013	0.968415	0.00210082	0.727342	0.00638576
136.779	-1.72702	0.595224	-2.90147	0.00371417	0.999747	Blzf1	6.63124e-05	0.0260558	0.0583373	normal	1.27666	23013	0.968415	0.00210082	0.727342	0.00638576
12.903	3.62849	1.25239	2.89726	0.00376443	0.999747	Mnda	6.79507e-05	0.0264081	0.0583373	normal	1.27666	23013	0.968415	0.00210082	0.727342	0.00638576
15.3429	3.3793	1.16649	2.89698	0.00376769	0.999747	LOC102547221	6.80577e-05	0.0264308	0.0583373	normal	1.27666	23013	0.968415	0.00210082	0.727342	0.00638576
43.6557	2.90055	1.00263	2.89294	0.00381655	0.999747	LOC103692231	6.96687e-05	0.0267694	0.0583373	normal	1.27666	23013	0.968415	0.00210082	0.727342	0.00638576
605.284	1.53116	0.529709	2.89057	0.00384542	0.999747	ATP8	7.06283e-05	0.0269677	0.0583373	normal	1.27666	23013	0.968415	0.00210082	0.727342	0.00638576
143.273	-1.63101	0.564721	-2.88816	0.003875	0.999747	Znf408	7.16176e-05	0.0271695	0.0583373	normal	1.27666	23013	0.968415	0.00210082	0.727342	0.00638576
850.174	1.51741	0.526528	2.88193	0.00395252	0.999747	Zeb2	7.42394e-05	0.027692	0.0583373	normal	1.27666	23013	0.968415	0.00210082	0.727342	0.00638576
47.1485	-3.13438	1.08841	-2.87978	0.00397951	0.999747	LOC108352696	7.5162e-05	0.0278717	0.0583373	normal	1.27666	23013	0.968415	0.00210082	0.727342	0.00638576
5.41852	6.05973	2.10514	2.87854	0.00399517	0.999747	LOC100912333	7.56998e-05	0.0279755	0.0583373	normal	1.27666	23013	0.968415	0.00210082	0.727342	0.00638576
614.984	1.55188	0.539127	2.87851	0.00399558	0.999747	Prkcb	7.5714e-05	0.0279782	0.0583373	normal	1.27666	23013	0.968415	0.00210082	0.727342	0.00638576
4515.91	1.51594	0.527369	2.87453	0.00404627	0.999747	ND5	7.74662e-05	0.0283115	0.0583373	normal	1.27666	23013	0.968415	0.00210082	0.727342	0.00638576
3265.85	1.91036	0.664674	2.87413	0.00405147	0.999747	LOC100134871	7.76467e-05	0.0283454	0.0583373	normal	1.27666	23013	0.968415	0.00210082	0.727342	0.00638576
8.63658	-5.53056	1.92613	-2.87134	0.00408737	0.999747	LOC108350457	7.88998e-05	0.0285787	0.0648678	normal	1.27666	23013	0.968415	0.00210082	0.727342	0.00638576
13.4961	-3.97658	1.38971	-2.86145	0.00421702	0.999747	Mir568	8.34996e-05	0.0294875	0.0648678	normal	1.27666	23013	0.968415	0.00210082	0.727342	0.00638576
598.805	-1.17715	0.412304	-2.85505	0.00430296	0.999747	Ppp2r2c	8.6612e-05	0.030077	0.0648678	normal	1.27666	23013	0.968415	0.00210082	0.727342	0.00638576
88.829	-2.52041	0.883895	-2.85148	0.00435158	0.999747	LOC102550067	8.83956e-05	0.030406	0.0648678	normal	1.27666	23013	0.968415	0.00210082	0.727342	0.00638576
5.78451	-5.85502	2.05458	-2.84973	0.00437558	0.999747	Gpr12	8.92817e-05	0.0305672	0.0736127	normal	1.27666	23013	0.968415	0.00210082	0.727342	0.00638576
69.7591	2.17589	0.765221	2.84348	0.00446234	0.999747	Cd200r1	9.25184e-05	0.0312056	0.0736127	normal	1.27666	23013	0.968415	0.00210082	0.727342	0.00638576
6.35775	5.18516	1.83051	2.83263	0.00461666	0.999747	LOC108353361	9.84017e-05	0.0323187	0.0736127	normal	1.27666	23013	0.968415	0.00210082	0.727342	0.00638576
6.94257	5.5012	1.94525	2.82802	0.00468367	0.999747	LOC100909761	0.000101007	0.0327931	0.0736127	normal	1.27666	23013	0.968415	0.00210082	0.727342	0.00638576
4.63482	5.834	2.06345	2.8273	0.00469426	0.999747	LOC108351421	0.000101421	0.0328676	0.0736127	normal	1.27666	23013	0.968415	0.00210082	0.727342	0.00638576
342.528	1.31213	0.465403	2.81935	0.00481209	0.999747	Gpm6a	0.000106083	0.033687	0.0736127	normal	1.27666	23013	0.968415	0.00210082	0.727342	0.00638576
6.47299	4.50401	1.59836	2.8179	0.00483384	0.999747	LOC108350291	0.000106954	0.0338365	0.0886179	normal	1.27666	23013	0.968415	0.00210082	0.727342	0.00638576
137.278	1.24878	0.444072	2.81212	0.00492161	0.999747	Rspo1	0.000110499	0.0345212	0.100139	normal	1.27666	23013	0.968415	0.00210082	0.727342	0.00638576
9.9319	4.62189	1.64997	2.80119	0.00509141	0.999747	Tubb1	0.000117504	0.0359245	0.100139	normal	1.27666	23013	0.968415	0.00210082	0.727342	0.00638576
22.8054	3.12136	1.11636	2.79601	0.00517373	0.999747	LOC102554041	0.000120969	0.0365967	0.100139	normal	1.27666	23013	0.968415	0.00210082	0.727342	0.00638576
171.48	1.16126	0.416981	2.78492	0.00535413	0.999747	Syk	0.000128718	0.0380502	0.100139	normal	1.27666	23013	0.968415	0.00210082	0.727342	0.00638576
11.0668	-5.90203	2.12076	-2.78298	0.00538626	0.999747	LOC103691346	0.00013012	0.0383061	0.100139	normal	1.27666	23013	0.968415	0.00210082	0.727342	0.00638576
216.962	1.49991	0.539068	2.78241	0.00539569	0.999747	Lsamp	0.000130533	0.0383811	0.135526	normal	1.27666	23013	0.968415	0.00210082	0.727342	0.00638576
42.3437	-2.91635	1.05486	-2.76467	0.00569801	0.999747	LOC102552446	0.000144076	0.041154	0.135526	normal	1.27666	23013	0.968415	0.00210082	0.727342	0.00638576
6507.27	1.57087	0.569002	2.76074	0.0057671	0.999747	COX3	0.000147254	0.0417819	0.135526	normal	1.27666	23013	0.968415	0.00210082	0.727342	0.00638576
222.258	2.17541	0.789921	2.75396	0.00588785	0.999747	Plek	0.000152882	0.0428737	0.135526	normal	1.27666	23013	0.968415	0.00210082	0.727342	0.00638576
66.8266	3.02508	1.10166	2.74593	0.00603405	0.999747	Slpi	0.000159822	0.0441852	0.135526	normal	1.27666	23013	0.968415	0.00210082	0.727342	0.00638576
214.626	2.01206	0.734533	2.73924	0.00615814	0.999747	Aoah	0.000165818	0.0452891	0.135526	normal	1.27666	23013	0.968415	0.00210082	0.727342	0.00638576
233.805	1.57075	0.573675	2.73806	0.00618036	0.999747	ND4L	0.000166903	0.0454859	0.135526	normal	1.27666	23013	0.968415	0.00210082	0.727342	0.00638576
52.6281	1.89489	0.694611	2.72799	0.0063722	0.999747	Prmt6	0.000176393	0.047172	0.135526	normal	1.27666	23013	0.968415	0.00210082	0.727342	0.00638576
530.374	1.45472	0.533665	2.72591	0.00641253	0.999747	Ptprc	0.000178417	0.0475234	0.135526	normal	1.27666	23013	0.968415	0.00210082	0.727342	0.00638576
6.13331	-5.94352	2.18113	-2.72497	0.00643078	0.999747	Crhr1	0.000179336	0.0476822	0.136365	normal	1.27666	23013	0.968415	0.00210082	0.727342	0.00638576
52.4489	1.88856	0.6961	2.71306	0.00666641	0.999747	LOC108348173	0.000191396	0.0497195	0.136365	normal	1.27666	23013	0.968415	0.00210082	0.727342	0.00638576
804.328	2.28083	0.842744	2.70643	0.006801	0.999747	LOC102549587	0.000198439	0.0508667	0.136365	normal	1.27666	23013	0.968415	0.00210082	0.727342	0.00638576
89.5927	2.51254	0.928864	2.70496	0.00683118	0.999747	Hck	0.000200034	0.0511223	0.136365	normal	1.27666	23013	0.968415	0.00210082	0.727342	0.00638576
23.8273	3.00065	1.11209	2.69821	0.00697143	0.999747	LOC102554746	0.00020752	0.0523017	0.136365	normal	1.27666	23013	0.968415	0.00210082	0.727342	0.00638576
13.3195	-4.04769	1.50352	-2.69215	0.00709934	0.999747	Mmp7	0.000214452	0.0533651	0.136365	normal	1.27666	23013	0.968415	0.00210082	0.727342	0.00638576
11.0106	-4.18607	1.55566	-2.69086	0.00712684	0.999747	LOC100911610	0.000215956	0.0535923	0.136365	normal	1.27666	23013	0.968415	0.00210082	0.727342	0.00638576
2536.29	-2.27944	0.848882	-2.68522	0.00724816	0.999747	Pitpnm1	0.000222646	0.0545878	0.136365	normal	1.27666	23013	0.968415	0.00210082	0.727342	0.00638576
139.14	-1.33196	0.496391	-2.68329	0.00729021	0.999747	Rnd2	0.000224985	0.0549303	0.136365	normal	1.27666	23013	0.968415	0.00210082	0.727342	0.00638576
8.23149	-6.36863	2.37595	-2.68045	0.00735224	0.999747	LOC108352336	0.000228456	0.0554332	0.136365	normal	1.27666	23013	0.968415	0.00210082	0.727342	0.00638576
1441.48	1.69991	0.636419	2.67105	0.00756145	0.999747	ND4	0.000240335	0.0571085	0.136365	normal	1.27666	23013	0.968415	0.00210082	0.727342	0.00638576
422.832	1.33976	0.502901	2.66406	0.00772048	0.999747	Rab8b	0.000249542	0.05836	0.136365	normal	1.27666	23013	0.968415	0.00210082	0.727342	0.00638576
65.217	1.7249	0.647522	2.66385	0.00772527	0.999747	Rasgrp2	0.000249821	0.0583974	0.136365	normal	1.27666	23013	0.968415	0.00210082	0.727342	0.00638576
41.2995	2.99404	1.12409	2.66352	0.00773289	0.999747	RGD1307182	0.000250267	0.0584568	0.166514	normal	1.27666	23013	0.968415	0.00210082	0.727342	0.00638576
17.2214	2.91378	1.10148	2.64533	0.00816104	0.999747	RGD1561778	0.000275843	0.0621994	0.166514	normal	1.27666	23013	0.968415	0.00210082	0.727342	0.00638576
99.6826	1.40052	0.530661	2.6392	0.00831011	0.999747	Tmem151a	0.000285005	0.0634777	0.166514	normal	1.27666	23013	0.968415	0.00210082	0.727342	0.00638576
4.89267	4.98769	1.89285	2.63502	0.00841315	0.999747	LOC108350943	0.000291415	0.0643536	0.166514	normal	1.27666	23013	0.968415	0.00210082	0.727342	0.00638576
55.6012	-2.5944	0.986899	-2.62884	0.00856766	0.999747	Pnpla5	0.000301145	0.0656551	0.166514	normal	1.27666	23013	0.968415	0.00210082	0.727342	0.00638576
111.421	1.55296	0.591365	2.62606	0.00863808	0.999747	Plin2	0.000305626	0.0662434	0.166514	normal	1.27666	23013	0.968415	0.00210082	0.727342	0.00638576
1328.36	1.65483	0.630688	2.62385	0.00869428	0.999747	Fn1	0.000309223	0.0667107	0.166514	normal	1.27666	23013	0.968415	0.00210082	0.727342	0.00638576
10.0167	-3.51815	1.34169	-2.62218	0.00873688	0.999747	LOC102546378	0.000311962	0.0670637	0.166514	normal	1.27666	23013	0.968415	0.00210082	0.727342	0.00638576
10.0167	-3.51815	1.34169	-2.62218	0.00873688	0.999747	LOC102555774	0.000311962	0.0670637	0.166514	normal	1.27666	23013	0.968415	0.00210082	0.727342	0.00638576
7.40774	-6.20843	2.36844	-2.62131	0.00875923	0.999747	LOC108353003	0.000313403	0.0672483	0.166514	normal	1.27666	23013	0.968415	0.00210082	0.727342	0.00638576
34.2808	-1.88272	0.718812	-2.61922	0.00881313	0.999747	LOC102549824	0.000316891	0.0676925	0.179011	normal	1.27666	23013	0.968415	0.00210082	0.727342	0.00638576
1106.91	1.21698	0.466644	2.60793	0.00910904	0.999747	Elmo1	0.000336343	0.0702177	0.179011	normal	1.27666	23013	0.968415	0.00210082	0.727342	0.00638576
23.9555	-3.2503	1.25073	-2.59871	0.00935738	0.999747	LOC102556043	0.000353059	0.0722981	0.179011	normal	1.27666	23013	0.968415	0.00210082	0.727342	0.00638576
8.64516	4.43831	1.71045	2.59482	0.00946399	0.999747	Pgr	0.000360345	0.0731802	0.179011	normal	1.27666	23013	0.968415	0.00210082	0.727342	0.00638576
71.9881	1.45146	0.559712	2.59322	0.00950821	0.999747	Epsti1	0.000363386	0.073544	0.179011	normal	1.27666	23013	0.968415	0.00210082	0.727342	0.00638576
24.8083	-1.95072	0.752611	-2.59193	0.00954385	0.999747	LOC108348580	0.000365845	0.0738365	0.179011	normal	1.27666	23013	0.968415	0.00210082	0.727342	0.00638576
5.93799	4.66797	1.80202	2.59041	0.00958624	0.999747	LOC108350715	0.00036878	0.0741833	0.179011	normal	1.27666	23013	0.968415	0.00210082	0.727342	0.00638576
29.0396	-2.93027	1.13147	-2.5898	0.00960324	0.999747	LOC102553536	0.00036996	0.0743221	0.179011	normal	1.27666	23013	0.968415	0.00210082	0.727342	0.00638576
36.1081	-1.86635	0.721704	-2.58603	0.00970872	0.999747	LOC102556154	0.000377317	0.0751794	0.179011	normal	1.27666	23013	0.968415	0.00210082	0.727342	0.00638576
16.4495	2.33507	0.903684	2.58395	0.00976763	0.999747	Ms4a4c	0.000381454	0.0756553	0.179011	normal	1.27666	23013	0.968415	0.00210082	0.727342	0.00638576
8.91265	3.81615	1.47888	2.58044	0.00986756	0.999747	LOC103691250	0.000388516	0.0764577	0.201926	normal	1.27666	23013	0.968415	0.00210082	0.727342	0.00638576
14.1551	3.04891	1.18454	2.57392	0.0100554	0.999747	Prph	0.000401943	0.0780783	0.201926	normal	1.27666	23013	0.968415	0.00210082	0.727342	0.00638576
91.0238	1.54801	0.603632	2.56449	0.0103327	0.999747	P2ry10	0.000422138	0.0804386	0.201926	normal	1.27666	23013	0.968415	0.00210082	0.727342	0.00638576
379.471	1.41837	0.553235	2.56378	0.0103538	0.999747	Fyb	0.000423695	0.0806168	0.201926	normal	1.27666	23013	0.968415	0.00210082	0.727342	0.00638576
9.78113	3.65394	1.42904	2.55692	0.0105602	0.999747	Ccl11	0.000439029	0.0823446	0.201926	normal	1.27666	23013	0.968415	0.00210082	0.727342	0.00638576
15.1044	-4.157	1.62782	-2.55372	0.0106579	0.999747	RGD1306282	0.000446367	0.0831541	0.201926	normal	1.27666	23013	0.968415	0.00210082	0.727342	0.00638576
7.6913	-6.27425	2.45895	-2.5516	0.010723	0.999747	LOC102554786	0.00045129	0.0836912	0.201926	normal	1.27666	23013	0.968415	0.00210082	0.727342	0.00638576
47.8669	2.74289	1.07563	2.55004	0.0107712	0.999747	Car3	0.00045495	0.0840873	0.201926	normal	1.27666	23013	0.968415	0.00210082	0.727342	0.00638576
4.22744	5.6974	2.24463	2.53823	0.0111414	0.999747	LOC108351766	0.000483493	0.0870875	0.201926	normal	1.27666	23013	0.968415	0.00210082	0.727342	0.00638576
12.2923	-4.72858	1.87235	-2.52548	0.0115541	0.999747	LOC103693030	0.000516201	0.0903431	0.201926	normal	1.27666	23013	0.968415	0.00210082	0.727342	0.00638576
24.1031	3.21822	1.27443	2.52522	0.0115626	0.999747	Serpinb10	0.000516887	0.0904094	0.201926	normal	1.27666	23013	0.968415	0.00210082	0.727342	0.00638576
57.2258	-1.48627	0.590097	-2.51869	0.0117792	0.999747	LOC102549942	0.000534444	0.09208	0.201926	normal	1.27666	23013	0.968415	0.00210082	0.727342	0.00638576
750.99	1.2427	0.493548	2.51788	0.0118062	0.999747	Gda	0.000536652	0.0922865	0.201926	normal	1.27666	23013	0.968415	0.00210082	0.727342	0.00638576
7.59515	-3.95859	1.57461	-2.514	0.0119369	0.999747	LOC108349612	0.000547387	0.0932797	0.201926	normal	1.27666	23013	0.968415	0.00210082	0.727342	0.00638576
8.50672	4.12204	1.64139	2.5113	0.0120286	0.999747	Cd300lb	0.000554972	0.0939708	0.201926	normal	1.27666	23013	0.968415	0.00210082	0.727342	0.00638576
24.5799	-3.36014	1.33851	-2.51035	0.0120611	0.999747	LOC102551204	0.000557675	0.0942149	0.201926	normal	1.27666	23013	0.968415	0.00210082	0.727342	0.00638576
789.294	1.50939	0.601621	2.50887	0.0121117	0.999747	LOC103694855	0.000561885	0.094593	0.201926	normal	1.27666	23013	0.968415	0.00210082	0.727342	0.00638576
11.1175	-6.80553	2.71605	-2.50568	0.0122218	0.999747	Olr229	0.000571106	0.0954119	0.201926	normal	1.27666	23013	0.968415	0.00210082	0.727342	0.00638576
124.634	1.3028	0.520417	2.50338	0.0123012	0.999747	Il16	0.000577803	0.0959988	0.201926	normal	1.27666	23013	0.968415	0.00210082	0.727342	0.00638576
26.6489	3.22572	1.28866	2.50316	0.012309	0.999747	RGD1559482	0.000578455	0.0960555	0.201926	normal	1.27666	23013	0.968415	0.00210082	0.727342	0.00638576
64.1036	-1.81088	0.723851	-2.50173	0.0123589	0.999747	RGD1563991	0.000582686	0.0964227	0.201926	normal	1.27666	23013	0.968415	0.00210082	0.727342	0.00638576
23.5487	-2.26697	0.908575	-2.49509	0.0125927	0.999747	Cyp2d1	0.000602651	0.098121	0.201926	normal	1.27666	23013	0.968415	0.00210082	0.727342	0.00638576
534.056	-1.08288	0.434389	-2.49288	0.0126712	0.999747	LOC103693768	0.000609423	0.0986848	0.201926	normal	1.27666	23013	0.968415	0.00210082	0.727342	0.00638576
12.2257	3.17698	1.27492	2.4919	0.0127063	0.999747	Il7r	0.000612463	0.0989359	0.201926	normal	1.27666	23013	0.968415	0.00210082	0.727342	0.00638576
8.08002	-5.44562	2.18733	-2.48962	0.0127881	0.999747	LOC103692430	0.000619573	0.0995184	0.201926	normal	1.27666	23013	0.968415	0.00210082	0.727342	0.00638576
10.9012	-4.50153	1.80942	-2.48783	0.0128526	0.999747	LOC108351283	0.000625199	0.0999746	0.201926	normal	1.27666	23013	0.968415	0.00210082	0.727342	0.00638576
36.467	2.5579	1.02821	2.48772	0.0128563	0.999747	Aqp1	0.000625526	0.100001	0.201926	normal	1.27666	23013	0.968415	0.00210082	0.727342	0.00638576
7.45059	-6.22824	2.50643	-2.4849	0.0129586	0.999747	Calcr	0.000634505	0.10072	0.201926	normal	1.27666	23013	0.968415	0.00210082	0.727342	0.00638576
263.68	1.24136	0.500559	2.47995	0.0131402	0.999747	Vcan	0.000650577	0.101983	0.201926	normal	1.27666	23013	0.968415	0.00210082	0.727342	0.00638576
6.19078	-5.96392	2.40518	-2.47962	0.0131523	0.999747	LOC502588	0.000651648	0.102066	0.201926	normal	1.27666	23013	0.968415	0.00210082	0.727342	0.00638576
3.68186	5.52413	2.22896	2.47834	0.0131995	0.999747	LOC103693606	0.000655857	0.102391	0.201926	normal	1.27666	23013	0.968415	0.00210082	0.727342	0.00638576
9.37917	-3.94033	1.59352	-2.47272	0.0134088	0.999747	2022-09-14	0.000674667	0.103818	0.201926	normal	1.27666	23013	0.968415	0.00210082	0.727342	0.00638576
159.836	2.44483	0.991409	2.46602	0.0136625	0.999747	Slfn4	0.000697773	0.105516	0.201926	normal	1.27666	23013	0.968415	0.00210082	0.727342	0.00638576
28.7509	2.54491	1.03342	2.46261	0.013793	0.999747	Igsf7	0.000709797	0.106376	0.201926	normal	1.27666	23013	0.968415	0.00210082	0.727342	0.00638576
63.1286	1.49202	0.60623	2.46115	0.0138493	0.999747	LOC102552189	0.000715012	0.106744	0.201926	normal	1.27666	23013	0.968415	0.00210082	0.727342	0.00638576
8.76689	4.47756	1.81998	2.46022	0.0138854	0.999747	LOC100910696	0.000718355	0.106979	0.201926	normal	1.27666	23013	0.968415	0.00210082	0.727342	0.00638576
9.73808	2.71791	1.1051	2.45942	0.013916	0.999747	LOC102555365	0.000721203	0.107178	0.201926	normal	1.27666	23013	0.968415	0.00210082	0.727342	0.00638576
46.6531	-1.94206	0.789728	-2.45916	0.0139264	0.999747	LOC108349554	0.000722176	0.107246	0.201926	normal	1.27666	23013	0.968415	0.00210082	0.727342	0.00638576
1417.23	1.48519	0.605617	2.45236	0.0141922	0.999747	Hbb-b1	0.000747122	0.108952	0.201926	normal	1.27666	23013	0.968415	0.00210082	0.727342	0.00638576
5.73263	6.14091	2.50571	2.45076	0.0142553	0.999747	LOC502907	0.000753098	0.109351	0.201926	normal	1.27666	23013	0.968415	0.00210082	0.727342	0.00638576
92.5228	-1.5914	0.649379	-2.45064	0.0142601	0.999747	Rbm24	0.000753551	0.109381	0.201926	normal	1.27666	23013	0.968415	0.00210082	0.727342	0.00638576
4.36575	4.82209	1.97039	2.44727	0.0143942	0.999747	LOC102551469	0.000766321	0.110223	0.201926	normal	1.27666	23013	0.968415	0.00210082	0.727342	0.00638576
6.86164	-6.10962	2.50107	-2.4428	0.0145737	0.999747	LOC102547697	0.000783564	0.111336	0.201926	normal	1.27666	23013	0.968415	0.00210082	0.727342	0.00638576
26.0845	-2.65783	1.08906	-2.44048	0.0146676	0.999747	LOC691189	0.000792649	0.111911	0.201926	normal	1.27666	23013	0.968415	0.00210082	0.727342	0.00638576
246.77	1.56487	0.641418	2.4397	0.0146995	0.999747	Bcat1	0.000795746	0.112106	0.201926	normal	1.27666	23013	0.968415	0.00210082	0.727342	0.00638576
208.018	1.51742	0.622925	2.43597	0.0148521	0.999747	Mef2c	0.000810642	0.11303	0.201926	normal	1.27666	23013	0.968415	0.00210082	0.727342	0.00638576
13.2506	-2.66263	1.09374	-2.43442	0.0149157	0.999747	LOC100911111	0.000816888	0.113411	0.201926	normal	1.27666	23013	0.968415	0.00210082	0.727342	0.00638576
32.5212	2.00877	0.826803	2.42957	0.0151169	0.999747	LOC102550250	0.000836765	0.114605	0.201926	normal	1.27666	23013	0.968415	0.00210082	0.727342	0.00638576
4144.47	1.5824	0.651407	2.4292	0.015132	0.999747	CYTB	0.000838271	0.114694	0.201926	normal	1.27666	23013	0.968415	0.00210082	0.727342	0.00638576
44.4979	1.38389	0.569839	2.42857	0.0151587	0.999747	Ebf2	0.00084092	0.11485	0.201926	normal	1.27666	23013	0.968415	0.00210082	0.727342	0.00638576
57.7005	1.62809	0.671052	2.42618	0.0152588	0.999747	Ncf4	0.000850917	0.115435	0.201926	normal	1.27666	23013	0.968415	0.00210082	0.727342	0.00638576
3.93254	5.5909	2.30669	2.42378	0.0153601	0.999747	LOC108351802	0.000861077	0.116021	0.201926	normal	1.27666	23013	0.968415	0.00210082	0.727342	0.00638576
19.4527	-3.28048	1.35449	-2.42194	0.0154381	0.999747	LOC103693772	0.00086894	0.11647	0.201926	normal	1.27666	23013	0.968415	0.00210082	0.727342	0.00638576
4.86748	4.79585	1.98279	2.41874	0.0155743	0.999747	LOC103690239	0.000882747	0.117246	0.201926	normal	1.27666	23013	0.968415	0.00210082	0.727342	0.00638576
122.023	1.59934	0.661405	2.41809	0.0156022	0.999747	Plac8	0.00088558	0.117403	0.201926	normal	1.27666	23013	0.968415	0.00210082	0.727342	0.00638576
114.403	1.93141	0.798781	2.41795	0.0156084	0.999747	LOC103690038	0.000886218	0.117439	0.201926	normal	1.27666	23013	0.968415	0.00210082	0.727342	0.00638576
4.89701	-5.61722	2.32503	-2.41597	0.0156932	0.999747	Hmx2	0.000894867	0.117915	0.201926	normal	1.27666	23013	0.968415	0.00210082	0.727342	0.00638576
164.538	1.49223	0.61776	2.41555	0.0157115	0.999747	Col6a5	0.000896745	0.118018	0.201926	normal	1.27666	23013	0.968415	0.00210082	0.727342	0.00638576
6.16215	4.2772	1.77111	2.41498	0.0157361	0.999747	LOC108351230	0.000899267	0.118156	0.201926	normal	1.27666	23013	0.968415	0.00210082	0.727342	0.00638576
69.2916	2.61916	1.08497	2.41404	0.0157766	0.999747	Cd36	0.000903416	0.118382	0.201926	normal	1.27666	23013	0.968415	0.00210082	0.727342	0.00638576
1706.75	1.65111	0.684208	2.41317	0.0158146	0.999747	LOC103694857	0.000907326	0.118593	0.201926	normal	1.27666	23013	0.968415	0.00210082	0.727342	0.00638576
14.5234	2.89924	1.20334	2.40932	0.0159821	0.999747	Slfn1	0.000924639	0.119517	0.201926	normal	1.27666	23013	0.968415	0.00210082	0.727342	0.00638576
93.9407	-2.17322	0.902125	-2.409	0.0159965	0.999747	LOC103694215	0.000926134	0.119595	0.201926	normal	1.27666	23013	0.968415	0.00210082	0.727342	0.00638576
24.4238	2.45744	1.0203	2.40855	0.0160159	0.999747	Hpgds	0.000928144	0.119701	0.201926	normal	1.27666	23013	0.968415	0.00210082	0.727342	0.00638576
45.7749	2.57923	1.07234	2.40522	0.0161626	0.999747	Hdc	0.000943455	0.120497	0.201926	normal	1.27666	23013	0.968415	0.00210082	0.727342	0.00638576
4.65302	4.92127	2.0477	2.40332	0.016247	0.999747	LOC689081	0.000952303	0.12095	0.201926	normal	1.27666	23013	0.968415	0.00210082	0.727342	0.00638576
144.98	1.39727	0.581471	2.403	0.0162614	0.999747	Adgre1	0.000953816	0.121027	0.201926	normal	1.27666	23013	0.968415	0.00210082	0.727342	0.00638576
116.523	1.96053	0.816045	2.40248	0.0162843	0.999747	Zfp74	0.000956225	0.12115	0.201926	normal	1.27666	23013	0.968415	0.00210082	0.727342	0.00638576
116.336	1.6742	0.696959	2.40216	0.0162988	0.999747	Il1rl1	0.000957752	0.121227	0.201926	normal	1.27666	23013	0.968415	0.00210082	0.727342	0.00638576
299.712	1.15948	0.482824	2.40146	0.0163299	0.999747	Nrp2	0.000961035	0.121393	0.201926	normal	1.27666	23013	0.968415	0.00210082	0.727342	0.00638576
66.1867	1.20771	0.504099	2.39578	0.0165851	0.999747	Upk3b	0.000988135	0.122735	0.201926	normal	1.27666	23013	0.968415	0.00210082	0.727342	0.00638576
14478	1.86061	0.77705	2.39446	0.016645	0.999747	Hba1	0.000994545	0.123046	0.201926	normal	1.27666	23013	0.968415	0.00210082	0.727342	0.00638576
571.31	1.37552	0.574464	2.39444	0.0166457	0.999747	Pik3r5	0.000994618	0.12305	0.201926	normal	1.27666	23013	0.968415	0.00210082	0.727342	0.00638576
7.20989	-6.18072	2.58129	-2.39443	0.0166462	0.999747	Vom1r88	0.000994668	0.123052	0.201926	normal	1.27666	23013	0.968415	0.00210082	0.727342	0.00638576
18.4025	-2.55286	1.06629	-2.39417	0.0166583	0.999747	LOC102548089	0.000995961	0.123115	0.201926	normal	1.27666	23013	0.968415	0.00210082	0.727342	0.00638576
3.76847	5.53949	2.31573	2.39211	0.0167516	0.999747	LOC108349935	0.00100599	0.123596	0.201926	normal	1.27666	23013	0.968415	0.00210082	0.727342	0.00638576
138.865	1.3964	0.583822	2.39182	0.016765	0.999747	Csf1r	0.00100743	0.123664	0.201926	normal	1.27666	23013	0.968415	0.00210082	0.727342	0.00638576
19.2476	2.69724	1.128	2.39117	0.0167946	0.999747	Olr1584	0.00101063	0.123816	0.266107	normal	1.27666	23013	0.968415	0.00210082	0.727342	0.00638576
4.08192	5.64528	2.36605	2.38595	0.0170351	0.999747	LOC102556460	0.00103671	0.125505	0.266107	normal	1.27666	23013	0.968415	0.00210082	0.727342	0.00638576
24.8015	3.16936	1.33038	2.3823	0.0172051	0.999747	Wfdc21	0.00105533	0.126685	0.266107	normal	1.27666	23013	0.968415	0.00210082	0.727342	0.00638576
315.519	1.34784	0.566743	2.37822	0.0173963	0.999747	Ldb2	0.00107643	0.128	0.266107	normal	1.27666	23013	0.968415	0.00210082	0.727342	0.00638576
14.3824	-2.83177	1.19128	-2.37707	0.0174506	0.999747	LOC108348619	0.00108247	0.128371	0.266107	normal	1.27666	23013	0.968415	0.00210082	0.727342	0.00638576
9.65443	3.05202	1.28395	2.37706	0.0174514	0.999747	Lst1	0.00108255	0.128377	0.266107	normal	1.27666	23013	0.968415	0.00210082	0.727342	0.00638576
16.646	-2.69436	1.13349	-2.37705	0.0174516	0.999747	RGD1624210	0.00108258	0.128378	0.266107	normal	1.27666	23013	0.968415	0.00210082	0.727342	0.00638576
11.3033	-4.5319	1.90768	-2.37561	0.0175199	0.999747	Ces1c	0.00109018	0.128843	0.266107	normal	1.27666	23013	0.968415	0.00210082	0.727342	0.00638576
15.5728	2.3513	0.990209	2.37455	0.0175703	0.999747	LOC108352496	0.0010958	0.129185	0.294092	normal	1.27666	23013	0.968415	0.00210082	0.727342	0.00638576
195.074	-1.13441	0.479252	-2.36705	0.0179303	0.999747	LOC314140	0.00113636	0.131823	0.294092	normal	1.27666	23013	0.968415	0.00210082	0.727342	0.00638576
45.3014	-2.2201	0.937958	-2.36695	0.0179354	0.999747	Slc28a1	0.00113693	0.13186	0.294092	normal	1.27666	23013	0.968415	0.00210082	0.727342	0.00638576
505.792	1.04942	0.443739	2.36495	0.0180327	0.999747	Gpc3	0.001148	0.132565	0.294092	normal	1.27666	23013	0.968415	0.00210082	0.727342	0.00638576
8.98737	-4.61404	1.95266	-2.36295	0.0181303	0.999747	LOC103694217	0.00115916	0.13327	0.294092	normal	1.27666	23013	0.968415	0.00210082	0.727342	0.00638576
788.181	1.14004	0.482493	2.36281	0.0181369	0.999747	Zdhhc14	0.00115991	0.133317	0.294092	normal	1.27666	23013	0.968415	0.00210082	0.727342	0.00638576
287.27	-1.84276	0.780503	-2.36099	0.018226	0.999747	Tppp	0.00117014	0.133957	0.294092	normal	1.27666	23013	0.968415	0.00210082	0.727342	0.00638576
481.547	1.40749	0.596691	2.35883	0.0183327	0.999747	Bnc2	0.00118243	0.13472	0.294092	normal	1.27666	23013	0.968415	0.00210082	0.727342	0.00638576
67.2049	1.46849	0.624063	2.35312	0.0186168	0.999747	Myo16	0.00121546	0.136733	0.294092	normal	1.27666	23013	0.968415	0.00210082	0.727342	0.00638576
195.516	1.15335	0.490505	2.35135	0.0187053	0.999747	Cped1	0.00122582	0.137354	0.294092	normal	1.27666	23013	0.968415	0.00210082	0.727342	0.00638576
6170.16	1.38824	0.591358	2.34754	0.0188978	0.999747	COX2	0.00124849	0.138697	0.294092	normal	1.27666	23013	0.968415	0.00210082	0.727342	0.00638576
9.16556	3.563	1.51936	2.34506	0.019024	0.999747	Hbq1b	0.00126347	0.139571	0.294092	normal	1.27666	23013	0.968415	0.00210082	0.727342	0.00638576
60.6369	-2.68309	1.14457	-2.34419	0.0190685	0.999747	LOC102546356	0.00126875	0.139877	0.294092	normal	1.27666	23013	0.968415	0.00210082	0.727342	0.00638576
5.32836	-5.74959	2.45489	-2.34209	0.0191758	0.999747	LOC108348512	0.00128157	0.140614	0.294092	normal	1.27666	23013	0.968415	0.00210082	0.727342	0.00638576
202.713	1.17323	0.501428	2.33978	0.0192949	0.999747	Muc16	0.00129584	0.141427	0.294092	normal	1.27666	23013	0.968415	0.00210082	0.727342	0.00638576
9.98467	3.02515	1.29394	2.33793	0.0193908	0.999747	Tex12	0.00130739	0.142079	0.294092	normal	1.27666	23013	0.968415	0.00210082	0.727342	0.00638576
4.77674	4.35167	1.86585	2.33227	0.0196867	0.999747	Cxcl3	0.00134331	0.14407	0.294092	normal	1.27666	23013	0.968415	0.00210082	0.727342	0.00638576
19.4156	2.80245	1.20174	2.332	0.0197009	0.999747	Tnfrsf26	0.00134504	0.144165	0.294092	normal	1.27666	23013	0.968415	0.00210082	0.727342	0.00638576
5.02105	4.80823	2.06187	2.33198	0.0197019	0.999747	LOC108353343	0.00134517	0.144172	0.294092	normal	1.27666	23013	0.968415	0.00210082	0.727342	0.00638576
734.895	0.935262	0.401063	2.33196	0.0197029	0.999747	Kcnip4	0.0013453	0.144178	0.294092	normal	1.27666	23013	0.968415	0.00210082	0.727342	0.00638576
5.3625	-5.74965	2.46948	-2.32828	0.0198971	0.999747	LOC103692507	0.00136911	0.145468	0.294092	normal	1.27666	23013	0.968415	0.00210082	0.727342	0.00638576
80.4289	1.78375	0.766311	2.32771	0.0199273	0.999747	Cd53	0.00137283	0.145668	0.294092	normal	1.27666	23013	0.968415	0.00210082	0.727342	0.00638576
17.018	-2.80054	1.2044	-2.32525	0.0200586	0.999747	Btn1a1	0.00138905	0.146531	0.294092	normal	1.27666	23013	0.968415	0.00210082	0.727342	0.00638576
7.47554	4.12919	1.77748	2.32306	0.0201758	0.999747	LOC103694449	0.00140361	0.147298	0.294092	normal	1.27666	23013	0.968415	0.00210082	0.727342	0.00638576
14.2178	-3.74576	1.61448	-2.3201	0.0203354	0.999747	Gfy	0.00142353	0.148334	0.294092	normal	1.27666	23013	0.968415	0.00210082	0.727342	0.00638576
23.1599	2.0866	0.899384	2.32003	0.0203391	0.999747	Fcmr	0.001424	0.148358	0.294092	normal	1.27666	23013	0.968415	0.00210082	0.727342	0.00638576
12054.8	1.8219	0.785956	2.31807	0.0204456	0.999747	Hba2	0.00143736	0.149045	0.294092	normal	1.27666	23013	0.968415	0.00210082	0.727342	0.00638576
30.8306	2.01071	0.868235	2.31586	0.020566	0.999747	Lrrc32	0.00145253	0.149816	0.294092	normal	1.27666	23013	0.968415	0.00210082	0.727342	0.00638576
1021.59	1.42168	0.614595	2.31319	0.0207121	0.999747	ND1	0.00147104	0.150747	0.294092	normal	1.27666	23013	0.968415	0.00210082	0.727342	0.00638576
75.2393	-1.76555	0.763483	-2.3125	0.0207503	0.999747	Slc25a45	0.00147589	0.150989	0.294092	normal	1.27666	23013	0.968415	0.00210082	0.727342	0.00638576
8.47589	3.18172	1.37598	2.31233	0.0207593	0.999747	LOC103694882	0.00147704	0.151046	0.294092	normal	1.27666	23013	0.968415	0.00210082	0.727342	0.00638576
8.47589	3.18172	1.37598	2.31233	0.0207593	0.999747	LOC103694880	0.00147704	0.151046	0.294092	normal	1.27666	23013	0.968415	0.00210082	0.727342	0.00638576
627.284	-1.09549	0.47396	-2.31135	0.0208135	0.999747	LOC690468	0.00148394	0.151388	0.294092	normal	1.27666	23013	0.968415	0.00210082	0.727342	0.00638576
16.0095	-2.9425	1.27484	-2.30814	0.0209915	0.999747	Ripply1	0.00150671	0.152507	0.294092	normal	1.27666	23013	0.968415	0.00210082	0.727342	0.00638576
37.2112	-1.70789	0.740588	-2.30613	0.0211034	0.999747	Atp6v1g3	0.0015211	0.153205	0.294092	normal	1.27666	23013	0.968415	0.00210082	0.727342	0.00638576
2946.04	-1.18989	0.516082	-2.30562	0.0211319	0.999747	LOC108352751	0.00152478	0.153382	0.294092	normal	1.27666	23013	0.968415	0.00210082	0.727342	0.00638576
153.663	1.29506	0.561815	2.30513	0.0211594	0.999747	MGC116197	0.00152833	0.153552	0.294092	normal	1.27666	23013	0.968415	0.00210082	0.727342	0.00638576
12.6338	3.15597	1.36934	2.30473	0.0211816	0.999747	LOC103694371	0.00153118	0.15369	0.387476	normal	1.27666	23013	0.968415	0.00210082	0.727342	0.00638576
3.20785	5.30745	2.30595	2.30164	0.0213557	0.999747	LOC102549861	0.00155376	0.155049	0.387476	normal	1.27666	23013	0.968415	0.00210082	0.727342	0.00638576
133.192	-2.19846	0.95627	-2.29899	0.0215055	0.999747	LOC689303	0.0015733	0.156212	0.387476	normal	1.27666	23013	0.968415	0.00210082	0.727342	0.00638576
53.5793	-2.69912	1.17554	-2.29607	0.021672	0.999747	LOC102553529	0.00159514	0.157499	0.387476	normal	1.27666	23013	0.968415	0.00210082	0.727342	0.00638576
12.7975	3.01802	1.31542	2.29434	0.021771	0.999747	LOC108352024	0.00160819	0.158262	0.387476	normal	1.27666	23013	0.968415	0.00210082	0.727342	0.00638576
40.2351	-2.44455	1.0655	-2.29427	0.0217749	0.999747	Gpr55	0.0016087	0.158292	0.413433	normal	1.27666	23013	0.968415	0.00210082	0.727342	0.00638576
11.0506	2.66474	1.16645	2.28448	0.0223431	0.999747	C3ar1	0.00168448	0.162812	0.413433	normal	1.27666	23013	0.968415	0.00210082	0.727342	0.00638576
139.646	1.1104	0.48622	2.28373	0.0223873	0.999747	Stk17b	0.00169043	0.16316	0.413433	normal	1.27666	23013	0.968415	0.00210082	0.727342	0.00638576
3.90085	-5.2804	2.31453	-2.28142	0.0225238	0.999747	LOC102551825	0.00170889	0.164234	0.413433	normal	1.27666	23013	0.968415	0.00210082	0.727342	0.00638576
563.405	-1.07784	0.472462	-2.28132	0.0225293	0.999747	LOC685963	0.00170964	0.164277	0.413433	normal	1.27666	23013	0.968415	0.00210082	0.727342	0.00638576
555.579	1.60972	0.70626	2.27922	0.0226542	0.999747	Atp8b4	0.0017266	0.165256	0.413433	normal	1.27666	23013	0.968415	0.00210082	0.727342	0.00638576
6.0175	3.52331	1.54805	2.27596	0.0228484	0.999747	Gypa	0.00175314	0.166771	0.413433	normal	1.27666	23013	0.968415	0.00210082	0.727342	0.00638576
69709.1	1.76205	0.776004	2.27067	0.0231672	0.999747	Rmrp	0.00179706	0.169239	0.413433	normal	1.27666	23013	0.968415	0.00210082	0.727342	0.00638576
39.9928	-1.71391	0.755359	-2.26901	0.0232679	0.999747	Ppp1r3g	0.00181104	0.170014	0.413433	normal	1.27666	23013	0.968415	0.00210082	0.727342	0.00638576
48.4474	-1.77563	0.782738	-2.26848	0.0232998	0.999747	Gpr182	0.00181547	0.170258	0.413433	normal	1.27666	23013	0.968415	0.00210082	0.727342	0.00638576
78.194	-1.83428	0.809582	-2.26571	0.0234689	0.999747	LOC108351004	0.00183907	0.171553	0.413433	normal	1.27666	23013	0.968415	0.00210082	0.727342	0.00638576
107.42	-1.53552	0.677829	-2.26535	0.0234915	0.999747	LOC102550078	0.00184222	0.171725	0.413433	normal	1.27666	23013	0.968415	0.00210082	0.727342	0.00638576
158.716	1.37669	0.607937	2.26453	0.0235418	0.999747	Cfh	0.00184927	0.172109	0.413433	normal	1.27666	23013	0.968415	0.00210082	0.727342	0.00638576
20.7706	2.59892	1.14923	2.26144	0.0237319	0.999747	LOC108351339	0.00187602	0.173553	0.413433	normal	1.27666	23013	0.968415	0.00210082	0.727342	0.00638576
139.924	-1.22461	0.54231	-2.25815	0.0239366	0.999747	Loxhd1	0.00190501	0.175099	0.413433	normal	1.27666	23013	0.968415	0.00210082	0.727342	0.00638576
3.44307	5.40307	2.39698	2.25412	0.0241888	0.999747	LOC100910420	0.00194098	0.17699	0.413433	normal	1.27666	23013	0.968415	0.00210082	0.727342	0.00638576
9.72302	-3.58546	1.5923	-2.25175	0.0243379	0.999747	LOC102549352	0.00196238	0.178101	0.413433	normal	1.27666	23013	0.968415	0.00210082	0.727342	0.00638576
3.70835	4.6129	2.04935	2.25091	0.0243914	0.999747	LOC102550875	0.00197009	0.178499	0.413433	normal	1.27666	23013	0.968415	0.00210082	0.727342	0.00638576
9.75099	-4.30361	1.91473	-2.24763	0.0245997	0.999747	LOC102552167	0.00200022	0.180039	0.413433	normal	1.27666	23013	0.968415	0.00210082	0.727342	0.00638576
11.4038	2.62808	1.17098	2.24434	0.0248103	0.999747	Ncr3	0.00203088	0.181587	0.413433	normal	1.27666	23013	0.968415	0.00210082	0.727342	0.00638576
8.61185	3.24866	1.44921	2.24168	0.0249819	0.999747	LOC108348389	0.002056	0.18284	0.413433	normal	1.27666	23013	0.968415	0.00210082	0.727342	0.00638576
89.4482	1.79533	0.80095	2.2415	0.0249937	0.999747	LOC108349660	0.00205773	0.182926	0.413433	normal	1.27666	23013	0.968415	0.00210082	0.727342	0.00638576
8.24481	-4.12242	1.84039	-2.23997	0.0250929	0.999747	LOC103692671	0.00207233	0.183647	0.413433	normal	1.27666	23013	0.968415	0.00210082	0.727342	0.00638576
249.695	-1.58037	0.706517	-2.23685	0.0252962	0.999747	RGD1310587	0.00210237	0.185117	0.413433	normal	1.27666	23013	0.968415	0.00210082	0.727342	0.00638576
89.4857	1.88455	0.842555	2.2367	0.0253057	0.999747	LOC102552490	0.00210378	0.185186	0.413433	normal	1.27666	23013	0.968415	0.00210082	0.727342	0.00638576
4.88087	5.90979	2.64393	2.23523	0.0254023	0.999747	LOC100909899	0.00211812	0.18588	0.413433	normal	1.27666	23013	0.968415	0.00210082	0.727342	0.00638576
13.3815	3.15156	1.41024	2.23477	0.0254326	0.999747	LOC103692561	0.00212264	0.186099	0.413433	normal	1.27666	23013	0.968415	0.00210082	0.727342	0.00638576
326.617	1.19438	0.535303	2.23123	0.0256662	0.999747	Dgkg	0.00215753	0.187768	0.413433	normal	1.27666	23013	0.968415	0.00210082	0.727342	0.00638576
19.0375	2.12107	0.9511	2.23013	0.025739	0.999747	Vom2r53	0.00216845	0.188286	0.413433	normal	1.27666	23013	0.968415	0.00210082	0.727342	0.00638576
7.44439	3.1583	1.41633	2.22992	0.0257529	0.999747	Ppp1r1a	0.00217055	0.188385	0.413433	normal	1.27666	23013	0.968415	0.00210082	0.727342	0.00638576
110.67	1.11129	0.498789	2.22797	0.0258825	0.999747	Slfn3	0.00219006	0.189303	0.413433	normal	1.27666	23013	0.968415	0.00210082	0.727342	0.00638576
23.4602	-2.25652	1.01344	-2.22658	0.0259752	0.999747	RT1-CE6	0.00220407	0.189958	0.413433	normal	1.27666	23013	0.968415	0.00210082	0.727342	0.00638576
145.79	1.80373	0.810961	2.22418	0.0261361	0.999747	Ccl21	0.00222847	0.191089	0.413433	normal	1.27666	23013	0.968415	0.00210082	0.727342	0.00638576
32.6826	2.16866	0.975552	2.22301	0.0262151	0.999747	Nxpe1	0.0022405	0.191642	0.413433	normal	1.27666	23013	0.968415	0.00210082	0.727342	0.00638576
61.5788	1.26291	0.568425	2.22176	0.0262993	0.999747	Ceacam1	0.00225334	0.192229	0.413433	normal	1.27666	23013	0.968415	0.00210082	0.727342	0.00638576
74.8536	-1.65465	0.746513	-2.21651	0.0266567	0.999747	RGD1564247	0.00230822	0.194706	0.413433	normal	1.27666	23013	0.968415	0.00210082	0.727342	0.00638576
11.4016	2.82906	1.27657	2.21615	0.0266815	0.999747	LOC102555817	0.00231204	0.194877	0.413433	normal	1.27666	23013	0.968415	0.00210082	0.727342	0.00638576
42.7877	1.58651	0.716094	2.21551	0.0267249	0.999747	Ptpn7	0.00231876	0.195176	0.413433	normal	1.27666	23013	0.968415	0.00210082	0.727342	0.00638576
93.8705	-1.6846	0.762274	-2.20996	0.0271076	0.999747	Esco2	0.00237827	0.197789	0.413433	normal	1.27666	23013	0.968415	0.00210082	0.727342	0.00638576
198.856	-1.35633	0.613783	-2.20979	0.02712	0.999747	Strc	0.00238021	0.197873	0.413433	normal	1.27666	23013	0.968415	0.00210082	0.727342	0.00638576
4.94103	3.9626	1.79634	2.20593	0.027389	0.999747	LOC102557178	0.00242245	0.199688	0.413433	normal	1.27666	23013	0.968415	0.00210082	0.727342	0.00638576
1279.72	1.07029	0.48531	2.20538	0.0274277	0.999747	Mbnl1	0.00242854	0.199947	0.413433	normal	1.27666	23013	0.968415	0.00210082	0.727342	0.00638576
66.5641	2.08418	0.945432	2.20448	0.0274907	0.999747	Enpp2	0.0024385	0.20037	0.413433	normal	1.27666	23013	0.968415	0.00210082	0.727342	0.00638576
77.6311	1.75417	0.795914	2.20397	0.0275263	0.999747	LOC108350371	0.00244412	0.200608	0.413433	normal	1.27666	23013	0.968415	0.00210082	0.727342	0.00638576
24.8684	2.61495	1.18803	2.20108	0.02773	0.999747	Prss12	0.00247645	0.201965	0.413433	normal	1.27666	23013	0.968415	0.00210082	0.727342	0.00638576
3.22696	5.31281	2.41463	2.20026	0.0277885	0.999747	LOC108351452	0.00248575	0.202352	0.413433	normal	1.27666	23013	0.968415	0.00210082	0.727342	0.00638576
71.4538	1.41085	0.641691	2.19864	0.0279037	0.999747	Lif	0.00250414	0.203114	0.413433	normal	1.27666	23013	0.968415	0.00210082	0.727342	0.00638576
83.4722	1.22077	0.555298	2.19841	0.0279196	0.999747	Kdr	0.00250669	0.203219	0.413433	normal	1.27666	23013	0.968415	0.00210082	0.727342	0.00638576
191.539	-0.92694	0.421737	-2.19791	0.0279553	0.999747	Dcaf17	0.0025124	0.203454	0.413433	normal	1.27666	23013	0.968415	0.00210082	0.727342	0.00638576
5.68132	-5.82166	2.64969	-2.19711	0.0280128	0.999747	Lce1l	0.00252161	0.203832	0.413433	normal	1.27666	23013	0.968415	0.00210082	0.727342	0.00638576
19.5617	1.83393	0.835638	2.19465	0.0281887	0.999747	LOC108350094	0.00254989	0.204984	0.413433	normal	1.27666	23013	0.968415	0.00210082	0.727342	0.00638576
10.5721	-2.83784	1.29373	-2.19354	0.0282686	0.999747	LOC102548621	0.00256278	0.205506	0.413433	normal	1.27666	23013	0.968415	0.00210082	0.727342	0.00638576
49.6339	1.43994	0.656576	2.1931	0.0283003	0.999747	Chrna7	0.00256788	0.205711	0.413433	normal	1.27666	23013	0.968415	0.00210082	0.727342	0.00638576
180.997	1.24805	0.569386	2.19192	0.0283854	0.999747	Rhoh	0.00258165	0.206264	0.413433	normal	1.27666	23013	0.968415	0.00210082	0.727342	0.00638576
51.7518	1.59546	0.727893	2.19188	0.028388	0.999747	LOC108351208	0.00258208	0.206281	0.413433	normal	1.27666	23013	0.968415	0.00210082	0.727342	0.00638576
496.301	0.992207	0.45304	2.19011	0.0285162	0.999747	Tbxas1	0.00260288	0.20711	0.413433	normal	1.27666	23013	0.968415	0.00210082	0.727342	0.00638576
1385	1.27712	0.583654	2.18814	0.0286594	0.999747	Agpat4	0.00262621	0.208033	0.413433	normal	1.27666	23013	0.968415	0.00210082	0.727342	0.00638576
940.265	-1.06682	0.488006	-2.18607	0.0288102	0.999747	Tp53inp2	0.00265086	0.208998	0.413433	normal	1.27666	23013	0.968415	0.00210082	0.727342	0.00638576
9.54542	3.33788	1.52719	2.18563	0.0288426	0.999747	Klrc1	0.00265617	0.209205	0.413433	normal	1.27666	23013	0.968415	0.00210082	0.727342	0.00638576
93.736	1.16819	0.534853	2.18413	0.0289525	0.999747	Rab7b	0.00267422	0.209905	0.413433	normal	1.27666	23013	0.968415	0.00210082	0.727342	0.00638576
214.48	1.00146	0.458933	2.18215	0.0290988	0.999747	Elk3	0.00269832	0.210832	0.413433	normal	1.27666	23013	0.968415	0.00210082	0.727342	0.00638576
52.6685	1.72685	0.791626	2.1814	0.029154	0.999747	Prg4	0.00270744	0.211181	0.413433	normal	1.27666	23013	0.968415	0.00210082	0.727342	0.00638576
27.3415	3.10601	1.42432	2.18069	0.0292062	0.999747	RGD1565622	0.00271608	0.21151	0.413433	normal	1.27666	23013	0.968415	0.00210082	0.727342	0.00638576
340.191	0.857916	0.393987	2.17752	0.0294418	0.999747	Cald1	0.0027552	0.212987	0.413433	normal	1.27666	23013	0.968415	0.00210082	0.727342	0.00638576
17.1965	2.53631	1.16621	2.17483	0.0296426	0.999747	LOC108349499	0.00278875	0.214236	0.413433	normal	1.27666	23013	0.968415	0.00210082	0.727342	0.00638576
12.0555	-2.80882	1.29426	-2.17021	0.0299907	0.999747	LOC103694442	0.00284729	0.21638	0.413433	normal	1.27666	23013	0.968415	0.00210082	0.727342	0.00638576
5.77043	3.83202	1.76685	2.16884	0.0300947	0.999747	LOC102552306	0.00286488	0.217015	0.413433	normal	1.27666	23013	0.968415	0.00210082	0.727342	0.00638576
99.6118	1.48892	0.686536	2.16874	0.030102	0.999747	Slco6c1	0.00286613	0.21706	0.413433	normal	1.27666	23013	0.968415	0.00210082	0.727342	0.00638576
311.434	-1.19192	0.54974	-2.16815	0.0301471	0.999747	Sec31b	0.00287378	0.217335	0.413433	normal	1.27666	23013	0.968415	0.00210082	0.727342	0.00638576
11.2359	3.00283	1.38555	2.16725	0.0302155	0.999747	Gngt2	0.00288539	0.21775	0.413433	normal	1.27666	23013	0.968415	0.00210082	0.727342	0.00638576
51.9805	1.32341	0.611343	2.16476	0.0304059	0.999747	LOC102555043	0.00291781	0.218902	0.413433	normal	1.27666	23013	0.968415	0.00210082	0.727342	0.00638576
244.427	1.19768	0.553431	2.1641	0.0304565	0.999747	Emilin2	0.00292645	0.219206	0.413433	normal	1.27666	23013	0.968415	0.00210082	0.727342	0.00638576
75.9197	-1.22081	0.564186	-2.16384	0.0304769	0.999747	Urod	0.00292995	0.219329	0.413433	normal	1.27666	23013	0.968415	0.00210082	0.727342	0.00638576
22.6963	2.50223	1.15688	2.16292	0.0305476	0.999747	Fgg	0.00294204	0.219753	0.413433	normal	1.27666	23013	0.968415	0.00210082	0.727342	0.00638576
10.3203	-3.12074	1.44297	-2.16272	0.0305628	0.999747	LOC108350716	0.00294466	0.219845	0.413433	normal	1.27666	23013	0.968415	0.00210082	0.727342	0.00638576
1230.52	1.12288	0.519314	2.16225	0.0305992	0.999747	Plxdc2	0.00295089	0.220062	0.413433	normal	1.27666	23013	0.968415	0.00210082	0.727342	0.00638576
262.014	-1.21171	0.560439	-2.16208	0.0306123	0.999747	LOC103691765	0.00295315	0.220141	0.413433	normal	1.27666	23013	0.968415	0.00210082	0.727342	0.00638576
6.66914	3.33535	1.54479	2.1591	0.0308424	0.999747	LOC108349701	0.00299275	0.221511	0.413433	normal	1.27666	23013	0.968415	0.00210082	0.727342	0.00638576
174.594	-1.24861	0.578427	-2.15863	0.0308787	0.999747	LOC102552297	0.00299901	0.221726	0.413433	normal	1.27666	23013	0.968415	0.00210082	0.727342	0.00638576
131.846	-1.02524	0.475037	-2.15823	0.03091	0.999747	Rpl38	0.00300443	0.221912	0.413433	normal	1.27666	23013	0.968415	0.00210082	0.727342	0.00638576
11.5501	-2.85086	1.32167	-2.15702	0.0310043	0.999747	Syt5	0.00302075	0.222469	0.413433	normal	1.27666	23013	0.968415	0.00210082	0.727342	0.00638576
151.032	1.17855	0.546407	2.15692	0.0310123	0.999747	Kcnk13	0.00302213	0.222516	0.413433	normal	1.27666	23013	0.968415	0.00210082	0.727342	0.00638576
7.50668	-3.91796	1.81692	-2.15638	0.0310543	0.999747	Tmem74b	0.00302941	0.222763	0.413433	normal	1.27666	23013	0.968415	0.00210082	0.727342	0.00638576
110.028	1.29017	0.598743	2.1548	0.0311772	0.999747	LOC108352582	0.00305078	0.223485	0.413433	normal	1.27666	23013	0.968415	0.00210082	0.727342	0.00638576
2.87539	5.15685	2.39326	2.15473	0.0311827	0.999747	LOC102547722	0.00305173	0.223517	0.413433	normal	1.27666	23013	0.968415	0.00210082	0.727342	0.00638576
49.918	1.6257	0.754946	2.1534	0.0312872	0.999747	LOC100911177	0.00306995	0.224128	0.413433	normal	1.27666	23013	0.968415	0.00210082	0.727342	0.00638576
3.432	4.47594	2.07977	2.15213	0.0313872	0.999747	LOC103690470	0.00308742	0.22471	0.413433	normal	1.27666	23013	0.968415	0.00210082	0.727342	0.00638576
6.33193	-3.396	1.57809	-2.15197	0.0313998	0.999747	LOC102553965	0.00308962	0.224783	0.413433	normal	1.27666	23013	0.968415	0.00210082	0.727342	0.00638576
476.487	-2.18995	1.01809	-2.15104	0.0314734	0.999747	Abhd16b	0.00310251	0.22521	0.413433	normal	1.27666	23013	0.968415	0.00210082	0.727342	0.00638576
56.3439	2.23098	1.0376	2.15014	0.0315443	0.999747	LOC108348393	0.00311496	0.22562	0.413433	normal	1.27666	23013	0.968415	0.00210082	0.727342	0.00638576
6.77006	3.95003	1.83765	2.1495	0.0315948	0.999747	Taar8a	0.00312383	0.225912	0.413433	normal	1.27666	23013	0.968415	0.00210082	0.727342	0.00638576
10.005	-2.9393	1.36746	-2.14946	0.0315981	0.999747	LOC108350537	0.00312442	0.225931	0.413433	normal	1.27666	23013	0.968415	0.00210082	0.727342	0.00638576
882.723	1.07083	0.498511	2.14805	0.0317095	0.999747	Aff3	0.00314403	0.226572	0.413433	normal	1.27666	23013	0.968415	0.00210082	0.727342	0.00638576
23.8921	2.0626	0.960903	2.14652	0.0318312	0.999747	Fcgr2b	0.00316552	0.227269	0.413433	normal	1.27666	23013	0.968415	0.00210082	0.727342	0.00638576
17.1018	-3.86678	1.80266	-2.14504	0.03195	0.999747	LOC103692690	0.00318655	0.227947	0.413433	normal	1.27666	23013	0.968415	0.00210082	0.727342	0.00638576
5.06858	-5.66938	2.64379	-2.14441	0.032	0.999747	LOC102550292	0.00319543	0.228231	0.413433	normal	1.27666	23013	0.968415	0.00210082	0.727342	0.00638576
190.059	-0.982508	0.458297	-2.14382	0.0320469	0.999747	Smim6	0.00320375	0.228497	0.413433	normal	1.27666	23013	0.968415	0.00210082	0.727342	0.00638576
38.4068	-1.69	0.788554	-2.14316	0.0321005	0.999747	Armcx1	0.00321328	0.228801	0.471719	normal	1.27666	23013	0.968415	0.00210082	0.727342	0.00638576
34.0407	2.37004	1.1069	2.14115	0.0322622	0.999747	Dtx1	0.0032421	0.229853	0.471719	normal	1.27666	23013	0.968415	0.00210082	0.727342	0.00638576
12.4713	2.98676	1.39611	2.13934	0.0324084	0.999747	LOC102553995	0.00326827	0.230801	0.471719	normal	1.27666	23013	0.968415	0.00210082	0.727342	0.00638576
609.123	-1.10727	0.517645	-2.13906	0.0324307	0.999747	LOC103690153	0.00327227	0.230945	0.471719	normal	1.27666	23013	0.968415	0.00210082	0.727342	0.00638576
10.6812	-3.76645	1.76174	-2.13791	0.0325239	0.999747	LOC102554147	0.00328902	0.231547	0.471719	normal	1.27666	23013	0.968415	0.00210082	0.727342	0.00638576
3.52096	-5.14797	2.40984	-2.13623	0.032661	0.999747	LOC102546437	0.0033137	0.232428	0.471719	normal	1.27666	23013	0.968415	0.00210082	0.727342	0.00638576
3.30681	-5.0442	2.36702	-2.13103	0.0330866	0.999747	Uroc1	0.00339082	0.235141	0.471719	normal	1.27666	23013	0.968415	0.00210082	0.727342	0.00638576
444.235	1.2015	0.564194	2.12958	0.0332062	0.999747	Tec	0.00341263	0.235897	0.471719	normal	1.27666	23013	0.968415	0.00210082	0.727342	0.00638576
42.2296	2.1871	1.02707	2.12946	0.0332164	0.999747	Vom2r23	0.0034145	0.235962	0.471719	normal	1.27666	23013	0.968415	0.00210082	0.727342	0.00638576
274.743	-1.30128	0.612231	-2.12548	0.0335469	0.999747	Aip	0.00347508	0.238036	0.471719	normal	1.27666	23013	0.968415	0.00210082	0.727342	0.00638576
11.5255	2.91836	1.37351	2.12475	0.0336077	0.999747	LOC108350372	0.0034863	0.238415	0.471719	normal	1.27666	23013	0.968415	0.00210082	0.727342	0.00638576
53.3266	-1.86342	0.87766	-2.12317	0.03374	0.999747	LOC102547619	0.00351071	0.239238	0.471719	normal	1.27666	23013	0.968415	0.00210082	0.727342	0.00638576
228.37	1.031	0.485629	2.12302	0.0337524	0.999747	Rnf150	0.00351299	0.239315	0.471719	normal	1.27666	23013	0.968415	0.00210082	0.727342	0.00638576
3.39796	-5.08359	2.39609	-2.12161	0.0338702	0.999747	Fam69c	0.00353481	0.240045	0.471719	normal	1.27666	23013	0.968415	0.00210082	0.727342	0.00638576
46.9081	1.29375	0.609799	2.1216	0.0338716	0.999747	Il18r1	0.00353507	0.240054	0.471719	normal	1.27666	23013	0.968415	0.00210082	0.727342	0.00638576
75.7496	-1.13745	0.536283	-2.12098	0.0339235	0.999747	Ranbp6	0.00354469	0.240374	0.471719	normal	1.27666	23013	0.968415	0.00210082	0.727342	0.00638576
19.0684	-2.45055	1.15564	-2.12051	0.0339628	0.999747	LOC103692581	0.003552	0.240617	0.471719	normal	1.27666	23013	0.968415	0.00210082	0.727342	0.00638576
114.029	1.29598	0.611167	2.12051	0.0339634	0.999747	Sh2d3c	0.0035521	0.24062	0.471719	normal	1.27666	23013	0.968415	0.00210082	0.727342	0.00638576
24.643	-2.4909	1.17477	-2.12034	0.0339775	0.999747	LOC108350585	0.00355473	0.240707	0.471719	normal	1.27666	23013	0.968415	0.00210082	0.727342	0.00638576
331.573	1.19905	0.565792	2.11924	0.0340698	0.999747	Smoc1	0.00357189	0.241275	0.480472	normal	1.27666	23013	0.968415	0.00210082	0.727342	0.00638576
3.60746	4.54739	2.14856	2.11648	0.0343038	0.999747	Olr1356	0.00361558	0.242735	0.480472	normal	1.27666	23013	0.968415	0.00210082	0.727342	0.00638576
3.57463	-5.15544	2.43921	-2.11357	0.0345518	0.999747	LOC108351943	0.00366214	0.244272	0.480472	normal	1.27666	23013	0.968415	0.00210082	0.727342	0.00638576
3.79741	-4.31849	2.04416	-2.1126	0.0346354	0.999747	LOC108350524	0.00367789	0.244787	0.480472	normal	1.27666	23013	0.968415	0.00210082	0.727342	0.00638576
7.13511	-6.16563	2.92105	-2.11076	0.0347931	0.999747	Vom1r80	0.00370767	0.245755	0.480472	normal	1.27666	23013	0.968415	0.00210082	0.727342	0.00638576
7.13511	-6.16563	2.92105	-2.11076	0.0347931	0.999747	Vom1r76	0.00370767	0.245755	0.480472	normal	1.27666	23013	0.968415	0.00210082	0.727342	0.00638576
24.3703	-2.5182	1.19399	-2.10907	0.0349388	0.999747	LOC102554855	0.00373529	0.246647	0.480472	normal	1.27666	23013	0.968415	0.00210082	0.727342	0.00638576
38.1696	1.51985	0.72066	2.10897	0.0349476	0.999747	Ptger2	0.00373696	0.2467	0.480472	normal	1.27666	23013	0.968415	0.00210082	0.727342	0.00638576
9.30093	-2.75571	1.30721	-2.10809	0.0350234	0.999747	LOC501406	0.00375137	0.247162	0.480472	normal	1.27666	23013	0.968415	0.00210082	0.727342	0.00638576
47.8769	2.23318	1.06073	2.10533	0.0352628	0.999747	Adora2a	0.00379701	0.248613	0.480472	normal	1.27666	23013	0.968415	0.00210082	0.727342	0.00638576
19.7721	2.29764	1.09265	2.10281	0.0354825	0.999747	LOC108352745	0.00383911	0.249936	0.480472	normal	1.27666	23013	0.968415	0.00210082	0.727342	0.00638576
68.7356	1.17604	0.559604	2.10155	0.0355924	0.999747	Ppp1r14c	0.00386023	0.250594	0.480472	normal	1.27666	23013	0.968415	0.00210082	0.727342	0.00638576
1508.28	0.945201	0.450355	2.09879	0.0358353	0.999747	Ankrd44	0.00390711	0.252041	0.480472	normal	1.27666	23013	0.968415	0.00210082	0.727342	0.00638576
8.33193	3.08687	1.47081	2.09875	0.0358391	0.999747	LOC100910977	0.00390786	0.252063	0.480472	normal	1.27666	23013	0.968415	0.00210082	0.727342	0.00638576
140.115	-0.937159	0.446681	-2.09805	0.0359008	0.999747	Gnl3	0.0039198	0.252429	0.480472	normal	1.27666	23013	0.968415	0.00210082	0.727342	0.00638576
5.71143	3.18501	1.52002	2.09538	0.0361374	0.999747	Avp	0.00396577	0.253826	0.480472	normal	1.27666	23013	0.968415	0.00210082	0.727342	0.00638576
192.221	-1.93443	0.924466	-2.09249	0.0363948	0.999747	LOC108351768	0.00401604	0.255333	0.480472	normal	1.27666	23013	0.968415	0.00210082	0.727342	0.00638576
21.9981	2.10073	1.00428	2.09177	0.0364592	0.999747	Blk	0.00402864	0.255708	0.480472	normal	1.27666	23013	0.968415	0.00210082	0.727342	0.00638576
16.6995	-3.23939	1.54953	-2.09056	0.0365671	0.999747	LOC108348462	0.00404983	0.256335	0.480472	normal	1.27666	23013	0.968415	0.00210082	0.727342	0.00638576
6.59939	3.47984	1.66501	2.08998	0.0366194	0.999747	Cenpq	0.0040601	0.256638	0.480472	normal	1.27666	23013	0.968415	0.00210082	0.727342	0.00638576
7.53068	-3.62549	1.73597	-2.08844	0.0367578	0.999747	Nrsn1	0.00408737	0.257438	0.480472	normal	1.27666	23013	0.968415	0.00210082	0.727342	0.00638576
52.6768	1.45158	0.695242	2.08787	0.0368094	0.999747	LOC108351588	0.00409756	0.257736	0.480472	normal	1.27666	23013	0.968415	0.00210082	0.727342	0.00638576
8.59372	2.93486	1.40661	2.08648	0.036935	0.999747	LOC102557269	0.0041224	0.258458	0.480472	normal	1.27666	23013	0.968415	0.00210082	0.727342	0.00638576
4.05971	5.64014	2.70324	2.08643	0.0369394	0.999747	LOC100912306	0.00412327	0.258483	0.480472	normal	1.27666	23013	0.968415	0.00210082	0.727342	0.00638576
8.91829	3.56514	1.70895	2.08616	0.0369639	0.999747	LOC103693947	0.00412812	0.258623	0.480472	normal	1.27666	23013	0.968415	0.00210082	0.727342	0.00638576
7.15071	-5.00649	2.40333	-2.08315	0.0372377	0.999747	LOC102549248	0.00418251	0.260186	0.480472	normal	1.27666	23013	0.968415	0.00210082	0.727342	0.00638576
686.759	1.17646	0.565106	2.08185	0.0373564	0.999747	Fli1	0.0042062	0.260859	0.480472	normal	1.27666	23013	0.968415	0.00210082	0.727342	0.00638576
89.7501	-1.61216	0.774976	-2.08027	0.0375005	0.999747	Acsm4	0.00423502	0.261673	0.480472	normal	1.27666	23013	0.968415	0.00210082	0.727342	0.00638576
4687.08	-2.14695	1.03206	-2.08025	0.0375022	0.999747	Frat1	0.00423535	0.261682	0.480472	normal	1.27666	23013	0.968415	0.00210082	0.727342	0.00638576
4.6563	-5.54549	2.66641	-2.07976	0.0375473	0.999747	LOC103694251	0.00424439	0.261936	0.480472	normal	1.27666	23013	0.968415	0.00210082	0.727342	0.00638576
5.98835	4.33586	2.08572	2.07884	0.0376324	0.999747	LOC102554395	0.00426147	0.262415	0.480472	normal	1.27666	23013	0.968415	0.00210082	0.727342	0.00638576
403.734	1.23165	0.593057	2.07678	0.0378216	0.999747	Cfb	0.00429954	0.263474	0.480472	normal	1.27666	23013	0.968415	0.00210082	0.727342	0.00638576
19.9967	-3.33119	1.60451	-2.07615	0.0378805	0.999747	LOC103692570	0.00431142	0.263802	0.480472	normal	1.27666	23013	0.968415	0.00210082	0.727342	0.00638576
119.162	1.41536	0.681877	2.07569	0.037923	0.999747	Gata6	0.00432001	0.264039	0.480472	normal	1.27666	23013	0.968415	0.00210082	0.727342	0.00638576
51.8156	1.24491	0.599935	2.07508	0.0379794	0.999747	Herc6	0.0043314	0.264352	0.480472	normal	1.27666	23013	0.968415	0.00210082	0.727342	0.00638576
7.07561	3.20035	1.54526	2.07108	0.0383512	0.999747	Slc6a2	0.00440686	0.266404	0.480472	normal	1.27666	23013	0.968415	0.00210082	0.727342	0.00638576
37.1079	-1.57636	0.76136	-2.07045	0.03841	0.999747	Mansc4	0.00441886	0.266726	0.480472	normal	1.27666	23013	0.968415	0.00210082	0.727342	0.00638576
14.4926	3.62636	1.75257	2.06917	0.0385301	0.999747	LOC103690289	0.00444336	0.267382	0.480472	normal	1.27666	23013	0.968415	0.00210082	0.727342	0.00638576
3.18915	4.37852	2.11969	2.06564	0.0388624	0.999747	Klk13	0.00451154	0.269186	0.480472	normal	1.27666	23013	0.968415	0.00210082	0.727342	0.00638576
25.4335	-1.96642	0.952139	-2.06527	0.0388979	0.999747	Myrfl	0.00451884	0.269378	0.480472	normal	1.27666	23013	0.968415	0.00210082	0.727342	0.00638576
703.17	-1.31467	0.636846	-2.06435	0.0389846	0.999747	Rpl17	0.00453671	0.269845	0.480472	normal	1.27666	23013	0.968415	0.00210082	0.727342	0.00638576
25.0687	2.17236	1.05262	2.06377	0.0390399	0.999747	LOC690097	0.00454812	0.270142	0.480472	normal	1.27666	23013	0.968415	0.00210082	0.727342	0.00638576
3.80603	5.55182	2.69106	2.06306	0.0391067	0.999747	Pramel	0.00456193	0.2705	0.480472	normal	1.27666	23013	0.968415	0.00210082	0.727342	0.00638576
110.941	1.44852	0.702201	2.06283	0.0391292	0.999747	LOC102549787	0.00456657	0.270621	0.480472	normal	1.27666	23013	0.968415	0.00210082	0.727342	0.00638576
2.70003	5.05383	2.45083	2.06209	0.0391994	0.999747	LOC102551030	0.00458111	0.270996	0.480472	normal	1.27666	23013	0.968415	0.00210082	0.727342	0.00638576
357.264	-1.91883	0.930641	-2.06184	0.0392229	0.999747	LOC102551692	0.00458597	0.271121	0.480472	normal	1.27666	23013	0.968415	0.00210082	0.727342	0.00638576
6.80141	-3.50203	1.70145	-2.05827	0.0395643	0.999747	LOC108349467	0.00465695	0.272934	0.480472	normal	1.27666	23013	0.968415	0.00210082	0.727342	0.00638576
107.863	-1.35864	0.660139	-2.05811	0.0395795	0.999747	Aqp5	0.00466013	0.273014	0.480472	normal	1.27666	23013	0.968415	0.00210082	0.727342	0.00638576
11.9368	2.99185	1.45455	2.05689	0.0396971	0.999747	LOC103692403	0.00468468	0.273634	0.480472	normal	1.27666	23013	0.968415	0.00210082	0.727342	0.00638576
22.102	-2.5274	1.23077	-2.0535	0.0400238	0.999747	Nap1l3	0.00475321	0.275343	0.480472	normal	1.27666	23013	0.968415	0.00210082	0.727342	0.00638576
10.8878	-3.32084	1.61782	-2.05266	0.0401055	0.999747	LOC102547165	0.00477042	0.275767	0.480472	normal	1.27666	23013	0.968415	0.00210082	0.727342	0.00638576
635.055	-1.55751	0.759388	-2.051	0.0402668	0.999747	LOC679818	0.00480446	0.276602	0.480472	normal	1.27666	23013	0.968415	0.00210082	0.727342	0.00638576
122.994	1.24856	0.609158	2.04965	0.0403983	0.999747	LOC102553173	0.00483229	0.27728	0.480472	normal	1.27666	23013	0.968415	0.00210082	0.727342	0.00638576
40.439	-1.52012	0.741713	-2.04948	0.0404154	0.999747	Chek1	0.00483592	0.277368	0.480472	normal	1.27666	23013	0.968415	0.00210082	0.727342	0.00638576
6.21864	3.38551	1.6521	2.04922	0.040441	0.999747	LOC102552377	0.00484134	0.277499	0.480472	normal	1.27666	23013	0.968415	0.00210082	0.727342	0.00638576
3.40361	-5.08863	2.48355	-2.04893	0.0404687	0.999747	LOC108348792	0.00484721	0.277641	0.480472	normal	1.27666	23013	0.968415	0.00210082	0.727342	0.00638576
21.3796	-2.41365	1.17828	-2.04845	0.0405155	0.999747	LOC103689980	0.00485716	0.277882	0.480472	normal	1.27666	23013	0.968415	0.00210082	0.727342	0.00638576
29.1182	1.37206	0.670052	2.04769	0.0405904	0.999747	LOC102555049	0.00487307	0.278265	0.480472	normal	1.27666	23013	0.968415	0.00210082	0.727342	0.00638576
23.9847	2.01439	0.983869	2.04742	0.0406168	0.999747	Cdh17	0.00487868	0.2784	0.480472	normal	1.27666	23013	0.968415	0.00210082	0.727342	0.00638576
6.69261	-4.60961	2.25307	-2.04592	0.0407638	0.999747	Opn5	0.00490999	0.279148	0.480472	normal	1.27666	23013	0.968415	0.00210082	0.727342	0.00638576
3.08078	5.24318	2.56277	2.0459	0.0407659	0.999747	LOC108352775	0.00491045	0.279159	0.480472	normal	1.27666	23013	0.968415	0.00210082	0.727342	0.00638576
4.57365	-5.5074	2.69541	-2.04325	0.0410276	0.999747	Mir674	0.00496642	0.280483	0.480472	normal	1.27666	23013	0.968415	0.00210082	0.727342	0.00638576
95.9592	1.33494	0.653988	2.04122	0.0412286	0.999747	LOC103694908	0.00500958	0.281493	0.480472	normal	1.27666	23013	0.968415	0.00210082	0.727342	0.00638576
29.6874	-1.9351	0.948022	-2.04119	0.0412316	0.999747	LOC102548370	0.00501023	0.281508	0.480472	normal	1.27666	23013	0.968415	0.00210082	0.727342	0.00638576
36.1438	-1.57378	0.771549	-2.03977	0.0413733	0.999747	LOC108348137	0.00504077	0.282216	0.480472	normal	1.27666	23013	0.968415	0.00210082	0.727342	0.00638576
26.3796	1.75848	0.862738	2.03826	0.0415244	0.999747	LOC108351400	0.00507341	0.282967	0.480472	normal	1.27666	23013	0.968415	0.00210082	0.727342	0.00638576
1387.75	-1.69427	0.831763	-2.03697	0.0416532	0.999747	Zfp628	0.0051013	0.283605	0.480472	normal	1.27666	23013	0.968415	0.00210082	0.727342	0.00638576
6.63712	4.45718	2.18818	2.03693	0.0416568	0.999747	LOC100912228	0.00510208	0.283622	0.480472	normal	1.27666	23013	0.968415	0.00210082	0.727342	0.00638576
6.63712	4.45718	2.18818	2.03693	0.0416568	0.999747	Npy	0.00510208	0.283622	0.480472	normal	1.27666	23013	0.968415	0.00210082	0.727342	0.00638576
3.23016	5.31106	2.60807	2.0364	0.0417106	0.999747	LOC108351168	0.00511374	0.283888	0.480472	normal	1.27666	23013	0.968415	0.00210082	0.727342	0.00638576
636.982	1.01807	0.500329	2.03481	0.0418703	0.999747	Dock10	0.00514846	0.284673	0.480472	normal	1.27666	23013	0.968415	0.00210082	0.727342	0.00638576
128.386	-2.23674	1.09926	-2.03476	0.0418752	0.999747	Mttp	0.00514954	0.284697	0.480472	normal	1.27666	23013	0.968415	0.00210082	0.727342	0.00638576
181.374	0.955342	0.470346	2.03115	0.0422402	0.999747	Arl6ip6	0.00522926	0.286477	0.480472	normal	1.27666	23013	0.968415	0.00210082	0.727342	0.00638576
335.783	1.04848	0.516319	2.03069	0.0422867	0.999747	Abi3bp	0.00523945	0.286702	0.480472	normal	1.27666	23013	0.968415	0.00210082	0.727342	0.00638576
1464.88	1.56287	0.771115	2.02676	0.0426865	0.999747	LOC689064	0.00532745	0.288625	0.480472	normal	1.27666	23013	0.968415	0.00210082	0.727342	0.00638576
1229.36	-0.988378	0.487886	-2.02584	0.0427814	0.999747	LOC100912045	0.00534842	0.289077	0.480472	normal	1.27666	23013	0.968415	0.00210082	0.727342	0.00638576
5.93981	3.64841	1.80095	2.02582	0.042783	0.999747	LOC498084	0.00534878	0.289085	0.480472	normal	1.27666	23013	0.968415	0.00210082	0.727342	0.00638576
6.43552	-4.55148	2.24873	-2.02402	0.0429678	0.999747	LOC290209	0.00538973	0.289963	0.480472	normal	1.27666	23013	0.968415	0.00210082	0.727342	0.00638576
78.813	1.44852	0.715829	2.02355	0.0430161	0.999747	Rasgrp3	0.00540046	0.290191	0.480472	normal	1.27666	23013	0.968415	0.00210082	0.727342	0.00638576
265.662	-1.56671	0.774404	-2.02312	0.0430608	0.999747	Ccndbp1	0.00541039	0.290402	0.480472	normal	1.27666	23013	0.968415	0.00210082	0.727342	0.00638576
19.1243	2.31775	1.14581	2.02281	0.0430925	0.999747	LOC102548785	0.00541745	0.290552	0.480472	normal	1.27666	23013	0.968415	0.00210082	0.727342	0.00638576
91.0152	1.36503	0.675183	2.02172	0.0432054	0.999747	Mettl24	0.00544259	0.291084	0.480472	normal	1.27666	23013	0.968415	0.00210082	0.727342	0.00638576
401.559	0.952035	0.47096	2.02148	0.0432301	0.999747	Thrb	0.0054481	0.2912	0.480472	normal	1.27666	23013	0.968415	0.00210082	0.727342	0.00638576
539.754	-1.51914	0.75156	-2.02132	0.0432471	0.999747	Bud31	0.00545188	0.291279	0.480472	normal	1.27666	23013	0.968415	0.00210082	0.727342	0.00638576
7.20094	-3.49493	1.72927	-2.02105	0.0432751	0.999747	LOC108351592	0.00545812	0.29141	0.480472	normal	1.27666	23013	0.968415	0.00210082	0.727342	0.00638576
315.26	1.27138	0.629147	2.02081	0.0432999	0.999747	LOC102551938	0.00546368	0.291527	0.480472	normal	1.27666	23013	0.968415	0.00210082	0.727342	0.00638576
11.7801	2.42406	1.19978	2.02042	0.0433396	0.999747	LOC102551587	0.00547254	0.291713	0.480472	normal	1.27666	23013	0.968415	0.00210082	0.727342	0.00638576
12.3706	-2.48778	1.23168	-2.01984	0.0434004	0.999747	RGD1562381	0.00548612	0.291997	0.480472	normal	1.27666	23013	0.968415	0.00210082	0.727342	0.00638576
2304.23	1.31585	0.651502	2.01972	0.0434129	0.999747	ATP6	0.00548892	0.292055	0.480472	normal	1.27666	23013	0.968415	0.00210082	0.727342	0.00638576
116.192	-1.21329	0.600882	-2.01918	0.0434687	0.999747	Dlgap2	0.0055014	0.292315	0.480472	normal	1.27666	23013	0.968415	0.00210082	0.727342	0.00638576
35.5179	-1.56934	0.778896	-2.01482	0.0439236	0.999747	LOC100912347	0.00560366	0.294419	0.480472	normal	1.27666	23013	0.968415	0.00210082	0.727342	0.00638576
60.1771	-1.26752	0.629423	-2.01378	0.0440326	0.999747	Mcam	0.00562828	0.294919	0.480472	normal	1.27666	23013	0.968415	0.00210082	0.727342	0.00638576
1195.14	-0.959205	0.477011	-2.01086	0.0443398	0.999747	Clu	0.00569794	0.296318	0.480472	normal	1.27666	23013	0.968415	0.00210082	0.727342	0.00638576
10055.8	1.52758	0.760051	2.00984	0.044448	0.999747	Igsf5	0.00572254	0.296807	0.480472	normal	1.27666	23013	0.968415	0.00210082	0.727342	0.00638576
9.25896	3.14629	1.56668	2.00825	0.0446168	0.999747	Vegp2	0.00576102	0.297567	0.480472	normal	1.27666	23013	0.968415	0.00210082	0.727342	0.00638576
852.671	-0.738976	0.36798	-2.00819	0.0446228	0.999747	Med12	0.00576241	0.297594	0.480472	normal	1.27666	23013	0.968415	0.00210082	0.727342	0.00638576
3.71969	3.99693	1.99061	2.0079	0.0446544	0.999747	LOC102550092	0.00576961	0.297735	0.480472	normal	1.27666	23013	0.968415	0.00210082	0.727342	0.00638576
31.9999	-1.86036	0.926559	-2.00781	0.0446632	0.999747	Aspa	0.00577164	0.297775	0.480472	normal	1.27666	23013	0.968415	0.00210082	0.727342	0.00638576
4.68296	4.93967	2.46029	2.00776	0.0446693	0.999747	LOC108350467	0.00577302	0.297802	0.480472	normal	1.27666	23013	0.968415	0.00210082	0.727342	0.00638576
13.6178	-3.17221	1.5806	-2.00697	0.044753	0.999747	Vtn	0.00579217	0.298177	0.480472	normal	1.27666	23013	0.968415	0.00210082	0.727342	0.00638576
9.16823	3.01272	1.50132	2.00671	0.044781	0.999747	Mcpt8l3	0.00579857	0.298302	0.480472	normal	1.27666	23013	0.968415	0.00210082	0.727342	0.00638576
15.1229	2.69556	1.34344	2.00646	0.0448077	0.999747	RGD1565355	0.00580469	0.298421	0.480472	normal	1.27666	23013	0.968415	0.00210082	0.727342	0.00638576
7.82179	-2.95406	1.47312	-2.00532	0.0449294	0.999747	LOC102546333	0.00583259	0.298963	0.480472	normal	1.27666	23013	0.968415	0.00210082	0.727342	0.00638576
6.01715	3.93547	1.96322	2.0046	0.0450061	0.999747	Crybb1	0.00585021	0.299304	0.480472	normal	1.27666	23013	0.968415	0.00210082	0.727342	0.00638576
2135.44	0.908976	0.453559	2.0041	0.0450597	0.999747	Celf2	0.00586254	0.299541	0.480472	normal	1.27666	23013	0.968415	0.00210082	0.727342	0.00638576
11.5844	2.77283	1.38439	2.00293	0.0451853	0.999747	LOC108348964	0.00589147	0.300096	0.480472	normal	1.27666	23013	0.968415	0.00210082	0.727342	0.00638576
284.95	0.920504	0.459765	2.00212	0.0452721	0.999747	Ipcef1	0.00591148	0.300478	0.480472	normal	1.27666	23013	0.968415	0.00210082	0.727342	0.00638576
12.9066	2.87645	1.43687	2.00188	0.0452971	0.999747	Ereg	0.00591727	0.300588	0.480472	normal	1.27666	23013	0.968415	0.00210082	0.727342	0.00638576
118.377	-0.931703	0.465437	-2.00178	0.0453085	0.999747	LOC108350780	0.00591989	0.300638	0.480472	normal	1.27666	23013	0.968415	0.00210082	0.727342	0.00638576
39.4753	-1.38374	0.691622	-2.00071	0.0454232	0.999747	LOC103691449	0.00594642	0.301141	0.480472	normal	1.27666	23013	0.968415	0.00210082	0.727342	0.00638576
36.1818	1.79049	0.894999	2.00055	0.0454409	0.999747	Susd3	0.0059505	0.301218	0.480472	normal	1.27666	23013	0.968415	0.00210082	0.727342	0.00638576
85.8244	1.18623	0.593408	1.99902	0.0456066	0.999747	B4galt6	0.00598893	0.301941	0.480472	normal	1.27666	23013	0.968415	0.00210082	0.727342	0.00638576
22.9787	-2.21361	1.10807	-1.99771	0.0457481	0.999747	Ndufaf4	0.00602181	0.302555	0.480472	normal	1.27666	23013	0.968415	0.00210082	0.727342	0.00638576
68.7218	-1.72833	0.865505	-1.99691	0.0458354	0.999747	LOC108350390	0.00604213	0.302932	0.480472	normal	1.27666	23013	0.968415	0.00210082	0.727342	0.00638576
6333.02	-1.74828	0.875606	-1.99665	0.0458627	0.999747	Rab11fip5	0.00604851	0.30305	0.480472	normal	1.27666	23013	0.968415	0.00210082	0.727342	0.00638576
5.33002	3.72903	1.86766	1.99663	0.045865	0.999747	Hnf4a	0.00604904	0.30306	0.480472	normal	1.27666	23013	0.968415	0.00210082	0.727342	0.00638576
28.9047	1.52347	0.763272	1.99597	0.0459367	0.999747	LOC102552965	0.00606575	0.303369	0.480472	normal	1.27666	23013	0.968415	0.00210082	0.727342	0.00638576
332.64	-0.93518	0.46917	-1.99327	0.0462323	0.999747	Ncl	0.00613492	0.304634	0.480472	normal	1.27666	23013	0.968415	0.00210082	0.727342	0.00638576
880.255	-1.13382	0.568957	-1.99281	0.0462822	0.999747	Ccnd1	0.00614663	0.304847	0.480472	normal	1.27666	23013	0.968415	0.00210082	0.727342	0.00638576
52.1379	1.58762	0.796952	1.99212	0.0463581	0.999747	Lgals5	0.00616445	0.305169	0.480472	normal	1.27666	23013	0.968415	0.00210082	0.727342	0.00638576
384.473	-1.49479	0.750376	-1.99205	0.0463654	0.999747	LOC102554557	0.00616616	0.3052	0.480472	normal	1.27666	23013	0.968415	0.00210082	0.727342	0.00638576
28.4642	2.32986	1.16983	1.99162	0.0464126	0.999747	Mcpt1l1	0.00617726	0.305401	0.480472	normal	1.27666	23013	0.968415	0.00210082	0.727342	0.00638576
41.7689	-2.2086	1.10934	-1.99092	0.0464901	0.999747	Vgf	0.0061955	0.305728	0.480472	normal	1.27666	23013	0.968415	0.00210082	0.727342	0.00638576
58.3408	-1.22728	0.616829	-1.98965	0.0466294	0.999747	Ccdc68	0.00622834	0.306316	0.480472	normal	1.27666	23013	0.968415	0.00210082	0.727342	0.00638576
146.362	1.1198	0.562899	1.98934	0.0466633	0.999747	Samsn1	0.00623636	0.306459	0.480472	normal	1.27666	23013	0.968415	0.00210082	0.727342	0.00638576
49.8602	-1.66297	0.836044	-1.98909	0.0466908	0.999747	Crb1	0.00624286	0.306574	0.480472	normal	1.27666	23013	0.968415	0.00210082	0.727342	0.00638576
12.2618	-3.18815	1.60307	-1.98878	0.0467254	0.999747	Lcn9	0.00625103	0.30672	0.480472	normal	1.27666	23013	0.968415	0.00210082	0.727342	0.00638576
43.3469	-1.73491	0.872357	-1.98877	0.0467271	0.999747	LOC108352815	0.00625142	0.306726	0.480472	normal	1.27666	23013	0.968415	0.00210082	0.727342	0.00638576
96.4709	1.4171	0.71264	1.98852	0.0467539	0.999747	Cav1	0.00625776	0.306839	0.480472	normal	1.27666	23013	0.968415	0.00210082	0.727342	0.00638576
24.8005	-1.67442	0.842762	-1.98683	0.0469415	0.999747	LOC108350481	0.00630219	0.307623	0.480472	normal	1.27666	23013	0.968415	0.00210082	0.727342	0.00638576
225.945	1.29178	0.650242	1.98662	0.0469648	0.999747	Ankrd33b	0.00630773	0.30772	0.480472	normal	1.27666	23013	0.968415	0.00210082	0.727342	0.00638576
12.6091	2.39525	1.20641	1.98543	0.0470965	0.999747	LOC102555256	0.00633902	0.308267	0.480472	normal	1.27666	23013	0.968415	0.00210082	0.727342	0.00638576
64.2565	-1.57392	0.792891	-1.98505	0.0471393	0.999747	LOC103691247	0.0063492	0.308444	0.480472	normal	1.27666	23013	0.968415	0.00210082	0.727342	0.00638576
15.5025	-3.36188	1.69366	-1.98498	0.0471463	0.999747	Fcgr3a	0.00635086	0.308473	0.480472	normal	1.27666	23013	0.968415	0.00210082	0.727342	0.00638576
206.116	-0.938306	0.473212	-1.98285	0.0473847	0.999747	Rasgrf2	0.00640771	0.309456	0.480472	normal	1.27666	23013	0.968415	0.00210082	0.727342	0.00638576
6.46246	2.93154	1.47856	1.9827	0.0474011	0.999747	LOC102549884	0.00641162	0.309523	0.480472	normal	1.27666	23013	0.968415	0.00210082	0.727342	0.00638576
409.74	-1.81795	0.916941	-1.98262	0.0474093	0.999747	Spata31e1	0.00641359	0.309557	0.480472	normal	1.27666	23013	0.968415	0.00210082	0.727342	0.00638576
153.592	1.08799	0.548782	1.98255	0.0474174	0.999747	Pdgfb	0.00641551	0.30959	0.480472	normal	1.27666	23013	0.968415	0.00210082	0.727342	0.00638576
73.2118	1.24441	0.627776	1.98225	0.0474508	0.999747	Lyve1	0.00642351	0.309727	0.480472	normal	1.27666	23013	0.968415	0.00210082	0.727342	0.00638576
180.913	1.00175	0.505423	1.98201	0.0474777	0.999747	LOC103694886	0.00642994	0.309837	0.480472	normal	1.27666	23013	0.968415	0.00210082	0.727342	0.00638576
42.6887	-1.8605	0.938749	-1.98189	0.0474914	0.999747	LOC100911639	0.00643322	0.309893	0.480472	normal	1.27666	23013	0.968415	0.00210082	0.727342	0.00638576
26.9975	-1.46354	0.738663	-1.98133	0.0475539	0.999747	LOC102546820	0.00644817	0.310149	0.480472	normal	1.27666	23013	0.968415	0.00210082	0.727342	0.00638576
768.559	1.18446	0.598105	1.98036	0.047663	0.999747	Man1a1	0.00647433	0.310593	0.480472	normal	1.27666	23013	0.968415	0.00210082	0.727342	0.00638576
49.4918	-1.74651	0.882063	-1.98003	0.0477003	0.999747	LOC103690224	0.00648327	0.310745	0.480472	normal	1.27666	23013	0.968415	0.00210082	0.727342	0.00638576
10.7566	-3.06276	1.54711	-1.97967	0.0477403	0.999747	Gucy2e	0.00649289	0.310908	0.480472	normal	1.27666	23013	0.968415	0.00210082	0.727342	0.00638576
8.8583	2.63731	1.33234	1.97946	0.0477642	0.999747	LOC108351355	0.00649863	0.311005	0.480472	normal	1.27666	23013	0.968415	0.00210082	0.727342	0.00638576
42.2285	-1.45529	0.735323	-1.97912	0.0478028	0.999747	LOC103691059	0.00650791	0.311161	0.480472	normal	1.27666	23013	0.968415	0.00210082	0.727342	0.00638576
196.468	-1.20782	0.610325	-1.97898	0.0478181	0.999747	RGD1562726	0.00651159	0.311223	0.480472	normal	1.27666	23013	0.968415	0.00210082	0.727342	0.00638576
5.42365	3.87289	1.95718	1.97881	0.047837	0.999747	LOC108350103	0.00651614	0.3113	0.480472	normal	1.27666	23013	0.968415	0.00210082	0.727342	0.00638576
6.48257	4.09234	2.06824	1.97866	0.0478542	0.999747	Pcdhb3	0.00652028	0.311369	0.480472	normal	1.27666	23013	0.968415	0.00210082	0.727342	0.00638576
6.42636	2.85552	1.44477	1.97645	0.0481034	0.999747	LOC100364155	0.00658037	0.312373	0.480472	normal	1.27666	23013	0.968415	0.00210082	0.727342	0.00638576
1197.37	2.04212	1.03328	1.97635	0.048115	0.999747	Cd44	0.00658317	0.31242	0.480472	normal	1.27666	23013	0.968415	0.00210082	0.727342	0.00638576
73.6974	-0.973878	0.492821	-1.97613	0.0481404	0.999747	LOC103692169	0.00658931	0.312522	0.480472	normal	1.27666	23013	0.968415	0.00210082	0.727342	0.00638576
34.2741	-2.00293	1.01371	-1.97585	0.0481723	0.999747	LOC108348771	0.00659702	0.312649	0.480472	normal	1.27666	23013	0.968415	0.00210082	0.727342	0.00638576
21.1154	-2.58029	1.30645	-1.97504	0.0482636	0.999747	LOC103691442	0.00661913	0.313014	0.480472	normal	1.27666	23013	0.968415	0.00210082	0.727342	0.00638576
6.531	3.06135	1.55197	1.97256	0.0485453	0.999747	LOC102550334	0.00668749	0.314134	0.480472	normal	1.27666	23013	0.968415	0.00210082	0.727342	0.00638576
16.7221	2.4164	1.22536	1.97199	0.0486112	0.999747	LOC103693552	0.00670352	0.314394	0.480472	normal	1.27666	23013	0.968415	0.00210082	0.727342	0.00638576
154.967	-1.36768	0.693578	-1.97192	0.048619	0.999747	Ido1	0.00670543	0.314425	0.480472	normal	1.27666	23013	0.968415	0.00210082	0.727342	0.00638576
59.5912	-1.50066	0.7613	-1.97118	0.0487029	0.999747	RGD1561557	0.00672588	0.314756	0.480472	normal	1.27666	23013	0.968415	0.00210082	0.727342	0.00638576
7.7547	-3.93295	1.99524	-1.97116	0.0487052	0.999747	LOC108348426	0.00672644	0.314765	0.480472	normal	1.27666	23013	0.968415	0.00210082	0.727342	0.00638576
7.70032	-2.57046	1.30408	-1.9711	0.0487127	0.999747	Lgals2	0.00672827	0.314794	0.480472	normal	1.27666	23013	0.968415	0.00210082	0.727342	0.00638576
139.208	-1.31043	0.664841	-1.97105	0.0487185	0.999747	Fam81a	0.00672968	0.314817	0.480472	normal	1.27666	23013	0.968415	0.00210082	0.727342	0.00638576
20.4002	1.80118	0.914124	1.97038	0.0487944	0.999747	Tgm7l1	0.00674821	0.315115	0.480472	normal	1.27666	23013	0.968415	0.00210082	0.727342	0.00638576
2.57673	4.98629	2.53064	1.97037	0.0487964	0.999747	LOC102550908	0.0067487	0.315123	0.480472	normal	1.27666	23013	0.968415	0.00210082	0.727342	0.00638576
4.84394	4.43039	2.25034	1.96876	0.0489804	0.999747	Clec4a3	0.00679369	0.315843	0.480472	normal	1.27666	23013	0.968415	0.00210082	0.727342	0.00638576
7.46584	3.71626	1.88825	1.9681	0.0490563	0.999747	Trim6	0.00681229	0.316139	0.480472	normal	1.27666	23013	0.968415	0.00210082	0.727342	0.00638576
530.271	1.17933	0.599257	1.96799	0.0490697	0.999747	Fam49a	0.00681556	0.31619	0.480472	normal	1.27666	23013	0.968415	0.00210082	0.727342	0.00638576
4.76909	3.5818	1.82044	1.96755	0.0491197	0.999747	Pitx2	0.00682784	0.316385	0.480472	normal	1.27666	23013	0.968415	0.00210082	0.727342	0.00638576
2.84179	5.12639	2.60685	1.96651	0.0492402	0.999747	LOC108350764	0.00685743	0.316852	0.480472	normal	1.27666	23013	0.968415	0.00210082	0.727342	0.00638576
6.77366	3.38305	1.72077	1.966	0.0492981	0.999747	LOC102556000	0.00687168	0.317076	0.480472	normal	1.27666	23013	0.968415	0.00210082	0.727342	0.00638576
145.029	-1.26364	0.643197	-1.96462	0.0494582	0.999747	Acta2	0.00691111	0.317692	0.480472	normal	1.27666	23013	0.968415	0.00210082	0.727342	0.00638576
557.84	1.11285	0.566492	1.96446	0.0494767	0.999747	Piezo2	0.00691568	0.317763	0.480472	normal	1.27666	23013	0.968415	0.00210082	0.727342	0.00638576
118.963	-1.84933	0.941795	-1.96363	0.0495735	0.999747	Tex13c	0.00693958	0.318135	0.480472	normal	1.27666	23013	0.968415	0.00210082	0.727342	0.00638576
62.5136	-1.44909	0.737978	-1.96359	0.0495775	0.999747	Pnmal1	0.00694058	0.31815	0.480472	normal	1.27666	23013	0.968415	0.00210082	0.727342	0.00638576
74.8612	-1.07179	0.54584	-1.96357	0.0495801	0.999747	Pop1	0.0069412	0.31816	0.480472	normal	1.27666	23013	0.968415	0.00210082	0.727342	0.00638576
12.5744	2.56383	1.30581	1.9634	0.0495998	0.999747	LOC100910801	0.00694608	0.318235	0.480472	normal	1.27666	23013	0.968415	0.00210082	0.727342	0.00638576
198.586	-1.40862	0.717626	-1.9629	0.0496583	0.999747	Fdxacb1	0.00696054	0.318458	0.480472	normal	1.27666	23013	0.968415	0.00210082	0.727342	0.00638576
42.2206	1.63808	0.83473	1.96241	0.0497151	0.999747	Ube2u	0.0069746	0.318675	0.54472	normal	1.27666	23013	0.968415	0.00210082	0.727342	0.00638576
7.62849	-2.78262	1.42042	-1.95901	0.0501111	0.999747	Lrrc15	0.00707295	0.320525	0.54472	normal	1.27666	23013	0.968415	0.00210082	0.727342	0.00638576
19.2376	-2.20288	1.12524	-1.9577	0.0502658	0.999747	LOC103692696	0.00711152	0.321242	0.54472	normal	1.27666	23013	0.968415	0.00210082	0.727342	0.00638576
735.986	-0.892372	0.455842	-1.95763	0.0502729	0.999747	Rhot1	0.0071133	0.321275	0.54472	normal	1.27666	23013	0.968415	0.00210082	0.727342	0.00638576
682.005	-1.46299	0.747649	-1.95678	0.0503728	0.999747	Myh11	0.00713826	0.321736	0.54472	normal	1.27666	23013	0.968415	0.00210082	0.727342	0.00638576
167.682	-0.937464	0.479239	-1.95615	0.0504473	0.999747	LOC691113	0.00715692	0.32208	0.54472	normal	1.27666	23013	0.968415	0.00210082	0.727342	0.00638576
52.5283	1.0946	0.559714	1.95563	0.0505084	0.999747	Sla	0.0071722	0.322361	0.54472	normal	1.27666	23013	0.968415	0.00210082	0.727342	0.00638576
16.1595	2.2769	1.16458	1.95512	0.0505685	0.999747	Tas2r103	0.00718728	0.322637	0.54472	normal	1.27666	23013	0.968415	0.00210082	0.727342	0.00638576
22.8909	1.61919	0.828265	1.95492	0.0505922	0.999747	Pi15	0.00719322	0.322746	0.54472	normal	1.27666	23013	0.968415	0.00210082	0.727342	0.00638576
5.97358	-5.90926	3.02365	-1.95434	0.0506606	0.999747	Krt73	0.00721039	0.323059	0.54472	normal	1.27666	23013	0.968415	0.00210082	0.727342	0.00638576
23.3196	1.98927	1.01812	1.95386	0.0507172	0.999747	LOC103690520	0.0072246	0.323318	0.54472	normal	1.27666	23013	0.968415	0.00210082	0.727342	0.00638576
6.25751	2.98804	1.52938	1.95376	0.0507298	0.999747	Qpct	0.00722776	0.323375	0.54472	normal	1.27666	23013	0.968415	0.00210082	0.727342	0.00638576
142.847	1.0912	0.558869	1.95251	0.0508779	0.999747	Serping1	0.00726505	0.324051	0.54472	normal	1.27666	23013	0.968415	0.00210082	0.727342	0.00638576
41.7968	-1.18048	0.604987	-1.95124	0.0510282	0.999747	LOC102548030	0.00730294	0.324734	0.54472	normal	1.27666	23013	0.968415	0.00210082	0.727342	0.00638576
14.4911	2.29125	1.17443	1.95094	0.0510639	0.999747	LOC108352455	0.00731197	0.324896	0.54472	normal	1.27666	23013	0.968415	0.00210082	0.727342	0.00638576
455.646	1.01546	0.520692	1.9502	0.0511517	0.999747	Naga	0.00733417	0.325293	0.54472	normal	1.27666	23013	0.968415	0.00210082	0.727342	0.00638576
138.13	-1.16508	0.597475	-1.95001	0.0511747	0.999747	G2e3	0.00733997	0.325397	0.54472	normal	1.27666	23013	0.968415	0.00210082	0.727342	0.00638576
8.38639	-2.52344	1.29418	-1.94984	0.051195	0.999747	Ces2a	0.00734512	0.325489	0.574923	normal	1.27666	23013	0.968415	0.00210082	0.727342	0.00638576
12.6957	-2.06027	1.05833	-1.94672	0.051568	0.999747	Bpifb4	0.00743976	0.327295	0.574923	normal	1.27666	23013	0.968415	0.00210082	0.727342	0.00638576
3.75022	5.52302	2.83788	1.94618	0.0516335	0.999747	LOC102551752	0.00745645	0.327611	0.574923	normal	1.27666	23013	0.968415	0.00210082	0.727342	0.00638576
198.321	0.977804	0.502575	1.94559	0.0517044	0.999747	Cdc25b	0.00747451	0.327952	0.574923	normal	1.27666	23013	0.968415	0.00210082	0.727342	0.00638576
8.24869	2.7829	1.43066	1.94518	0.0517533	0.999747	LOC103692330	0.00748698	0.328187	0.574923	normal	1.27666	23013	0.968415	0.00210082	0.727342	0.00638576
144.38	-1.01614	0.522433	-1.94502	0.0517731	0.999747	Vangl2	0.00749204	0.328282	0.574923	normal	1.27666	23013	0.968415	0.00210082	0.727342	0.00638576
15.6507	-2.21564	1.14038	-1.94289	0.0520292	0.999747	LOC103690058	0.00755752	0.329506	0.574923	normal	1.27666	23013	0.968415	0.00210082	0.727342	0.00638576
83.3018	1.29484	0.66665	1.9423	0.0521006	0.999747	Il33	0.00757581	0.329846	0.574923	normal	1.27666	23013	0.968415	0.00210082	0.727342	0.00638576
57.2759	-1.80297	0.928773	-1.94123	0.0522299	0.999747	LOC102554600	0.007609	0.330461	0.574923	normal	1.27666	23013	0.968415	0.00210082	0.727342	0.00638576
13.0244	-2.36528	1.21844	-1.94123	0.0522303	0.999747	LOC102549320	0.00760912	0.330463	0.574923	normal	1.27666	23013	0.968415	0.00210082	0.727342	0.00638576
85.8988	0.982753	0.506263	1.94119	0.0522353	0.999747	Prr16	0.0076104	0.330487	0.574923	normal	1.27666	23013	0.968415	0.00210082	0.727342	0.00638576
56.6269	-1.48285	0.764674	-1.9392	0.052477	0.999747	Mcts1	0.00767261	0.33163	0.574923	normal	1.27666	23013	0.968415	0.00210082	0.727342	0.00638576
58.2437	1.2322	0.635595	1.93865	0.052544	0.999747	LOC103692350	0.00768988	0.331945	0.574923	normal	1.27666	23013	0.968415	0.00210082	0.727342	0.00638576
257.083	1.19764	0.618203	1.93728	0.0527106	0.999747	LOC103692759	0.00773292	0.332728	0.574923	normal	1.27666	23013	0.968415	0.00210082	0.727342	0.00638576
50.1844	1.45923	0.753329	1.93704	0.0527399	0.999747	Tsga13	0.00774051	0.332865	0.574923	normal	1.27666	23013	0.968415	0.00210082	0.727342	0.00638576
21.6095	-2.11383	1.09294	-1.93407	0.0531049	0.999747	LOC102550963	0.00783519	0.334568	0.574923	normal	1.27666	23013	0.968415	0.00210082	0.727342	0.00638576
27.7255	-1.38469	0.716329	-1.93304	0.0532317	0.999747	LOC103692396	0.0078682	0.335155	0.574923	normal	1.27666	23013	0.968415	0.00210082	0.727342	0.00638576
25.0805	-2.01086	1.04054	-1.93252	0.0532957	0.999747	Cyp2e1	0.00788489	0.335452	0.574923	normal	1.27666	23013	0.968415	0.00210082	0.727342	0.00638576
691.239	1.18854	0.615275	1.93172	0.0533947	0.999747	Zfpm2	0.00791072	0.335908	0.574923	normal	1.27666	23013	0.968415	0.00210082	0.727342	0.00638576
3.79782	4.04724	2.09526	1.93162	0.0534065	0.999747	LOC108349055	0.0079138	0.335963	0.574923	normal	1.27666	23013	0.968415	0.00210082	0.727342	0.00638576
189.532	1.08774	0.563286	1.93107	0.0534745	0.999747	ND3	0.00793157	0.336276	0.574923	normal	1.27666	23013	0.968415	0.00210082	0.727342	0.00638576
103.001	-1.32809	0.687758	-1.93104	0.0534786	0.999747	Zfp418	0.00793264	0.336295	0.574923	normal	1.27666	23013	0.968415	0.00210082	0.727342	0.00638576
3.86531	4.0574	2.10128	1.93092	0.0534928	0.999747	LOC102548288	0.00793636	0.33636	0.574923	normal	1.27666	23013	0.968415	0.00210082	0.727342	0.00638576
3.51941	-4.22676	2.1891	-1.93082	0.0535053	0.999747	Prg3	0.00793964	0.336418	0.574923	normal	1.27666	23013	0.968415	0.00210082	0.727342	0.00638576
5.96131	3.33074	1.72533	1.9305	0.053545	0.999747	LOC102547448	0.00795001	0.3366	0.574923	normal	1.27666	23013	0.968415	0.00210082	0.727342	0.00638576
108.972	1.35051	0.699607	1.93038	0.0535596	0.999747	Gstt4	0.00795384	0.336667	0.574923	normal	1.27666	23013	0.968415	0.00210082	0.727342	0.00638576
5.67845	3.6702	1.90179	1.92986	0.0536236	0.999747	Mir142	0.00797061	0.336961	0.574923	normal	1.27666	23013	0.968415	0.00210082	0.727342	0.00638576
3.31035	-4.10985	2.13039	-1.92915	0.053712	0.999747	Nat3	0.00799377	0.337366	0.574923	normal	1.27666	23013	0.968415	0.00210082	0.727342	0.00638576
127.788	1.01637	0.528217	1.92416	0.0543351	0.999747	Adamts5	0.0081579	0.340194	0.574923	normal	1.27666	23013	0.968415	0.00210082	0.727342	0.00638576
54.9169	1.29326	0.672618	1.92273	0.0545137	0.999747	Irf7	0.00820522	0.340997	0.574923	normal	1.27666	23013	0.968415	0.00210082	0.727342	0.00638576
3.19809	4.10736	2.13764	1.92144	0.0546757	0.999747	LOC103693292	0.00824824	0.341722	0.574923	normal	1.27666	23013	0.968415	0.00210082	0.727342	0.00638576
4.88528	-4.71303	2.45331	-1.92109	0.05472	0.999747	LOC108351018	0.00826001	0.341919	0.574923	normal	1.27666	23013	0.968415	0.00210082	0.727342	0.00638576
3.68379	4.30643	2.24359	1.91944	0.0549293	0.999747	LOC108348923	0.00831575	0.342851	0.574923	normal	1.27666	23013	0.968415	0.00210082	0.727342	0.00638576
92.4354	1.11082	0.578916	1.91879	0.0550105	0.999747	Slfn2	0.00833741	0.343211	0.574923	normal	1.27666	23013	0.968415	0.00210082	0.727342	0.00638576
8.47141	2.93926	1.53188	1.91873	0.0550185	0.999747	LOC691000	0.00833954	0.343246	0.574923	normal	1.27666	23013	0.968415	0.00210082	0.727342	0.00638576
23.9232	-1.39757	0.728751	-1.91776	0.0551419	0.999747	Lipt2	0.00837254	0.343792	0.574923	normal	1.27666	23013	0.968415	0.00210082	0.727342	0.00638576
65.2582	1.38285	0.721185	1.91747	0.0551781	0.999747	LOC100911190	0.00838223	0.343952	0.574923	normal	1.27666	23013	0.968415	0.00210082	0.727342	0.00638576
20.317	2.43135	1.26865	1.91648	0.0553036	0.999747	Bpifa2f	0.00841583	0.344504	0.574923	normal	1.27666	23013	0.968415	0.00210082	0.727342	0.00638576
386.735	-1.68051	0.877751	-1.91457	0.0555477	0.999747	LOC689725	0.00848138	0.345575	0.574923	normal	1.27666	23013	0.968415	0.00210082	0.727342	0.00638576
66.3746	-0.969917	0.506611	-1.91452	0.0555535	0.999747	Mrpl53	0.00848293	0.3456	0.574923	normal	1.27666	23013	0.968415	0.00210082	0.727342	0.00638576
134.578	-0.836629	0.43704	-1.91431	0.0555811	0.999747	LOC108348149	0.00849035	0.345721	0.574923	normal	1.27666	23013	0.968415	0.00210082	0.727342	0.00638576
6.73725	3.12583	1.63309	1.91406	0.0556126	0.999747	LOC680819	0.00849884	0.345858	0.574923	normal	1.27666	23013	0.968415	0.00210082	0.727342	0.00638576
3791.53	-1.23109	0.643206	-1.914	0.0556207	0.999747	Sgsm2	0.008501	0.345893	0.574923	normal	1.27666	23013	0.968415	0.00210082	0.727342	0.00638576
4.17265	-5.37396	2.80779	-1.91395	0.0556266	0.999747	LOC108353224	0.00850261	0.345919	0.574923	normal	1.27666	23013	0.968415	0.00210082	0.727342	0.00638576
397.98	0.874904	0.457145	1.91385	0.05564	0.999747	Prkd1	0.0085062	0.345978	0.574923	normal	1.27666	23013	0.968415	0.00210082	0.727342	0.00638576
20.8964	-2.01896	1.05507	-1.91358	0.0556737	0.999747	Slc15a5	0.00851529	0.346125	0.574923	normal	1.27666	23013	0.968415	0.00210082	0.727342	0.00638576
582.576	1.47328	0.76997	1.91343	0.0556931	0.999747	ND2	0.00852052	0.346209	0.574923	normal	1.27666	23013	0.968415	0.00210082	0.727342	0.00638576
3.76509	-5.23009	2.73369	-1.9132	0.055723	0.999747	LOC102550297	0.00852857	0.346339	0.574923	normal	1.27666	23013	0.968415	0.00210082	0.727342	0.00638576
8.99894	-4.26657	2.23242	-1.91119	0.0559807	0.999747	Pmp2	0.00859815	0.347457	0.574923	normal	1.27666	23013	0.968415	0.00210082	0.727342	0.00638576
29.2838	-1.9569	1.02393	-1.91116	0.0559835	0.999747	Kcnj12	0.00859892	0.34747	0.574923	normal	1.27666	23013	0.968415	0.00210082	0.727342	0.00638576
26.7567	1.58608	0.830512	1.90976	0.0561638	0.999747	Car13	0.00864774	0.348247	0.574923	normal	1.27666	23013	0.968415	0.00210082	0.727342	0.00638576
4.2231	-5.40906	2.83464	-1.9082	0.0563655	0.999747	LOC108348831	0.00870251	0.349114	0.574923	normal	1.27666	23013	0.968415	0.00210082	0.727342	0.00638576
5.8201	-2.93081	1.53775	-1.90591	0.0566612	0.999747	LOC102548220	0.00878306	0.350376	0.574923	normal	1.27666	23013	0.968415	0.00210082	0.727342	0.00638576
123.83	1.13018	0.593079	1.90562	0.0566996	0.999747	Sparcl1	0.00879352	0.350539	0.574923	normal	1.27666	23013	0.968415	0.00210082	0.727342	0.00638576
7.63229	-3.34245	1.75437	-1.90522	0.0567519	0.999747	LOC103691777	0.00880782	0.350761	0.574923	normal	1.27666	23013	0.968415	0.00210082	0.727342	0.00638576
11.2111	2.91466	1.53	1.90501	0.0567791	0.999747	LOC102552423	0.00881525	0.350876	0.574923	normal	1.27666	23013	0.968415	0.00210082	0.727342	0.00638576
5.64171	-5.82678	3.05938	-1.90457	0.0568366	0.999747	LOC108351037	0.00883096	0.35112	0.574923	normal	1.27666	23013	0.968415	0.00210082	0.727342	0.00638576
5.64171	-5.82678	3.05938	-1.90457	0.0568366	0.999747	LOC100911839	0.00883096	0.35112	0.574923	normal	1.27666	23013	0.968415	0.00210082	0.727342	0.00638576
12.4965	-3.03608	1.59441	-1.9042	0.0568836	0.999747	LOC103694853	0.00884383	0.351319	0.574923	normal	1.27666	23013	0.968415	0.00210082	0.727342	0.00638576
8.40649	2.73713	1.43754	1.90404	0.0569045	0.999747	LOC100912617	0.00884955	0.351407	0.574923	normal	1.27666	23013	0.968415	0.00210082	0.727342	0.00638576
282.18	1.11305	0.58462	1.90389	0.0569247	0.999747	Bcar3	0.00885509	0.351492	0.574923	normal	1.27666	23013	0.968415	0.00210082	0.727342	0.00638576
7.31589	2.66072	1.39891	1.902	0.0571712	0.999747	Klk1c2	0.0089227	0.352531	0.574923	normal	1.27666	23013	0.968415	0.00210082	0.727342	0.00638576
11.1904	2.79954	1.47198	1.90188	0.0571862	0.999747	LOC102548181	0.00892682	0.352594	0.574923	normal	1.27666	23013	0.968415	0.00210082	0.727342	0.00638576
28.4301	-1.65644	0.870966	-1.90184	0.0571922	0.999747	LOC108348412	0.00892845	0.352618	0.574923	normal	1.27666	23013	0.968415	0.00210082	0.727342	0.00638576
3.96289	4.687	2.46656	1.90022	0.0574047	0.999747	RGD1563818	0.00898695	0.353508	0.574923	normal	1.27666	23013	0.968415	0.00210082	0.727342	0.00638576
1512.97	1.01544	0.534903	1.89836	0.0576482	0.999747	Dock2	0.00905416	0.354522	0.574923	normal	1.27666	23013	0.968415	0.00210082	0.727342	0.00638576
11.5392	2.69761	1.42155	1.89765	0.0577417	0.999747	Il24	0.00908	0.354909	0.574923	normal	1.27666	23013	0.968415	0.00210082	0.727342	0.00638576
7.88295	-2.41494	1.27368	-1.89604	0.0579551	0.999747	LOC102553339	0.00913914	0.35579	0.574923	normal	1.27666	23013	0.968415	0.00210082	0.727342	0.00638576
19.254	2.61826	1.38109	1.89579	0.0579878	0.999747	LOC100910973	0.00914822	0.355925	0.574923	normal	1.27666	23013	0.968415	0.00210082	0.727342	0.00638576
18.9244	-2.38101	1.25598	-1.89574	0.0579948	0.999747	Cpa4	0.00915016	0.355953	0.574923	normal	1.27666	23013	0.968415	0.00210082	0.727342	0.00638576
1482.37	0.863108	0.455357	1.89545	0.0580322	0.999747	Maml2	0.00916056	0.356107	0.574923	normal	1.27666	23013	0.968415	0.00210082	0.727342	0.00638576
4.92623	4.44239	2.34484	1.89453	0.0581541	0.999747	LOC102552985	0.00919443	0.356607	0.574923	normal	1.27666	23013	0.968415	0.00210082	0.727342	0.00638576
12.891	3.04445	1.60732	1.89411	0.0582099	0.999747	LOC102555779	0.00920999	0.356836	0.574923	normal	1.27666	23013	0.968415	0.00210082	0.727342	0.00638576
6.88526	3.36	1.77528	1.89265	0.0584039	0.999747	LOC689173	0.00926405	0.357628	0.574923	normal	1.27666	23013	0.968415	0.00210082	0.727342	0.00638576
1661.31	-1.24903	0.660354	-1.89145	0.0585645	0.999747	Papd5	0.00930892	0.358281	0.574923	normal	1.27666	23013	0.968415	0.00210082	0.727342	0.00638576
34.3589	-2.31338	1.22322	-1.89123	0.0585939	0.999747	Bpifa1	0.00931715	0.3584	0.574923	normal	1.27666	23013	0.968415	0.00210082	0.727342	0.00638576
18.8854	1.65898	0.877702	1.89014	0.0587387	0.999747	RGD1560633	0.00935769	0.358986	0.574923	normal	1.27666	23013	0.968415	0.00210082	0.727342	0.00638576
65.5703	1.18929	0.629226	1.89009	0.0587465	0.999747	Mzt1	0.00935988	0.359017	0.574923	normal	1.27666	23013	0.968415	0.00210082	0.727342	0.00638576
20.4841	-1.70754	0.903608	-1.88969	0.0587999	0.999747	Tnfrsf17	0.00937484	0.359232	0.574923	normal	1.27666	23013	0.968415	0.00210082	0.727342	0.00638576
33.2964	1.38836	0.734757	1.88955	0.0588183	0.999747	RGD1563400	0.00938002	0.359307	0.574923	normal	1.27666	23013	0.968415	0.00210082	0.727342	0.00638576
3815.71	-1.67754	0.887885	-1.88937	0.0588421	0.999747	LOC498236	0.00938671	0.359403	0.574923	normal	1.27666	23013	0.968415	0.00210082	0.727342	0.00638576
312.137	1.35032	0.714946	1.88871	0.0589309	0.999747	Pde4b	0.00941164	0.35976	0.574923	normal	1.27666	23013	0.968415	0.00210082	0.727342	0.00638576
34.476	-1.44122	0.763253	-1.88826	0.0589914	0.999747	LOC108353091	0.00942865	0.360003	0.574923	normal	1.27666	23013	0.968415	0.00210082	0.727342	0.00638576
5.1845	3.70359	1.96161	1.88803	0.0590213	0.999747	Cyp2a1	0.00943706	0.360123	0.574923	normal	1.27666	23013	0.968415	0.00210082	0.727342	0.00638576
92.3972	1.49769	0.793557	1.88732	0.0591177	0.999747	F5	0.00946417	0.360509	0.574923	normal	1.27666	23013	0.968415	0.00210082	0.727342	0.00638576
3.79603	3.63334	1.9265	1.88598	0.0592981	0.999747	LOC108352019	0.00951504	0.361229	0.574923	normal	1.27666	23013	0.968415	0.00210082	0.727342	0.00638576
5.34923	-4.54853	2.41225	-1.8856	0.0593486	0.999747	Mir770	0.00952931	0.36143	0.574923	normal	1.27666	23013	0.968415	0.00210082	0.727342	0.00638576
401.156	1.20129	0.637144	1.88543	0.0593713	0.999747	Irak3	0.0095357	0.36152	0.574923	normal	1.27666	23013	0.968415	0.00210082	0.727342	0.00638576
169.847	-1.33571	0.708515	-1.88523	0.0593994	0.999747	Slc39a4	0.00954366	0.361632	0.574923	normal	1.27666	23013	0.968415	0.00210082	0.727342	0.00638576
111.106	1.17939	0.625613	1.88518	0.0594061	0.999747	LOC108350812	0.00954555	0.361659	0.574923	normal	1.27666	23013	0.968415	0.00210082	0.727342	0.00638576
22.1279	-1.89283	1.00407	-1.88516	0.0594087	0.999747	Klhdc8a	0.00954629	0.361669	0.574923	normal	1.27666	23013	0.968415	0.00210082	0.727342	0.00638576
25.0228	2.17979	1.15741	1.88334	0.0596549	0.999747	S1pr1	0.00961596	0.362644	0.574923	normal	1.27666	23013	0.968415	0.00210082	0.727342	0.00638576
3.71826	-5.2418	2.78475	-1.88233	0.0597917	0.999747	Olr1642	0.00965479	0.363183	0.574923	normal	1.27666	23013	0.968415	0.00210082	0.727342	0.00638576
1231.74	-1.70458	0.905678	-1.88211	0.0598217	0.999747	LOC102548031	0.00966331	0.363301	0.574923	normal	1.27666	23013	0.968415	0.00210082	0.727342	0.00638576
129.501	-2.02054	1.0743	-1.88079	0.0599999	0.999747	Rd3	0.00971398	0.364	0.574923	normal	1.27666	23013	0.968415	0.00210082	0.727342	0.00638576
635.576	-0.881331	0.468876	-1.87967	0.0601534	0.999747	Hnrnpul2	0.00975774	0.3646	0.574923	normal	1.27666	23013	0.968415	0.00210082	0.727342	0.00638576
31.1153	-2.14059	1.13901	-1.87934	0.060198	0.999747	Olr1709	0.00977046	0.364774	0.574923	normal	1.27666	23013	0.968415	0.00210082	0.727342	0.00638576
1965.06	-0.970536	0.516469	-1.87918	0.0602202	0.999747	Trim66	0.00977681	0.36486	0.574923	normal	1.27666	23013	0.968415	0.00210082	0.727342	0.00638576
16.9158	-2.53319	1.34832	-1.87878	0.0602748	0.999747	Grm2	0.0097924	0.365073	0.574923	normal	1.27666	23013	0.968415	0.00210082	0.727342	0.00638576
28.5416	-1.60182	0.853349	-1.8771	0.0605048	0.999747	LOC102554859	0.0098582	0.365964	0.574923	normal	1.27666	23013	0.968415	0.00210082	0.727342	0.00638576
165.452	1.25621	0.669722	1.87572	0.0606938	0.999747	Tmem163	0.00991239	0.366693	0.574923	normal	1.27666	23013	0.968415	0.00210082	0.727342	0.00638576
279.98	-1.45562	0.776063	-1.87564	0.0607044	0.999747	Smpd2	0.00991546	0.366734	0.574923	normal	1.27666	23013	0.968415	0.00210082	0.727342	0.00638576
1150.04	0.808151	0.431157	1.87438	0.0608787	0.999747	Pip4k2a	0.00996556	0.367403	0.574923	normal	1.27666	23013	0.968415	0.00210082	0.727342	0.00638576
155.643	1.27969	0.683296	1.87281	0.0610941	0.999747	LOC102555338	0.0100276	0.368226	0.574923	normal	1.27666	23013	0.968415	0.00210082	0.727342	0.00638576
4.9075	3.30392	1.76436	1.87258	0.0611259	0.999747	LOC108350357	0.0100368	0.368346	0.574923	normal	1.27666	23013	0.968415	0.00210082	0.727342	0.00638576
57.5656	-1.64741	0.879881	-1.8723	0.0611646	0.999747	LOC100361079	0.010048	0.368494	0.574923	normal	1.27666	23013	0.968415	0.00210082	0.727342	0.00638576
6.29387	2.91315	1.55602	1.87219	0.0611809	0.999747	LOC103692564	0.0100527	0.368556	0.574923	normal	1.27666	23013	0.968415	0.00210082	0.727342	0.00638576
4.59891	3.09179	1.65157	1.87203	0.0612028	0.999747	Nwd2	0.010059	0.368639	0.574923	normal	1.27666	23013	0.968415	0.00210082	0.727342	0.00638576
3.52889	3.94986	2.11013	1.87186	0.0612264	0.999747	LOC503053	0.0100658	0.368729	0.574923	normal	1.27666	23013	0.968415	0.00210082	0.727342	0.00638576
13.9366	-2.83546	1.51501	-1.87158	0.0612648	0.999747	LOC108351776	0.0100769	0.368874	0.574923	normal	1.27666	23013	0.968415	0.00210082	0.727342	0.00638576
65.3624	1.70671	0.91197	1.87145	0.0612821	0.999747	RGD1561413	0.0100819	0.36894	0.574923	normal	1.27666	23013	0.968415	0.00210082	0.727342	0.00638576
659.34	1.21032	0.646756	1.87138	0.0612928	0.999747	Cmklr1	0.010085	0.368981	0.574923	normal	1.27666	23013	0.968415	0.00210082	0.727342	0.00638576
65.909	1.47393	0.787652	1.8713	0.0613037	0.999747	Gna15	0.0100882	0.369022	0.574923	normal	1.27666	23013	0.968415	0.00210082	0.727342	0.00638576
220.154	1.02442	0.547523	1.871	0.0613449	0.999747	Dock11	0.0101001	0.369178	0.574923	normal	1.27666	23013	0.968415	0.00210082	0.727342	0.00638576
5.68117	4.23111	2.26187	1.87062	0.0613972	0.999747	LOC103694567	0.0101152	0.369376	0.574923	normal	1.27666	23013	0.968415	0.00210082	0.727342	0.00638576
5.60009	3.31921	1.77508	1.8699	0.0614979	0.999747	LOC681182	0.0101444	0.369756	0.574923	normal	1.27666	23013	0.968415	0.00210082	0.727342	0.00638576
1447.39	1.13633	0.607927	1.86918	0.0615976	0.999747	Sult1c2	0.0101733	0.370131	0.574923	normal	1.27666	23013	0.968415	0.00210082	0.727342	0.00638576
561.387	-1.41643	0.758194	-1.86816	0.0617399	0.999747	Dyrk4	0.0102147	0.370666	0.574923	normal	1.27666	23013	0.968415	0.00210082	0.727342	0.00638576
59.8393	-1.35349	0.724744	-1.86754	0.0618257	0.999747	Hfm1	0.0102397	0.370987	0.574923	normal	1.27666	23013	0.968415	0.00210082	0.727342	0.00638576
42.5732	1.74606	0.935096	1.86725	0.0618665	0.999747	Spi1	0.0102515	0.37114	0.574923	normal	1.27666	23013	0.968415	0.00210082	0.727342	0.00638576
53.579	-1.59909	0.856431	-1.86715	0.0618801	0.999747	Carmil3	0.0102555	0.371191	0.574923	normal	1.27666	23013	0.968415	0.00210082	0.727342	0.00638576
51.2031	1.41821	0.759564	1.86714	0.0618816	0.999747	RGD1304929	0.0102559	0.371196	0.574923	normal	1.27666	23013	0.968415	0.00210082	0.727342	0.00638576
7.37283	3.14081	1.68251	1.86674	0.0619378	0.999747	LOC108348200	0.0102723	0.371406	0.574923	normal	1.27666	23013	0.968415	0.00210082	0.727342	0.00638576
768.43	-1.48349	0.794827	-1.86643	0.0619816	0.999747	Rabepk	0.0102851	0.371569	0.574923	normal	1.27666	23013	0.968415	0.00210082	0.727342	0.00638576
57.6335	1.21096	0.648967	1.86598	0.0620448	0.999747	Klri1	0.0103035	0.371804	0.574923	normal	1.27666	23013	0.968415	0.00210082	0.727342	0.00638576
344.503	0.924937	0.495724	1.86583	0.062065	0.999747	St3gal1	0.0103094	0.37188	0.574923	normal	1.27666	23013	0.968415	0.00210082	0.727342	0.00638576
5.68255	3.14942	1.68825	1.8655	0.0621111	0.999747	LOC102547081	0.0103229	0.372051	0.574923	normal	1.27666	23013	0.968415	0.00210082	0.727342	0.00638576
3.24251	4.13391	2.21941	1.86261	0.062517	0.999747	LOC108352964	0.0104417	0.373551	0.574923	normal	1.27666	23013	0.968415	0.00210082	0.727342	0.00638576
850.501	0.686802	0.369267	1.85991	0.0628989	0.999747	Ccdc80	0.010554	0.374949	0.574923	normal	1.27666	23013	0.968415	0.00210082	0.727342	0.00638576
37.8171	1.8157	0.976264	1.85985	0.0629071	0.999747	Fgf10	0.0105565	0.374979	0.574923	normal	1.27666	23013	0.968415	0.00210082	0.727342	0.00638576
1502.77	-1.10812	0.595873	-1.85967	0.0629329	0.999747	Sft2d2	0.0105641	0.375073	0.574923	normal	1.27666	23013	0.968415	0.00210082	0.727342	0.00638576
49.2754	-1.53644	0.826251	-1.85953	0.0629522	0.999747	Lipi	0.0105697	0.375143	0.574923	normal	1.27666	23013	0.968415	0.00210082	0.727342	0.00638576
681.03	0.841922	0.452767	1.8595	0.0629559	0.999747	Dlc1	0.0105708	0.375156	0.574923	normal	1.27666	23013	0.968415	0.00210082	0.727342	0.00638576
148.527	-1.24878	0.672028	-1.85823	0.0631362	0.999747	LOC102550992	0.0106241	0.375811	0.574923	normal	1.27666	23013	0.968415	0.00210082	0.727342	0.00638576
4.45863	3.48998	1.87823	1.85812	0.0631513	0.999747	LOC108350238	0.0106286	0.375866	0.574923	normal	1.27666	23013	0.968415	0.00210082	0.727342	0.00638576
225.13	1.36203	0.733173	1.85772	0.0632087	0.999747	Map3k8	0.0106455	0.376073	0.574923	normal	1.27666	23013	0.968415	0.00210082	0.727342	0.00638576
72.303	1.08446	0.583863	1.85738	0.0632566	0.999747	Lrrc61	0.0106597	0.376247	0.574923	normal	1.27666	23013	0.968415	0.00210082	0.727342	0.00638576
232.312	1.02837	0.553761	1.85707	0.0633016	0.999747	Adgre4	0.010673	0.376409	0.574923	normal	1.27666	23013	0.968415	0.00210082	0.727342	0.00638576
5123.41	-1.48725	0.801226	-1.85621	0.0634234	0.999747	RGD1566251	0.0107091	0.376847	0.574923	normal	1.27666	23013	0.968415	0.00210082	0.727342	0.00638576
958.827	-1.75857	0.947422	-1.85617	0.0634296	0.999747	LOC689437	0.010711	0.37687	0.574923	normal	1.27666	23013	0.968415	0.00210082	0.727342	0.00638576
7.41907	-2.64298	1.42438	-1.85553	0.063521	0.999747	LOC108352154	0.0107381	0.377198	0.574923	normal	1.27666	23013	0.968415	0.00210082	0.727342	0.00638576
33.2854	-1.96895	1.06197	-1.85406	0.0637304	0.999747	Cdhr3	0.0108004	0.377947	0.574923	normal	1.27666	23013	0.968415	0.00210082	0.727342	0.00638576
275.454	0.997829	0.538663	1.85242	0.0639658	0.999747	Reln	0.0108705	0.378785	0.574923	normal	1.27666	23013	0.968415	0.00210082	0.727342	0.00638576
4.82513	4.41605	2.38424	1.85219	0.0639992	0.999747	LOC108351896	0.0108805	0.378903	0.574923	normal	1.27666	23013	0.968415	0.00210082	0.727342	0.00638576
54.1245	2.05629	1.11054	1.85161	0.064082	0.999747	LOC100910497	0.0109052	0.379197	0.574923	normal	1.27666	23013	0.968415	0.00210082	0.727342	0.00638576
57.6994	-1.29245	0.698243	-1.851	0.0641698	0.999747	Olr1637	0.0109315	0.379507	0.574923	normal	1.27666	23013	0.968415	0.00210082	0.727342	0.00638576
92.2902	-1.85754	1.0037	-1.8507	0.0642129	0.999747	Etv2	0.0109444	0.379659	0.574923	normal	1.27666	23013	0.968415	0.00210082	0.727342	0.00638576
252.734	-0.96941	0.523898	-1.85038	0.0642588	0.999747	Zfp82	0.0109581	0.379821	0.574923	normal	1.27666	23013	0.968415	0.00210082	0.727342	0.00638576
172.107	0.826962	0.447213	1.84915	0.0644365	0.999747	Herc3	0.0110114	0.380445	0.574923	normal	1.27666	23013	0.968415	0.00210082	0.727342	0.00638576
7647.22	-1.78981	0.968037	-1.84891	0.064471	0.999747	LOC685303	0.0110217	0.380566	0.574923	normal	1.27666	23013	0.968415	0.00210082	0.727342	0.00638576
3.88794	3.61223	1.95371	1.84891	0.0644712	0.999747	LOC102552227	0.0110218	0.380567	0.574923	normal	1.27666	23013	0.968415	0.00210082	0.727342	0.00638576
410.553	0.925353	0.50052	1.84878	0.0644894	0.999747	Papss2	0.0110273	0.380631	0.574923	normal	1.27666	23013	0.968415	0.00210082	0.727342	0.00638576
212.201	-0.910009	0.492311	-1.84844	0.0645384	0.999747	Tmem213	0.011042	0.380802	0.574923	normal	1.27666	23013	0.968415	0.00210082	0.727342	0.00638576
32.1685	1.16666	0.631219	1.84826	0.0645653	0.999747	Tnfaip8l3	0.0110501	0.380896	0.574923	normal	1.27666	23013	0.968415	0.00210082	0.727342	0.00638576
3.01694	5.24391	2.83779	1.84789	0.0646189	0.999747	Amdhd1	0.0110662	0.381083	0.574923	normal	1.27666	23013	0.968415	0.00210082	0.727342	0.00638576
48.7991	-1.44853	0.784039	-1.84752	0.0646718	0.999747	LOC108350487	0.0110821	0.381268	0.574923	normal	1.27666	23013	0.968415	0.00210082	0.727342	0.00638576
71.8344	1.26865	0.686952	1.84678	0.0647797	0.999747	Lancl3	0.0111146	0.381644	0.574923	normal	1.27666	23013	0.968415	0.00210082	0.727342	0.00638576
16.9297	-2.11353	1.14563	-1.84486	0.0650572	0.999747	Lhx5	0.0111983	0.382606	0.574923	normal	1.27666	23013	0.968415	0.00210082	0.727342	0.00638576
6.23274	4.39111	2.38036	1.84473	0.0650773	0.999747	LOC103693854	0.0112044	0.382675	0.574923	normal	1.27666	23013	0.968415	0.00210082	0.727342	0.00638576
174.366	-0.979682	0.53108	-1.8447	0.0650814	0.999747	Mmaa	0.0112056	0.382689	0.574923	normal	1.27666	23013	0.968415	0.00210082	0.727342	0.00638576
8.81618	2.1722	1.17757	1.84465	0.0650883	0.999747	RGD1560455	0.0112077	0.382713	0.574923	normal	1.27666	23013	0.968415	0.00210082	0.727342	0.00638576
94.3846	-1.35107	0.732709	-1.84394	0.0651912	0.999747	LOC102554040	0.0112388	0.383068	0.574923	normal	1.27666	23013	0.968415	0.00210082	0.727342	0.00638576
334.674	-0.996102	0.540211	-1.84391	0.0651958	0.999747	Pdk1	0.0112402	0.383083	0.574923	normal	1.27666	23013	0.968415	0.00210082	0.727342	0.00638576
14.4617	-2.27052	1.23144	-1.84379	0.0652136	0.999747	Cxcl10	0.0112456	0.383145	0.574923	normal	1.27666	23013	0.968415	0.00210082	0.727342	0.00638576
330.867	1.60177	0.86876	1.84374	0.0652208	0.999747	Itgb2	0.0112478	0.38317	0.574923	normal	1.27666	23013	0.968415	0.00210082	0.727342	0.00638576
106.96	1.18246	0.641426	1.84349	0.0652581	0.999747	Pald1	0.0112591	0.383298	0.574923	normal	1.27666	23013	0.968415	0.00210082	0.727342	0.00638576
42.6554	1.8363	0.996891	1.84203	0.0654712	0.999747	LOC108351196	0.0113237	0.384028	0.574923	normal	1.27666	23013	0.968415	0.00210082	0.727342	0.00638576
266.523	1.22798	0.66691	1.8413	0.0655783	0.999747	LOC498276	0.0113562	0.384394	0.574923	normal	1.27666	23013	0.968415	0.00210082	0.727342	0.00638576
1511.35	-1.10171	0.598592	-1.8405	0.0656952	0.999747	Fam168b	0.0113918	0.384792	0.574923	normal	1.27666	23013	0.968415	0.00210082	0.727342	0.00638576
14.9627	2.10693	1.1452	1.8398	0.0657977	0.999747	Ccr1	0.011423	0.38514	0.574923	normal	1.27666	23013	0.968415	0.00210082	0.727342	0.00638576
17.6586	2.22546	1.20967	1.83973	0.065808	0.999747	LOC102555480	0.0114262	0.385175	0.574923	normal	1.27666	23013	0.968415	0.00210082	0.727342	0.00638576
12.8797	-3.39707	1.84656	-1.83967	0.065816	0.999747	LOC108350129	0.0114286	0.385202	0.574923	normal	1.27666	23013	0.968415	0.00210082	0.727342	0.00638576
4.94516	3.30421	1.79678	1.83897	0.0659203	0.999747	LOC103694996	0.0114604	0.385555	0.574923	normal	1.27666	23013	0.968415	0.00210082	0.727342	0.00638576
7.74749	-3.04997	1.65956	-1.83782	0.0660889	0.999747	Ctxn3	0.0115119	0.386124	0.574923	normal	1.27666	23013	0.968415	0.00210082	0.727342	0.00638576
12.1074	-1.90885	1.03876	-1.83762	0.0661187	0.999747	LOC102551071	0.011521	0.386224	0.574923	normal	1.27666	23013	0.968415	0.00210082	0.727342	0.00638576
12.1074	-1.90885	1.03876	-1.83762	0.0661187	0.999747	LOC100910474	0.011521	0.386224	0.574923	normal	1.27666	23013	0.968415	0.00210082	0.727342	0.00638576
16.7989	1.73137	0.942233	1.83752	0.0661327	0.999747	LOC108352772	0.0115253	0.386271	0.574923	normal	1.27666	23013	0.968415	0.00210082	0.727342	0.00638576
317.543	-0.698563	0.380268	-1.83703	0.066206	0.999747	Shc2	0.0115477	0.386518	0.574923	normal	1.27666	23013	0.968415	0.00210082	0.727342	0.00638576
1524.58	-1.32081	0.719175	-1.83656	0.0662748	0.999747	LOC103690059	0.0115688	0.386748	0.574923	normal	1.27666	23013	0.968415	0.00210082	0.727342	0.00638576
880.439	-0.981858	0.53475	-1.83611	0.0663418	0.999747	Ubfd1	0.0115893	0.386973	0.574923	normal	1.27666	23013	0.968415	0.00210082	0.727342	0.00638576
205.925	1.40912	0.767486	1.83602	0.0663548	0.999747	Pax5	0.0115933	0.387017	0.574923	normal	1.27666	23013	0.968415	0.00210082	0.727342	0.00638576
8.42533	2.40008	1.30744	1.83571	0.0664008	0.999747	LOC108348592	0.0116074	0.38717	0.574923	normal	1.27666	23013	0.968415	0.00210082	0.727342	0.00638576
29.1594	-1.34101	0.730791	-1.83502	0.0665028	0.999747	Syt16	0.0116387	0.387511	0.574923	normal	1.27666	23013	0.968415	0.00210082	0.727342	0.00638576
13.2225	2.08926	1.13865	1.83486	0.0665266	0.999747	Igdcc3	0.011646	0.38759	0.574923	normal	1.27666	23013	0.968415	0.00210082	0.727342	0.00638576
46.8589	1.3859	0.755509	1.83439	0.0665961	0.999747	Pcsk1	0.0116674	0.387821	0.574923	normal	1.27666	23013	0.968415	0.00210082	0.727342	0.00638576
2688.2	1.28972	0.703332	1.83372	0.0666952	0.999747	Nfkb1	0.0116979	0.388151	0.574923	normal	1.27666	23013	0.968415	0.00210082	0.727342	0.00638576
98.5761	1.29533	0.706409	1.83368	0.0667009	0.999747	LOC108349819	0.0116996	0.388169	0.574923	normal	1.27666	23013	0.968415	0.00210082	0.727342	0.00638576
20.2374	-1.46497	0.799011	-1.83348	0.0667309	0.999747	LOC108349100	0.0117089	0.388269	0.574923	normal	1.27666	23013	0.968415	0.00210082	0.727342	0.00638576
45.9646	1.28527	0.701108	1.8332	0.0667728	0.999747	Klhl6	0.0117218	0.388408	0.574923	normal	1.27666	23013	0.968415	0.00210082	0.727342	0.00638576
29.1993	1.45606	0.794405	1.8329	0.0668175	0.999747	LOC108352076	0.0117356	0.388556	0.574923	normal	1.27666	23013	0.968415	0.00210082	0.727342	0.00638576
270.848	1.04358	0.569678	1.83187	0.0669709	0.999747	Arhgap25	0.0117828	0.389062	0.574923	normal	1.27666	23013	0.968415	0.00210082	0.727342	0.00638576
235.091	1.21119	0.661212	1.83177	0.0669863	0.999747	Antxr2	0.0117876	0.389113	0.574923	normal	1.27666	23013	0.968415	0.00210082	0.727342	0.00638576
7.70152	2.86078	1.56254	1.83085	0.0671228	0.999747	LOC102555044	0.0118298	0.389562	0.574923	normal	1.27666	23013	0.968415	0.00210082	0.727342	0.00638576
33.8664	1.16697	0.63757	1.83034	0.0671998	0.999747	Gbp2	0.0118536	0.389814	0.574923	normal	1.27666	23013	0.968415	0.00210082	0.727342	0.00638576
13.8636	2.45268	1.34021	1.83008	0.0672381	0.999747	Krt79	0.0118655	0.38994	0.574923	normal	1.27666	23013	0.968415	0.00210082	0.727342	0.00638576
18.6914	2.08	1.13685	1.82961	0.0673082	0.999747	LOC102547255	0.0118872	0.390169	0.574923	normal	1.27666	23013	0.968415	0.00210082	0.727342	0.00638576
1308.23	-0.809338	0.442661	-1.82835	0.0674971	0.999747	Pfkfb2	0.0119458	0.390785	0.574923	normal	1.27666	23013	0.968415	0.00210082	0.727342	0.00638576
82.9638	1.36587	0.747367	1.82758	0.0676131	0.999747	LOC103692786	0.0119818	0.391162	0.574923	normal	1.27666	23013	0.968415	0.00210082	0.727342	0.00638576
804.28	0.881234	0.482359	1.82693	0.0677107	0.999747	Plcl2	0.0120121	0.391478	0.574923	normal	1.27666	23013	0.968415	0.00210082	0.727342	0.00638576
130.125	-1.57342	0.861351	-1.82669	0.067747	0.999747	LOC100360296	0.0120234	0.391595	0.574923	normal	1.27666	23013	0.968415	0.00210082	0.727342	0.00638576
3.01714	5.22332	2.85946	1.82668	0.0677476	0.999747	Sp8	0.0120236	0.391597	0.574923	normal	1.27666	23013	0.968415	0.00210082	0.727342	0.00638576
75.0761	1.07591	0.589235	1.82594	0.0678595	0.999747	Ctsk	0.0120585	0.391958	0.574923	normal	1.27666	23013	0.968415	0.00210082	0.727342	0.00638576
24.5305	2.32694	1.27439	1.82593	0.0678608	0.999747	LOC102552817	0.0120589	0.391963	0.574923	normal	1.27666	23013	0.968415	0.00210082	0.727342	0.00638576
15.3391	2.12286	1.16263	1.82591	0.0678634	0.999747	Tlr4	0.0120597	0.391971	0.574923	normal	1.27666	23013	0.968415	0.00210082	0.727342	0.00638576
6.33484	-3.08673	1.69077	-1.82563	0.0679056	0.999747	F2rl3	0.0120729	0.392107	0.574923	normal	1.27666	23013	0.968415	0.00210082	0.727342	0.00638576
360.527	0.973432	0.533372	1.82505	0.0679929	0.999747	Fbxl7	0.0121001	0.392388	0.574923	normal	1.27666	23013	0.968415	0.00210082	0.727342	0.00638576
6.99307	-2.73614	1.49928	-1.82497	0.0680059	0.999747	Mpl	0.0121042	0.39243	0.574923	normal	1.27666	23013	0.968415	0.00210082	0.727342	0.00638576
63.6585	-1.07072	0.586726	-1.82491	0.0680145	0.999747	LOC102553680	0.0121068	0.392457	0.655008	normal	1.27666	23013	0.968415	0.00210082	0.727342	0.00638576
4.50203	3.38045	1.85363	1.8237	0.0681979	0.999747	LOC102546457	0.0121642	0.3932	0.655008	normal	1.27666	23013	0.968415	0.00210082	0.727342	0.00638576
8.94225	-2.31389	1.26936	-1.82288	0.0683209	0.999747	LOC102549391	0.0122027	0.393697	0.655008	normal	1.27666	23013	0.968415	0.00210082	0.727342	0.00638576
6.35191	-3.61859	1.98625	-1.82182	0.0684826	0.999747	Prl6a1	0.0122534	0.394347	0.655008	normal	1.27666	23013	0.968415	0.00210082	0.727342	0.00638576
54.9917	-1.07144	0.588307	-1.82123	0.0685712	0.999747	Ccdc115	0.0122812	0.394703	0.655008	normal	1.27666	23013	0.968415	0.00210082	0.727342	0.00638576
61.0369	1.49258	0.819607	1.82109	0.0685938	0.999747	Slc4a1	0.0122883	0.394794	0.655008	normal	1.27666	23013	0.968415	0.00210082	0.727342	0.00638576
1154.02	-1.66266	0.913017	-1.82106	0.0685982	0.999747	LOC108353142	0.0122897	0.394811	0.655008	normal	1.27666	23013	0.968415	0.00210082	0.727342	0.00638576
576.337	0.76374	0.419573	1.82028	0.0687165	0.999747	Hdac9	0.0123268	0.395285	0.655008	normal	1.27666	23013	0.968415	0.00210082	0.727342	0.00638576
251.102	-0.798265	0.439063	-1.81811	0.0690469	0.999747	Smarce1	0.0124309	0.396602	0.655008	normal	1.27666	23013	0.968415	0.00210082	0.727342	0.00638576
1103.13	0.861773	0.474032	1.81797	0.0690694	0.999747	Ctsb	0.012438	0.396691	0.655008	normal	1.27666	23013	0.968415	0.00210082	0.727342	0.00638576
5.46603	2.81044	1.54639	1.81743	0.0691516	0.999747	LOC108349752	0.012464	0.397018	0.655008	normal	1.27666	23013	0.968415	0.00210082	0.727342	0.00638576
4.95589	3.3232	1.82942	1.81653	0.0692887	0.999747	Sfta2	0.0125074	0.397561	0.655008	normal	1.27666	23013	0.968415	0.00210082	0.727342	0.00638576
71.5273	1.0188	0.560922	1.81629	0.0693256	0.999747	Hs3st3a1	0.0125191	0.397707	0.655008	normal	1.27666	23013	0.968415	0.00210082	0.727342	0.00638576
56.9979	0.990014	0.54526	1.81567	0.0694203	0.999747	Kank4	0.0125491	0.39808	0.655008	normal	1.27666	23013	0.968415	0.00210082	0.727342	0.00638576
139.716	0.871037	0.479781	1.81549	0.0694487	0.999747	Cdr1	0.0125581	0.398192	0.655008	normal	1.27666	23013	0.968415	0.00210082	0.727342	0.00638576
6.19616	-3.57674	1.97323	-1.81263	0.0698886	0.999747	Cd209a	0.0126979	0.399918	0.655008	normal	1.27666	23013	0.968415	0.00210082	0.727342	0.00638576
8.38629	2.70151	1.49074	1.81219	0.0699564	0.999747	LOC108351459	0.0127195	0.400183	0.655008	normal	1.27666	23013	0.968415	0.00210082	0.727342	0.00638576
26.7628	2.09712	1.15782	1.81126	0.0701006	0.999747	LOC102552232	0.0127655	0.400745	0.655008	normal	1.27666	23013	0.968415	0.00210082	0.727342	0.00638576
72.2863	1.29685	0.716109	1.81097	0.0701458	0.999747	Rassf4	0.0127799	0.40092	0.655008	normal	1.27666	23013	0.968415	0.00210082	0.727342	0.00638576
2.18836	4.75408	2.62607	1.81034	0.0702433	0.999747	Clec5a	0.012811	0.401299	0.655008	normal	1.27666	23013	0.968415	0.00210082	0.727342	0.00638576
772.905	0.784847	0.433537	1.81033	0.0702441	0.999747	LOC689130	0.0128113	0.401302	0.655008	normal	1.27666	23013	0.968415	0.00210082	0.727342	0.00638576
83.7443	2.00981	1.1105	1.80983	0.0703221	0.999747	LOC100910669	0.0128362	0.401604	0.655008	normal	1.27666	23013	0.968415	0.00210082	0.727342	0.00638576
29.6025	2.06701	1.14212	1.8098	0.0703266	0.999747	Upk1b	0.0128377	0.401622	0.655008	normal	1.27666	23013	0.968415	0.00210082	0.727342	0.00638576
41.4835	1.55365	0.858557	1.80961	0.0703569	0.999747	Susd2	0.0128474	0.401739	0.655008	normal	1.27666	23013	0.968415	0.00210082	0.727342	0.00638576
45.4051	-1.28488	0.710201	-1.80918	0.0704228	0.999747	LOC103693289	0.0128685	0.401994	0.655008	normal	1.27666	23013	0.968415	0.00210082	0.727342	0.00638576
18.0655	2.09867	1.1604	1.80857	0.0705184	0.999747	LOC108351594	0.0128991	0.402363	0.655008	normal	1.27666	23013	0.968415	0.00210082	0.727342	0.00638576
1314.99	1.18526	0.655519	1.80813	0.0705863	0.999747	Runx1	0.0129209	0.402625	0.655008	normal	1.27666	23013	0.968415	0.00210082	0.727342	0.00638576
4.24185	3.20343	1.77176	1.80805	0.0705981	0.999747	LOC108352516	0.0129246	0.40267	0.655008	normal	1.27666	23013	0.968415	0.00210082	0.727342	0.00638576
34.3512	1.55316	0.859674	1.80668	0.070812	0.999747	Fbxo27	0.0129933	0.403492	0.655008	normal	1.27666	23013	0.968415	0.00210082	0.727342	0.00638576
4.88925	3.28973	1.82158	1.80597	0.0709224	0.999747	LOC103690541	0.0130289	0.403915	0.655008	normal	1.27666	23013	0.968415	0.00210082	0.727342	0.00638576
54.7031	1.02338	0.566845	1.8054	0.0710116	0.999747	LOC102555289	0.0130576	0.404256	0.655008	normal	1.27666	23013	0.968415	0.00210082	0.727342	0.00638576
87.7522	1.88641	1.04524	1.80476	0.0711126	0.999747	Cybb	0.0130901	0.404641	0.655008	normal	1.27666	23013	0.968415	0.00210082	0.727342	0.00638576
193.866	1.15998	0.642843	1.80445	0.0711616	0.999747	Wt1	0.013106	0.404828	0.655008	normal	1.27666	23013	0.968415	0.00210082	0.727342	0.00638576
18.9003	-1.94845	1.07991	-1.80427	0.071189	0.999747	Lrtomt	0.0131148	0.404932	0.655008	normal	1.27666	23013	0.968415	0.00210082	0.727342	0.00638576
9.5122	-2.19744	1.21805	-1.80406	0.0712222	0.999747	Gckr	0.0131255	0.405058	0.655008	normal	1.27666	23013	0.968415	0.00210082	0.727342	0.00638576
4.61305	3.52146	1.95213	1.80391	0.0712462	0.999747	LOC108348977	0.0131333	0.405149	0.655008	normal	1.27666	23013	0.968415	0.00210082	0.727342	0.00638576
2.22196	4.79701	2.6604	1.80311	0.0713703	0.999747	Mir1247	0.0131734	0.405621	0.655008	normal	1.27666	23013	0.968415	0.00210082	0.727342	0.00638576
57.0361	-1.37106	0.760561	-1.8027	0.071436	0.999747	LOC100909893	0.0131946	0.40587	0.655008	normal	1.27666	23013	0.968415	0.00210082	0.727342	0.00638576
641.37	-1.10173	0.611528	-1.8016	0.0716087	0.999747	Fbxl14	0.0132506	0.406522	0.655008	normal	1.27666	23013	0.968415	0.00210082	0.727342	0.00638576
11.9442	2.18351	1.21217	1.80132	0.0716524	0.999747	LOC102549898	0.0132647	0.406687	0.655008	normal	1.27666	23013	0.968415	0.00210082	0.727342	0.00638576
8946.67	-0.799979	0.444459	-1.79989	0.0718776	0.999747	Golgb1	0.0133379	0.407534	0.655008	normal	1.27666	23013	0.968415	0.00210082	0.727342	0.00638576
3.84643	-5.2561	2.92065	-1.79963	0.0719185	0.999747	Olr1397	0.0133512	0.407688	0.655008	normal	1.27666	23013	0.968415	0.00210082	0.727342	0.00638576
21561	-1.80187	1.00132	-1.7995	0.0719397	0.999747	Mex3d	0.0133581	0.407767	0.655008	normal	1.27666	23013	0.968415	0.00210082	0.727342	0.00638576
37.9997	-1.38334	0.768738	-1.79949	0.0719406	0.999747	LOC102553341	0.0133584	0.40777	0.655008	normal	1.27666	23013	0.968415	0.00210082	0.727342	0.00638576
2.51319	4.94745	2.74969	1.79927	0.0719753	0.999747	LOC108352784	0.0133697	0.407901	0.655008	normal	1.27666	23013	0.968415	0.00210082	0.727342	0.00638576
13.3375	1.95847	1.08861	1.79905	0.0720102	0.999747	Olr1707	0.013381	0.408031	0.655008	normal	1.27666	23013	0.968415	0.00210082	0.727342	0.00638576
27.867	1.61419	0.897435	1.79868	0.0720699	0.999747	LOC102547251	0.0134005	0.408255	0.655008	normal	1.27666	23013	0.968415	0.00210082	0.727342	0.00638576
100.805	0.840321	0.467224	1.79854	0.0720918	0.999747	Flt4	0.0134076	0.408336	0.655008	normal	1.27666	23013	0.968415	0.00210082	0.727342	0.00638576
38.477	2.0883	1.16151	1.79791	0.0721911	0.999747	Gpr35	0.0134399	0.408707	0.655008	normal	1.27666	23013	0.968415	0.00210082	0.727342	0.00638576
104.626	-1.64091	0.912995	-1.79728	0.0722909	0.999747	LOC102550543	0.0134725	0.409079	0.655008	normal	1.27666	23013	0.968415	0.00210082	0.727342	0.00638576
140.64	-1.51897	0.845198	-1.79717	0.072308	0.999747	LOC691286	0.0134781	0.409143	0.655008	normal	1.27666	23013	0.968415	0.00210082	0.727342	0.00638576
3.33157	4.44648	2.47452	1.79691	0.0723502	0.999747	LOC102554946	0.0134919	0.409299	0.655008	normal	1.27666	23013	0.968415	0.00210082	0.727342	0.00638576
549.665	1.0372	0.577324	1.79657	0.0724043	0.999747	Fam196b	0.0135096	0.4095	0.655008	normal	1.27666	23013	0.968415	0.00210082	0.727342	0.00638576
4.97798	-5.64618	3.14318	-1.79633	0.0724426	0.999747	LOC108352587	0.0135221	0.409642	0.673523	normal	1.27666	23013	0.968415	0.00210082	0.727342	0.00638576
4.97798	-5.64618	3.14318	-1.79633	0.0724426	0.999747	LOC108350970	0.0135221	0.409642	0.673523	normal	1.27666	23013	0.968415	0.00210082	0.727342	0.00638576
224.014	-0.72731	0.405089	-1.79543	0.0725849	0.999747	Hn1l	0.0135686	0.410194	0.673523	normal	1.27666	23013	0.968415	0.00210082	0.727342	0.00638576
124.123	1.11167	0.619356	1.79488	0.0726722	0.999747	Kctd9	0.0135972	0.410532	0.673523	normal	1.27666	23013	0.968415	0.00210082	0.727342	0.00638576
207.746	0.822727	0.45853	1.79427	0.0727701	0.999747	Cd247	0.0136293	0.410909	0.673523	normal	1.27666	23013	0.968415	0.00210082	0.727342	0.00638576
324.442	-1.17002	0.652199	-1.79397	0.0728186	0.999747	LOC108351027	0.0136452	0.411096	0.673523	normal	1.27666	23013	0.968415	0.00210082	0.727342	0.00638576
2.91657	4.236	2.36154	1.79375	0.0728539	0.999747	LOC103690849	0.0136568	0.411232	0.691028	normal	1.27666	23013	0.968415	0.00210082	0.727342	0.00638576
399.674	-1.0469	0.583831	-1.79316	0.0729479	0.999747	Tcta	0.0136877	0.411608	0.691028	normal	1.27666	23013	0.968415	0.00210082	0.727342	0.00638576
28.8535	1.2781	0.713554	1.79117	0.0732664	0.999747	Vit	0.0137925	0.412877	0.691028	normal	1.27666	23013	0.968415	0.00210082	0.727342	0.00638576
81.4692	1.26018	0.703684	1.79083	0.0733202	0.999747	Tmem45al	0.0138102	0.41309	0.691028	normal	1.27666	23013	0.968415	0.00210082	0.727342	0.00638576
46.835	-1.17588	0.656668	-1.79068	0.0733447	0.999747	LOC690507	0.0138183	0.413188	0.691028	normal	1.27666	23013	0.968415	0.00210082	0.727342	0.00638576
1191.89	-1.26821	0.708352	-1.79036	0.0733953	0.999747	Pla2g2c	0.013835	0.413388	0.691028	normal	1.27666	23013	0.968415	0.00210082	0.727342	0.00638576
3225.22	-1.55482	0.868875	-1.78947	0.0735398	0.999747	Socs7	0.0138828	0.41396	0.691028	normal	1.27666	23013	0.968415	0.00210082	0.727342	0.00638576
4.83337	2.7416	1.53224	1.78928	0.0735704	0.999747	LOC100912013	0.0138929	0.414081	0.691028	normal	1.27666	23013	0.968415	0.00210082	0.727342	0.00638576
2019.82	-0.919912	0.514172	-1.78911	0.0735966	0.999747	LOC100911693	0.0139015	0.414184	0.691028	normal	1.27666	23013	0.968415	0.00210082	0.727342	0.00638576
7.72441	3.19677	1.78707	1.78884	0.0736411	0.999747	LOC103694521	0.0139163	0.41436	0.691028	normal	1.27666	23013	0.968415	0.00210082	0.727342	0.00638576
649.493	1.00696	0.563063	1.78836	0.0737184	0.999747	Rasa3	0.0139418	0.414665	0.691028	normal	1.27666	23013	0.968415	0.00210082	0.727342	0.00638576
15.8604	-1.88063	1.05185	-1.78792	0.0737897	0.999747	Pax9	0.0139655	0.414945	0.691028	normal	1.27666	23013	0.968415	0.00210082	0.727342	0.00638576
320.969	0.731059	0.409074	1.78711	0.0739204	0.999747	Mctp1	0.0140088	0.415459	0.691028	normal	1.27666	23013	0.968415	0.00210082	0.727342	0.00638576
635.319	0.91109	0.509909	1.78677	0.0739745	0.999747	Qk	0.0140268	0.415671	0.691028	normal	1.27666	23013	0.968415	0.00210082	0.727342	0.00638576
235.047	-1.18357	0.662929	-1.78536	0.0742024	0.999747	Cabp4	0.0141025	0.416563	0.691028	normal	1.27666	23013	0.968415	0.00210082	0.727342	0.00638576
46.3997	-1.14092	0.639051	-1.78533	0.0742073	0.999747	Gsta5	0.0141041	0.416582	0.691028	normal	1.27666	23013	0.968415	0.00210082	0.727342	0.00638576
6.0744	2.61839	1.4674	1.78438	0.0743619	0.999747	LOC108348534	0.0141556	0.417184	0.691028	normal	1.27666	23013	0.968415	0.00210082	0.727342	0.00638576
7.86767	2.6538	1.48752	1.78404	0.0744176	0.999747	Lnc001	0.0141742	0.417401	0.691028	normal	1.27666	23013	0.968415	0.00210082	0.727342	0.00638576
14.9233	2.70085	1.51488	1.78289	0.0746044	0.999747	LOC102550475	0.0142365	0.418126	0.691028	normal	1.27666	23013	0.968415	0.00210082	0.727342	0.00638576
2976.45	-1.32758	0.744632	-1.78287	0.0746071	0.999747	Msl1	0.0142374	0.418136	0.691028	normal	1.27666	23013	0.968415	0.00210082	0.727342	0.00638576
4.60221	-4.32807	2.42879	-1.78199	0.0747516	0.999747	C1ql1	0.0142857	0.418695	0.691028	normal	1.27666	23013	0.968415	0.00210082	0.727342	0.00638576
11.4375	-2.44024	1.3695	-1.78184	0.074775	0.999747	LOC102554347	0.0142935	0.418785	0.691028	normal	1.27666	23013	0.968415	0.00210082	0.727342	0.00638576
22.5846	1.91591	1.07551	1.7814	0.0748466	0.999747	LOC102549633	0.0143175	0.419062	0.691028	normal	1.27666	23013	0.968415	0.00210082	0.727342	0.00638576
7.00317	-2.65393	1.4901	-1.78104	0.0749054	0.999747	LOC100363436	0.0143372	0.419289	0.691028	normal	1.27666	23013	0.968415	0.00210082	0.727342	0.00638576
5.42797	2.85019	1.60042	1.7809	0.074928	0.999747	Nlrp4b	0.0143448	0.419376	0.691028	normal	1.27666	23013	0.968415	0.00210082	0.727342	0.00638576
26.8943	-2.13581	1.19937	-1.78077	0.0749499	0.999747	LOC102553491	0.0143521	0.41946	0.691028	normal	1.27666	23013	0.968415	0.00210082	0.727342	0.00638576
69.2033	-1.88364	1.05913	-1.77848	0.0753249	0.999747	Actl9b	0.014478	0.420898	0.691028	normal	1.27666	23013	0.968415	0.00210082	0.727342	0.00638576
81.3914	-1.14642	0.644701	-1.77821	0.075369	0.999747	LOC108352959	0.0144928	0.421067	0.691028	normal	1.27666	23013	0.968415	0.00210082	0.727342	0.00638576
3.25997	3.84905	2.16591	1.77711	0.0755507	0.999747	LOC103692094	0.014554	0.42176	0.691028	normal	1.27666	23013	0.968415	0.00210082	0.727342	0.00638576
17.7527	-1.69972	0.956631	-1.77678	0.0756053	0.999747	LOC108350844	0.0145724	0.421967	0.691028	normal	1.27666	23013	0.968415	0.00210082	0.727342	0.00638576
3.22337	3.78197	2.12954	1.77596	0.0757395	0.999747	LOC108348528	0.0146177	0.422477	0.691028	normal	1.27666	23013	0.968415	0.00210082	0.727342	0.00638576
48.1938	-1.34969	0.760038	-1.77582	0.0757626	0.999747	LOC108349081	0.0146255	0.422565	0.691028	normal	1.27666	23013	0.968415	0.00210082	0.727342	0.00638576
10.3331	-3.46958	1.95401	-1.77562	0.0757958	0.999747	Gpa33	0.0146367	0.42269	0.691028	normal	1.27666	23013	0.968415	0.00210082	0.727342	0.00638576
159.026	-0.779654	0.439092	-1.77561	0.0757979	0.999747	Wasf3	0.0146375	0.422698	0.691028	normal	1.27666	23013	0.968415	0.00210082	0.727342	0.00638576
10.997	2.36515	1.33221	1.77536	0.075839	0.999747	RGD1563091	0.0146513	0.422854	0.691028	normal	1.27666	23013	0.968415	0.00210082	0.727342	0.00638576
5.41903	3.20562	1.80604	1.77494	0.075908	0.999747	Mir3566	0.0146747	0.423115	0.691028	normal	1.27666	23013	0.968415	0.00210082	0.727342	0.00638576
111.255	1.17389	0.661685	1.77409	0.0760474	0.999747	RGD1307595	0.0147219	0.423642	0.691028	normal	1.27666	23013	0.968415	0.00210082	0.727342	0.00638576
106.475	-1.9521	1.10059	-1.77369	0.0761147	0.999747	LOC102549552	0.0147446	0.423895	0.691028	normal	1.27666	23013	0.968415	0.00210082	0.727342	0.00638576
73.3601	-1.22862	0.692788	-1.77344	0.0761563	0.999747	LOC108353127	0.0147587	0.424052	0.691028	normal	1.27666	23013	0.968415	0.00210082	0.727342	0.00638576
4.3018	5.73137	3.23296	1.77279	0.0762628	0.999747	LOC100911193	0.0147949	0.424452	0.691028	normal	1.27666	23013	0.968415	0.00210082	0.727342	0.00638576
3.23855	5.31069	2.99804	1.77139	0.0764958	0.999747	LOC108353028	0.0148741	0.425326	0.691028	normal	1.27666	23013	0.968415	0.00210082	0.727342	0.00638576
36.4059	-2.00589	1.13313	-1.77023	0.0766889	0.999747	LOC108348530	0.0149398	0.426046	0.691028	normal	1.27666	23013	0.968415	0.00210082	0.727342	0.00638576
76.4713	-1.43553	0.81178	-1.76838	0.0769978	0.999747	Dmbt1	0.0150452	0.427194	0.691028	normal	1.27666	23013	0.968415	0.00210082	0.727342	0.00638576
10.5867	2.37131	1.34144	1.76773	0.0771061	0.999747	LOC100912139	0.0150822	0.427595	0.691028	normal	1.27666	23013	0.968415	0.00210082	0.727342	0.00638576
296.642	-1.92598	1.08964	-1.76754	0.0771384	0.999747	Lingo3	0.0150933	0.427714	0.691028	normal	1.27666	23013	0.968415	0.00210082	0.727342	0.00638576
1071.02	0.901273	0.51013	1.76675	0.0772701	0.999747	LOC108348175	0.0151384	0.4282	0.691028	normal	1.27666	23013	0.968415	0.00210082	0.727342	0.00638576
335.176	0.834536	0.472535	1.76608	0.077382	0.999747	Msn	0.0151768	0.428612	0.691028	normal	1.27666	23013	0.968415	0.00210082	0.727342	0.00638576
34.3242	-1.51894	0.860232	-1.76573	0.0774404	0.999747	Wnt8b	0.0151968	0.428827	0.691028	normal	1.27666	23013	0.968415	0.00210082	0.727342	0.00638576
19.2769	1.639	0.928346	1.7655	0.077479	0.999747	Gnat2	0.01521	0.428969	0.691028	normal	1.27666	23013	0.968415	0.00210082	0.727342	0.00638576
16.9729	-1.58426	0.897668	-1.76486	0.0775875	0.999747	LOC103691017	0.0152473	0.429367	0.691028	normal	1.27666	23013	0.968415	0.00210082	0.727342	0.00638576
774.138	0.881347	0.499536	1.76433	0.0776762	0.999747	Dcn	0.0152778	0.429692	0.691028	normal	1.27666	23013	0.968415	0.00210082	0.727342	0.00638576
33.6671	-1.1762	0.667003	-1.7634	0.0778325	0.999747	Gck	0.0153316	0.430263	0.691028	normal	1.27666	23013	0.968415	0.00210082	0.727342	0.00638576
189.804	0.914632	0.518807	1.76295	0.0779085	0.999747	Cpne8	0.0153578	0.43054	0.691028	normal	1.27666	23013	0.968415	0.00210082	0.727342	0.00638576
4.09127	-4.17285	2.36775	-1.76237	0.0780076	0.999747	LOC108352840	0.015392	0.4309	0.691028	normal	1.27666	23013	0.968415	0.00210082	0.727342	0.00638576
145.345	0.862087	0.489172	1.76234	0.078012	0.999747	Fgf12	0.0153935	0.430916	0.691028	normal	1.27666	23013	0.968415	0.00210082	0.727342	0.00638576
2234.35	-0.752514	0.427038	-1.76217	0.0780403	0.999747	Acsl5	0.0154032	0.431019	0.691028	normal	1.27666	23013	0.968415	0.00210082	0.727342	0.00638576
2199.1	-1.65746	0.940632	-1.76207	0.0780582	0.999747	LOC103690174	0.0154094	0.431084	0.691028	normal	1.27666	23013	0.968415	0.00210082	0.727342	0.00638576
6.3165	3.22479	1.83026	1.76193	0.0780813	0.999747	Zfp352	0.0154174	0.431168	0.691028	normal	1.27666	23013	0.968415	0.00210082	0.727342	0.00638576
205.658	-1.50467	0.854341	-1.76121	0.0782033	0.999747	Prss54	0.0154595	0.43161	0.691028	normal	1.27666	23013	0.968415	0.00210082	0.727342	0.00638576
61.6996	1.60775	0.913034	1.76089	0.0782572	0.999747	LOC103691468	0.0154782	0.431806	0.691028	normal	1.27666	23013	0.968415	0.00210082	0.727342	0.00638576
241.543	-0.807988	0.459068	-1.76006	0.0783978	0.999747	Mocos	0.0155268	0.432314	0.691028	normal	1.27666	23013	0.968415	0.00210082	0.727342	0.00638576
6267.73	-1.38223	0.785381	-1.75995	0.0784157	0.999747	RGD1564409	0.015533	0.432378	0.691028	normal	1.27666	23013	0.968415	0.00210082	0.727342	0.00638576
3.64122	-3.67182	2.0868	-1.75954	0.078485	0.999747	RGD1307603	0.015557	0.432628	0.691028	normal	1.27666	23013	0.968415	0.00210082	0.727342	0.00638576
188.584	1.52193	0.865197	1.75905	0.0785687	0.999747	Rel	0.0155861	0.43293	0.691028	normal	1.27666	23013	0.968415	0.00210082	0.727342	0.00638576
16.0703	2.08675	1.18635	1.75896	0.0785841	0.999747	Timd4	0.0155914	0.432985	0.691028	normal	1.27666	23013	0.968415	0.00210082	0.727342	0.00638576
69.229	-1.17812	0.670668	-1.75664	0.0789799	0.999747	Socs1	0.0157289	0.434404	0.691028	normal	1.27666	23013	0.968415	0.00210082	0.727342	0.00638576
76.7378	-1.68398	0.958727	-1.75647	0.0790081	0.999747	Cidea	0.0157388	0.434504	0.691028	normal	1.27666	23013	0.968415	0.00210082	0.727342	0.00638576
17.4011	1.87231	1.066	1.75639	0.079022	0.999747	LOC102546459	0.0157436	0.434554	0.691028	normal	1.27666	23013	0.968415	0.00210082	0.727342	0.00638576
7.75351	-2.58499	1.47218	-1.75589	0.0791065	0.999747	Serpina7	0.015773	0.434855	0.691028	normal	1.27666	23013	0.968415	0.00210082	0.727342	0.00638576
37.6098	1.70383	0.970937	1.75483	0.0792891	0.999747	Dfna5	0.0158367	0.435504	0.691028	normal	1.27666	23013	0.968415	0.00210082	0.727342	0.00638576
32.7684	1.9488	1.11097	1.75414	0.0794065	0.999747	LOC102550885	0.0158777	0.435921	0.691028	normal	1.27666	23013	0.968415	0.00210082	0.727342	0.00638576
1815.94	-1.61785	0.92408	-1.75076	0.0799865	0.999747	LOC102546342	0.0160809	0.437964	0.691028	normal	1.27666	23013	0.968415	0.00210082	0.727342	0.00638576
60.2868	-1.01019	0.577207	-1.75014	0.0800948	0.999747	Ap5s1	0.016119	0.438343	0.691028	normal	1.27666	23013	0.968415	0.00210082	0.727342	0.00638576
333.511	-0.827831	0.473075	-1.74989	0.0801365	0.999747	LOC108350744	0.0161337	0.438489	0.691028	normal	1.27666	23013	0.968415	0.00210082	0.727342	0.00638576
27350.8	-1.63422	0.934745	-1.74831	0.0804108	0.999747	RGD1561667	0.0162303	0.439445	0.691028	normal	1.27666	23013	0.968415	0.00210082	0.727342	0.00638576
270.401	-1.09928	0.62887	-1.74802	0.08046	0.999747	Mk1	0.0162477	0.439616	0.691028	normal	1.27666	23013	0.968415	0.00210082	0.727342	0.00638576
8.9301	2.62914	1.50411	1.74796	0.0804706	0.999747	LOC102550761	0.0162514	0.439653	0.691028	normal	1.27666	23013	0.968415	0.00210082	0.727342	0.00638576
39.2468	-1.2169	0.696197	-1.74792	0.0804779	0.999747	Ap3b2	0.016254	0.439678	0.691028	normal	1.27666	23013	0.968415	0.00210082	0.727342	0.00638576
18.8734	1.94983	1.11581	1.74746	0.0805572	0.999747	Hoxc8	0.016282	0.439953	0.691028	normal	1.27666	23013	0.968415	0.00210082	0.727342	0.00638576
45.7674	-1.57311	0.900232	-1.74745	0.0805592	0.999747	Tbx22	0.0162827	0.43996	0.691028	normal	1.27666	23013	0.968415	0.00210082	0.727342	0.00638576
9.6119	2.10718	1.20604	1.74718	0.0806062	0.999747	Scn11a	0.0162993	0.440123	0.691028	normal	1.27666	23013	0.968415	0.00210082	0.727342	0.00638576
582.684	-1.06382	0.608968	-1.74693	0.0806495	0.999747	Dcaf7	0.0163146	0.440273	0.691028	normal	1.27666	23013	0.968415	0.00210082	0.727342	0.00638576
62.6865	-1.15472	0.661042	-1.74681	0.0806699	0.999747	LOC102554066	0.0163218	0.440343	0.691028	normal	1.27666	23013	0.968415	0.00210082	0.727342	0.00638576
7.07014	2.57598	1.47492	1.74652	0.0807203	0.999747	LOC108348758	0.0163396	0.440518	0.691028	normal	1.27666	23013	0.968415	0.00210082	0.727342	0.00638576
4895.74	-1.67673	0.960858	-1.74503	0.080979	0.999747	Ehbp1l1	0.0164312	0.44141	0.691028	normal	1.27666	23013	0.968415	0.00210082	0.727342	0.00638576
5.37847	3.18804	1.82695	1.74501	0.0809834	0.999747	LOC102552970	0.0164327	0.441425	0.691028	normal	1.27666	23013	0.968415	0.00210082	0.727342	0.00638576
79.0698	-1.06467	0.610426	-1.74415	0.0811329	0.999747	RGD1305928	0.0164858	0.441938	0.691028	normal	1.27666	23013	0.968415	0.00210082	0.727342	0.00638576
8.35562	2.5872	1.48383	1.74359	0.0812298	0.999747	LOC102553338	0.0165202	0.442271	0.691028	normal	1.27666	23013	0.968415	0.00210082	0.727342	0.00638576
13.8979	1.80042	1.0328	1.74324	0.0812913	0.999747	Gabrr3	0.016542	0.442481	0.691028	normal	1.27666	23013	0.968415	0.00210082	0.727342	0.00638576
45.7894	-2.00268	1.14893	-1.74308	0.0813205	0.999747	Olr1708	0.0165524	0.442581	0.691028	normal	1.27666	23013	0.968415	0.00210082	0.727342	0.00638576
15.7423	-2.35274	1.35017	-1.74255	0.081412	0.999747	LOC108350083	0.016585	0.442893	0.691028	normal	1.27666	23013	0.968415	0.00210082	0.727342	0.00638576
6.78982	2.46637	1.4154	1.74252	0.0814172	0.999747	LOC108351116	0.0165868	0.442911	0.691028	normal	1.27666	23013	0.968415	0.00210082	0.727342	0.00638576
15294	-1.6486	0.946292	-1.74217	0.0814788	0.999747	Atg9a	0.0166088	0.443121	0.691028	normal	1.27666	23013	0.968415	0.00210082	0.727342	0.00638576
20.5453	-1.6417	0.94247	-1.74191	0.0815246	0.999747	Faim2	0.0166251	0.443277	0.691028	normal	1.27666	23013	0.968415	0.00210082	0.727342	0.00638576
307.17	1.05567	0.606467	1.74069	0.0817371	0.999747	Fcgr2a	0.0167008	0.443999	0.691028	normal	1.27666	23013	0.968415	0.00210082	0.727342	0.00638576
57.473	-0.948134	0.544895	-1.74003	0.0818539	0.999747	Eme1	0.0167425	0.444395	0.691028	normal	1.27666	23013	0.968415	0.00210082	0.727342	0.00638576
5081.65	-1.74487	1.0028	-1.74	0.0818598	0.999747	Habp4	0.0167447	0.444415	0.691028	normal	1.27666	23013	0.968415	0.00210082	0.727342	0.00638576
180.137	0.990278	0.569238	1.73965	0.0819196	0.999747	Atp7a	0.016766	0.444617	0.691028	normal	1.27666	23013	0.968415	0.00210082	0.727342	0.00638576
24.9541	1.97657	1.13638	1.73936	0.0819716	0.999747	LOC102553008	0.0167846	0.444793	0.691028	normal	1.27666	23013	0.968415	0.00210082	0.727342	0.00638576
311.217	-0.942097	0.541794	-1.73885	0.0820614	0.999747	Dcbld1	0.0168167	0.445096	0.691028	normal	1.27666	23013	0.968415	0.00210082	0.727342	0.00638576
3.86687	4.36636	2.51299	1.73752	0.0822955	0.999747	LOC108348091	0.0169006	0.445883	0.691028	normal	1.27666	23013	0.968415	0.00210082	0.727342	0.00638576
967.073	-1.00826	0.580437	-1.73707	0.0823756	0.999747	Plekhb2	0.0169293	0.446152	0.691028	normal	1.27666	23013	0.968415	0.00210082	0.727342	0.00638576
4.71046	4.9512	2.85052	1.73695	0.0823967	0.999747	LOC103694631	0.0169369	0.446222	0.691028	normal	1.27666	23013	0.968415	0.00210082	0.727342	0.00638576
66.2694	-1.16429	0.67051	-1.73642	0.0824896	0.999747	Piwil4	0.0169702	0.446533	0.691028	normal	1.27666	23013	0.968415	0.00210082	0.727342	0.00638576
1378.09	-1.12468	0.647886	-1.73593	0.0825768	0.999747	Pgs1	0.0170016	0.446825	0.691028	normal	1.27666	23013	0.968415	0.00210082	0.727342	0.00638576
131.104	0.989775	0.570172	1.73593	0.082577	0.999747	S100a10	0.0170017	0.446826	0.691028	normal	1.27666	23013	0.968415	0.00210082	0.727342	0.00638576
1241.41	-1.15593	0.666006	-1.73562	0.0826306	0.999747	Nt5c1a	0.0170209	0.447004	0.691028	normal	1.27666	23013	0.968415	0.00210082	0.727342	0.00638576
5.46843	2.89414	1.66778	1.73533	0.0826829	0.999747	LOC103692223	0.0170398	0.447179	0.691028	normal	1.27666	23013	0.968415	0.00210082	0.727342	0.00638576
13.9644	-2.99604	1.72662	-1.7352	0.0827054	0.999747	LOC690410	0.0170478	0.447254	0.691028	normal	1.27666	23013	0.968415	0.00210082	0.727342	0.00638576
13.9644	-2.99604	1.72662	-1.7352	0.0827054	0.999747	LOC684526	0.0170478	0.447254	0.691028	normal	1.27666	23013	0.968415	0.00210082	0.727342	0.00638576
45.8702	-1.39223	0.80236	-1.73517	0.0827115	0.999747	LOC102552887	0.01705	0.447274	0.691028	normal	1.27666	23013	0.968415	0.00210082	0.727342	0.00638576
7.44772	2.5859	1.49107	1.73426	0.0828716	0.999747	LOC102556361	0.0171077	0.447807	0.691028	normal	1.27666	23013	0.968415	0.00210082	0.727342	0.00638576
871.211	0.754562	0.435245	1.73365	0.0829807	0.999747	Tle4	0.0171471	0.448169	0.691028	normal	1.27666	23013	0.968415	0.00210082	0.727342	0.00638576
963.165	0.732536	0.422543	1.73364	0.0829828	0.999747	Igf1	0.0171478	0.448176	0.691028	normal	1.27666	23013	0.968415	0.00210082	0.727342	0.00638576
9.92231	1.92819	1.11227	1.73356	0.0829962	0.999747	LOC108352321	0.0171527	0.44822	0.691028	normal	1.27666	23013	0.968415	0.00210082	0.727342	0.00638576
773.286	-0.898968	0.518715	-1.73306	0.0830841	0.999747	Ltn1	0.0171844	0.448511	0.691028	normal	1.27666	23013	0.968415	0.00210082	0.727342	0.00638576
2366.88	-1.88647	1.08873	-1.73273	0.0831429	0.999747	H1fnt	0.0172056	0.448705	0.691028	normal	1.27666	23013	0.968415	0.00210082	0.727342	0.00638576
17.3802	-1.51335	0.873615	-1.73228	0.0832234	0.999747	LOC103691140	0.0172347	0.448971	0.691028	normal	1.27666	23013	0.968415	0.00210082	0.727342	0.00638576
250.758	-0.874269	0.504766	-1.73203	0.0832684	0.999747	LOC679604	0.017251	0.449119	0.691028	normal	1.27666	23013	0.968415	0.00210082	0.727342	0.00638576
8.48123	-2.49399	1.44062	-1.7312	0.0834166	0.999747	Iqsec3	0.0173046	0.449607	0.691028	normal	1.27666	23013	0.968415	0.00210082	0.727342	0.00638576
65.7325	0.940228	0.543277	1.73066	0.0835126	0.999747	LOC100912332	0.0173394	0.449923	0.691028	normal	1.27666	23013	0.968415	0.00210082	0.727342	0.00638576
3.62357	-3.29211	1.90238	-1.73053	0.0835365	0.999747	Acnat1	0.0173481	0.450001	0.691028	normal	1.27666	23013	0.968415	0.00210082	0.727342	0.00638576
42.1237	1.72937	0.999372	1.73046	0.083548	0.999747	LOC103690508	0.0173522	0.450039	0.691028	normal	1.27666	23013	0.968415	0.00210082	0.727342	0.00638576
9.73467	1.94199	1.12266	1.72981	0.0836642	0.999747	Trim7	0.0173944	0.450419	0.691028	normal	1.27666	23013	0.968415	0.00210082	0.727342	0.00638576
50.5389	-1.38732	0.802025	-1.72977	0.0836716	0.999747	Zfp711	0.0173971	0.450443	0.691028	normal	1.27666	23013	0.968415	0.00210082	0.727342	0.00638576
447.302	0.881272	0.509616	1.72928	0.0837582	0.999747	Sulf1	0.0174285	0.450727	0.691028	normal	1.27666	23013	0.968415	0.00210082	0.727342	0.00638576
7.12421	2.62098	1.51594	1.72894	0.083819	0.999747	Olah	0.0174506	0.450925	0.691028	normal	1.27666	23013	0.968415	0.00210082	0.727342	0.00638576
234.259	-1.10096	0.63706	-1.72818	0.0839552	0.999747	Gatsl2	0.0175001	0.451369	0.691028	normal	1.27666	23013	0.968415	0.00210082	0.727342	0.00638576
3.05842	-4.93619	2.85905	-1.72652	0.0842546	0.999747	Dusp14l1	0.0176092	0.452341	0.691028	normal	1.27666	23013	0.968415	0.00210082	0.727342	0.00638576
121.612	-0.97206	0.563187	-1.726	0.0843478	0.999747	Zcrb1	0.0176432	0.452642	0.691028	normal	1.27666	23013	0.968415	0.00210082	0.727342	0.00638576
113.07	0.841188	0.48745	1.72569	0.084403	0.999747	Ppm1m	0.0176633	0.45282	0.691028	normal	1.27666	23013	0.968415	0.00210082	0.727342	0.00638576
3.24969	4.39845	2.54973	1.72507	0.0845154	0.999747	Retn	0.0177044	0.453183	0.691028	normal	1.27666	23013	0.968415	0.00210082	0.727342	0.00638576
46.1457	-1.29796	0.752522	-1.72481	0.0845613	0.999747	LOC103693122	0.0177212	0.45333	0.691028	normal	1.27666	23013	0.968415	0.00210082	0.727342	0.00638576
298.311	-1.1555	0.670265	-1.72394	0.0847179	0.999747	Kbtbd11	0.0177785	0.453834	0.691028	normal	1.27666	23013	0.968415	0.00210082	0.727342	0.00638576
64.5578	-1.10948	0.643612	-1.72384	0.0847364	0.999747	Olr1641	0.0177853	0.453893	0.691028	normal	1.27666	23013	0.968415	0.00210082	0.727342	0.00638576
36.221	-1.31731	0.764501	-1.7231	0.0848705	0.999747	LOC103691940	0.0178344	0.454323	0.691028	normal	1.27666	23013	0.968415	0.00210082	0.727342	0.00638576
28.7449	1.86346	1.08168	1.72275	0.084934	0.999747	Ly49si3	0.0178577	0.454525	0.691028	normal	1.27666	23013	0.968415	0.00210082	0.727342	0.00638576
2.69983	5.08174	2.95017	1.72252	0.0849746	0.999747	LOC102555035	0.0178726	0.454655	0.691028	normal	1.27666	23013	0.968415	0.00210082	0.727342	0.00638576
182.763	1.4838	0.861555	1.72223	0.0850277	0.999747	Plod2	0.0178921	0.454825	0.691028	normal	1.27666	23013	0.968415	0.00210082	0.727342	0.00638576
52.3651	1.58823	0.922196	1.72222	0.0850294	0.999747	RGD1560207	0.0178927	0.45483	0.691028	normal	1.27666	23013	0.968415	0.00210082	0.727342	0.00638576
10.6607	2.3183	1.34626	1.72203	0.0850648	0.999747	LOC102546824	0.0179057	0.454943	0.691028	normal	1.27666	23013	0.968415	0.00210082	0.727342	0.00638576
53.4452	1.40651	0.81686	1.72185	0.0850969	0.999747	Haus1	0.0179175	0.455045	0.691028	normal	1.27666	23013	0.968415	0.00210082	0.727342	0.00638576
75.6082	-1.09283	0.635208	-1.72043	0.0853539	0.999747	Cyhr1	0.018012	0.455862	0.691028	normal	1.27666	23013	0.968415	0.00210082	0.727342	0.00638576
25.938	-1.23657	0.718778	-1.72038	0.0853641	0.999747	Wnt10a	0.0180158	0.455895	0.691028	normal	1.27666	23013	0.968415	0.00210082	0.727342	0.00638576
110.254	-1.60149	0.931542	-1.71918	0.0855808	0.999747	LOC103694002	0.0180957	0.45658	0.691028	normal	1.27666	23013	0.968415	0.00210082	0.727342	0.00638576
155.868	0.805996	0.468851	1.71909	0.0855984	0.999747	Sod2	0.0181022	0.456636	0.691028	normal	1.27666	23013	0.968415	0.00210082	0.727342	0.00638576
26774.9	-1.73469	1.00934	-1.71864	0.0856792	0.999747	Tssk6	0.018132	0.456891	0.691028	normal	1.27666	23013	0.968415	0.00210082	0.727342	0.00638576
117.558	1.02413	0.595933	1.71853	0.0856998	0.999747	LOC108352688	0.0181396	0.456956	0.691028	normal	1.27666	23013	0.968415	0.00210082	0.727342	0.00638576
5.17943	-3.8404	2.23509	-1.71823	0.0857541	0.999747	Mos	0.0181596	0.457127	0.691028	normal	1.27666	23013	0.968415	0.00210082	0.727342	0.00638576
31.0841	-2.20925	1.28635	-1.71746	0.0858954	0.999747	Zkscan2	0.0182119	0.457571	0.691028	normal	1.27666	23013	0.968415	0.00210082	0.727342	0.00638576
12.8801	-2.0096	1.17018	-1.71734	0.0859172	0.999747	LOC102548048	0.0182199	0.457639	0.691028	normal	1.27666	23013	0.968415	0.00210082	0.727342	0.00638576
4.39551	3.47603	2.02426	1.71718	0.0859462	0.999747	Nox1	0.0182307	0.45773	0.691028	normal	1.27666	23013	0.968415	0.00210082	0.727342	0.00638576
34.1273	1.13473	0.66089	1.71697	0.0859845	0.999747	Amigo1	0.0182448	0.45785	0.691028	normal	1.27666	23013	0.968415	0.00210082	0.727342	0.00638576
15.3615	1.52142	0.886455	1.7163	0.086107	0.999747	LOC103692274	0.0182902	0.458234	0.691028	normal	1.27666	23013	0.968415	0.00210082	0.727342	0.00638576
116.801	0.991437	0.577789	1.71592	0.0861773	0.999747	Cd244	0.0183163	0.458453	0.691028	normal	1.27666	23013	0.968415	0.00210082	0.727342	0.00638576
9.35351	-3.04898	1.77742	-1.7154	0.0862724	0.999747	C1qtnf9	0.0183515	0.45875	0.691028	normal	1.27666	23013	0.968415	0.00210082	0.727342	0.00638576
1340.83	-1.26573	0.737947	-1.7152	0.086309	0.999747	Ube2m	0.0183651	0.458864	0.691028	normal	1.27666	23013	0.968415	0.00210082	0.727342	0.00638576
34.471	-1.20553	0.702925	-1.71502	0.0863423	0.999747	LOC100912428	0.0183775	0.458968	0.691028	normal	1.27666	23013	0.968415	0.00210082	0.727342	0.00638576
454.045	0.852832	0.497419	1.71451	0.0864342	0.999747	Ptpn12	0.0184116	0.459254	0.691028	normal	1.27666	23013	0.968415	0.00210082	0.727342	0.00638576
22.3158	-1.30757	0.7633	-1.71306	0.0867024	0.999747	LOC108349616	0.0185113	0.460085	0.691028	normal	1.27666	23013	0.968415	0.00210082	0.727342	0.00638576
16.4729	-2.04071	1.19206	-1.71193	0.0869101	0.999747	LOC100910565	0.0185887	0.460727	0.691028	normal	1.27666	23013	0.968415	0.00210082	0.727342	0.00638576
18.9983	-1.88218	1.09968	-1.71156	0.0869769	0.999747	Casr	0.0186137	0.460932	0.691028	normal	1.27666	23013	0.968415	0.00210082	0.727342	0.00638576
53.9136	0.984432	0.575195	1.71147	0.0869935	0.999747	L3mbtl4	0.0186199	0.460984	0.691028	normal	1.27666	23013	0.968415	0.00210082	0.727342	0.00638576
51.177	1.26373	0.738556	1.71108	0.0870671	0.999747	C1qtnf6	0.0186473	0.46121	0.691028	normal	1.27666	23013	0.968415	0.00210082	0.727342	0.00638576
284.552	1.07256	0.626852	1.71102	0.0870767	0.999747	Slit2	0.0186509	0.461239	0.691028	normal	1.27666	23013	0.968415	0.00210082	0.727342	0.00638576
34.0811	-1.34226	0.784541	-1.71089	0.0871016	0.999747	Slc24a4	0.0186603	0.461316	0.691028	normal	1.27666	23013	0.968415	0.00210082	0.727342	0.00638576
654.427	0.780225	0.456118	1.71058	0.0871595	0.999747	Meis1	0.0186819	0.461493	0.691028	normal	1.27666	23013	0.968415	0.00210082	0.727342	0.00638576
18.2008	1.53683	0.898604	1.71024	0.0872219	0.999747	RGD1559891	0.0187052	0.461685	0.691028	normal	1.27666	23013	0.968415	0.00210082	0.727342	0.00638576
254.974	1.09219	0.638737	1.70991	0.0872819	0.999747	Sirpa	0.0187276	0.461868	0.691028	normal	1.27666	23013	0.968415	0.00210082	0.727342	0.00638576
36.9621	1.86042	1.08872	1.70881	0.0874864	0.999747	LOC103691715	0.0188042	0.462493	0.691028	normal	1.27666	23013	0.968415	0.00210082	0.727342	0.00638576
7.99597	-3.92867	2.29953	-1.70847	0.0875498	0.999747	LOC108353258	0.018828	0.462686	0.691028	normal	1.27666	23013	0.968415	0.00210082	0.727342	0.00638576
7.99597	-3.92867	2.29953	-1.70847	0.0875498	0.999747	LOC108353256	0.018828	0.462686	0.691028	normal	1.27666	23013	0.968415	0.00210082	0.727342	0.00638576
711.078	-1.05994	0.620612	-1.7079	0.0876554	0.999747	LOC100911798	0.0188676	0.463007	0.691028	normal	1.27666	23013	0.968415	0.00210082	0.727342	0.00638576
95.7239	-1.48774	0.871435	-1.70722	0.0877804	0.999747	LOC102556277	0.0189145	0.463387	0.691028	normal	1.27666	23013	0.968415	0.00210082	0.727342	0.00638576
4.89991	4.02161	2.35571	1.70718	0.0877893	0.999747	LOC108348625	0.0189179	0.463414	0.691028	normal	1.27666	23013	0.968415	0.00210082	0.727342	0.00638576
4.89991	4.02161	2.35571	1.70718	0.0877893	0.999747	LOC102548321	0.0189179	0.463414	0.691028	normal	1.27666	23013	0.968415	0.00210082	0.727342	0.00638576
4.48018	-5.49416	3.21911	-1.70673	0.0878714	0.999747	Sox21	0.0189488	0.463662	0.691028	normal	1.27666	23013	0.968415	0.00210082	0.727342	0.00638576
166.69	-0.869528	0.509868	-1.7054	0.08812	0.999747	Vill	0.0190423	0.464413	0.691028	normal	1.27666	23013	0.968415	0.00210082	0.727342	0.00638576
9.58564	-2.51406	1.4747	-1.7048	0.088232	0.999747	LOC108352433	0.0190845	0.46475	0.691028	normal	1.27666	23013	0.968415	0.00210082	0.727342	0.00638576
301.436	-0.746647	0.438142	-1.70412	0.0883584	0.999747	Ermard	0.0191322	0.46513	0.691028	normal	1.27666	23013	0.968415	0.00210082	0.727342	0.00638576
171.283	1.39689	0.82044	1.70261	0.0886414	0.999747	Dapp1	0.0192391	0.465977	0.691028	normal	1.27666	23013	0.968415	0.00210082	0.727342	0.00638576
3850.05	-1.28679	0.75579	-1.70258	0.0886471	0.999747	Ttll8	0.0192413	0.465993	0.691028	normal	1.27666	23013	0.968415	0.00210082	0.727342	0.00638576
107.632	0.99907	0.586951	1.70213	0.0887301	0.999747	LOC102555048	0.0192727	0.466241	0.691028	normal	1.27666	23013	0.968415	0.00210082	0.727342	0.00638576
4.31347	-4.23418	2.48813	-1.70175	0.0888018	0.999747	LOC102551431	0.0192999	0.466455	0.691028	normal	1.27666	23013	0.968415	0.00210082	0.727342	0.00638576
29.0239	1.86423	1.09549	1.70173	0.0888055	0.999747	LOC108351431	0.0193013	0.466465	0.691028	normal	1.27666	23013	0.968415	0.00210082	0.727342	0.00638576
14.2857	-1.67788	0.986033	-1.70165	0.0888211	0.999747	Mir3548	0.0193072	0.466512	0.691028	normal	1.27666	23013	0.968415	0.00210082	0.727342	0.00638576
44.5174	-1.757	1.03333	-1.70034	0.0890676	0.999747	LOC102549011	0.0194007	0.467243	0.691028	normal	1.27666	23013	0.968415	0.00210082	0.727342	0.00638576
195.17	-1.07787	0.633958	-1.70022	0.0890897	0.999747	Pelo	0.0194091	0.467309	0.691028	normal	1.27666	23013	0.968415	0.00210082	0.727342	0.00638576
16.3121	2.1357	1.25629	1.70001	0.089129	0.999747	LOC102548489	0.019424	0.467425	0.691028	normal	1.27666	23013	0.968415	0.00210082	0.727342	0.00638576
3.38476	-4.18058	2.45916	-1.70001	0.0891299	0.999747	Dhrs7c	0.0194243	0.467428	0.691028	normal	1.27666	23013	0.968415	0.00210082	0.727342	0.00638576
15.7332	2.03333	1.19625	1.69976	0.0891763	0.999747	LOC102546763	0.019442	0.467565	0.691028	normal	1.27666	23013	0.968415	0.00210082	0.727342	0.00638576
470.786	1.04656	0.615788	1.69954	0.0892171	0.999747	LOC108351878	0.0194574	0.467685	0.691028	normal	1.27666	23013	0.968415	0.00210082	0.727342	0.00638576
5.88548	-3.67832	2.16482	-1.69914	0.0892934	0.999747	LOC108349035	0.0194865	0.467911	0.691028	normal	1.27666	23013	0.968415	0.00210082	0.727342	0.00638576
30.9678	-1.63384	0.961811	-1.69871	0.0893736	0.999747	Clca2	0.019517	0.468147	0.691028	normal	1.27666	23013	0.968415	0.00210082	0.727342	0.00638576
485.63	0.9026	0.531571	1.69799	0.0895101	0.999747	Lrrc8c	0.019569	0.468548	0.691028	normal	1.27666	23013	0.968415	0.00210082	0.727342	0.00638576
5.93589	3.00835	1.7721	1.69762	0.0895795	0.999747	LOC108348196	0.0195954	0.468752	0.691028	normal	1.27666	23013	0.968415	0.00210082	0.727342	0.00638576
11.9004	2.0548	1.21067	1.69724	0.0896515	0.999747	Ctse	0.0196228	0.468963	0.691028	normal	1.27666	23013	0.968415	0.00210082	0.727342	0.00638576
7.36965	-2.71115	1.59762	-1.697	0.0896966	0.999747	LOC108348963	0.01964	0.469095	0.691028	normal	1.27666	23013	0.968415	0.00210082	0.727342	0.00638576
65.901	-1.22347	0.720984	-1.69694	0.0897075	0.999747	Dnajc22	0.0196442	0.469127	0.691028	normal	1.27666	23013	0.968415	0.00210082	0.727342	0.00638576
262.372	-1.21882	0.718261	-1.6969	0.0897162	0.999747	Galr2	0.0196475	0.469152	0.691028	normal	1.27666	23013	0.968415	0.00210082	0.727342	0.00638576
16.7792	2.48822	1.46647	1.69674	0.089746	0.999747	Maob	0.0196589	0.469239	0.691028	normal	1.27666	23013	0.968415	0.00210082	0.727342	0.00638576
63.9337	1.27294	0.750293	1.69659	0.0897738	0.999747	Hoxc4	0.0196695	0.469321	0.691028	normal	1.27666	23013	0.968415	0.00210082	0.727342	0.00638576
87.5348	1.15054	0.678179	1.69651	0.089789	0.999747	Slc43a3	0.0196753	0.469365	0.691028	normal	1.27666	23013	0.968415	0.00210082	0.727342	0.00638576
3.02653	-3.71577	2.19033	-1.69644	0.0898018	0.999747	LOC102549662	0.0196802	0.469402	0.691028	normal	1.27666	23013	0.968415	0.00210082	0.727342	0.00638576
407.447	-0.875081	0.515838	-1.69643	0.0898052	0.999747	Cenpj	0.0196815	0.469412	0.691028	normal	1.27666	23013	0.968415	0.00210082	0.727342	0.00638576
4.23155	-4.20949	2.48157	-1.6963	0.0898291	0.999747	LOC103694749	0.0196906	0.469482	0.691028	normal	1.27666	23013	0.968415	0.00210082	0.727342	0.00638576
13003.1	-1.67	0.984569	-1.69617	0.0898534	0.999747	Ccdc92	0.0196999	0.469553	0.691028	normal	1.27666	23013	0.968415	0.00210082	0.727342	0.00638576
957.338	-0.737778	0.434974	-1.69614	0.0898588	0.999747	Incenp	0.0197019	0.469569	0.691028	normal	1.27666	23013	0.968415	0.00210082	0.727342	0.00638576
47.5911	1.28159	0.755855	1.69556	0.0899701	0.999747	LOC682206	0.0197445	0.469893	0.691028	normal	1.27666	23013	0.968415	0.00210082	0.727342	0.00638576
343.076	-1.0903	0.643574	-1.69413	0.0902407	0.999747	Fam167a	0.0198481	0.470679	0.691028	normal	1.27666	23013	0.968415	0.00210082	0.727342	0.00638576
326.294	0.850387	0.502053	1.69382	0.0902999	0.999747	Eda	0.0198708	0.470851	0.691028	normal	1.27666	23013	0.968415	0.00210082	0.727342	0.00638576
42.8497	1.07131	0.632616	1.69346	0.0903683	0.999747	Capn3	0.019897	0.471049	0.691028	normal	1.27666	23013	0.968415	0.00210082	0.727342	0.00638576
328.064	-1.54287	0.911635	-1.69242	0.0905651	0.999747	LOC500077	0.0199726	0.471617	0.691028	normal	1.27666	23013	0.968415	0.00210082	0.727342	0.00638576
72.394	-1.37069	0.809947	-1.69232	0.0905857	0.999747	LOC102546678	0.0199805	0.471676	0.691028	normal	1.27666	23013	0.968415	0.00210082	0.727342	0.00638576
347.779	0.780745	0.461505	1.69174	0.0906964	0.999747	Parvb	0.020023	0.471994	0.691028	normal	1.27666	23013	0.968415	0.00210082	0.727342	0.00638576
20.0877	1.9669	1.16354	1.69045	0.0909419	0.999747	Klrc3	0.0201175	0.472698	0.691028	normal	1.27666	23013	0.968415	0.00210082	0.727342	0.00638576
657.615	-1.02047	0.603681	-1.69041	0.0909486	0.999747	Rgp1	0.0201201	0.472717	0.691028	normal	1.27666	23013	0.968415	0.00210082	0.727342	0.00638576
21.0403	1.87384	1.1087	1.69012	0.0910048	0.999747	LOC108352456	0.0201418	0.472878	0.691028	normal	1.27666	23013	0.968415	0.00210082	0.727342	0.00638576
171.91	1.08221	0.640648	1.68924	0.091174	0.999747	Samd12	0.020207	0.473361	0.691028	normal	1.27666	23013	0.968415	0.00210082	0.727342	0.00638576
6.6475	-3.88346	2.29914	-1.68909	0.0912021	0.999747	Ndnf	0.0202179	0.473441	0.691028	normal	1.27666	23013	0.968415	0.00210082	0.727342	0.00638576
2.62567	5.01844	2.97351	1.68772	0.0914657	0.999747	LOC108351965	0.0203198	0.47419	0.691028	normal	1.27666	23013	0.968415	0.00210082	0.727342	0.00638576
147.44	1.12698	0.667791	1.68763	0.0914821	0.999747	Ccl24	0.0203261	0.474236	0.691028	normal	1.27666	23013	0.968415	0.00210082	0.727342	0.00638576
10.8971	-3.01277	1.78527	-1.68757	0.0914939	0.999747	Lilra5	0.0203307	0.474269	0.691028	normal	1.27666	23013	0.968415	0.00210082	0.727342	0.00638576
65.2077	-1.09068	0.646358	-1.68742	0.0915222	0.999747	LOC108350996	0.0203416	0.474349	0.691028	normal	1.27666	23013	0.968415	0.00210082	0.727342	0.00638576
748.279	-1.03257	0.612075	-1.68699	0.0916046	0.999747	Fam53a	0.0203735	0.474583	0.691028	normal	1.27666	23013	0.968415	0.00210082	0.727342	0.00638576
12.9859	-1.85725	1.10122	-1.68655	0.0916899	0.999747	Rpp25	0.0204066	0.474824	0.691028	normal	1.27666	23013	0.968415	0.00210082	0.727342	0.00638576
8.6093	2.35299	1.39522	1.68646	0.091707	0.999747	Spp1	0.0204132	0.474872	0.691028	normal	1.27666	23013	0.968415	0.00210082	0.727342	0.00638576
4.43777	4.86361	2.88392	1.68646	0.0917074	0.999747	LOC102553713	0.0204134	0.474873	0.691028	normal	1.27666	23013	0.968415	0.00210082	0.727342	0.00638576
3.16008	4.35599	2.58338	1.68616	0.0917655	0.999747	LOC103692627	0.0204359	0.475036	0.691028	normal	1.27666	23013	0.968415	0.00210082	0.727342	0.00638576
322.778	0.737078	0.437215	1.68585	0.0918247	0.999747	Gulp1	0.0204589	0.475203	0.691028	normal	1.27666	23013	0.968415	0.00210082	0.727342	0.00638576
23.3907	-1.95252	1.15823	-1.68579	0.091837	0.999747	LOC689488	0.0204636	0.475238	0.691028	normal	1.27666	23013	0.968415	0.00210082	0.727342	0.00638576
100.962	0.935373	0.554922	1.68559	0.0918742	0.999747	Lix1l	0.0204781	0.475343	0.691028	normal	1.27666	23013	0.968415	0.00210082	0.727342	0.00638576
7.36107	-2.42771	1.44047	-1.68536	0.0919189	0.999747	Klhl31	0.0204954	0.475468	0.691028	normal	1.27666	23013	0.968415	0.00210082	0.727342	0.00638576
317.606	0.993077	0.589495	1.68462	0.0920614	0.999747	LOC108349099	0.0205508	0.475868	0.691028	normal	1.27666	23013	0.968415	0.00210082	0.727342	0.00638576
2255.81	-1.60324	0.951934	-1.68419	0.0921452	0.999747	Xirp1	0.0205834	0.476103	0.691028	normal	1.27666	23013	0.968415	0.00210082	0.727342	0.00638576
7.56677	-3.76983	2.23841	-1.68416	0.0921513	0.999747	Emx1	0.0205858	0.47612	0.691028	normal	1.27666	23013	0.968415	0.00210082	0.727342	0.00638576
27.1505	-1.42418	0.845701	-1.68402	0.0921777	0.999747	LOC108348450	0.020596	0.476194	0.691028	normal	1.27666	23013	0.968415	0.00210082	0.727342	0.00638576
243.139	-0.808069	0.479929	-1.68373	0.0922345	0.999747	Galnt13	0.0206181	0.476353	0.691028	normal	1.27666	23013	0.968415	0.00210082	0.727342	0.00638576
98.239	0.777763	0.461939	1.68369	0.0922411	0.999747	LOC100910660	0.0206207	0.476371	0.691028	normal	1.27666	23013	0.968415	0.00210082	0.727342	0.00638576
1996.29	-1.08955	0.647267	-1.68331	0.0923151	0.999747	Sin3a	0.0206495	0.476578	0.691028	normal	1.27666	23013	0.968415	0.00210082	0.727342	0.00638576
205.141	-1.28606	0.764018	-1.68329	0.0923188	0.999747	LOC100910088	0.020651	0.476588	0.691028	normal	1.27666	23013	0.968415	0.00210082	0.727342	0.00638576
15.4832	-2.53932	1.50855	-1.68328	0.0923211	0.999747	Rnase13	0.0206519	0.476594	0.691028	normal	1.27666	23013	0.968415	0.00210082	0.727342	0.00638576
316.388	0.891567	0.529783	1.68289	0.0923964	0.999747	Smoc2	0.0206812	0.476804	0.691028	normal	1.27666	23013	0.968415	0.00210082	0.727342	0.00638576
3.97027	4.12402	2.45133	1.68236	0.0924987	0.999747	LOC103693225	0.0207211	0.477089	0.691028	normal	1.27666	23013	0.968415	0.00210082	0.727342	0.00638576
350.676	0.767596	0.456274	1.68231	0.0925079	0.999747	Zcchc24	0.0207247	0.477114	0.691028	normal	1.27666	23013	0.968415	0.00210082	0.727342	0.00638576
685.062	-0.998617	0.593713	-1.68199	0.0925711	0.999747	Heyl	0.0207493	0.47729	0.691028	normal	1.27666	23013	0.968415	0.00210082	0.727342	0.00638576
95.5663	0.921126	0.547752	1.68165	0.0926368	0.999747	Mpst	0.020775	0.477472	0.691028	normal	1.27666	23013	0.968415	0.00210082	0.727342	0.00638576
8.70347	2.56957	1.52883	1.68074	0.0928126	0.999747	LOC108352035	0.0208436	0.477959	0.691028	normal	1.27666	23013	0.968415	0.00210082	0.727342	0.00638576
48.0681	1.16188	0.691629	1.67992	0.0929726	0.999747	Sv2b	0.0209063	0.478401	0.691028	normal	1.27666	23013	0.968415	0.00210082	0.727342	0.00638576
72.9465	-0.881607	0.524861	-1.6797	0.0930166	0.999747	Trappc1	0.0209235	0.478522	0.691028	normal	1.27666	23013	0.968415	0.00210082	0.727342	0.00638576
383.286	-0.703578	0.419078	-1.67887	0.0931774	0.999747	Mysm1	0.0209865	0.478964	0.691028	normal	1.27666	23013	0.968415	0.00210082	0.727342	0.00638576
46.6101	-1.41053	0.840271	-1.67866	0.0932185	0.999747	Nsg2	0.0210026	0.479077	0.691028	normal	1.27666	23013	0.968415	0.00210082	0.727342	0.00638576
101.41	0.985637	0.587221	1.67848	0.0932542	0.999747	Prex2	0.0210166	0.479175	0.691028	normal	1.27666	23013	0.968415	0.00210082	0.727342	0.00638576
3741.53	-0.819082	0.488271	-1.67752	0.0934417	0.999747	LOC682402	0.0210902	0.479688	0.691028	normal	1.27666	23013	0.968415	0.00210082	0.727342	0.00638576
8.10683	2.47269	1.47414	1.67737	0.0934694	0.999747	LOC103691723	0.0211011	0.479764	0.691028	normal	1.27666	23013	0.968415	0.00210082	0.727342	0.00638576
2.99431	-3.95505	2.35944	-1.67627	0.0936861	0.999747	LOC108350405	0.0211863	0.480354	0.691028	normal	1.27666	23013	0.968415	0.00210082	0.727342	0.00638576
12.2019	2.04495	1.22002	1.67617	0.0937056	0.999747	Gjb2	0.021194	0.480408	0.691028	normal	1.27666	23013	0.968415	0.00210082	0.727342	0.00638576
3801.24	-0.67626	0.403537	-1.67583	0.093771	0.999747	Chd4	0.0212198	0.480585	0.691028	normal	1.27666	23013	0.968415	0.00210082	0.727342	0.00638576
9.82226	1.93171	1.1528	1.67567	0.0938033	0.999747	LOC108350669	0.0212325	0.480673	0.691028	normal	1.27666	23013	0.968415	0.00210082	0.727342	0.00638576
14.6334	-2.20122	1.31393	-1.67529	0.0938766	0.999747	LOC108350876	0.0212614	0.480872	0.691028	normal	1.27666	23013	0.968415	0.00210082	0.727342	0.00638576
5.74847	-4.65252	2.77739	-1.67514	0.093906	0.999747	LOC102555877	0.021273	0.480952	0.691028	normal	1.27666	23013	0.968415	0.00210082	0.727342	0.00638576
185.395	1.0617	0.633806	1.67511	0.0939122	0.999747	Gng2	0.0212754	0.480968	0.691028	normal	1.27666	23013	0.968415	0.00210082	0.727342	0.00638576
151.816	1.05602	0.630491	1.67491	0.0939517	0.999747	Grap2	0.021291	0.481075	0.691028	normal	1.27666	23013	0.968415	0.00210082	0.727342	0.00638576
17.3619	-2.529	1.50995	-1.67489	0.0939552	0.999747	LOC108350359	0.0212923	0.481085	0.691028	normal	1.27666	23013	0.968415	0.00210082	0.727342	0.00638576
179.339	-0.767817	0.458479	-1.6747	0.0939922	0.999747	Prr13	0.0213069	0.481185	0.691028	normal	1.27666	23013	0.968415	0.00210082	0.727342	0.00638576
14.6776	2.42675	1.44972	1.67394	0.0941423	0.999747	LOC103691120	0.0213662	0.481591	0.691028	normal	1.27666	23013	0.968415	0.00210082	0.727342	0.00638576
654.451	-0.909189	0.543234	-1.67366	0.0941973	0.999747	Csmd1	0.0213879	0.481739	0.691028	normal	1.27666	23013	0.968415	0.00210082	0.727342	0.00638576
21.9427	-2.05156	1.22663	-1.67251	0.094423	0.999747	Trpv3	0.0214772	0.482346	0.691028	normal	1.27666	23013	0.968415	0.00210082	0.727342	0.00638576
49.3279	-2.08745	1.24841	-1.67209	0.094507	0.999747	LOC108352358	0.0215104	0.482571	0.691028	normal	1.27666	23013	0.968415	0.00210082	0.727342	0.00638576
890.828	-0.917887	0.548979	-1.67199	0.0945264	0.999747	Chdh	0.0215181	0.482623	0.691028	normal	1.27666	23013	0.968415	0.00210082	0.727342	0.00638576
9424.4	0.658042	0.393739	1.67126	0.09467	0.999747	Fth1	0.021575	0.483008	0.691028	normal	1.27666	23013	0.968415	0.00210082	0.727342	0.00638576
30.368	-1.1784	0.705172	-1.67108	0.0947059	0.999747	LOC108353014	0.0215893	0.483103	0.691028	normal	1.27666	23013	0.968415	0.00210082	0.727342	0.00638576
25.2685	-2.04144	1.22189	-1.67072	0.0947762	0.999747	LOC100909521	0.0216172	0.483291	0.691028	normal	1.27666	23013	0.968415	0.00210082	0.727342	0.00638576
3.35461	-3.83214	2.29486	-1.66988	0.0949426	0.999747	LOC103693493	0.0216833	0.483734	0.691028	normal	1.27666	23013	0.968415	0.00210082	0.727342	0.00638576
75.7272	-1.22513	0.733779	-1.66962	0.0949945	0.999747	Kiaa0895l	0.0217039	0.483872	0.691028	normal	1.27666	23013	0.968415	0.00210082	0.727342	0.00638576
104.921	-0.923194	0.552961	-1.66955	0.0950088	0.999747	Sc5d	0.0217096	0.48391	0.691028	normal	1.27666	23013	0.968415	0.00210082	0.727342	0.00638576
52.4742	1.40512	0.841635	1.66952	0.0950147	0.999747	Cpa3	0.0217119	0.483926	0.691028	normal	1.27666	23013	0.968415	0.00210082	0.727342	0.00638576
8.58928	-2.13928	1.28143	-1.66945	0.0950281	0.999747	LOC108351576	0.0217172	0.483962	0.691028	normal	1.27666	23013	0.968415	0.00210082	0.727342	0.00638576
74.5633	1.16974	0.700687	1.66942	0.0950349	0.999747	Dok6	0.02172	0.48398	0.691028	normal	1.27666	23013	0.968415	0.00210082	0.727342	0.00638576
22.6305	-1.49297	0.894416	-1.66921	0.0950754	0.999747	Atcay	0.021736	0.484087	0.691028	normal	1.27666	23013	0.968415	0.00210082	0.727342	0.00638576
656.822	-0.965178	0.578227	-1.6692	0.0950772	0.999747	Pdap1	0.0217368	0.484092	0.691028	normal	1.27666	23013	0.968415	0.00210082	0.727342	0.00638576
76.7934	-1.09649	0.656937	-1.6691	0.0950973	0.999747	LOC680227	0.0217448	0.484145	0.691028	normal	1.27666	23013	0.968415	0.00210082	0.727342	0.00638576
35.1686	1.10412	0.661636	1.66876	0.0951641	0.999747	Etv1	0.0217713	0.484322	0.691028	normal	1.27666	23013	0.968415	0.00210082	0.727342	0.00638576
80.409	-1.79237	1.07414	-1.66865	0.0951863	0.999747	LOC102548109	0.0217802	0.484381	0.691028	normal	1.27666	23013	0.968415	0.00210082	0.727342	0.00638576
2.82351	3.59333	2.1545	1.66783	0.0953498	0.999747	LOC679873	0.0218453	0.484813	0.691028	normal	1.27666	23013	0.968415	0.00210082	0.727342	0.00638576
76.7622	-1.31426	0.788047	-1.66774	0.0953673	0.999747	Prrg3	0.0218523	0.484859	0.691028	normal	1.27666	23013	0.968415	0.00210082	0.727342	0.00638576
28.6192	1.23933	0.743304	1.66733	0.095449	0.999747	Erg	0.0218849	0.485075	0.691028	normal	1.27666	23013	0.968415	0.00210082	0.727342	0.00638576
1569.75	-1.40905	0.84532	-1.66689	0.0955366	0.999747	Slc30a4	0.0219198	0.485306	0.691028	normal	1.27666	23013	0.968415	0.00210082	0.727342	0.00638576
2.9055	3.64076	2.18477	1.66643	0.0956284	0.999747	LOC103694566	0.0219565	0.485547	0.691028	normal	1.27666	23013	0.968415	0.00210082	0.727342	0.00638576
284.218	-0.824864	0.495064	-1.66618	0.0956782	0.999747	Gtf2a1	0.0219764	0.485678	0.691028	normal	1.27666	23013	0.968415	0.00210082	0.727342	0.00638576
6.58636	2.49836	1.49966	1.66596	0.0957218	0.999747	LOC102555758	0.0219938	0.485792	0.691028	normal	1.27666	23013	0.968415	0.00210082	0.727342	0.00638576
29.5672	-1.96454	1.17938	-1.66574	0.0957657	0.999747	LOC108353131	0.0220113	0.485907	0.691028	normal	1.27666	23013	0.968415	0.00210082	0.727342	0.00638576
26.674	1.4715	0.883473	1.66559	0.0957957	0.999747	Osr1	0.0220233	0.485986	0.691028	normal	1.27666	23013	0.968415	0.00210082	0.727342	0.00638576
1087.33	0.891462	0.53548	1.66479	0.0959545	0.999747	Bach2	0.0220869	0.486401	0.691028	normal	1.27666	23013	0.968415	0.00210082	0.727342	0.00638576
37.3528	-4.23833	2.54627	-1.66453	0.0960075	0.999747	LOC103690864	0.0221081	0.486539	0.691028	normal	1.27666	23013	0.968415	0.00210082	0.727342	0.00638576
7.28268	-3.13238	1.88212	-1.66428	0.0960567	0.999747	LOC108349662	0.0221278	0.486667	0.691028	normal	1.27666	23013	0.968415	0.00210082	0.727342	0.00638576
6.10876	2.42775	1.45904	1.66393	0.0961257	0.999747	LOC108351804	0.0221555	0.486847	0.691028	normal	1.27666	23013	0.968415	0.00210082	0.727342	0.00638576
76.184	-1.35131	0.812426	-1.6633	0.0962518	0.999747	LOC100362980	0.022206	0.487175	0.691028	normal	1.27666	23013	0.968415	0.00210082	0.727342	0.00638576
10.4901	2.40989	1.44906	1.66307	0.0962985	0.999747	LOC102547038	0.0222248	0.487296	0.691028	normal	1.27666	23013	0.968415	0.00210082	0.727342	0.00638576
626.35	-1.4193	0.853512	-1.6629	0.0963326	0.999747	Tmem145	0.0222385	0.487385	0.691028	normal	1.27666	23013	0.968415	0.00210082	0.727342	0.00638576
1118.53	-1.33783	0.80457	-1.66278	0.0963557	0.999747	Zfp574	0.0222477	0.487444	0.691028	normal	1.27666	23013	0.968415	0.00210082	0.727342	0.00638576
46.1482	-1.09602	0.659348	-1.66228	0.0964564	0.999747	Sh2d1b2	0.0222882	0.487705	0.691028	normal	1.27666	23013	0.968415	0.00210082	0.727342	0.00638576
4.46071	-4.01576	2.41679	-1.6616	0.0965921	0.999747	LOC108350035	0.0223428	0.488056	0.691028	normal	1.27666	23013	0.968415	0.00210082	0.727342	0.00638576
2.99697	-4.90605	2.95335	-1.66118	0.0966771	0.999747	LOC108353243	0.022377	0.488275	0.691028	normal	1.27666	23013	0.968415	0.00210082	0.727342	0.00638576
888.596	0.787548	0.474092	1.66117	0.096679	0.999747	Trps1	0.0223777	0.48828	0.691028	normal	1.27666	23013	0.968415	0.00210082	0.727342	0.00638576
23.1269	-1.55527	0.93629	-1.66109	0.0966945	0.999747	Pmaip1	0.022384	0.48832	0.691028	normal	1.27666	23013	0.968415	0.00210082	0.727342	0.00638576
283.341	0.752447	0.453346	1.65976	0.0969619	0.999747	Nid1	0.0224917	0.489007	0.691028	normal	1.27666	23013	0.968415	0.00210082	0.727342	0.00638576
52.1918	-1.07884	0.650336	-1.65889	0.097137	0.999747	Bfsp1	0.0225624	0.489456	0.691028	normal	1.27666	23013	0.968415	0.00210082	0.727342	0.00638576
109.887	0.893482	0.538718	1.65853	0.0972098	0.999747	Lrp11	0.0225918	0.489641	0.691028	normal	1.27666	23013	0.968415	0.00210082	0.727342	0.00638576
47.5566	1.17515	0.708661	1.65827	0.0972635	0.999747	Layn	0.0226135	0.489778	0.691028	normal	1.27666	23013	0.968415	0.00210082	0.727342	0.00638576
830.353	-1.66225	1.00267	-1.65782	0.0973538	0.999747	LOC100911984	0.02265	0.490009	0.691028	normal	1.27666	23013	0.968415	0.00210082	0.727342	0.00638576
459.24	0.722709	0.43617	1.65694	0.097531	0.999747	NEWGENE_1565481	0.0227217	0.490459	0.691028	normal	1.27666	23013	0.968415	0.00210082	0.727342	0.00638576
1022.39	0.74869	0.451861	1.6569	0.0975394	0.999747	C7	0.0227252	0.49048	0.691028	normal	1.27666	23013	0.968415	0.00210082	0.727342	0.00638576
52.136	-1.66552	1.00529	-1.65675	0.0975693	0.999747	LOC108350739	0.0227373	0.490556	0.691028	normal	1.27666	23013	0.968415	0.00210082	0.727342	0.00638576
43.2469	-1.00265	0.605648	-1.65551	0.0978217	0.999747	Car11	0.0228396	0.491195	0.691028	normal	1.27666	23013	0.968415	0.00210082	0.727342	0.00638576
64.3498	-1.66524	1.00605	-1.65523	0.0978783	0.999747	LOC102552009	0.0228626	0.491338	0.691028	normal	1.27666	23013	0.968415	0.00210082	0.727342	0.00638576
84.1341	-0.7832	0.473278	-1.65484	0.0979567	0.999747	Slc43a1	0.0228945	0.491535	0.691028	normal	1.27666	23013	0.968415	0.00210082	0.727342	0.00638576
2.8758	4.23617	2.55988	1.65483	0.097959	0.999747	LOC108352542	0.0228954	0.491541	0.691028	normal	1.27666	23013	0.968415	0.00210082	0.727342	0.00638576
2.48377	3.9857	2.40903	1.65448	0.0980298	0.999747	LOC108348872	0.0229242	0.491719	0.691028	normal	1.27666	23013	0.968415	0.00210082	0.727342	0.00638576
2.85495	-3.62025	2.18844	-1.65426	0.0980739	0.999747	Lman1l	0.0229421	0.49183	0.691028	normal	1.27666	23013	0.968415	0.00210082	0.727342	0.00638576
7.21168	-2.60625	1.57607	-1.65364	0.0982004	0.999747	Sdr16c5	0.0229935	0.492147	0.691028	normal	1.27666	23013	0.968415	0.00210082	0.727342	0.00638576
47.3823	1.16677	0.705693	1.65337	0.0982563	0.999747	Rab44	0.0230163	0.492287	0.691028	normal	1.27666	23013	0.968415	0.00210082	0.727342	0.00638576
821.033	-1.27552	0.771498	-1.6533	0.0982691	0.999747	Dmwd	0.0230215	0.49232	0.691028	normal	1.27666	23013	0.968415	0.00210082	0.727342	0.00638576
261.508	1.19236	0.721207	1.65328	0.0982737	0.999747	Hoxc6	0.0230234	0.492331	0.691028	normal	1.27666	23013	0.968415	0.00210082	0.727342	0.00638576
32.5477	-1.09097	0.660025	-1.65292	0.0983472	0.999747	Prlh	0.0230533	0.492515	0.691028	normal	1.27666	23013	0.968415	0.00210082	0.727342	0.00638576
7.92807	2.52249	1.52619	1.6528	0.0983713	0.999747	Phf24	0.0230632	0.492575	0.691028	normal	1.27666	23013	0.968415	0.00210082	0.727342	0.00638576
48.4189	1.91198	1.15682	1.65279	0.0983743	0.999747	Mir5132	0.0230644	0.492583	0.691028	normal	1.27666	23013	0.968415	0.00210082	0.727342	0.00638576
184.513	0.926561	0.560618	1.65275	0.0983817	0.999747	Slfn5	0.0230674	0.492601	0.691028	normal	1.27666	23013	0.968415	0.00210082	0.727342	0.00638576
36.9009	-1.83045	1.10784	-1.65227	0.0984795	0.999747	Esrrb	0.0231073	0.492846	0.691028	normal	1.27666	23013	0.968415	0.00210082	0.727342	0.00638576
422.919	0.752329	0.455392	1.65205	0.0985254	0.999747	Rpl12	0.023126	0.49296	0.691028	normal	1.27666	23013	0.968415	0.00210082	0.727342	0.00638576
9.67062	2.57588	1.55923	1.65202	0.0985299	0.999747	LOC103694275	0.0231278	0.492971	0.691028	normal	1.27666	23013	0.968415	0.00210082	0.727342	0.00638576
5.20633	2.93924	1.77937	1.65185	0.098566	0.999747	LOC102556284	0.0231426	0.493061	0.691028	normal	1.27666	23013	0.968415	0.00210082	0.727342	0.00638576
736.021	0.996666	0.603431	1.65167	0.0986026	0.999747	Dennd4a	0.0231575	0.493152	0.691028	normal	1.27666	23013	0.968415	0.00210082	0.727342	0.00638576
49.2689	-1.64235	0.99438	-1.65164	0.0986086	0.999747	LOC108352109	0.0231599	0.493167	0.691028	normal	1.27666	23013	0.968415	0.00210082	0.727342	0.00638576
39.6691	1.77238	1.07351	1.65101	0.0987366	0.999747	LOC102546889	0.0232122	0.493485	0.691028	normal	1.27666	23013	0.968415	0.00210082	0.727342	0.00638576
190.753	-1.08033	0.654443	-1.65077	0.0987857	0.999747	LOC102549044	0.0232323	0.493607	0.691028	normal	1.27666	23013	0.968415	0.00210082	0.727342	0.00638576
226.008	0.744431	0.451074	1.65035	0.0988709	0.999747	Ntm	0.0232671	0.493819	0.691028	normal	1.27666	23013	0.968415	0.00210082	0.727342	0.00638576
3.07743	4.31709	2.616	1.65026	0.098889	0.999747	LOC691592	0.0232745	0.493863	0.691028	normal	1.27666	23013	0.968415	0.00210082	0.727342	0.00638576
363.552	-1.38128	0.837014	-1.65025	0.0988922	0.999747	Tmem147	0.0232759	0.493871	0.691028	normal	1.27666	23013	0.968415	0.00210082	0.727342	0.00638576
74.6929	0.955264	0.579321	1.64894	0.0991602	0.999747	Mical1	0.0233856	0.494533	0.691028	normal	1.27666	23013	0.968415	0.00210082	0.727342	0.00638576
32.0025	1.81755	1.10252	1.64854	0.0992413	0.999747	Cript	0.0234188	0.494733	0.691028	normal	1.27666	23013	0.968415	0.00210082	0.727342	0.00638576
499.967	0.841995	0.510897	1.64807	0.0993381	0.999747	Itga6	0.0234586	0.494971	0.691028	normal	1.27666	23013	0.968415	0.00210082	0.727342	0.00638576
93.4677	-1.67133	1.01429	-1.64778	0.0993986	0.999747	LOC102551951	0.0234834	0.49512	0.691028	normal	1.27666	23013	0.968415	0.00210082	0.727342	0.00638576
1252.77	-1.10844	0.672703	-1.64774	0.099405	0.999747	Ppip5k1	0.023486	0.495135	0.691028	normal	1.27666	23013	0.968415	0.00210082	0.727342	0.00638576
26.1753	-1.60868	0.976422	-1.64752	0.0994505	0.999747	Ccdc126	0.0235047	0.495247	0.691028	normal	1.27666	23013	0.968415	0.00210082	0.727342	0.00638576
12.66	2.55866	1.55307	1.64749	0.0994568	0.999747	LOC102555091	0.0235073	0.495262	0.691028	normal	1.27666	23013	0.968415	0.00210082	0.727342	0.00638576
10.7713	2.60724	1.5826	1.64744	0.0994673	0.999747	LOC103693088	0.0235116	0.495288	0.691028	normal	1.27666	23013	0.968415	0.00210082	0.727342	0.00638576
4.10955	2.90174	1.7614	1.6474	0.0994748	0.999747	Clec4a	0.0235147	0.495307	0.691028	normal	1.27666	23013	0.968415	0.00210082	0.727342	0.00638576
41.4092	1.88978	1.14723	1.64725	0.0995059	0.999747	LOC102551754	0.0235275	0.495383	0.691028	normal	1.27666	23013	0.968415	0.00210082	0.727342	0.00638576
36.3637	-2.09268	1.27043	-1.64722	0.0995129	0.999747	LOC100911129	0.0235303	0.4954	0.691028	normal	1.27666	23013	0.968415	0.00210082	0.727342	0.00638576
61.4545	-1.13656	0.690033	-1.64711	0.0995363	0.999747	Gucy2c	0.0235399	0.495457	0.691028	normal	1.27666	23013	0.968415	0.00210082	0.727342	0.00638576
3.84037	-4.07161	2.4721	-1.64702	0.0995529	0.999747	Ern2	0.0235468	0.495498	0.691028	normal	1.27666	23013	0.968415	0.00210082	0.727342	0.00638576
89.3848	1.09015	0.662191	1.64628	0.0997054	0.999747	LOC102549548	0.0236095	0.495871	0.691028	normal	1.27666	23013	0.968415	0.00210082	0.727342	0.00638576
562.826	0.643668	0.39105	1.646	0.0997635	0.999747	Adam12	0.0236334	0.496012	0.691028	normal	1.27666	23013	0.968415	0.00210082	0.727342	0.00638576
48.293	-1.25044	0.759768	-1.64582	0.0998005	0.999747	Tns4	0.0236486	0.496102	0.691028	normal	1.27666	23013	0.968415	0.00210082	0.727342	0.00638576
12.0915	2.23265	1.35656	1.64582	0.0998018	0.999747	LOC102552813	0.0236492	0.496106	0.691028	normal	1.27666	23013	0.968415	0.00210082	0.727342	0.00638576
2.977	4.26972	2.59777	1.64361	0.100257	0.999747	LOC103693220	0.0238369	0.49721	0.691028	normal	1.27666	23013	0.968415	0.00210082	0.727342	0.00638576
468.62	-1.03246	0.628209	-1.6435	0.10028	0.999747	Phf23	0.0238462	0.497265	0.691028	normal	1.27666	23013	0.968415	0.00210082	0.727342	0.00638576
9.4217	1.90661	1.16042	1.64304	0.100374	0.999747	LOC108351157	0.0238854	0.497494	0.691028	normal	1.27666	23013	0.968415	0.00210082	0.727342	0.00638576
21.1893	1.62948	0.991869	1.64283	0.100417	0.999747	LOC502618	0.0239031	0.497597	0.691028	normal	1.27666	23013	0.968415	0.00210082	0.727342	0.00638576
34.5722	1.11388	0.678094	1.64267	0.100452	0.999747	Rex2	0.0239173	0.49768	0.691028	normal	1.27666	23013	0.968415	0.00210082	0.727342	0.00638576
6741.08	-1.21299	0.738459	-1.6426	0.100465	0.999747	Micall1	0.0239229	0.497712	0.691028	normal	1.27666	23013	0.968415	0.00210082	0.727342	0.00638576
2.44946	4.9367	3.00588	1.64235	0.100518	0.999747	LOC108351622	0.0239448	0.497839	0.691028	normal	1.27666	23013	0.968415	0.00210082	0.727342	0.00638576
409.999	0.830798	0.505896	1.64223	0.100542	0.999747	Fras1	0.0239549	0.497898	0.691028	normal	1.27666	23013	0.968415	0.00210082	0.727342	0.00638576
16.672	1.5277	0.930548	1.64172	0.100648	0.999747	Vsig4	0.0239986	0.498152	0.691028	normal	1.27666	23013	0.968415	0.00210082	0.727342	0.00638576
195.502	0.709402	0.432241	1.64122	0.100752	0.999747	Cdh11	0.0240416	0.498401	0.691028	normal	1.27666	23013	0.968415	0.00210082	0.727342	0.00638576
815.677	0.65458	0.398853	1.64115	0.100765	0.999747	RGD1563888	0.0240473	0.498433	0.691028	normal	1.27666	23013	0.968415	0.00210082	0.727342	0.00638576
41.6149	-1.09311	0.666093	-1.64108	0.10078	0.999747	Mt1m	0.0240534	0.498469	0.691028	normal	1.27666	23013	0.968415	0.00210082	0.727342	0.00638576
1038.88	1.05627	0.643648	1.64106	0.100785	0.999747	Ell2	0.0240552	0.498479	0.691028	normal	1.27666	23013	0.968415	0.00210082	0.727342	0.00638576
8.85254	2.1289	1.29733	1.64098	0.100802	0.999747	LOC103692427	0.0240623	0.49852	0.691028	normal	1.27666	23013	0.968415	0.00210082	0.727342	0.00638576
41.4696	1.2438	0.758053	1.64078	0.100842	0.999747	Stx11	0.0240791	0.498617	0.691028	normal	1.27666	23013	0.968415	0.00210082	0.727342	0.00638576
3.46666	-4.20964	2.56587	-1.64063	0.100875	0.999747	LOC108351175	0.0240927	0.498695	0.691028	normal	1.27666	23013	0.968415	0.00210082	0.727342	0.00638576
194.939	-0.94062	0.573345	-1.64058	0.100884	0.999747	LOC100910278	0.0240965	0.498717	0.691028	normal	1.27666	23013	0.968415	0.00210082	0.727342	0.00638576
50.6695	1.02401	0.624293	1.64028	0.100948	0.999747	Gucy1a3	0.0241228	0.498869	0.691028	normal	1.27666	23013	0.968415	0.00210082	0.727342	0.00638576
211.241	2.90609	1.77174	1.64024	0.100954	0.999747	Olr1	0.0241257	0.498885	0.691028	normal	1.27666	23013	0.968415	0.00210082	0.727342	0.00638576
22.3298	1.74952	1.06714	1.63945	0.10112	0.999747	LOC100910258	0.0241946	0.499281	0.691028	normal	1.27666	23013	0.968415	0.00210082	0.727342	0.00638576
52.6888	-1.10664	0.675208	-1.63896	0.101221	0.999747	LOC103691871	0.0242364	0.499519	0.691028	normal	1.27666	23013	0.968415	0.00210082	0.727342	0.00638576
2.77986	-4.8042	2.93134	-1.63891	0.101232	0.999747	LOC100909485	0.0242412	0.499547	0.691028	normal	1.27666	23013	0.968415	0.00210082	0.727342	0.00638576
2.77986	-4.8042	2.93134	-1.63891	0.101232	0.999747	Spin2a	0.0242412	0.499547	0.691028	normal	1.27666	23013	0.968415	0.00210082	0.727342	0.00638576
73.5905	-1.2844	0.783752	-1.63879	0.101257	0.999747	Arhgap11a	0.0242515	0.499606	0.691028	normal	1.27666	23013	0.968415	0.00210082	0.727342	0.00638576
42.0753	0.981092	0.598713	1.63867	0.101282	0.999747	Hormad1	0.0242619	0.499665	0.691028	normal	1.27666	23013	0.968415	0.00210082	0.727342	0.00638576
5.74253	2.65202	1.61852	1.63855	0.101308	0.999747	LOC103692448	0.0242726	0.499726	0.691028	normal	1.27666	23013	0.968415	0.00210082	0.727342	0.00638576
7.19336	2.63498	1.60822	1.63845	0.101328	0.999747	Gata5	0.0242811	0.499774	0.691028	normal	1.27666	23013	0.968415	0.00210082	0.727342	0.00638576
5332.41	-0.725484	0.442837	-1.63826	0.101366	0.999747	Eif4g1	0.024297	0.499865	0.691028	normal	1.27666	23013	0.968415	0.00210082	0.727342	0.00638576
28.7942	1.39183	0.84974	1.63795	0.101433	0.999747	LOC100909539	0.0243245	0.500022	0.691028	normal	1.27666	23013	0.968415	0.00210082	0.727342	0.00638576
37.9928	-1.06629	0.651098	-1.63768	0.101488	0.999747	LOC102554007	0.0243474	0.500151	0.691028	normal	1.27666	23013	0.968415	0.00210082	0.727342	0.00638576
4.18724	-3.92089	2.39454	-1.63743	0.10154	0.999747	Adgrf4	0.0243693	0.500276	0.691028	normal	1.27666	23013	0.968415	0.00210082	0.727342	0.00638576
9.27117	-3.22477	1.9707	-1.63636	0.101764	0.999747	LOC108352155	0.0244627	0.500804	0.691028	normal	1.27666	23013	0.968415	0.00210082	0.727342	0.00638576
992.692	0.716713	0.438065	1.63609	0.101821	0.999747	Lars	0.0244864	0.500937	0.691028	normal	1.27666	23013	0.968415	0.00210082	0.727342	0.00638576
2.9127	4.24789	2.59873	1.6346	0.102132	0.999747	LOC102551556	0.0246166	0.501667	0.691028	normal	1.27666	23013	0.968415	0.00210082	0.727342	0.00638576
73.4939	1.14011	0.697496	1.63457	0.10214	0.999747	Hist1h2ai	0.0246197	0.501684	0.691028	normal	1.27666	23013	0.968415	0.00210082	0.727342	0.00638576
3.76087	3.59342	2.19843	1.63454	0.102146	0.999747	Aard	0.0246222	0.501698	0.691028	normal	1.27666	23013	0.968415	0.00210082	0.727342	0.00638576
1183.16	-1.44489	0.884192	-1.63414	0.102229	0.999747	LOC100910585	0.0246572	0.501894	0.691028	normal	1.27666	23013	0.968415	0.00210082	0.727342	0.00638576
49.8831	1.75185	1.07218	1.63392	0.102277	0.999747	Ctsc	0.024677	0.502004	0.691028	normal	1.27666	23013	0.968415	0.00210082	0.727342	0.00638576
18.1886	-1.62576	0.995203	-1.63359	0.102344	0.999747	Serpinf2	0.0247054	0.502162	0.691028	normal	1.27666	23013	0.968415	0.00210082	0.727342	0.00638576
30.0501	1.02775	0.629317	1.63312	0.102445	0.999747	Cntfr	0.0247475	0.502395	0.691028	normal	1.27666	23013	0.968415	0.00210082	0.727342	0.00638576
61.041	-1.4879	0.911105	-1.63307	0.102453	0.999747	LOC103692950	0.0247511	0.502415	0.691028	normal	1.27666	23013	0.968415	0.00210082	0.727342	0.00638576
224.721	0.9779	0.598817	1.63305	0.102458	0.999747	Lfng	0.0247531	0.502426	0.691028	normal	1.27666	23013	0.968415	0.00210082	0.727342	0.00638576
8.68351	-2.33844	1.43208	-1.63289	0.102492	0.999747	LOC108348586	0.0247674	0.502505	0.691028	normal	1.27666	23013	0.968415	0.00210082	0.727342	0.00638576
776.156	1.04882	0.642369	1.63274	0.102523	0.999747	Meis2	0.0247803	0.502577	0.691028	normal	1.27666	23013	0.968415	0.00210082	0.727342	0.00638576
1475.71	-1.64833	1.00956	-1.63271	0.102529	0.999747	LOC100361036	0.0247829	0.502591	0.691028	normal	1.27666	23013	0.968415	0.00210082	0.727342	0.00638576
10.3714	-2.11057	1.29295	-1.63237	0.102601	0.999747	LOC102550910	0.0248132	0.502759	0.691028	normal	1.27666	23013	0.968415	0.00210082	0.727342	0.00638576
8.54364	2.56603	1.57199	1.63235	0.102606	0.999747	Lilrb4	0.0248151	0.502769	0.691028	normal	1.27666	23013	0.968415	0.00210082	0.727342	0.00638576
1520.9	-0.652095	0.399557	-1.63204	0.102671	0.999747	LOC108351053	0.0248423	0.502919	0.691028	normal	1.27666	23013	0.968415	0.00210082	0.727342	0.00638576
5.68803	2.86921	1.75808	1.63202	0.102676	0.999747	LOC102546414	0.0248446	0.502931	0.691028	normal	1.27666	23013	0.968415	0.00210082	0.727342	0.00638576
6.38079	3.46137	2.12124	1.63177	0.102728	0.999747	Aadac	0.0248663	0.503051	0.691028	normal	1.27666	23013	0.968415	0.00210082	0.727342	0.00638576
773.387	0.732814	0.449286	1.63106	0.102877	0.999747	Best1	0.024929	0.503396	0.691028	normal	1.27666	23013	0.968415	0.00210082	0.727342	0.00638576
18.9824	-3.05367	1.87296	-1.6304	0.103017	0.999747	Krt81	0.024988	0.503718	0.691028	normal	1.27666	23013	0.968415	0.00210082	0.727342	0.00638576
176.683	-1.01701	0.623821	-1.63028	0.103042	0.999747	LOC100911832	0.0249984	0.503775	0.691028	normal	1.27666	23013	0.968415	0.00210082	0.727342	0.00638576
298.827	0.745963	0.457736	1.62968	0.103169	0.999747	Abhd17b	0.025052	0.504068	0.691028	normal	1.27666	23013	0.968415	0.00210082	0.727342	0.00638576
14.361	2.4395	1.49701	1.62958	0.103191	0.999747	Emcn	0.0250613	0.504118	0.691028	normal	1.27666	23013	0.968415	0.00210082	0.727342	0.00638576
10576.8	-1.63117	1.00126	-1.62912	0.103287	0.999747	Ubtd1	0.0251017	0.504337	0.691028	normal	1.27666	23013	0.968415	0.00210082	0.727342	0.00638576
401.043	1.24053	0.761479	1.6291	0.103291	0.999747	Nod2	0.0251036	0.504348	0.691028	normal	1.27666	23013	0.968415	0.00210082	0.727342	0.00638576
41.2197	0.996392	0.611662	1.62899	0.103315	0.999747	Tnfrsf11b	0.0251137	0.504403	0.691028	normal	1.27666	23013	0.968415	0.00210082	0.727342	0.00638576
485.794	0.738829	0.453598	1.62882	0.103352	0.999747	LOC102553329	0.0251291	0.504486	0.691028	normal	1.27666	23013	0.968415	0.00210082	0.727342	0.00638576
19.8823	-2.10959	1.29518	-1.62879	0.103356	0.999747	Prdm8	0.0251311	0.504497	0.711008	normal	1.27666	23013	0.968415	0.00210082	0.727342	0.00638576
15.5285	2.08327	1.27975	1.62788	0.103551	0.999747	LOC100910061	0.0252134	0.504976	0.711008	normal	1.27666	23013	0.968415	0.00210082	0.727342	0.00638576
3.21533	4.38789	2.69587	1.62763	0.103603	0.999747	Klri2	0.0252352	0.505103	0.711008	normal	1.27666	23013	0.968415	0.00210082	0.727342	0.00638576
1944.28	-0.973481	0.598191	-1.62737	0.103657	0.999747	Ak4	0.0252583	0.505236	0.711008	normal	1.27666	23013	0.968415	0.00210082	0.727342	0.00638576
25.0882	1.71587	1.05454	1.62714	0.103708	0.999747	LOC100360011	0.0252797	0.50536	0.711008	normal	1.27666	23013	0.968415	0.00210082	0.727342	0.00638576
642.942	-1.17196	0.720328	-1.62698	0.103742	0.999747	Cul4b	0.0252942	0.505444	0.711008	normal	1.27666	23013	0.968415	0.00210082	0.727342	0.00638576
6.39444	2.70906	1.66517	1.62689	0.10376	0.999747	Hist3h2bb	0.0253018	0.505488	0.712626	normal	1.27666	23013	0.968415	0.00210082	0.727342	0.00638576
6.04199	-3.35565	2.0641	-1.62572	0.104008	0.999747	Cplx3	0.0254069	0.506096	0.712626	normal	1.27666	23013	0.968415	0.00210082	0.727342	0.00638576
100.021	0.87588	0.538812	1.62558	0.10404	0.999747	Tpgs1	0.0254201	0.506172	0.712626	normal	1.27666	23013	0.968415	0.00210082	0.727342	0.00638576
8.96559	1.9341	1.18984	1.6255	0.104055	0.999747	Dpep2	0.0254267	0.506211	0.712626	normal	1.27666	23013	0.968415	0.00210082	0.727342	0.00638576
185.243	-0.939989	0.578345	-1.62531	0.104097	0.999747	Vhl	0.0254446	0.506314	0.712626	normal	1.27666	23013	0.968415	0.00210082	0.727342	0.00638576
4.15298	3.08188	1.89636	1.62516	0.104128	0.999747	LOC690276	0.0254578	0.506389	0.712626	normal	1.27666	23013	0.968415	0.00210082	0.727342	0.00638576
4.07276	-4.14087	2.54883	-1.62462	0.104244	0.999747	Tdgf1	0.025507	0.506672	0.712626	normal	1.27666	23013	0.968415	0.00210082	0.727342	0.00638576
2.41638	3.94897	2.43081	1.62455	0.104259	0.999747	Sstr4	0.0255134	0.506709	0.712626	normal	1.27666	23013	0.968415	0.00210082	0.727342	0.00638576
70.1822	-1.42366	0.876456	-1.62434	0.104304	0.999747	Camkv	0.0255325	0.506819	0.712626	normal	1.27666	23013	0.968415	0.00210082	0.727342	0.00638576
2.7339	3.54364	2.18222	1.62387	0.104403	0.999747	LOC103689988	0.0255745	0.507059	0.712626	normal	1.27666	23013	0.968415	0.00210082	0.727342	0.00638576
21.8278	-1.49469	0.921198	-1.62255	0.104686	0.999747	LOC102546358	0.0256947	0.507744	0.712626	normal	1.27666	23013	0.968415	0.00210082	0.727342	0.00638576
9.97568	-2.20269	1.35756	-1.62254	0.104688	0.999747	LOC108350215	0.0256958	0.507751	0.712626	normal	1.27666	23013	0.968415	0.00210082	0.727342	0.00638576
8.20543	-2.84319	1.75276	-1.62212	0.104777	0.999747	Ncmap	0.0257337	0.507966	0.712626	normal	1.27666	23013	0.968415	0.00210082	0.727342	0.00638576
1288.33	-1.61541	0.996072	-1.62178	0.104851	0.999747	Bmp8b	0.0257652	0.508144	0.712626	normal	1.27666	23013	0.968415	0.00210082	0.727342	0.00638576
17.7268	1.52713	0.941822	1.62146	0.104919	0.999747	Odam	0.0257942	0.508308	0.712626	normal	1.27666	23013	0.968415	0.00210082	0.727342	0.00638576
10.7429	-1.96006	1.20894	-1.62131	0.104951	0.999747	Ly6al	0.025808	0.508386	0.712626	normal	1.27666	23013	0.968415	0.00210082	0.727342	0.00638576
4.09679	3.77557	2.32958	1.62071	0.10508	0.999747	LOC108350745	0.0258628	0.508695	0.712626	normal	1.27666	23013	0.968415	0.00210082	0.727342	0.00638576
35.1628	1.70049	1.04974	1.61992	0.10525	0.999747	Ly49si2	0.0259357	0.509105	0.712626	normal	1.27666	23013	0.968415	0.00210082	0.727342	0.00638576
502.046	0.808323	0.499012	1.61985	0.105265	0.999747	Sntb1	0.0259419	0.509139	0.712626	normal	1.27666	23013	0.968415	0.00210082	0.727342	0.00638576
1205.36	-1.6584	1.02391	-1.61968	0.105301	0.999747	Oxct2a	0.0259573	0.509225	0.712626	normal	1.27666	23013	0.968415	0.00210082	0.727342	0.00638576
13.3005	-2.56995	1.5868	-1.61958	0.105323	0.999747	LOC102555999	0.0259667	0.509278	0.712626	normal	1.27666	23013	0.968415	0.00210082	0.727342	0.00638576
1143.41	0.690849	0.426583	1.6195	0.10534	0.999747	Lama2	0.0259742	0.50932	0.712626	normal	1.27666	23013	0.968415	0.00210082	0.727342	0.00638576
15.6081	-2.09455	1.29342	-1.61938	0.105365	0.999747	Fgfbp1	0.0259848	0.509379	0.712626	normal	1.27666	23013	0.968415	0.00210082	0.727342	0.00638576
46.4825	1.07409	0.663296	1.61932	0.105377	0.999747	LOC103692633	0.02599	0.509409	0.712626	normal	1.27666	23013	0.968415	0.00210082	0.727342	0.00638576
11.048	2.12555	1.31361	1.6181	0.10564	0.999747	LOC102549557	0.0261025	0.510035	0.712626	normal	1.27666	23013	0.968415	0.00210082	0.727342	0.00638576
14.8191	2.21103	1.36672	1.61777	0.105712	0.999747	Kel	0.0261334	0.510207	0.712626	normal	1.27666	23013	0.968415	0.00210082	0.727342	0.00638576
720.383	0.639267	0.395244	1.6174	0.105792	0.999747	Gab2	0.0261679	0.510398	0.712626	normal	1.27666	23013	0.968415	0.00210082	0.727342	0.00638576
545.044	0.778352	0.481373	1.61694	0.105891	0.999747	Ncln	0.0262101	0.510632	0.712626	normal	1.27666	23013	0.968415	0.00210082	0.727342	0.00638576
3.58483	5.46784	3.38246	1.61653	0.10598	0.999747	LOC103692587	0.0262484	0.510843	0.712626	normal	1.27666	23013	0.968415	0.00210082	0.727342	0.00638576
39.5987	0.924924	0.572211	1.6164	0.106007	0.999747	Slc11a1	0.0262601	0.510907	0.712626	normal	1.27666	23013	0.968415	0.00210082	0.727342	0.00638576
59.0534	-0.990917	0.613313	-1.61568	0.106164	0.999747	RGD1564405	0.0263275	0.511277	0.712626	normal	1.27666	23013	0.968415	0.00210082	0.727342	0.00638576
19.2916	1.94996	1.20771	1.6146	0.106397	0.999747	Gnrh1	0.026428	0.511827	0.712626	normal	1.27666	23013	0.968415	0.00210082	0.727342	0.00638576
84.0393	-1.12684	0.697969	-1.61445	0.10643	0.999747	Tmem170a	0.0264421	0.511904	0.712626	normal	1.27666	23013	0.968415	0.00210082	0.727342	0.00638576
11.0307	2.62344	1.62515	1.61428	0.106466	0.999747	LOC108353015	0.0264576	0.511989	0.712626	normal	1.27666	23013	0.968415	0.00210082	0.727342	0.00638576
8.39383	2.2382	1.38667	1.61409	0.106509	0.999747	Glp1r	0.026476	0.512089	0.712626	normal	1.27666	23013	0.968415	0.00210082	0.727342	0.00638576
7.85841	2.89067	1.79095	1.61405	0.106517	0.999747	Olr748	0.0264795	0.512108	0.712626	normal	1.27666	23013	0.968415	0.00210082	0.727342	0.00638576
5.64781	3.05819	1.89514	1.6137	0.106592	0.999747	Tm4sf1	0.026512	0.512285	0.712626	normal	1.27666	23013	0.968415	0.00210082	0.727342	0.00638576
319.641	0.788778	0.488838	1.61358	0.106619	0.999747	Amph	0.0265234	0.512347	0.712626	normal	1.27666	23013	0.968415	0.00210082	0.727342	0.00638576
2.5691	4.98551	3.09091	1.61296	0.106753	0.999747	LOC108349458	0.0265814	0.512661	0.712626	normal	1.27666	23013	0.968415	0.00210082	0.727342	0.00638576
3.69758	4.01936	2.49194	1.61295	0.106756	0.999747	LOC108350214	0.0265828	0.512669	0.712626	normal	1.27666	23013	0.968415	0.00210082	0.727342	0.00638576
16.6372	1.52101	0.943239	1.61254	0.106845	0.999747	LOC102547146	0.0266213	0.512877	0.712626	normal	1.27666	23013	0.968415	0.00210082	0.727342	0.00638576
3.0921	-4.93935	3.06462	-1.61173	0.10702	0.999747	LOC102553289	0.0266966	0.513283	0.712626	normal	1.27666	23013	0.968415	0.00210082	0.727342	0.00638576
397.344	0.815386	0.505921	1.61169	0.10703	0.999747	Clnk	0.0267013	0.513308	0.712626	normal	1.27666	23013	0.968415	0.00210082	0.727342	0.00638576
91.4796	1.79484	1.11413	1.61099	0.107183	0.999747	LOC103694445	0.0267671	0.513661	0.712626	normal	1.27666	23013	0.968415	0.00210082	0.727342	0.00638576
3.91534	-4.05962	2.5205	-1.61064	0.107257	0.999747	Mir125a	0.0267996	0.513835	0.712626	normal	1.27666	23013	0.968415	0.00210082	0.727342	0.00638576
301.366	-0.875597	0.543667	-1.61054	0.10728	0.999747	Tor1b	0.0268095	0.513888	0.712626	normal	1.27666	23013	0.968415	0.00210082	0.727342	0.00638576
13.7622	-1.60516	0.99693	-1.61011	0.107375	0.999747	Mir200a	0.0268504	0.514106	0.712626	normal	1.27666	23013	0.968415	0.00210082	0.727342	0.00638576
27.4555	-1.05713	0.656617	-1.60996	0.107406	0.999747	LOC103691708	0.026864	0.514179	0.712626	normal	1.27666	23013	0.968415	0.00210082	0.727342	0.00638576
8.08013	-1.98885	1.23541	-1.60987	0.107427	0.999747	LOC102547387	0.0268729	0.514227	0.712626	normal	1.27666	23013	0.968415	0.00210082	0.727342	0.00638576
317.812	0.861361	0.535202	1.60941	0.107526	0.999747	Ehd4	0.0269161	0.514456	0.712626	normal	1.27666	23013	0.968415	0.00210082	0.727342	0.00638576
9.17343	2.4924	1.54929	1.60874	0.107673	0.999747	Zfp458	0.02698	0.514795	0.712626	normal	1.27666	23013	0.968415	0.00210082	0.727342	0.00638576
113.607	0.787971	0.489922	1.60836	0.107756	0.999747	C1galt1	0.027016	0.514986	0.712626	normal	1.27666	23013	0.968415	0.00210082	0.727342	0.00638576
7.12658	-3.06896	1.9083	-1.60821	0.107788	0.999747	LOC296235	0.0270299	0.515059	0.712626	normal	1.27666	23013	0.968415	0.00210082	0.727342	0.00638576
3.98239	-5.32421	3.31099	-1.60804	0.107826	0.999747	Olr295	0.0270464	0.515146	0.712626	normal	1.27666	23013	0.968415	0.00210082	0.727342	0.00638576
32.1834	-1.31414	0.817267	-1.60797	0.107841	0.999747	LOC108350367	0.0270528	0.51518	0.712626	normal	1.27666	23013	0.968415	0.00210082	0.727342	0.00638576
58.0602	-0.991165	0.616605	-1.60746	0.107954	0.999747	LOC102552819	0.0271021	0.51544	0.712626	normal	1.27666	23013	0.968415	0.00210082	0.727342	0.00638576
42.1687	-1.08536	0.675311	-1.6072	0.10801	0.999747	Rnf113a2	0.0271264	0.515568	0.712626	normal	1.27666	23013	0.968415	0.00210082	0.727342	0.00638576
40.3891	1.72127	1.07108	1.60704	0.108046	0.999747	LOC108348402	0.0271423	0.515651	0.712626	normal	1.27666	23013	0.968415	0.00210082	0.727342	0.00638576
4.59243	3.27134	2.03566	1.60702	0.10805	0.999747	LOC108353360	0.0271437	0.515658	0.712626	normal	1.27666	23013	0.968415	0.00210082	0.727342	0.00638576
25.221	-1.54359	0.961103	-1.60606	0.108261	0.999747	LOC108350799	0.0272359	0.516141	0.712626	normal	1.27666	23013	0.968415	0.00210082	0.727342	0.00638576
195.392	0.893922	0.556708	1.60573	0.108334	0.999747	Dnajc18	0.0272675	0.516306	0.712626	normal	1.27666	23013	0.968415	0.00210082	0.727342	0.00638576
13.1575	1.99633	1.2435	1.60541	0.108405	0.999747	LOC103691164	0.0272985	0.516468	0.712626	normal	1.27666	23013	0.968415	0.00210082	0.727342	0.00638576
43.4708	1.31337	0.818121	1.60534	0.108418	0.999747	Hoxc9	0.0273044	0.516499	0.712626	normal	1.27666	23013	0.968415	0.00210082	0.727342	0.00638576
1051.03	0.926721	0.57733	1.60518	0.108454	0.999747	Foxo1	0.0273198	0.516579	0.712626	normal	1.27666	23013	0.968415	0.00210082	0.727342	0.00638576
264.198	0.997462	0.621458	1.60504	0.108486	0.999747	LOC108349103	0.027334	0.516653	0.712626	normal	1.27666	23013	0.968415	0.00210082	0.727342	0.00638576
162.406	-1.40298	0.874331	-1.60463	0.108575	0.999747	LOC103690902	0.0273731	0.516856	0.712626	normal	1.27666	23013	0.968415	0.00210082	0.727342	0.00638576
2.81203	3.60448	2.24645	1.60452	0.108598	0.999747	LOC103690629	0.0273831	0.516908	0.712626	normal	1.27666	23013	0.968415	0.00210082	0.727342	0.00638576
16.719	1.8374	1.14548	1.60405	0.108703	0.999747	Vof16	0.027429	0.517145	0.712626	normal	1.27666	23013	0.968415	0.00210082	0.727342	0.00638576
30.1276	1.22659	0.764716	1.60398	0.108717	0.999747	Vnn1	0.0274351	0.517177	0.712626	normal	1.27666	23013	0.968415	0.00210082	0.727342	0.00638576
2.67797	-4.75416	2.96494	-1.60346	0.108834	0.999747	Prss1	0.027486	0.51744	0.712626	normal	1.27666	23013	0.968415	0.00210082	0.727342	0.00638576
191.676	-1.2748	0.79509	-1.60334	0.10886	0.999747	Fam71a	0.0274977	0.5175	0.712626	normal	1.27666	23013	0.968415	0.00210082	0.727342	0.00638576
369.764	-0.740891	0.462191	-1.603	0.108935	0.999747	Nmt2	0.0275305	0.517669	0.712626	normal	1.27666	23013	0.968415	0.00210082	0.727342	0.00638576
101.91	-0.874797	0.545748	-1.60293	0.10895	0.999747	LOC108349212	0.027537	0.517702	0.712626	normal	1.27666	23013	0.968415	0.00210082	0.727342	0.00638576
15.4505	-1.73485	1.08249	-1.60264	0.109014	0.999747	Akap5	0.0275652	0.517847	0.712626	normal	1.27666	23013	0.968415	0.00210082	0.727342	0.00638576
26.7136	-1.50304	0.937997	-1.6024	0.109068	0.999747	Stum	0.0275885	0.517967	0.712626	normal	1.27666	23013	0.968415	0.00210082	0.727342	0.00638576
1527.86	-1.44362	0.901285	-1.60173	0.109215	0.999747	LOC689526	0.027653	0.518297	0.712626	normal	1.27666	23013	0.968415	0.00210082	0.727342	0.00638576
5023.26	-0.885244	0.552888	-1.60113	0.109348	0.999747	Rrbp1	0.0277117	0.518596	0.712626	normal	1.27666	23013	0.968415	0.00210082	0.727342	0.00638576
27.8262	-1.48435	0.927119	-1.60104	0.109368	0.999747	RGD1562641	0.0277204	0.518641	0.712626	normal	1.27666	23013	0.968415	0.00210082	0.727342	0.00638576
21.0172	1.42942	0.893008	1.60068	0.109448	0.999747	LOC103693120	0.0277555	0.51882	0.712626	normal	1.27666	23013	0.968415	0.00210082	0.727342	0.00638576
141.262	-0.778888	0.48666	-1.60048	0.109493	0.999747	Rbm22	0.0277752	0.51892	0.712626	normal	1.27666	23013	0.968415	0.00210082	0.727342	0.00638576
5214.28	-1.46634	0.916686	-1.59961	0.109685	0.999747	Cdv3	0.0278598	0.519348	0.712626	normal	1.27666	23013	0.968415	0.00210082	0.727342	0.00638576
4927.64	-1.46982	0.919333	-1.59878	0.109868	0.999747	Cep295	0.0279405	0.519755	0.712626	normal	1.27666	23013	0.968415	0.00210082	0.727342	0.00638576
1568.13	-1.57101	0.982655	-1.59874	0.109879	0.999747	Bmp8a	0.0279452	0.519779	0.712626	normal	1.27666	23013	0.968415	0.00210082	0.727342	0.00638576
110.017	1.34466	0.841099	1.59869	0.10989	0.999747	LOC102556159	0.0279499	0.519802	0.712626	normal	1.27666	23013	0.968415	0.00210082	0.727342	0.00638576
241.538	0.987687	0.617884	1.5985	0.109932	0.999747	LOC108351947	0.0279686	0.519896	0.712626	normal	1.27666	23013	0.968415	0.00210082	0.727342	0.00638576
1701.47	-1.41525	0.88555	-1.59816	0.110007	0.999747	LOC498711	0.0280017	0.520063	0.712626	normal	1.27666	23013	0.968415	0.00210082	0.727342	0.00638576
20.6626	-1.74108	1.08997	-1.59737	0.110183	0.999747	Scgb1c1	0.0280792	0.520451	0.712626	normal	1.27666	23013	0.968415	0.00210082	0.727342	0.00638576
14.9915	-1.43102	0.895898	-1.59731	0.110198	0.999747	LOC103692156	0.0280857	0.520484	0.712626	normal	1.27666	23013	0.968415	0.00210082	0.727342	0.00638576
5.93802	3.68363	2.30638	1.59715	0.110233	0.999747	LOC102556588	0.0281012	0.520561	0.712626	normal	1.27666	23013	0.968415	0.00210082	0.727342	0.00638576
81.8359	-1.00741	0.63076	-1.59713	0.110236	0.999747	Nudcd2	0.0281027	0.520568	0.712626	normal	1.27666	23013	0.968415	0.00210082	0.727342	0.00638576
8.75994	-2.51246	1.57338	-1.59685	0.110299	0.999747	Gjd2	0.0281304	0.520707	0.712626	normal	1.27666	23013	0.968415	0.00210082	0.727342	0.00638576
253.302	-1.10332	0.690945	-1.59683	0.110303	0.999747	Ldoc1l	0.0281324	0.520717	0.712626	normal	1.27666	23013	0.968415	0.00210082	0.727342	0.00638576
79.0534	1.49021	0.933322	1.59667	0.110339	0.999747	Ncf1	0.028148	0.520795	0.712626	normal	1.27666	23013	0.968415	0.00210082	0.727342	0.00638576
2.91544	-4.85416	3.04163	-1.5959	0.11051	0.999747	LOC108350527	0.0282238	0.521171	0.712626	normal	1.27666	23013	0.968415	0.00210082	0.727342	0.00638576
8.23498	-2.15374	1.35008	-1.59527	0.110651	0.999747	LOC108352747	0.0282863	0.521481	0.712626	normal	1.27666	23013	0.968415	0.00210082	0.727342	0.00638576
13.1653	2.42809	1.52206	1.59527	0.110652	0.999747	LOC103691887	0.0282868	0.521483	0.712626	normal	1.27666	23013	0.968415	0.00210082	0.727342	0.00638576
230.932	0.813592	0.510005	1.59526	0.110653	0.999747	Zeb1	0.0282873	0.521485	0.712626	normal	1.27666	23013	0.968415	0.00210082	0.727342	0.00638576
61.3847	-0.859664	0.538963	-1.59503	0.110705	0.999747	Prss48	0.02831	0.521598	0.712626	normal	1.27666	23013	0.968415	0.00210082	0.727342	0.00638576
4.32477	3.13247	1.96433	1.59467	0.110786	0.999747	LOC286960	0.0283458	0.521775	0.712626	normal	1.27666	23013	0.968415	0.00210082	0.727342	0.00638576
92.9109	-1.51415	0.949517	-1.59466	0.110789	0.999747	LOC108351228	0.0283474	0.521783	0.712626	normal	1.27666	23013	0.968415	0.00210082	0.727342	0.00638576
134.888	-0.732444	0.459354	-1.59451	0.110822	0.999747	Kin	0.028362	0.521855	0.712626	normal	1.27666	23013	0.968415	0.00210082	0.727342	0.00638576
4.19059	-3.47076	2.17812	-1.59347	0.111056	0.999747	LOC100362981	0.0284658	0.522364	0.712626	normal	1.27666	23013	0.968415	0.00210082	0.727342	0.00638576
4.69041	3.61672	2.27128	1.59237	0.111301	0.999747	LOC102549748	0.0285748	0.522897	0.712626	normal	1.27666	23013	0.968415	0.00210082	0.727342	0.00638576
779.324	0.635564	0.399156	1.59227	0.111324	0.999747	Slc6a6	0.028585	0.522947	0.712626	normal	1.27666	23013	0.968415	0.00210082	0.727342	0.00638576
36.3619	-2.05312	1.28945	-1.59224	0.11133	0.999747	LOC302576	0.0285878	0.52296	0.712626	normal	1.27666	23013	0.968415	0.00210082	0.727342	0.00638576
75.8436	0.806506	0.506556	1.59214	0.111354	0.999747	Dync2li1	0.0285983	0.523011	0.712626	normal	1.27666	23013	0.968415	0.00210082	0.727342	0.00638576
57.2732	0.901154	0.566014	1.59211	0.111361	0.999747	Cox17	0.0286012	0.523025	0.712626	normal	1.27666	23013	0.968415	0.00210082	0.727342	0.00638576
5.7347	3.18482	2.00057	1.59196	0.111394	0.999747	LOC102546745	0.0286159	0.523097	0.712626	normal	1.27666	23013	0.968415	0.00210082	0.727342	0.00638576
360.883	0.66956	0.42065	1.59173	0.111446	0.999747	Lmbr1	0.0286391	0.52321	0.712626	normal	1.27666	23013	0.968415	0.00210082	0.727342	0.00638576
123.657	0.869883	0.546579	1.59151	0.111496	0.999747	LOC103695239	0.0286614	0.523318	0.712626	normal	1.27666	23013	0.968415	0.00210082	0.727342	0.00638576
153.033	-1.23389	0.775389	-1.59132	0.111537	0.999747	Aldh1a7	0.0286798	0.523407	0.712626	normal	1.27666	23013	0.968415	0.00210082	0.727342	0.00638576
626.312	-0.740524	0.465369	-1.59126	0.11155	0.999747	Tsr1	0.0286856	0.523435	0.712626	normal	1.27666	23013	0.968415	0.00210082	0.727342	0.00638576
166.473	0.975912	0.613464	1.59082	0.111649	0.999747	LOC102553646	0.0287298	0.523649	0.712626	normal	1.27666	23013	0.968415	0.00210082	0.727342	0.00638576
958.128	-0.781998	0.49157	-1.59082	0.111651	0.999747	Ago1	0.0287303	0.523652	0.712626	normal	1.27666	23013	0.968415	0.00210082	0.727342	0.00638576
39.1347	1.09256	0.686794	1.59081	0.111651	0.999747	LOC108349655	0.0287306	0.523653	0.712626	normal	1.27666	23013	0.968415	0.00210082	0.727342	0.00638576
38.746	1.32431	0.832628	1.59051	0.111719	0.999747	Lax1	0.0287608	0.523799	0.712626	normal	1.27666	23013	0.968415	0.00210082	0.727342	0.00638576
105.995	-0.801564	0.50402	-1.59034	0.111758	0.999747	Pcna	0.0287781	0.523882	0.712626	normal	1.27666	23013	0.968415	0.00210082	0.727342	0.00638576
2634.38	-1.26957	0.798351	-1.59024	0.111782	0.999747	Smpd4	0.0287887	0.523933	0.712626	normal	1.27666	23013	0.968415	0.00210082	0.727342	0.00638576
125.259	-1.20887	0.760498	-1.58958	0.11193	0.999747	Capn8	0.028855	0.524252	0.712626	normal	1.27666	23013	0.968415	0.00210082	0.727342	0.00638576
31.624	1.72755	1.08686	1.58949	0.111949	0.999747	Rab32	0.0288635	0.524293	0.712626	normal	1.27666	23013	0.968415	0.00210082	0.727342	0.00638576
167.728	-1.50583	0.947517	-1.58924	0.112007	0.999747	LOC108353123	0.0288893	0.524417	0.712626	normal	1.27666	23013	0.968415	0.00210082	0.727342	0.00638576
2.87214	4.21313	2.65248	1.58837	0.112202	0.999747	Magea8	0.0289766	0.524834	0.712626	normal	1.27666	23013	0.968415	0.00210082	0.727342	0.00638576
922.522	-0.815467	0.513404	-1.58835	0.112207	0.999747	Eif4ebp2	0.0289786	0.524844	0.712626	normal	1.27666	23013	0.968415	0.00210082	0.727342	0.00638576
3560.66	-1.02383	0.644764	-1.58792	0.112304	0.999747	Scd	0.0290222	0.525052	0.712626	normal	1.27666	23013	0.968415	0.00210082	0.727342	0.00638576
419.816	0.824955	0.519628	1.58759	0.11238	0.999747	C1r	0.029056	0.525212	0.712626	normal	1.27666	23013	0.968415	0.00210082	0.727342	0.00638576
1322.1	-1.04813	0.660411	-1.58709	0.112493	0.999747	Arl2bp	0.0291069	0.525454	0.712626	normal	1.27666	23013	0.968415	0.00210082	0.727342	0.00638576
168.922	0.952575	0.600212	1.58707	0.112498	0.999747	Cd34	0.0291089	0.525464	0.712626	normal	1.27666	23013	0.968415	0.00210082	0.727342	0.00638576
1259.9	0.747606	0.471114	1.58689	0.112538	0.999747	Rftn1	0.0291268	0.525549	0.712626	normal	1.27666	23013	0.968415	0.00210082	0.727342	0.00638576
1092.5	0.796408	0.50195	1.58663	0.112597	0.999747	Svep1	0.0291533	0.525674	0.712626	normal	1.27666	23013	0.968415	0.00210082	0.727342	0.00638576
34.4224	-2.09101	1.31793	-1.58658	0.112607	0.999747	LOC108349824	0.0291579	0.525696	0.712626	normal	1.27666	23013	0.968415	0.00210082	0.727342	0.00638576
48.5064	0.903443	0.569461	1.58649	0.112629	0.999747	Ifitm5	0.0291676	0.525742	0.712626	normal	1.27666	23013	0.968415	0.00210082	0.727342	0.00638576
866.115	-1.01203	0.637921	-1.58646	0.112635	0.999747	Nucks1	0.0291706	0.525756	0.712626	normal	1.27666	23013	0.968415	0.00210082	0.727342	0.00638576
12.1619	2.22516	1.40279	1.58624	0.112685	0.999747	LOC102546683	0.0291929	0.525861	0.712626	normal	1.27666	23013	0.968415	0.00210082	0.727342	0.00638576
38.1447	-1.06615	0.672481	-1.5854	0.112876	0.999747	C1qtnf3	0.0292786	0.526265	0.712626	normal	1.27666	23013	0.968415	0.00210082	0.727342	0.00638576
5.30156	-4.51122	2.84568	-1.58529	0.112901	0.999747	Krtap22-2	0.0292899	0.526318	0.712626	normal	1.27666	23013	0.968415	0.00210082	0.727342	0.00638576
41.6783	1.24981	0.788664	1.58472	0.113031	0.999747	Mcee	0.029348	0.52659	0.712626	normal	1.27666	23013	0.968415	0.00210082	0.727342	0.00638576
2.835	3.60266	2.2738	1.58442	0.113097	0.999747	LOC108352600	0.0293781	0.526731	0.712626	normal	1.27666	23013	0.968415	0.00210082	0.727342	0.00638576
61.7131	-0.895039	0.565058	-1.58398	0.113199	0.999747	LOC100360260	0.0294238	0.526945	0.712626	normal	1.27666	23013	0.968415	0.00210082	0.727342	0.00638576
843.81	-0.861739	0.544389	-1.58295	0.113433	0.999747	Fam227a	0.0295293	0.527436	0.712626	normal	1.27666	23013	0.968415	0.00210082	0.727342	0.00638576
7.61155	2.11945	1.3391	1.58274	0.11348	0.999747	LOC103693859	0.0295503	0.527533	0.712626	normal	1.27666	23013	0.968415	0.00210082	0.727342	0.00638576
19.1386	1.36132	0.860322	1.58234	0.113572	0.999747	Dydc1	0.029592	0.527727	0.712626	normal	1.27666	23013	0.968415	0.00210082	0.727342	0.00638576
13.4854	2.09291	1.32267	1.58233	0.113573	0.999747	LOC102551052	0.0295924	0.527728	0.712626	normal	1.27666	23013	0.968415	0.00210082	0.727342	0.00638576
137.769	1.08815	0.687721	1.58226	0.113591	0.999747	Med10	0.0296004	0.527765	0.712626	normal	1.27666	23013	0.968415	0.00210082	0.727342	0.00638576
5.59847	2.50494	1.58329	1.5821	0.113626	0.999747	Dusp21	0.0296162	0.527838	0.712626	normal	1.27666	23013	0.968415	0.00210082	0.727342	0.00638576
355.398	0.646552	0.408694	1.582	0.11365	0.999747	Rnf32	0.0296272	0.527889	0.712626	normal	1.27666	23013	0.968415	0.00210082	0.727342	0.00638576
2.71165	-4.75344	3.00571	-1.58147	0.113771	0.999747	LOC102548236	0.0296815	0.528139	0.712626	normal	1.27666	23013	0.968415	0.00210082	0.727342	0.00638576
1224.49	-0.904653	0.572129	-1.5812	0.113831	0.999747	Rcc2	0.0297089	0.528266	0.712626	normal	1.27666	23013	0.968415	0.00210082	0.727342	0.00638576
18.0929	1.92014	1.21448	1.58103	0.11387	0.999747	Serpinb8	0.0297264	0.528346	0.712626	normal	1.27666	23013	0.968415	0.00210082	0.727342	0.00638576
462.912	0.752782	0.476145	1.58099	0.11388	0.999747	Gas1	0.0297308	0.528366	0.712626	normal	1.27666	23013	0.968415	0.00210082	0.727342	0.00638576
143.026	0.903863	0.571822	1.58067	0.113953	0.999747	Syndig1	0.0297639	0.528518	0.712626	normal	1.27666	23013	0.968415	0.00210082	0.727342	0.00638576
36.1096	-1.3752	0.870045	-1.58061	0.113968	0.999747	LOC100911360	0.0297708	0.52855	0.712626	normal	1.27666	23013	0.968415	0.00210082	0.727342	0.00638576
12.1398	-1.60559	1.01585	-1.58053	0.113985	0.999747	Cyp2ab1	0.0297785	0.528585	0.712626	normal	1.27666	23013	0.968415	0.00210082	0.727342	0.00638576
15030.4	-1.55976	0.986932	-1.58041	0.114013	0.999747	Rnf19b	0.0297909	0.528642	0.712626	normal	1.27666	23013	0.968415	0.00210082	0.727342	0.00638576
930.219	0.765805	0.484561	1.58041	0.114013	0.999747	Inpp4b	0.029791	0.528643	0.712626	normal	1.27666	23013	0.968415	0.00210082	0.727342	0.00638576
1183.77	-0.896191	0.567066	-1.5804	0.114015	0.999747	Cdk18	0.0297921	0.528648	0.712626	normal	1.27666	23013	0.968415	0.00210082	0.727342	0.00638576
29.5139	-1.42311	0.900754	-1.57991	0.114128	0.999747	LOC103693895	0.0298429	0.52888	0.712626	normal	1.27666	23013	0.968415	0.00210082	0.727342	0.00638576
352.161	-0.924267	0.585024	-1.57988	0.114135	0.999747	Clca4	0.029846	0.528894	0.712626	normal	1.27666	23013	0.968415	0.00210082	0.727342	0.00638576
28.1974	1.27698	0.808356	1.57973	0.11417	0.999747	LOC103693771	0.029862	0.528967	0.712626	normal	1.27666	23013	0.968415	0.00210082	0.727342	0.00638576
18.1945	-1.51881	0.961484	-1.57966	0.114186	0.999747	Ffar1	0.0298692	0.529	0.712626	normal	1.27666	23013	0.968415	0.00210082	0.727342	0.00638576
216.359	-1.26538	0.801335	-1.57909	0.114315	0.999747	Sh2d5	0.0299279	0.529268	0.712626	normal	1.27666	23013	0.968415	0.00210082	0.727342	0.00638576
11.4098	2.19599	1.39108	1.57862	0.114423	0.999747	Chrm2	0.0299767	0.52949	0.712626	normal	1.27666	23013	0.968415	0.00210082	0.727342	0.00638576
60.8514	0.879435	0.557108	1.57857	0.114434	0.999747	Gzma	0.0299817	0.529512	0.712626	normal	1.27666	23013	0.968415	0.00210082	0.727342	0.00638576
13.5794	-2.24566	1.42288	-1.57824	0.11451	0.999747	Ankrd65	0.030016	0.529668	0.712626	normal	1.27666	23013	0.968415	0.00210082	0.727342	0.00638576
282.653	-0.877764	0.556365	-1.57768	0.11464	0.999747	LOC108352552	0.0300749	0.529934	0.712626	normal	1.27666	23013	0.968415	0.00210082	0.727342	0.00638576
1098.35	0.637476	0.40413	1.5774	0.114703	0.999747	Prkg1	0.0301037	0.530064	0.712626	normal	1.27666	23013	0.968415	0.00210082	0.727342	0.00638576
9266	-1.32225	0.838364	-1.57718	0.114754	0.999747	tGap1	0.0301269	0.530169	0.712626	normal	1.27666	23013	0.968415	0.00210082	0.727342	0.00638576
12.9496	-2.27946	1.4461	-1.57628	0.114962	0.999747	LOC108351478	0.0302213	0.530593	0.712626	normal	1.27666	23013	0.968415	0.00210082	0.727342	0.00638576
116.135	-1.63633	1.03818	-1.57615	0.114992	0.999747	Scrt1	0.0302349	0.530654	0.712626	normal	1.27666	23013	0.968415	0.00210082	0.727342	0.00638576
7.00468	-3.06437	1.94469	-1.57576	0.11508	0.999747	LOC102555781	0.0302753	0.530835	0.712626	normal	1.27666	23013	0.968415	0.00210082	0.727342	0.00638576
36.4955	1.38828	0.881165	1.57551	0.115139	0.999747	Kif4b	0.0303022	0.530955	0.712626	normal	1.27666	23013	0.968415	0.00210082	0.727342	0.00638576
15.1978	1.84473	1.17096	1.5754	0.115164	0.999747	LOC102549886	0.0303133	0.531005	0.712626	normal	1.27666	23013	0.968415	0.00210082	0.727342	0.00638576
1853.61	-1.35977	0.86313	-1.57539	0.115166	0.999747	Zfp654	0.0303142	0.531009	0.712626	normal	1.27666	23013	0.968415	0.00210082	0.727342	0.00638576
140.209	1.02113	0.648214	1.57529	0.115189	0.999747	Cass4	0.0303246	0.531055	0.712626	normal	1.27666	23013	0.968415	0.00210082	0.727342	0.00638576
108.091	-1.42216	0.902975	-1.57497	0.115264	0.999747	LOC108349258	0.030359	0.531208	0.712626	normal	1.27666	23013	0.968415	0.00210082	0.727342	0.00638576
20720.1	-1.26302	0.801981	-1.57488	0.115285	0.999747	LOC100911229	0.0303685	0.531251	0.712626	normal	1.27666	23013	0.968415	0.00210082	0.727342	0.00638576
34.7609	-1.9858	1.26098	-1.57481	0.115301	0.999747	LOC108352011	0.0303757	0.531283	0.712626	normal	1.27666	23013	0.968415	0.00210082	0.727342	0.00638576
2.83844	4.19694	2.66506	1.5748	0.115302	0.999747	LOC102549661	0.0303763	0.531286	0.712626	normal	1.27666	23013	0.968415	0.00210082	0.727342	0.00638576
4.05971	3.02541	1.92124	1.57471	0.115323	0.999747	LOC102547107	0.0303857	0.531327	0.712626	normal	1.27666	23013	0.968415	0.00210082	0.727342	0.00638576
207.427	1.3709	0.870687	1.5745	0.115371	0.999747	Fam20a	0.0304079	0.531426	0.712626	normal	1.27666	23013	0.968415	0.00210082	0.727342	0.00638576
4.1133	2.80552	1.78196	1.5744	0.115395	0.999747	LOC108348789	0.0304189	0.531475	0.712626	normal	1.27666	23013	0.968415	0.00210082	0.727342	0.00638576
13.9694	-2.03827	1.29476	-1.57425	0.115429	0.999747	LOC102549959	0.0304342	0.531543	0.75156	normal	1.27666	23013	0.968415	0.00210082	0.727342	0.00638576
14.1516	2.02893	1.28952	1.5734	0.115627	0.999747	Apex2l1	0.0305247	0.532005	0.75156	normal	1.27666	23013	0.968415	0.00210082	0.727342	0.00638576
3.81645	-5.2628	3.34566	-1.57302	0.115714	0.999747	LOC103694348	0.0305644	0.532206	0.75156	normal	1.27666	23013	0.968415	0.00210082	0.727342	0.00638576
169.494	-0.712672	0.453385	-1.57189	0.115976	0.999747	LOC102555223	0.0306841	0.532813	0.75156	normal	1.27666	23013	0.968415	0.00210082	0.727342	0.00638576
47.6158	1.14246	0.726993	1.57148	0.116071	0.999747	Llph	0.0307276	0.533033	0.75156	normal	1.27666	23013	0.968415	0.00210082	0.727342	0.00638576
90.3243	-1.51162	0.962	-1.57133	0.116106	0.999747	Trh	0.0307439	0.533115	0.75156	normal	1.27666	23013	0.968415	0.00210082	0.727342	0.00638576
4.00066	3.7043	2.35768	1.57117	0.116144	0.999747	LOC108349501	0.0307611	0.533202	0.75156	normal	1.27666	23013	0.968415	0.00210082	0.727342	0.00638576
43.1792	1.09337	0.696017	1.57089	0.116207	0.999747	LOC102554479	0.0307902	0.533348	0.75156	normal	1.27666	23013	0.968415	0.00210082	0.727342	0.00638576
268.563	-1.3839	0.880981	-1.57086	0.116216	0.999747	Fam71b	0.0307939	0.533367	0.75156	normal	1.27666	23013	0.968415	0.00210082	0.727342	0.00638576
5.36686	2.80032	1.78299	1.57058	0.116281	0.999747	RGD1565692	0.0308238	0.533517	0.75156	normal	1.27666	23013	0.968415	0.00210082	0.727342	0.00638576
812.094	0.93896	0.598006	1.57015	0.11638	0.999747	Zfp521	0.0308692	0.533745	0.75156	normal	1.27666	23013	0.968415	0.00210082	0.727342	0.00638576
34.0671	-1.2742	0.81162	-1.56994	0.116429	0.999747	LOC103695171	0.0308917	0.533858	0.75156	normal	1.27666	23013	0.968415	0.00210082	0.727342	0.00638576
947.482	0.667041	0.424886	1.56993	0.116432	0.999747	Pvt1	0.0308931	0.533865	0.75156	normal	1.27666	23013	0.968415	0.00210082	0.727342	0.00638576
5.42663	-2.37875	1.51545	-1.56967	0.116492	0.999747	LOC102551532	0.0309208	0.534003	0.75156	normal	1.27666	23013	0.968415	0.00210082	0.727342	0.00638576
15.4113	2.03533	1.29705	1.5692	0.116602	0.999747	Mobp	0.0309712	0.534255	0.75156	normal	1.27666	23013	0.968415	0.00210082	0.727342	0.00638576
14.7928	-1.91405	1.2199	-1.56902	0.116643	0.999747	Crocc2	0.0309899	0.534348	0.75156	normal	1.27666	23013	0.968415	0.00210082	0.727342	0.00638576
6.97129	-2.84092	1.81111	-1.56861	0.11674	0.999747	Vom2r43	0.0310347	0.534571	0.75156	normal	1.27666	23013	0.968415	0.00210082	0.727342	0.00638576
98.9019	0.755312	0.481523	1.56859	0.116744	0.999747	Rnase4	0.0310366	0.53458	0.75156	normal	1.27666	23013	0.968415	0.00210082	0.727342	0.00638576
6.12542	2.65869	1.6953	1.56826	0.11682	0.999747	LOC108351476	0.0310713	0.534753	0.75156	normal	1.27666	23013	0.968415	0.00210082	0.727342	0.00638576
10.9599	-2.69431	1.71848	-1.56784	0.116919	0.999747	Adamdec1	0.0311169	0.534979	0.75156	normal	1.27666	23013	0.968415	0.00210082	0.727342	0.00638576
50.8297	1.24993	0.797566	1.56718	0.117073	0.999747	Cybrd1	0.0311879	0.53533	0.75156	normal	1.27666	23013	0.968415	0.00210082	0.727342	0.00638576
85.8076	-1.04903	0.669388	-1.56715	0.11708	0.999747	LOC108351730	0.0311911	0.535346	0.75156	normal	1.27666	23013	0.968415	0.00210082	0.727342	0.00638576
70.5753	-0.797885	0.509234	-1.56683	0.117154	0.999747	LOC103692178	0.0312251	0.535514	0.75156	normal	1.27666	23013	0.968415	0.00210082	0.727342	0.00638576
4.53952	3.2571	2.07892	1.56673	0.117178	0.999747	LOC102549122	0.0312363	0.535569	0.75156	normal	1.27666	23013	0.968415	0.00210082	0.727342	0.00638576
5.53044	-2.78317	1.77665	-1.56653	0.117225	0.999747	LOC108349272	0.031258	0.535676	0.75156	normal	1.27666	23013	0.968415	0.00210082	0.727342	0.00638576
395.998	-1.19688	0.764163	-1.56626	0.117287	0.999747	Lias	0.0312865	0.535816	0.75156	normal	1.27666	23013	0.968415	0.00210082	0.727342	0.00638576
17.5303	-1.41327	0.903017	-1.56506	0.117569	0.999747	Trim30c	0.031417	0.536456	0.75156	normal	1.27666	23013	0.968415	0.00210082	0.727342	0.00638576
27.2808	1.81701	1.16118	1.5648	0.117631	0.999747	Vamp5	0.0314454	0.536595	0.75156	normal	1.27666	23013	0.968415	0.00210082	0.727342	0.00638576
18.8776	-1.85756	1.18714	-1.56474	0.117644	0.999747	LOC102548743	0.0314516	0.536625	0.75156	normal	1.27666	23013	0.968415	0.00210082	0.727342	0.00638576
6.75343	2.56296	1.63861	1.5641	0.117793	0.999747	Hhex	0.0315206	0.536961	0.75156	normal	1.27666	23013	0.968415	0.00210082	0.727342	0.00638576
1115.98	-0.691536	0.442131	-1.5641	0.117795	0.999747	Fam20b	0.0315212	0.536964	0.75156	normal	1.27666	23013	0.968415	0.00210082	0.727342	0.00638576
125.292	-0.815374	0.521453	-1.56366	0.117898	0.999747	Borcs8	0.031569	0.537196	0.75156	normal	1.27666	23013	0.968415	0.00210082	0.727342	0.00638576
133.594	-0.766343	0.490227	-1.56324	0.117996	0.999747	Zfp161	0.0316145	0.537417	0.75156	normal	1.27666	23013	0.968415	0.00210082	0.727342	0.00638576
20.7546	-1.27802	0.817647	-1.56305	0.118042	0.999747	LOC103692665	0.0316357	0.537519	0.75156	normal	1.27666	23013	0.968415	0.00210082	0.727342	0.00638576
1597.11	0.912782	0.58422	1.56239	0.118195	0.999747	RGD1560248	0.0317067	0.537862	0.75156	normal	1.27666	23013	0.968415	0.00210082	0.727342	0.00638576
34.8085	-1.02098	0.653512	-1.56229	0.118219	0.999747	LOC108349533	0.0317176	0.537915	0.75156	normal	1.27666	23013	0.968415	0.00210082	0.727342	0.00638576
75.3522	1.06271	0.680244	1.56225	0.11823	0.999747	LOC102548408	0.0317228	0.53794	0.75156	normal	1.27666	23013	0.968415	0.00210082	0.727342	0.00638576
6.20119	2.3978	1.53517	1.56192	0.118307	0.999747	LOC100912076	0.0317587	0.538113	0.75156	normal	1.27666	23013	0.968415	0.00210082	0.727342	0.00638576
16.9958	1.91861	1.2284	1.56187	0.118318	0.999747	LOC103693326	0.0317638	0.538137	0.75156	normal	1.27666	23013	0.968415	0.00210082	0.727342	0.00638576
13.9343	-2.01917	1.29305	-1.56156	0.118393	0.999747	LOC102552646	0.0317984	0.538303	0.75156	normal	1.27666	23013	0.968415	0.00210082	0.727342	0.00638576
4.50064	2.9157	1.86723	1.56151	0.118403	0.999747	LOC108351419	0.031803	0.538326	0.75156	normal	1.27666	23013	0.968415	0.00210082	0.727342	0.00638576
14.2284	2.04867	1.31213	1.56133	0.118445	0.999747	Camk1g	0.0318228	0.538421	0.75156	normal	1.27666	23013	0.968415	0.00210082	0.727342	0.00638576
13.8984	1.56034	0.999721	1.56078	0.118576	0.999747	LOC108352892	0.0318835	0.538712	0.75156	normal	1.27666	23013	0.968415	0.00210082	0.727342	0.00638576
40.9146	-1.23898	0.793835	-1.56075	0.118583	0.999747	LOC102551806	0.0318867	0.538727	0.75156	normal	1.27666	23013	0.968415	0.00210082	0.727342	0.00638576
3568.33	-1.44936	0.928735	-1.56057	0.118625	0.999747	LOC102552294	0.0319062	0.53882	0.75156	normal	1.27666	23013	0.968415	0.00210082	0.727342	0.00638576
22554.7	-1.27588	0.817604	-1.56051	0.11864	0.999747	Mgll	0.0319134	0.538855	0.75156	normal	1.27666	23013	0.968415	0.00210082	0.727342	0.00638576
54.7045	1.5355	0.984054	1.56039	0.118669	0.999747	Zfp141	0.0319266	0.538918	0.75156	normal	1.27666	23013	0.968415	0.00210082	0.727342	0.00638576
3.41407	3.9029	2.50165	1.56013	0.11873	0.999747	LOC102552907	0.031955	0.539053	0.75156	normal	1.27666	23013	0.968415	0.00210082	0.727342	0.00638576
3.41407	3.9029	2.50165	1.56013	0.11873	0.999747	LOC102552830	0.031955	0.539053	0.75156	normal	1.27666	23013	0.968415	0.00210082	0.727342	0.00638576
13.5496	2.0254	1.2984	1.55992	0.118778	0.999747	Cyp24a1	0.0319776	0.539161	0.75156	normal	1.27666	23013	0.968415	0.00210082	0.727342	0.00638576
154.367	-1.16572	0.74751	-1.55947	0.118885	0.999747	LOC102548318	0.0320273	0.539397	0.75156	normal	1.27666	23013	0.968415	0.00210082	0.727342	0.00638576
462.993	-0.646877	0.414809	-1.55946	0.118888	0.999747	LOC102550342	0.0320288	0.539404	0.75156	normal	1.27666	23013	0.968415	0.00210082	0.727342	0.00638576
6693.84	-1.24317	0.797411	-1.55901	0.118993	0.999747	Epn1	0.0320777	0.539637	0.75156	normal	1.27666	23013	0.968415	0.00210082	0.727342	0.00638576
121.053	1.06668	0.684218	1.55897	0.119003	0.999747	LOC108348336	0.0320824	0.539659	0.75156	normal	1.27666	23013	0.968415	0.00210082	0.727342	0.00638576
29.6261	-1.77197	1.13665	-1.55894	0.119011	0.999747	LOC108353216	0.0320861	0.539677	0.75156	normal	1.27666	23013	0.968415	0.00210082	0.727342	0.00638576
42.165	1.77457	1.13851	1.55868	0.119073	0.999747	LOC103691556	0.032115	0.539814	0.75156	normal	1.27666	23013	0.968415	0.00210082	0.727342	0.00638576
20.9822	-1.99026	1.27706	-1.55847	0.119121	0.999747	LOC108349910	0.0321375	0.53992	0.75156	normal	1.27666	23013	0.968415	0.00210082	0.727342	0.00638576
191.824	0.755358	0.484709	1.55837	0.119144	0.999747	Nlrc3	0.0321483	0.539971	0.757199	normal	1.27666	23013	0.968415	0.00210082	0.727342	0.00638576
2734.04	-1.30707	0.838959	-1.55797	0.119241	0.999747	RGD1565143	0.0321931	0.540187	0.757199	normal	1.27666	23013	0.968415	0.00210082	0.727342	0.00638576
13.1603	2.86339	1.83875	1.55725	0.119412	0.999747	LOC102556158	0.0322732	0.540572	0.757199	normal	1.27666	23013	0.968415	0.00210082	0.727342	0.00638576
919.389	-0.665677	0.427689	-1.55645	0.119601	0.999747	Pfkp	0.0323614	0.540993	0.757199	normal	1.27666	23013	0.968415	0.00210082	0.727342	0.00638576
617.607	0.777499	0.499671	1.55602	0.119702	0.999747	Slc4a4	0.0324089	0.54122	0.757199	normal	1.27666	23013	0.968415	0.00210082	0.727342	0.00638576
21.4081	1.86888	1.20112	1.55595	0.119719	0.999747	Sh2d1a	0.0324167	0.541257	0.757199	normal	1.27666	23013	0.968415	0.00210082	0.727342	0.00638576
126.578	-0.927673	0.59624	-1.55587	0.119738	0.999747	Cdh16	0.0324257	0.5413	0.757199	normal	1.27666	23013	0.968415	0.00210082	0.727342	0.00638576
7872.34	-0.956264	0.614661	-1.55576	0.119766	0.999747	Scd2	0.0324386	0.541361	0.757199	normal	1.27666	23013	0.968415	0.00210082	0.727342	0.00638576
23	1.38808	0.892377	1.55548	0.119831	0.999747	LOC102548773	0.0324692	0.541506	0.757199	normal	1.27666	23013	0.968415	0.00210082	0.727342	0.00638576
158.67	0.875241	0.56291	1.55485	0.119982	0.999747	Calcrl	0.0325397	0.541841	0.757199	normal	1.27666	23013	0.968415	0.00210082	0.727342	0.00638576
2.93543	3.65924	2.35382	1.5546	0.120041	0.999747	Mir1193	0.0325678	0.541974	0.757199	normal	1.27666	23013	0.968415	0.00210082	0.727342	0.00638576
55.5282	1.23477	0.794286	1.55456	0.12005	0.999747	Samd15	0.0325718	0.541993	0.757199	normal	1.27666	23013	0.968415	0.00210082	0.727342	0.00638576
24.7521	-1.41377	0.909606	-1.55427	0.120121	0.999747	LOC103692395	0.0326051	0.54215	0.757199	normal	1.27666	23013	0.968415	0.00210082	0.727342	0.00638576
32.1591	1.06301	0.684036	1.55403	0.120178	0.999747	LOC102552717	0.0326317	0.542276	0.757199	normal	1.27666	23013	0.968415	0.00210082	0.727342	0.00638576
10.6224	-2.85938	1.84027	-1.55378	0.120236	0.999747	LOC102555808	0.0326591	0.542405	0.757199	normal	1.27666	23013	0.968415	0.00210082	0.727342	0.00638576
40.6686	-1.42251	0.915549	-1.55373	0.12025	0.999747	LOC108352304	0.0326655	0.542435	0.757199	normal	1.27666	23013	0.968415	0.00210082	0.727342	0.00638576
159.278	-0.961733	0.619317	-1.55289	0.120449	0.999747	LOC108349703	0.0327589	0.542874	0.757199	normal	1.27666	23013	0.968415	0.00210082	0.727342	0.00638576
121.707	0.90152	0.580667	1.55256	0.120528	0.999747	Arap3	0.0327962	0.543049	0.757199	normal	1.27666	23013	0.968415	0.00210082	0.727342	0.00638576
35.4604	1.78519	1.15009	1.55221	0.120611	0.999747	Wee2	0.0328352	0.543231	0.757199	normal	1.27666	23013	0.968415	0.00210082	0.727342	0.00638576
742.675	0.595926	0.383931	1.55217	0.120621	0.999747	Smchd1	0.0328401	0.543255	0.757199	normal	1.27666	23013	0.968415	0.00210082	0.727342	0.00638576
285.689	-0.646372	0.416524	-1.55183	0.120704	0.999747	Ntn4	0.0328789	0.543435	0.757199	normal	1.27666	23013	0.968415	0.00210082	0.727342	0.00638576
230.778	0.826292	0.532556	1.55156	0.120768	0.999747	ND6	0.0329091	0.543576	0.757199	normal	1.27666	23013	0.968415	0.00210082	0.727342	0.00638576
1060.11	-1.34261	0.865506	-1.55124	0.120843	0.999747	Glyctk	0.0329445	0.543741	0.757199	normal	1.27666	23013	0.968415	0.00210082	0.727342	0.00638576
41.9818	-1.03329	0.666447	-1.55044	0.121035	0.999747	Polr2d	0.0330351	0.544162	0.757199	normal	1.27666	23013	0.968415	0.00210082	0.727342	0.00638576
158.901	-0.691812	0.446297	-1.55012	0.121113	0.999747	Ei24	0.0330719	0.544332	0.757199	normal	1.27666	23013	0.968415	0.00210082	0.727342	0.00638576
123.824	-0.839393	0.541503	-1.55012	0.121113	0.999747	Rps13	0.0330719	0.544332	0.757199	normal	1.27666	23013	0.968415	0.00210082	0.727342	0.00638576
432.219	1.12055	0.722953	1.54996	0.121152	0.999747	Ifrd1	0.0330902	0.544417	0.757199	normal	1.27666	23013	0.968415	0.00210082	0.727342	0.00638576
2.49707	-3.68409	2.37691	-1.54995	0.121154	0.999747	LOC108351368	0.0330909	0.54442	0.757199	normal	1.27666	23013	0.968415	0.00210082	0.727342	0.00638576
293.499	0.917359	0.591905	1.54984	0.121179	0.999747	Sgcd	0.033103	0.544476	0.757199	normal	1.27666	23013	0.968415	0.00210082	0.727342	0.00638576
23.4443	-1.28143	0.826837	-1.5498	0.121189	0.999747	LOC102552901	0.0331076	0.544498	0.757199	normal	1.27666	23013	0.968415	0.00210082	0.727342	0.00638576
325.329	0.825016	0.532727	1.54866	0.121463	0.999747	LOC103693455	0.0332368	0.545093	0.757199	normal	1.27666	23013	0.968415	0.00210082	0.727342	0.00638576
19.3044	-2.39147	1.54423	-1.54865	0.121467	0.999747	Foxn4	0.0332388	0.545102	0.757199	normal	1.27666	23013	0.968415	0.00210082	0.727342	0.00638576
926.701	-1.29414	0.835685	-1.54859	0.12148	0.999747	Lama1	0.033245	0.54513	0.757199	normal	1.27666	23013	0.968415	0.00210082	0.727342	0.00638576
2.34898	3.91395	2.52759	1.54849	0.121504	0.999747	LOC103693962	0.0332566	0.545183	0.757199	normal	1.27666	23013	0.968415	0.00210082	0.727342	0.00638576
255.398	-0.978227	0.631744	-1.54846	0.121513	0.999747	Gabpb2	0.0332605	0.545201	0.757199	normal	1.27666	23013	0.968415	0.00210082	0.727342	0.00638576
28.4835	-1.36351	0.880611	-1.54837	0.121533	0.999747	LOC100910676	0.0332703	0.545246	0.757199	normal	1.27666	23013	0.968415	0.00210082	0.727342	0.00638576
580.37	0.656092	0.423815	1.54806	0.121607	0.999747	Zfp385d	0.0333053	0.545407	0.757199	normal	1.27666	23013	0.968415	0.00210082	0.727342	0.00638576
395.052	-0.705144	0.455596	-1.54774	0.121685	0.999747	Gmfb	0.0333421	0.545575	0.757199	normal	1.27666	23013	0.968415	0.00210082	0.727342	0.00638576
10.6173	2.04388	1.32103	1.54719	0.121817	0.999747	Trim38	0.0334047	0.545861	0.757199	normal	1.27666	23013	0.968415	0.00210082	0.727342	0.00638576
17.5914	-1.80973	1.1698	-1.54704	0.121854	0.999747	LOC103692962	0.0334221	0.545941	0.757199	normal	1.27666	23013	0.968415	0.00210082	0.727342	0.00638576
25.9051	-1.73691	1.12279	-1.54695	0.121875	0.999747	LOC108352592	0.0334319	0.545985	0.757199	normal	1.27666	23013	0.968415	0.00210082	0.727342	0.00638576
92.7571	0.864004	0.558527	1.54693	0.121879	0.999747	Cfap47	0.033434	0.545995	0.757199	normal	1.27666	23013	0.968415	0.00210082	0.727342	0.00638576
3.82411	3.67884	2.37828	1.54684	0.121901	0.999747	LOC108350019	0.0334442	0.546041	0.757199	normal	1.27666	23013	0.968415	0.00210082	0.727342	0.00638576
15.0459	-2.06501	1.33506	-1.54675	0.121923	0.999747	Tmem171	0.0334546	0.546088	0.757199	normal	1.27666	23013	0.968415	0.00210082	0.727342	0.00638576
18.096	1.79927	1.1636	1.54629	0.122034	0.999747	Oasl	0.0335072	0.546327	0.757199	normal	1.27666	23013	0.968415	0.00210082	0.727342	0.00638576
22.6753	1.14987	0.743651	1.54625	0.122045	0.999747	Pld4	0.0335125	0.546352	0.757199	normal	1.27666	23013	0.968415	0.00210082	0.727342	0.00638576
3.77166	-5.2323	3.38443	-1.54599	0.122107	0.999747	Krtap20l3	0.0335419	0.546485	0.857698	normal	1.27666	23013	0.968415	0.00210082	0.727342	0.00638576
6.10772	2.3761	1.53728	1.54565	0.122189	0.999747	LOC102548513	0.0335809	0.546715	0.857698	normal	1.27666	23013	0.968415	0.00210082	0.727342	0.00638576
2.9879	3.23264	2.09214	1.54514	0.122313	0.999747	Cts8	0.0336397	0.547062	0.857698	normal	1.27666	23013	0.968415	0.00210082	0.727342	0.00638576
374.554	0.754827	0.488587	1.54492	0.122366	0.999747	Synj1	0.0336652	0.547212	0.857698	normal	1.27666	23013	0.968415	0.00210082	0.727342	0.00638576
4.66947	-2.93403	1.90006	-1.54418	0.122546	0.999747	LOC102554296	0.0337505	0.547713	0.857698	normal	1.27666	23013	0.968415	0.00210082	0.727342	0.00638576
5.22885	2.94186	1.90515	1.54416	0.12255	0.999747	LOC108350503	0.0337523	0.547724	0.857698	normal	1.27666	23013	0.968415	0.00210082	0.727342	0.00638576
4.36624	3.51007	2.27326	1.54407	0.122571	0.999747	LOC102553090	0.0337625	0.547784	0.857698	normal	1.27666	23013	0.968415	0.00210082	0.727342	0.00638576
60.1254	-1.26414	0.818902	-1.5437	0.12266	0.999747	LOC102552229	0.0338048	0.548032	0.857698	normal	1.27666	23013	0.968415	0.00210082	0.727342	0.00638576
1318.18	-1.22907	0.796457	-1.54317	0.12279	0.999747	Lca5	0.0338666	0.548393	0.857698	normal	1.27666	23013	0.968415	0.00210082	0.727342	0.00638576
95.8859	1.27031	0.823339	1.54287	0.122862	0.999747	Grxcr2	0.0339011	0.548594	0.857698	normal	1.27666	23013	0.968415	0.00210082	0.727342	0.00638576
349.379	0.753914	0.4887	1.54269	0.122906	0.999747	Zdhhc17	0.0339218	0.548715	0.857698	normal	1.27666	23013	0.968415	0.00210082	0.727342	0.00638576
445.914	0.755486	0.489826	1.54235	0.122988	0.999747	Ggta1	0.0339608	0.548942	0.857698	normal	1.27666	23013	0.968415	0.00210082	0.727342	0.00638576
14.1601	1.58855	1.03	1.54228	0.123006	0.999747	LOC103690169	0.0339697	0.548994	0.857698	normal	1.27666	23013	0.968415	0.00210082	0.727342	0.00638576
42.3948	1.02051	0.661895	1.54179	0.123124	0.999747	RT1-DMa	0.0340259	0.54932	0.857698	normal	1.27666	23013	0.968415	0.00210082	0.727342	0.00638576
21.353	1.84161	1.19482	1.54133	0.123236	0.999747	LOC103691815	0.0340796	0.549631	0.857698	normal	1.27666	23013	0.968415	0.00210082	0.727342	0.00638576
22.9575	1.13838	0.738719	1.54102	0.123312	0.999747	Slc22a20	0.0341158	0.549841	0.857698	normal	1.27666	23013	0.968415	0.00210082	0.727342	0.00638576
435.276	-0.834418	0.541572	-1.54073	0.123381	0.999747	LOC102547461	0.0341489	0.550032	0.857698	normal	1.27666	23013	0.968415	0.00210082	0.727342	0.00638576
1172.28	-0.978105	0.63505	-1.5402	0.123511	0.999747	Vipas39	0.0342109	0.55039	0.857698	normal	1.27666	23013	0.968415	0.00210082	0.727342	0.00638576
282.798	0.732763	0.476137	1.53898	0.12381	0.999747	Cacnb4	0.0343541	0.551214	0.857698	normal	1.27666	23013	0.968415	0.00210082	0.727342	0.00638576
13.7507	1.59359	1.03585	1.53844	0.12394	0.999747	Glipr1	0.0344162	0.551569	0.857698	normal	1.27666	23013	0.968415	0.00210082	0.727342	0.00638576
50.4342	1.11175	0.722699	1.53833	0.123968	0.999747	Bola1	0.0344295	0.551645	0.857698	normal	1.27666	23013	0.968415	0.00210082	0.727342	0.00638576
63.8497	0.90521	0.588549	1.53804	0.124039	0.999747	Pgap1	0.0344639	0.551842	0.857698	normal	1.27666	23013	0.968415	0.00210082	0.727342	0.00638576
10.1079	-2.02844	1.31917	-1.53766	0.124132	0.999747	LOC100359711	0.0345081	0.552094	0.857698	normal	1.27666	23013	0.968415	0.00210082	0.727342	0.00638576
388.709	0.777242	0.505471	1.53766	0.124132	0.999747	Adamts12	0.0345084	0.552096	0.857698	normal	1.27666	23013	0.968415	0.00210082	0.727342	0.00638576
4.82177	-3.24132	2.10849	-1.53727	0.124227	0.999747	Krt85	0.0345537	0.552354	0.857698	normal	1.27666	23013	0.968415	0.00210082	0.727342	0.00638576
23.3963	-1.46989	0.956209	-1.5372	0.124244	0.999747	LOC108348945	0.034562	0.552401	0.857698	normal	1.27666	23013	0.968415	0.00210082	0.727342	0.00638576
289.807	0.874787	0.569342	1.53649	0.124418	0.999747	Chic2	0.034646	0.552878	0.857698	normal	1.27666	23013	0.968415	0.00210082	0.727342	0.00638576
18.4248	-1.25917	0.819659	-1.53621	0.124487	0.999747	LOC691110	0.0346787	0.553064	0.857698	normal	1.27666	23013	0.968415	0.00210082	0.727342	0.00638576
22.1446	1.15595	0.752996	1.53514	0.124749	0.999747	Fam114a1l1	0.0348052	0.553778	0.857698	normal	1.27666	23013	0.968415	0.00210082	0.727342	0.00638576
3.27224	5.33024	3.47374	1.53444	0.124922	0.999747	LOC108349728	0.0348883	0.554246	0.857698	normal	1.27666	23013	0.968415	0.00210082	0.727342	0.00638576
90.9798	1.20202	0.783578	1.53401	0.125027	0.999747	LOC108349347	0.0349388	0.55453	0.857698	normal	1.27666	23013	0.968415	0.00210082	0.727342	0.00638576
13.8996	1.76377	1.14987	1.53388	0.125058	0.999747	Becn2	0.0349539	0.554615	0.857698	normal	1.27666	23013	0.968415	0.00210082	0.727342	0.00638576
12.0292	-2.03262	1.32515	-1.53388	0.125058	0.999747	Cyp2c23	0.0349541	0.554616	0.857698	normal	1.27666	23013	0.968415	0.00210082	0.727342	0.00638576
6.40104	2.54807	1.66127	1.53381	0.125075	0.999747	Pck1	0.0349623	0.554661	0.857698	normal	1.27666	23013	0.968415	0.00210082	0.727342	0.00638576
234.621	0.720371	0.469771	1.53345	0.125165	0.999747	Fbxo33	0.0350055	0.554903	0.857698	normal	1.27666	23013	0.968415	0.00210082	0.727342	0.00638576
8.80242	-2.3821	1.55345	-1.53342	0.125172	0.999747	Acan	0.0350087	0.554921	0.857698	normal	1.27666	23013	0.968415	0.00210082	0.727342	0.00638576
18.3275	1.53901	1.00371	1.53331	0.125199	0.999747	Btnl8	0.0350218	0.554995	0.857698	normal	1.27666	23013	0.968415	0.00210082	0.727342	0.00638576
7.10255	2.40235	1.56689	1.53319	0.125228	0.999747	Spib	0.0350362	0.555075	0.857698	normal	1.27666	23013	0.968415	0.00210082	0.727342	0.00638576
27.7508	1.03016	0.672024	1.53292	0.125295	0.999747	LOC108349536	0.0350683	0.555255	0.857698	normal	1.27666	23013	0.968415	0.00210082	0.727342	0.00638576
148.441	0.911452	0.594615	1.53284	0.125314	0.999747	LOC102555114	0.0350777	0.555307	0.857698	normal	1.27666	23013	0.968415	0.00210082	0.727342	0.00638576
178.435	-1.40631	0.917685	-1.53245	0.12541	0.999747	Mpped1	0.035124	0.555565	0.857698	normal	1.27666	23013	0.968415	0.00210082	0.727342	0.00638576
5.15139	2.4267	1.58354	1.53245	0.125411	0.999747	Npy4r	0.0351244	0.555567	0.857698	normal	1.27666	23013	0.968415	0.00210082	0.727342	0.00638576
154.108	-0.70503	0.460082	-1.5324	0.125424	0.999747	Cyp2u1	0.0351305	0.555601	0.857698	normal	1.27666	23013	0.968415	0.00210082	0.727342	0.00638576
19.5457	2.05993	1.34438	1.53225	0.12546	0.999747	Tmed11	0.035148	0.555699	0.857698	normal	1.27666	23013	0.968415	0.00210082	0.727342	0.00638576
219.672	-0.706957	0.461535	-1.53175	0.125584	0.999747	Ndufaf6	0.035208	0.556032	0.857698	normal	1.27666	23013	0.968415	0.00210082	0.727342	0.00638576
1079.88	-1.05095	0.686122	-1.53172	0.125592	0.999747	Muc6	0.0352119	0.556054	0.857698	normal	1.27666	23013	0.968415	0.00210082	0.727342	0.00638576
3.37694	-3.12932	2.04336	-1.53146	0.125657	0.999747	LOC108350341	0.0352432	0.556228	0.857698	normal	1.27666	23013	0.968415	0.00210082	0.727342	0.00638576
143.812	-0.948144	0.619297	-1.531	0.12577	0.999747	LOC108350747	0.0352979	0.556531	0.857698	normal	1.27666	23013	0.968415	0.00210082	0.727342	0.00638576
22.7421	-1.20991	0.790697	-1.53018	0.125971	0.999747	Hgd	0.0353956	0.557071	0.857698	normal	1.27666	23013	0.968415	0.00210082	0.727342	0.00638576
25.7431	1.34692	0.880293	1.53008	0.125996	0.999747	Klra1	0.0354077	0.557138	0.857698	normal	1.27666	23013	0.968415	0.00210082	0.727342	0.00638576
2.9542	3.21885	2.10404	1.52985	0.126054	0.999747	LOC108352328	0.0354359	0.557293	0.857698	normal	1.27666	23013	0.968415	0.00210082	0.727342	0.00638576
602.474	-0.655947	0.428904	-1.52936	0.126176	0.999747	Dhx8	0.0354949	0.557618	0.857698	normal	1.27666	23013	0.968415	0.00210082	0.727342	0.00638576
1188.75	-1.39554	0.912556	-1.52926	0.1262	0.999747	LOC498063	0.0355066	0.557682	0.857698	normal	1.27666	23013	0.968415	0.00210082	0.727342	0.00638576
8.0255	-2.50893	1.64104	-1.52886	0.126298	0.999747	LOC100362122	0.0355541	0.557943	0.857698	normal	1.27666	23013	0.968415	0.00210082	0.727342	0.00638576
37.2283	-1.34943	0.882842	-1.5285	0.126387	0.999747	RGD1561426	0.0355976	0.558181	0.857698	normal	1.27666	23013	0.968415	0.00210082	0.727342	0.00638576
546.055	0.616397	0.403293	1.52841	0.126411	0.999747	Tnfaip8	0.0356089	0.558243	0.857698	normal	1.27666	23013	0.968415	0.00210082	0.727342	0.00638576
983.618	-1.50768	0.986711	-1.52798	0.126517	0.999747	Actl9	0.0356607	0.558526	0.857698	normal	1.27666	23013	0.968415	0.00210082	0.727342	0.00638576
71.1796	0.873579	0.57209	1.527	0.126762	0.999747	Rbm41	0.0357797	0.559175	0.857698	normal	1.27666	23013	0.968415	0.00210082	0.727342	0.00638576
15.3905	-1.92397	1.26013	-1.52679	0.126812	0.999747	LOC102554684	0.0358042	0.559308	0.857698	normal	1.27666	23013	0.968415	0.00210082	0.727342	0.00638576
3.98006	-3.43254	2.2483	-1.52673	0.126829	0.999747	LOC102550375	0.0358126	0.559353	0.857698	normal	1.27666	23013	0.968415	0.00210082	0.727342	0.00638576
533.543	-0.817806	0.535741	-1.52649	0.126887	0.999747	Zbed4	0.0358406	0.559506	0.857698	normal	1.27666	23013	0.968415	0.00210082	0.727342	0.00638576
87.2544	1.1304	0.740543	1.52644	0.1269	0.999747	P2ry2	0.0358469	0.55954	0.857698	normal	1.27666	23013	0.968415	0.00210082	0.727342	0.00638576
8.82917	-1.71448	1.1235	-1.52601	0.127007	0.999747	LOC499644	0.0358991	0.559823	0.857698	normal	1.27666	23013	0.968415	0.00210082	0.727342	0.00638576
7.93576	2.06568	1.35389	1.52574	0.127076	0.999747	LOC108352710	0.0359326	0.560004	0.857698	normal	1.27666	23013	0.968415	0.00210082	0.727342	0.00638576
1938.41	-0.990008	0.648966	-1.52551	0.127131	0.999747	Abcf1	0.0359596	0.56015	0.857698	normal	1.27666	23013	0.968415	0.00210082	0.727342	0.00638576
137.17	0.966749	0.633792	1.52534	0.127174	0.999747	Gria3	0.0359808	0.560265	0.857698	normal	1.27666	23013	0.968415	0.00210082	0.727342	0.00638576
125.492	-0.692537	0.454059	-1.52521	0.127206	0.999747	LOC108349450	0.0359963	0.560348	0.857698	normal	1.27666	23013	0.968415	0.00210082	0.727342	0.00638576
4.02874	3.29564	2.16175	1.52452	0.127379	0.999747	Mir3594	0.0360808	0.560804	0.857698	normal	1.27666	23013	0.968415	0.00210082	0.727342	0.00638576
591.284	-1.41187	0.926178	-1.5244	0.127409	0.999747	LOC689587	0.0360952	0.560881	0.857698	normal	1.27666	23013	0.968415	0.00210082	0.727342	0.00638576
11.0894	2.12392	1.39336	1.52431	0.127431	0.999747	RGD1564324	0.0361062	0.56094	0.857698	normal	1.27666	23013	0.968415	0.00210082	0.727342	0.00638576
7.93602	-3.59945	2.36156	-1.52418	0.127463	0.999747	LOC103691844	0.0361217	0.561024	0.857698	normal	1.27666	23013	0.968415	0.00210082	0.727342	0.00638576
8.27692	-2.06174	1.35288	-1.52397	0.127517	0.999747	LOC102553326	0.0361484	0.561167	0.857698	normal	1.27666	23013	0.968415	0.00210082	0.727342	0.00638576
3.37931	3.9378	2.58399	1.52392	0.127528	0.999747	LOC102551636	0.0361538	0.561196	0.857698	normal	1.27666	23013	0.968415	0.00210082	0.727342	0.00638576
898.139	0.736212	0.483108	1.52391	0.127531	0.999747	Heg1	0.0361553	0.561204	0.857698	normal	1.27666	23013	0.968415	0.00210082	0.727342	0.00638576
5.52131	2.54767	1.67207	1.52366	0.127594	0.999747	Mmp21	0.036186	0.561369	0.857698	normal	1.27666	23013	0.968415	0.00210082	0.727342	0.00638576
18.1822	-1.61459	1.06005	-1.52312	0.127728	0.999747	LOC102549628	0.0362516	0.56172	0.857698	normal	1.27666	23013	0.968415	0.00210082	0.727342	0.00638576
102.605	-0.877944	0.576578	-1.52268	0.127839	0.999747	LOC102551606	0.0363058	0.562009	0.857698	normal	1.27666	23013	0.968415	0.00210082	0.727342	0.00638576
89.4587	0.856246	0.562387	1.52252	0.127879	0.999747	Aoc3	0.0363254	0.562114	0.857698	normal	1.27666	23013	0.968415	0.00210082	0.727342	0.00638576
185.81	0.780224	0.51271	1.52176	0.128068	0.999747	Nek3	0.0364181	0.562608	0.857698	normal	1.27666	23013	0.968415	0.00210082	0.727342	0.00638576
752.052	-1.29088	0.84828	-1.52176	0.128069	0.999747	LOC100912498	0.0364187	0.562611	0.857698	normal	1.27666	23013	0.968415	0.00210082	0.727342	0.00638576
3.538	2.68807	1.76677	1.52146	0.128145	0.999747	RT1-DOb	0.0364561	0.562809	0.857698	normal	1.27666	23013	0.968415	0.00210082	0.727342	0.00638576
22.2262	1.39635	0.917779	1.52145	0.128147	0.999747	LOC103690935	0.036457	0.562814	0.857698	normal	1.27666	23013	0.968415	0.00210082	0.727342	0.00638576
752.577	-1.28895	0.847286	-1.52127	0.128192	0.999747	Fam131a	0.0364789	0.56293	0.857698	normal	1.27666	23013	0.968415	0.00210082	0.727342	0.00638576
124.242	0.873854	0.574557	1.52092	0.12828	0.999747	Tm6sf1	0.0365222	0.56316	0.857698	normal	1.27666	23013	0.968415	0.00210082	0.727342	0.00638576
2.54739	-4.6815	3.07817	-1.52087	0.128292	0.999747	Mc2r	0.0365282	0.563192	0.857698	normal	1.27666	23013	0.968415	0.00210082	0.727342	0.00638576
50.5543	0.957205	0.629469	1.52066	0.128346	0.999747	Mst1r	0.0365547	0.563332	0.857698	normal	1.27666	23013	0.968415	0.00210082	0.727342	0.00638576
714.402	0.68535	0.450698	1.52064	0.12835	0.999747	Adcy9	0.0365565	0.563342	0.857698	normal	1.27666	23013	0.968415	0.00210082	0.727342	0.00638576
16.0562	-1.8036	1.18636	-1.52028	0.12844	0.999747	Zfp42l	0.0366007	0.563575	0.857698	normal	1.27666	23013	0.968415	0.00210082	0.727342	0.00638576
51.0652	-2.39464	1.57547	-1.51995	0.128524	0.999747	LOC102549170	0.0366422	0.563794	0.857698	normal	1.27666	23013	0.968415	0.00210082	0.727342	0.00638576
45.5531	0.939006	0.618059	1.51928	0.128691	0.999747	Klrb1a	0.0367243	0.564226	0.857698	normal	1.27666	23013	0.968415	0.00210082	0.727342	0.00638576
6.88564	2.13835	1.40757	1.51917	0.128719	0.999747	LOC102546618	0.0367378	0.564297	0.857698	normal	1.27666	23013	0.968415	0.00210082	0.727342	0.00638576
5.73993	2.56447	1.68948	1.5179	0.129039	0.999747	Aadacl2	0.0368958	0.565125	0.857698	normal	1.27666	23013	0.968415	0.00210082	0.727342	0.00638576
1008.05	-0.738641	0.486702	-1.51765	0.129103	0.999747	Nckipsd	0.0369273	0.565289	0.857698	normal	1.27666	23013	0.968415	0.00210082	0.727342	0.00638576
293.528	0.744339	0.490552	1.51735	0.129178	0.999747	Nck2	0.0369642	0.565482	0.857698	normal	1.27666	23013	0.968415	0.00210082	0.727342	0.00638576
5.75312	2.09736	1.38257	1.517	0.129268	0.999747	LOC100910567	0.0370085	0.565712	0.857698	normal	1.27666	23013	0.968415	0.00210082	0.727342	0.00638576
122.949	1.27038	0.837643	1.51661	0.129365	0.999747	LOC102548537	0.0370563	0.565961	0.857698	normal	1.27666	23013	0.968415	0.00210082	0.727342	0.00638576
299.573	0.858818	0.56646	1.51611	0.129491	0.999747	Rcsd1	0.0371184	0.566283	0.857698	normal	1.27666	23013	0.968415	0.00210082	0.727342	0.00638576
2965.14	-0.563269	0.371676	-1.51548	0.12965	0.999747	Brd4	0.0371972	0.566691	0.857698	normal	1.27666	23013	0.968415	0.00210082	0.727342	0.00638576
14.8471	-1.81569	1.19836	-1.51514	0.129736	0.999747	LOC103692417	0.03724	0.566912	0.857698	normal	1.27666	23013	0.968415	0.00210082	0.727342	0.00638576
1159.05	-0.701033	0.462755	-1.51491	0.129795	0.999747	Arfgap2	0.0372691	0.567062	0.857698	normal	1.27666	23013	0.968415	0.00210082	0.727342	0.00638576
28.3162	1.46328	0.96629	1.51433	0.129942	0.999747	Mir3064	0.037342	0.567437	0.857698	normal	1.27666	23013	0.968415	0.00210082	0.727342	0.00638576
344.527	0.806977	0.533084	1.51379	0.130079	0.999747	Pcolce	0.0374098	0.567786	0.857698	normal	1.27666	23013	0.968415	0.00210082	0.727342	0.00638576
35.9667	1.06996	0.706813	1.51378	0.130082	0.999747	Agr2	0.037411	0.567792	0.857698	normal	1.27666	23013	0.968415	0.00210082	0.727342	0.00638576
112.603	-1.0443	0.690014	-1.51345	0.130166	0.999747	Lamp3	0.0374527	0.568006	0.857698	normal	1.27666	23013	0.968415	0.00210082	0.727342	0.00638576
1298.36	-1.2765	0.843442	-1.51345	0.130166	0.999747	LOC102554874	0.0374529	0.568007	0.857698	normal	1.27666	23013	0.968415	0.00210082	0.727342	0.00638576
356.401	-0.694331	0.458948	-1.51287	0.130312	0.999747	Mob1a	0.0375252	0.568377	0.857698	normal	1.27666	23013	0.968415	0.00210082	0.727342	0.00638576
16.1647	2.10706	1.39278	1.51285	0.130319	0.999747	Rgs18	0.0375286	0.568394	0.857698	normal	1.27666	23013	0.968415	0.00210082	0.727342	0.00638576
68.1019	1.71849	1.13616	1.51255	0.130394	0.999747	Adam23	0.0375657	0.568584	0.857698	normal	1.27666	23013	0.968415	0.00210082	0.727342	0.00638576
32.9557	-1.1824	0.781821	-1.51237	0.130439	0.999747	LOC102546688	0.0375883	0.568699	0.857698	normal	1.27666	23013	0.968415	0.00210082	0.727342	0.00638576
1500.26	0.760968	0.503212	1.51222	0.130478	0.999747	Lyn	0.0376076	0.568797	0.857698	normal	1.27666	23013	0.968415	0.00210082	0.727342	0.00638576
286.977	0.939972	0.621663	1.51203	0.130527	0.999747	Sgpl1	0.0376318	0.56892	0.857698	normal	1.27666	23013	0.968415	0.00210082	0.727342	0.00638576
191.466	0.664126	0.439293	1.51181	0.130583	0.999747	LOC103690158	0.0376599	0.569064	0.857698	normal	1.27666	23013	0.968415	0.00210082	0.727342	0.00638576
64.7281	-0.96714	0.639763	-1.51172	0.130606	0.999747	LOC108352705	0.0376714	0.569122	0.857698	normal	1.27666	23013	0.968415	0.00210082	0.727342	0.00638576
228.715	0.82135	0.543568	1.51103	0.13078	0.999747	LOC102548080	0.0377577	0.56956	0.857698	normal	1.27666	23013	0.968415	0.00210082	0.727342	0.00638576
3.23958	2.71002	1.7941	1.51051	0.130912	0.999747	Frg2	0.0378238	0.569894	0.857698	normal	1.27666	23013	0.968415	0.00210082	0.727342	0.00638576
3.24688	3.05444	2.02229	1.51039	0.130944	0.999747	Sec14l3	0.0378397	0.569975	0.857698	normal	1.27666	23013	0.968415	0.00210082	0.727342	0.00638576
1131.81	-0.668419	0.442843	-1.50938	0.131201	0.999747	Mroh1	0.0379678	0.57062	0.857698	normal	1.27666	23013	0.968415	0.00210082	0.727342	0.00638576
33.5364	1.1589	0.76808	1.50882	0.131345	0.999747	LOC103691924	0.0380392	0.570979	0.857698	normal	1.27666	23013	0.968415	0.00210082	0.727342	0.00638576
64.6345	0.979663	0.649297	1.5088	0.131349	0.999747	Cd302	0.0380413	0.57099	0.857698	normal	1.27666	23013	0.968415	0.00210082	0.727342	0.00638576
57.8857	-1.30985	0.868158	-1.50877	0.131357	0.999747	LOC686035	0.0380455	0.571011	0.857698	normal	1.27666	23013	0.968415	0.00210082	0.727342	0.00638576
44.6017	1.83459	1.216	1.5087	0.131374	0.999747	Trem1	0.0380541	0.571054	0.857698	normal	1.27666	23013	0.968415	0.00210082	0.727342	0.00638576
148.743	-0.650799	0.431372	-1.50867	0.131383	0.999747	Pdzk1	0.0380581	0.571074	0.857698	normal	1.27666	23013	0.968415	0.00210082	0.727342	0.00638576
19.785	1.43813	0.953246	1.50867	0.131383	0.999747	LOC100911661	0.0380584	0.571076	0.857698	normal	1.27666	23013	0.968415	0.00210082	0.727342	0.00638576
54.3264	-1.19683	0.793496	-1.5083	0.131478	0.999747	Sphkap	0.0381057	0.571313	0.857698	normal	1.27666	23013	0.968415	0.00210082	0.727342	0.00638576
5429.13	-1.08885	0.722433	-1.5072	0.131759	0.999747	LOC108348051	0.0382461	0.572014	0.857698	normal	1.27666	23013	0.968415	0.00210082	0.727342	0.00638576
26.6941	-2.09295	1.38864	-1.5072	0.131761	0.999747	LOC102554106	0.0382471	0.572019	0.857698	normal	1.27666	23013	0.968415	0.00210082	0.727342	0.00638576
5.55225	3.51457	2.33201	1.5071	0.131785	0.999747	LOC103692844	0.0382593	0.572079	0.857698	normal	1.27666	23013	0.968415	0.00210082	0.727342	0.00638576
153.786	-0.869115	0.576701	-1.50705	0.131799	0.999747	Nedd1	0.0382662	0.572114	0.857698	normal	1.27666	23013	0.968415	0.00210082	0.727342	0.00638576
12.5962	2.16024	1.43344	1.50704	0.131801	0.999747	Cryba1	0.0382674	0.57212	0.857698	normal	1.27666	23013	0.968415	0.00210082	0.727342	0.00638576
27.2028	1.40963	0.935387	1.507	0.131811	0.999747	LOC100912379	0.0382723	0.572144	0.857698	normal	1.27666	23013	0.968415	0.00210082	0.727342	0.00638576
1441.23	-0.598383	0.397275	-1.50622	0.132011	0.999747	Atp5a1	0.0383724	0.572642	0.857698	normal	1.27666	23013	0.968415	0.00210082	0.727342	0.00638576
82.0858	-1.25205	0.831362	-1.50603	0.132061	0.999747	LOC102555497	0.0383972	0.572764	0.857698	normal	1.27666	23013	0.968415	0.00210082	0.727342	0.00638576
4.62492	-3.2706	2.17169	-1.50601	0.132064	0.999747	LOC108349515	0.0383987	0.572772	0.857698	normal	1.27666	23013	0.968415	0.00210082	0.727342	0.00638576
50.9075	1.03403	0.686809	1.50556	0.132181	0.999747	Terc	0.0384575	0.573063	0.857698	normal	1.27666	23013	0.968415	0.00210082	0.727342	0.00638576
1811.4	-1.26553	0.840736	-1.50526	0.132257	0.999747	LOC100363110	0.0384956	0.573251	0.857698	normal	1.27666	23013	0.968415	0.00210082	0.727342	0.00638576
339.353	0.999581	0.664204	1.50493	0.132342	0.999747	Itgbl1	0.0385381	0.573461	0.857698	normal	1.27666	23013	0.968415	0.00210082	0.727342	0.00638576
3.08899	3.29388	2.18916	1.50464	0.132418	0.999747	LOC103694779	0.0385762	0.573649	0.857698	normal	1.27666	23013	0.968415	0.00210082	0.727342	0.00638576
15.2815	-2.47399	1.64503	-1.50392	0.132603	0.999747	LOC102556113	0.0386692	0.574106	0.857698	normal	1.27666	23013	0.968415	0.00210082	0.727342	0.00638576
63.0253	1.47059	0.978029	1.50363	0.132678	0.999747	Ptger3	0.0387068	0.574291	0.857698	normal	1.27666	23013	0.968415	0.00210082	0.727342	0.00638576
52.5973	0.997938	0.664002	1.50291	0.132861	0.999747	Pparg	0.038799	0.574742	0.857698	normal	1.27666	23013	0.968415	0.00210082	0.727342	0.00638576
18.1854	1.74006	1.15783	1.50286	0.132876	0.999747	LOC103691866	0.0388064	0.574778	0.857698	normal	1.27666	23013	0.968415	0.00210082	0.727342	0.00638576
228.383	0.622271	0.414072	1.50281	0.132889	0.999747	Fmnl1	0.038813	0.57481	0.857698	normal	1.27666	23013	0.968415	0.00210082	0.727342	0.00638576
71.7101	-0.946903	0.630292	-1.50232	0.133013	0.999747	Arl4d	0.0388757	0.575116	0.857698	normal	1.27666	23013	0.968415	0.00210082	0.727342	0.00638576
73.0912	-0.826117	0.549901	-1.5023	0.133019	0.999747	Pla2g15	0.0388786	0.57513	0.857698	normal	1.27666	23013	0.968415	0.00210082	0.727342	0.00638576
973.877	0.688747	0.458507	1.50215	0.133058	0.999747	Rpl13	0.0388981	0.575225	0.857698	normal	1.27666	23013	0.968415	0.00210082	0.727342	0.00638576
135.418	0.903658	0.601584	1.50213	0.133063	0.999747	Kctd12	0.0389008	0.575238	0.857698	normal	1.27666	23013	0.968415	0.00210082	0.727342	0.00638576
175.12	-0.797721	0.531259	-1.50157	0.133209	0.999747	LOC688655	0.0389741	0.575595	0.857698	normal	1.27666	23013	0.968415	0.00210082	0.727342	0.00638576
204.302	-0.668305	0.445087	-1.50152	0.133222	0.999747	Coq6	0.0389807	0.575627	0.857698	normal	1.27666	23013	0.968415	0.00210082	0.727342	0.00638576
1758.15	-1.27877	0.851842	-1.50119	0.133307	0.999747	Tprn	0.0390236	0.575835	0.857698	normal	1.27666	23013	0.968415	0.00210082	0.727342	0.00638576
62.9526	-1.0148	0.676082	-1.501	0.133356	0.999747	P2ry12	0.0390483	0.575955	0.857698	normal	1.27666	23013	0.968415	0.00210082	0.727342	0.00638576
171.603	0.997137	0.664352	1.50092	0.133377	0.999747	Tmcc2	0.0390589	0.576006	0.857698	normal	1.27666	23013	0.968415	0.00210082	0.727342	0.00638576
137.798	-1.39819	0.931586	-1.50087	0.133388	0.999747	Th	0.0390646	0.576034	0.857698	normal	1.27666	23013	0.968415	0.00210082	0.727342	0.00638576
7516.22	-1.34858	0.898535	-1.50087	0.13339	0.999747	Herpud1	0.0390655	0.576038	0.857698	normal	1.27666	23013	0.968415	0.00210082	0.727342	0.00638576
89.5799	0.920206	0.613227	1.5006	0.13346	0.999747	LOC108350662	0.0391008	0.576209	0.857698	normal	1.27666	23013	0.968415	0.00210082	0.727342	0.00638576
9.10857	2.02509	1.34999	1.50008	0.133594	0.999747	LOC102551594	0.0391684	0.576536	0.857698	normal	1.27666	23013	0.968415	0.00210082	0.727342	0.00638576
3.33596	2.96519	1.97696	1.49988	0.133647	0.999747	LOC103692012	0.0391951	0.576664	0.857698	normal	1.27666	23013	0.968415	0.00210082	0.727342	0.00638576
65.9267	1.25926	0.839769	1.49953	0.133736	0.999747	LOC108350152	0.0392402	0.576882	0.857698	normal	1.27666	23013	0.968415	0.00210082	0.727342	0.00638576
4.71321	2.78185	1.85613	1.49874	0.133942	0.999747	LOC108350642	0.0393443	0.577382	0.857698	normal	1.27666	23013	0.968415	0.00210082	0.727342	0.00638576
7.50397	2.11317	1.41004	1.49865	0.133964	0.999747	LOC102546821	0.0393552	0.577434	0.857698	normal	1.27666	23013	0.968415	0.00210082	0.727342	0.00638576
7.50397	2.11317	1.41004	1.49865	0.133964	0.999747	LOC102553843	0.0393552	0.577434	0.857698	normal	1.27666	23013	0.968415	0.00210082	0.727342	0.00638576
48.1099	1.29231	0.862382	1.49854	0.133993	0.999747	Mcoln2	0.03937	0.577505	0.857698	normal	1.27666	23013	0.968415	0.00210082	0.727342	0.00638576
169.811	1.09735	0.732404	1.49828	0.13406	0.999747	Pdgfrb	0.0394039	0.577667	0.857698	normal	1.27666	23013	0.968415	0.00210082	0.727342	0.00638576
339.987	-0.935785	0.624593	-1.49823	0.134073	0.999747	LOC102548511	0.0394106	0.577699	0.857698	normal	1.27666	23013	0.968415	0.00210082	0.727342	0.00638576
25.9872	1.92605	1.28555	1.49823	0.134074	0.999747	Casp4	0.039411	0.577701	0.857698	normal	1.27666	23013	0.968415	0.00210082	0.727342	0.00638576
43.0454	1.17001	0.780956	1.49818	0.134087	0.999747	Ppp1r3e	0.0394177	0.577733	0.857698	normal	1.27666	23013	0.968415	0.00210082	0.727342	0.00638576
234.742	-0.711105	0.474727	-1.49792	0.134153	0.999747	LOC102553607	0.0394512	0.577893	0.857698	normal	1.27666	23013	0.968415	0.00210082	0.727342	0.00638576
4.01329	3.30276	2.20502	1.49784	0.134176	0.999747	Apoc1	0.0394626	0.577948	0.857698	normal	1.27666	23013	0.968415	0.00210082	0.727342	0.00638576
226.285	-1.14603	0.765243	-1.49761	0.134235	0.999747	LOC102546344	0.0394927	0.578092	0.857698	normal	1.27666	23013	0.968415	0.00210082	0.727342	0.00638576
148.056	0.944247	0.630589	1.4974	0.134288	0.999747	H2afz	0.0395196	0.57822	0.857698	normal	1.27666	23013	0.968415	0.00210082	0.727342	0.00638576
3.10685	5.261	3.51377	1.49725	0.134328	0.999747	Clec4e	0.0395396	0.578315	0.857698	normal	1.27666	23013	0.968415	0.00210082	0.727342	0.00638576
8.54712	2.04174	1.36384	1.49705	0.13438	0.999747	LOC103694173	0.0395659	0.578441	0.857698	normal	1.27666	23013	0.968415	0.00210082	0.727342	0.00638576
3112.1	-1.15991	0.774836	-1.49698	0.134399	0.999747	Pwwp2b	0.0395758	0.578488	0.857698	normal	1.27666	23013	0.968415	0.00210082	0.727342	0.00638576
24.9487	1.73358	1.15815	1.49685	0.134433	0.999747	LOC108351503	0.0395929	0.578569	0.857698	normal	1.27666	23013	0.968415	0.00210082	0.727342	0.00638576
496.493	0.857526	0.572993	1.49657	0.134504	0.999747	Rin3	0.0396293	0.578742	0.857698	normal	1.27666	23013	0.968415	0.00210082	0.727342	0.00638576
898.089	-1.17269	0.783741	-1.49628	0.134581	0.999747	Pdcd5	0.0396683	0.578927	0.857698	normal	1.27666	23013	0.968415	0.00210082	0.727342	0.00638576
702.773	-0.776732	0.519263	-1.49584	0.134696	0.999747	Edrf1	0.0397267	0.579204	0.857698	normal	1.27666	23013	0.968415	0.00210082	0.727342	0.00638576
24.8144	1.30976	0.875977	1.4952	0.134861	0.999747	LOC108351414	0.0398105	0.5796	0.857698	normal	1.27666	23013	0.968415	0.00210082	0.727342	0.00638576
73.4511	-1.06745	0.713925	-1.49519	0.134866	0.999747	LOC103694245	0.0398127	0.579611	0.857698	normal	1.27666	23013	0.968415	0.00210082	0.727342	0.00638576
60.1673	0.870806	0.582516	1.4949	0.134939	0.999747	Agtr1a	0.0398502	0.579787	0.857698	normal	1.27666	23013	0.968415	0.00210082	0.727342	0.00638576
3.90626	3.02258	2.02226	1.49465	0.135005	0.999747	LOC102547695	0.0398836	0.579945	0.857698	normal	1.27666	23013	0.968415	0.00210082	0.727342	0.00638576
84.4283	1.10983	0.74265	1.49442	0.135067	0.999747	Crlf3	0.0399151	0.580093	0.857698	normal	1.27666	23013	0.968415	0.00210082	0.727342	0.00638576
51.349	1.11692	0.747524	1.49415	0.135136	0.999747	LOC103692535	0.03995	0.580257	0.857698	normal	1.27666	23013	0.968415	0.00210082	0.727342	0.00638576
169.665	-1.11179	0.744313	-1.49371	0.135251	0.999747	Mtnr1b	0.0400089	0.580533	0.857698	normal	1.27666	23013	0.968415	0.00210082	0.727342	0.00638576
285.628	0.81303	0.544325	1.49365	0.135268	0.999747	Ikzf3	0.0400173	0.580573	0.857698	normal	1.27666	23013	0.968415	0.00210082	0.727342	0.00638576
871.314	0.671786	0.449765	1.49364	0.135271	0.999747	Fam49b	0.0400188	0.58058	0.857698	normal	1.27666	23013	0.968415	0.00210082	0.727342	0.00638576
145.05	0.969737	0.649334	1.49343	0.135324	0.999747	RGD1562420	0.0400457	0.580706	0.857698	normal	1.27666	23013	0.968415	0.00210082	0.727342	0.00638576
6.36975	-2.08745	1.39793	-1.49324	0.135373	0.999747	LOC102554457	0.0400709	0.580824	0.857698	normal	1.27666	23013	0.968415	0.00210082	0.727342	0.00638576
73.506	-0.913304	0.611667	-1.49314	0.135401	0.999747	Cuzd1	0.0400851	0.58089	0.857698	normal	1.27666	23013	0.968415	0.00210082	0.727342	0.00638576
3805.33	-1.45207	0.97276	-1.49273	0.135507	0.999747	Ky	0.0401391	0.581142	0.857698	normal	1.27666	23013	0.968415	0.00210082	0.727342	0.00638576
4408.1	-1.18276	0.792348	-1.49272	0.135509	0.999747	Wdtc1	0.0401404	0.581149	0.857698	normal	1.27666	23013	0.968415	0.00210082	0.727342	0.00638576
72.041	-0.879679	0.589321	-1.4927	0.135516	0.999747	Ppil3	0.0401436	0.581164	0.857698	normal	1.27666	23013	0.968415	0.00210082	0.727342	0.00638576
66.9507	1.00846	0.675656	1.49257	0.13555	0.999747	Zbtb12	0.040161	0.581245	0.857698	normal	1.27666	23013	0.968415	0.00210082	0.727342	0.00638576
206.825	-0.645693	0.432618	-1.49252	0.135562	0.999747	Nars	0.0401671	0.581274	0.857698	normal	1.27666	23013	0.968415	0.00210082	0.727342	0.00638576
41.029	-1.14757	0.769492	-1.49134	0.135873	0.999747	LOC108353085	0.0403261	0.582013	0.857698	normal	1.27666	23013	0.968415	0.00210082	0.727342	0.00638576
261.892	-0.866688	0.581258	-1.49105	0.135947	0.999747	Stard4	0.0403639	0.582188	0.857698	normal	1.27666	23013	0.968415	0.00210082	0.727342	0.00638576
3.52021	-5.13235	3.44328	-1.49054	0.136082	0.999747	LOC100363136	0.0404325	0.582506	0.857698	normal	1.27666	23013	0.968415	0.00210082	0.727342	0.00638576
3.52021	-5.13235	3.44328	-1.49054	0.136082	0.999747	Ly49s5	0.0404325	0.582506	0.857698	normal	1.27666	23013	0.968415	0.00210082	0.727342	0.00638576
230.533	-1.32923	0.891844	-1.49043	0.136111	0.999747	Tuba8	0.0404474	0.582575	0.857698	normal	1.27666	23013	0.968415	0.00210082	0.727342	0.00638576
14.4294	-2.20284	1.47848	-1.48993	0.136241	0.999747	LOC102553570	0.0405143	0.582883	0.857698	normal	1.27666	23013	0.968415	0.00210082	0.727342	0.00638576
6.00201	2.64687	1.77657	1.48987	0.136258	0.999747	LOC108350121	0.0405228	0.582923	0.857698	normal	1.27666	23013	0.968415	0.00210082	0.727342	0.00638576
2766.48	-0.626108	0.420249	-1.48985	0.136264	0.999747	Wasf2	0.0405257	0.582936	0.857698	normal	1.27666	23013	0.968415	0.00210082	0.727342	0.00638576
131.332	1.25476	0.842224	1.48982	0.136271	0.999747	Bcl6	0.0405297	0.582954	0.857698	normal	1.27666	23013	0.968415	0.00210082	0.727342	0.00638576
18.2494	-1.80894	1.21452	-1.48942	0.136376	0.999747	LOC108350040	0.0405831	0.5832	0.857698	normal	1.27666	23013	0.968415	0.00210082	0.727342	0.00638576
46.7888	1.2814	0.86039	1.48933	0.136402	0.999747	LOC102548035	0.0405964	0.583261	0.857698	normal	1.27666	23013	0.968415	0.00210082	0.727342	0.00638576
27.7596	-1.25528	0.84287	-1.48929	0.136411	0.999747	Vtcn1	0.0406011	0.583283	0.857698	normal	1.27666	23013	0.968415	0.00210082	0.727342	0.00638576
30.8386	-1.2403	0.832827	-1.48926	0.136418	0.999747	LOC108350992	0.0406048	0.5833	0.857698	normal	1.27666	23013	0.968415	0.00210082	0.727342	0.00638576
234.65	-0.873888	0.586812	-1.48921	0.136431	0.999747	LOC102551403	0.0406114	0.58333	0.893061	normal	1.27666	23013	0.968415	0.00210082	0.727342	0.00638576
1521.74	-0.799621	0.537389	-1.48797	0.136758	0.999747	Adipor2	0.040779	0.584163	0.893061	normal	1.27666	23013	0.968415	0.00210082	0.727342	0.00638576
998.457	-0.730945	0.491417	-1.48742	0.136903	0.999747	Tenm3	0.0408537	0.584533	0.893061	normal	1.27666	23013	0.968415	0.00210082	0.727342	0.00638576
48.0447	-1.25547	0.844445	-1.48674	0.137083	0.999747	LOC108353068	0.040946	0.584988	0.893061	normal	1.27666	23013	0.968415	0.00210082	0.727342	0.00638576
10.6177	-2.0044	1.34836	-1.48654	0.137135	0.999747	LOC102548287	0.0409728	0.58512	0.893061	normal	1.27666	23013	0.968415	0.00210082	0.727342	0.00638576
85.6491	-1.35966	0.91532	-1.48545	0.137426	0.999747	Hcrtr1	0.0411224	0.585855	0.893061	normal	1.27666	23013	0.968415	0.00210082	0.727342	0.00638576
50.4573	1.62334	1.09288	1.48538	0.137443	0.999747	LOC108350370	0.0411312	0.585898	0.893061	normal	1.27666	23013	0.968415	0.00210082	0.727342	0.00638576
228.786	0.875248	0.589296	1.48524	0.137479	0.999747	B3galnt1	0.0411499	0.585989	0.893061	normal	1.27666	23013	0.968415	0.00210082	0.727342	0.00638576
57.3434	1.26748	0.853635	1.48481	0.137595	0.999747	Tmem45a	0.0412095	0.586281	0.893061	normal	1.27666	23013	0.968415	0.00210082	0.727342	0.00638576
327.625	-0.630988	0.424967	-1.48479	0.137599	0.999747	Kif11	0.0412115	0.586291	0.893061	normal	1.27666	23013	0.968415	0.00210082	0.727342	0.00638576
409.473	0.627447	0.42282	1.48396	0.13782	0.999747	Tgfb2	0.0413253	0.586846	0.893061	normal	1.27666	23013	0.968415	0.00210082	0.727342	0.00638576
28.7707	1.44776	0.975662	1.48387	0.137843	0.999747	Tacr2	0.0413375	0.586906	0.893061	normal	1.27666	23013	0.968415	0.00210082	0.727342	0.00638576
9.69962	2.33436	1.5732	1.48383	0.137855	0.999747	Tas2r137	0.0413436	0.586935	0.893061	normal	1.27666	23013	0.968415	0.00210082	0.727342	0.00638576
7509.3	-1.43111	0.965715	-1.48191	0.138363	0.999747	Ybx2	0.0416062	0.588208	0.893061	normal	1.27666	23013	0.968415	0.00210082	0.727342	0.00638576
24.8403	1.62325	1.09557	1.48166	0.138431	0.999747	LOC103692692	0.0416414	0.588377	0.893061	normal	1.27666	23013	0.968415	0.00210082	0.727342	0.00638576
249.685	-0.889174	0.600264	-1.4813	0.138525	0.999747	Cyp2t1	0.04169	0.588612	0.893061	normal	1.27666	23013	0.968415	0.00210082	0.727342	0.00638576
1197.33	-0.622881	0.420554	-1.4811	0.138581	0.999747	Taok1	0.0417187	0.58875	0.893061	normal	1.27666	23013	0.968415	0.00210082	0.727342	0.00638576
463.948	0.541168	0.365393	1.48106	0.138591	0.999747	Lancl1	0.0417241	0.588776	0.893061	normal	1.27666	23013	0.968415	0.00210082	0.727342	0.00638576
368.534	0.642455	0.4339	1.48065	0.138699	0.999747	Nrxn3	0.0417801	0.589045	0.893061	normal	1.27666	23013	0.968415	0.00210082	0.727342	0.00638576
11.1411	1.93584	1.30791	1.48011	0.138845	0.999747	LOC102556526	0.0418555	0.589406	0.893061	normal	1.27666	23013	0.968415	0.00210082	0.727342	0.00638576
304	-0.732445	0.495049	-1.47954	0.138996	0.999747	Ddx51	0.0419338	0.589781	0.893061	normal	1.27666	23013	0.968415	0.00210082	0.727342	0.00638576
334.692	-0.79346	0.536379	-1.47929	0.139063	0.999747	Bace2	0.0419687	0.589947	0.893061	normal	1.27666	23013	0.968415	0.00210082	0.727342	0.00638576
37.209	1.30796	0.884326	1.47905	0.139127	0.999747	LOC108352111	0.0420021	0.590106	0.893061	normal	1.27666	23013	0.968415	0.00210082	0.727342	0.00638576
216.705	-1.68032	1.13629	-1.47878	0.139199	0.999747	Myh7	0.0420391	0.590283	0.893061	normal	1.27666	23013	0.968415	0.00210082	0.727342	0.00638576
128.56	-0.655253	0.443195	-1.47848	0.13928	0.999747	Dlat	0.0420816	0.590485	0.893061	normal	1.27666	23013	0.968415	0.00210082	0.727342	0.00638576
329.312	-0.748476	0.506295	-1.47834	0.139317	0.999747	LOC100363452	0.0421005	0.590575	0.893061	normal	1.27666	23013	0.968415	0.00210082	0.727342	0.00638576
3.57073	3.5538	2.40476	1.47782	0.139456	0.999747	LOC108350498	0.0421729	0.590918	0.893061	normal	1.27666	23013	0.968415	0.00210082	0.727342	0.00638576
78.5391	-1.31152	0.887495	-1.47778	0.139466	0.999747	LOC102556151	0.042178	0.590942	0.893061	normal	1.27666	23013	0.968415	0.00210082	0.727342	0.00638576
43.2232	-1.10072	0.744972	-1.47753	0.139534	0.999747	LOC102552635	0.0422132	0.591109	0.893061	normal	1.27666	23013	0.968415	0.00210082	0.727342	0.00638576
2.47261	-4.63777	3.13896	-1.47749	0.139544	0.999747	Irx4	0.0422189	0.591136	0.893061	normal	1.27666	23013	0.968415	0.00210082	0.727342	0.00638576
31.7134	0.936546	0.634032	1.47713	0.139641	0.999747	Nr1h3	0.0422694	0.591375	0.893061	normal	1.27666	23013	0.968415	0.00210082	0.727342	0.00638576
5528.89	-1.02272	0.692477	-1.4769	0.139703	0.999747	Tmem131	0.0423014	0.591526	0.893061	normal	1.27666	23013	0.968415	0.00210082	0.727342	0.00638576
13.6968	2.37386	1.60735	1.47688	0.139708	0.999747	Klrc2	0.0423041	0.591539	0.893061	normal	1.27666	23013	0.968415	0.00210082	0.727342	0.00638576
2.56377	-4.6892	3.17563	-1.47662	0.139777	0.999747	LOC108352390	0.0423401	0.591709	0.893061	normal	1.27666	23013	0.968415	0.00210082	0.727342	0.00638576
2.56377	-4.6892	3.17563	-1.47662	0.139777	0.999747	RGD1306186	0.0423401	0.591709	0.893061	normal	1.27666	23013	0.968415	0.00210082	0.727342	0.00638576
77.4341	-0.967899	0.655506	-1.47657	0.139792	0.999747	LOC103691238	0.0423477	0.591745	0.893061	normal	1.27666	23013	0.968415	0.00210082	0.727342	0.00638576
136.143	1.40382	0.950825	1.47643	0.13983	0.999747	Nfam1	0.0423674	0.591838	0.893061	normal	1.27666	23013	0.968415	0.00210082	0.727342	0.00638576
1124.08	-0.86281	0.584559	-1.476	0.139943	0.999747	Rnf220	0.0424267	0.592117	0.893061	normal	1.27666	23013	0.968415	0.00210082	0.727342	0.00638576
92.0148	-1.50268	1.01809	-1.47598	0.139948	0.999747	Cox7a2l2	0.042429	0.592128	0.893061	normal	1.27666	23013	0.968415	0.00210082	0.727342	0.00638576
60.1316	1.09729	0.743439	1.47596	0.139955	0.999747	Vom2r75	0.0424327	0.592145	0.893061	normal	1.27666	23013	0.968415	0.00210082	0.727342	0.00638576
324.962	-1.27603	0.864563	-1.47593	0.139963	0.999747	Txndc2	0.042437	0.592165	0.893061	normal	1.27666	23013	0.968415	0.00210082	0.727342	0.00638576
31.9409	-0.998916	0.677013	-1.47548	0.140085	0.999747	Rbm43	0.0425003	0.592462	0.893061	normal	1.27666	23013	0.968415	0.00210082	0.727342	0.00638576
11.3614	-2.51543	1.70508	-1.47526	0.140144	0.999747	Ambp	0.0425311	0.592607	0.893061	normal	1.27666	23013	0.968415	0.00210082	0.727342	0.00638576
65.7857	-1.03948	0.704627	-1.47522	0.140154	0.999747	LOC103691282	0.0425367	0.592633	0.893061	normal	1.27666	23013	0.968415	0.00210082	0.727342	0.00638576
91.6818	0.988675	0.670294	1.47499	0.140216	0.999747	Fez2	0.0425688	0.592783	0.893061	normal	1.27666	23013	0.968415	0.00210082	0.727342	0.00638576
163.296	0.708153	0.480215	1.47466	0.140304	0.999747	Fat4	0.042615	0.593	0.893061	normal	1.27666	23013	0.968415	0.00210082	0.727342	0.00638576
23.1119	-1.08459	0.73581	-1.47401	0.140478	0.999747	Gins1	0.042706	0.593425	0.893061	normal	1.27666	23013	0.968415	0.00210082	0.727342	0.00638576
20.0695	1.12628	0.764185	1.47383	0.140527	0.999747	LOC108352626	0.0427312	0.593542	0.893061	normal	1.27666	23013	0.968415	0.00210082	0.727342	0.00638576
65.3595	1.11388	0.755866	1.47365	0.140577	0.999747	Hpf1	0.0427573	0.593664	0.893061	normal	1.27666	23013	0.968415	0.00210082	0.727342	0.00638576
1.9383	3.6526	2.47955	1.47309	0.140727	0.999747	LOC108349576	0.042836	0.594029	0.893061	normal	1.27666	23013	0.968415	0.00210082	0.727342	0.00638576
112.65	-0.791991	0.537714	-1.47288	0.140782	0.999747	Alg2	0.0428648	0.594163	0.893061	normal	1.27666	23013	0.968415	0.00210082	0.727342	0.00638576
517.553	0.642817	0.436453	1.47282	0.1408	0.999747	Ophn1	0.0428742	0.594207	0.893061	normal	1.27666	23013	0.968415	0.00210082	0.727342	0.00638576
33.4522	1.03864	0.705271	1.47268	0.140837	0.999747	Col6a4	0.0428936	0.594297	0.893061	normal	1.27666	23013	0.968415	0.00210082	0.727342	0.00638576
134.984	0.910487	0.618267	1.47264	0.140847	0.999747	Trib2	0.0428987	0.59432	0.893061	normal	1.27666	23013	0.968415	0.00210082	0.727342	0.00638576
9.48371	2.2855	1.55211	1.47251	0.140884	0.999747	LOC108348893	0.0429182	0.594411	0.893061	normal	1.27666	23013	0.968415	0.00210082	0.727342	0.00638576
8.93517	2.20338	1.49636	1.47249	0.140887	0.999747	LOC102546931	0.0429199	0.594418	0.893061	normal	1.27666	23013	0.968415	0.00210082	0.727342	0.00638576
662.646	-0.815237	0.553778	-1.47214	0.140984	0.999747	Slco2a1	0.0429704	0.594652	0.893061	normal	1.27666	23013	0.968415	0.00210082	0.727342	0.00638576
103.199	-0.995342	0.676198	-1.47197	0.141029	0.999747	Nrn1	0.0429944	0.594763	0.893061	normal	1.27666	23013	0.968415	0.00210082	0.727342	0.00638576
15.8109	-1.80269	1.22476	-1.47188	0.141054	0.999747	LOC102550036	0.043007	0.594821	0.893061	normal	1.27666	23013	0.968415	0.00210082	0.727342	0.00638576
23.4444	1.38698	0.942332	1.47186	0.141059	0.999747	Naaa	0.0430098	0.594834	0.893061	normal	1.27666	23013	0.968415	0.00210082	0.727342	0.00638576
572.963	-0.706884	0.480315	-1.47171	0.141099	0.999747	LOC100910827	0.043031	0.594932	0.893061	normal	1.27666	23013	0.968415	0.00210082	0.727342	0.00638576
686.445	-0.786559	0.534556	-1.47143	0.141176	0.999747	Limk1	0.0430713	0.595118	0.893061	normal	1.27666	23013	0.968415	0.00210082	0.727342	0.00638576
53.1284	1.67798	1.14067	1.47105	0.141278	0.999747	LOC108349511	0.0431249	0.595365	0.893061	normal	1.27666	23013	0.968415	0.00210082	0.727342	0.00638576
42.7843	-1.57111	1.0681	-1.47094	0.141308	0.999747	LOC103693330	0.0431402	0.595435	0.893061	normal	1.27666	23013	0.968415	0.00210082	0.727342	0.00638576
122.925	1.32682	0.90224	1.47059	0.141403	0.999747	Myo1g	0.0431903	0.595666	0.893061	normal	1.27666	23013	0.968415	0.00210082	0.727342	0.00638576
42.9399	1.0644	0.723931	1.4703	0.141481	0.999747	Thy1	0.0432311	0.595853	0.893061	normal	1.27666	23013	0.968415	0.00210082	0.727342	0.00638576
291.251	0.639332	0.434995	1.46975	0.141631	0.999747	Lpin2	0.0433099	0.596214	0.893061	normal	1.27666	23013	0.968415	0.00210082	0.727342	0.00638576
13.091	-1.75921	1.197	-1.46968	0.141649	0.999747	LOC108348416	0.0433194	0.596257	0.893061	normal	1.27666	23013	0.968415	0.00210082	0.727342	0.00638576
478.646	-1.40588	0.956853	-1.46928	0.141758	0.999747	Ccdc116	0.0433768	0.59652	0.893061	normal	1.27666	23013	0.968415	0.00210082	0.727342	0.00638576
187.737	0.655086	0.445873	1.46922	0.141773	0.999747	Angpt4	0.0433846	0.596555	0.893061	normal	1.27666	23013	0.968415	0.00210082	0.727342	0.00638576
198.174	1.02203	0.695806	1.46885	0.141873	0.999747	Itga5	0.0434375	0.596796	0.893061	normal	1.27666	23013	0.968415	0.00210082	0.727342	0.00638576
62.7085	-1.06925	0.728265	-1.46822	0.142046	0.999747	Cd3eap	0.0435282	0.597209	0.893061	normal	1.27666	23013	0.968415	0.00210082	0.727342	0.00638576
55.3888	0.968786	0.659971	1.46792	0.142125	0.999747	Ctsz	0.0435703	0.5974	0.893061	normal	1.27666	23013	0.968415	0.00210082	0.727342	0.00638576
5.36757	2.59207	1.76584	1.4679	0.142131	0.999747	Grm6	0.0435733	0.597414	0.893061	normal	1.27666	23013	0.968415	0.00210082	0.727342	0.00638576
9.89121	-1.92369	1.31092	-1.46743	0.142259	0.999747	Asgr2	0.0436405	0.597719	0.893061	normal	1.27666	23013	0.968415	0.00210082	0.727342	0.00638576
4.55279	2.9597	2.01713	1.46728	0.142299	0.999747	LOC102557277	0.0436617	0.597815	0.893061	normal	1.27666	23013	0.968415	0.00210082	0.727342	0.00638576
5.69597	2.72501	1.85729	1.4672	0.142322	0.999747	Hes2	0.043674	0.597871	0.893061	normal	1.27666	23013	0.968415	0.00210082	0.727342	0.00638576
25.4323	-1.33783	0.912099	-1.46676	0.142443	0.999747	Mrpl19	0.0437375	0.598158	0.893061	normal	1.27666	23013	0.968415	0.00210082	0.727342	0.00638576
1061.06	-0.519784	0.35438	-1.46674	0.142446	0.999747	Chd8	0.0437394	0.598166	0.893061	normal	1.27666	23013	0.968415	0.00210082	0.727342	0.00638576
137.478	0.794328	0.541654	1.46648	0.142516	0.999747	Nrep	0.0437764	0.598333	0.893061	normal	1.27666	23013	0.968415	0.00210082	0.727342	0.00638576
24.2717	-1.19369	0.81399	-1.46647	0.142519	0.999747	Calhm2	0.043778	0.59834	0.893061	normal	1.27666	23013	0.968415	0.00210082	0.727342	0.00638576
26.0877	1.69752	1.1577	1.46629	0.142571	0.999747	LOC108351492	0.0438051	0.598462	0.893061	normal	1.27666	23013	0.968415	0.00210082	0.727342	0.00638576
28.3531	1.23512	0.842599	1.46585	0.14269	0.999747	Slc27a2	0.0438681	0.598746	0.893061	normal	1.27666	23013	0.968415	0.00210082	0.727342	0.00638576
347.15	0.713569	0.486799	1.46584	0.142692	0.999747	Inafm1	0.0438691	0.598751	0.893061	normal	1.27666	23013	0.968415	0.00210082	0.727342	0.00638576
6.70138	-1.84596	1.25995	-1.4651	0.142892	0.999747	LOC108351184	0.0439751	0.599227	0.893061	normal	1.27666	23013	0.968415	0.00210082	0.727342	0.00638576
8.20237	1.84318	1.25819	1.46495	0.142935	0.999747	LOC108352972	0.0439978	0.599328	0.893061	normal	1.27666	23013	0.968415	0.00210082	0.727342	0.00638576
1925.4	0.739419	0.504923	1.46442	0.14308	0.999747	Ldlrad4	0.0440743	0.599671	0.893061	normal	1.27666	23013	0.968415	0.00210082	0.727342	0.00638576
2.58922	-4.68185	3.19786	-1.46406	0.143178	0.999747	LOC103690707	0.0441262	0.599903	0.893061	normal	1.27666	23013	0.968415	0.00210082	0.727342	0.00638576
4.19861	3.44484	2.35295	1.46405	0.14318	0.999747	LOC102548697	0.0441271	0.599907	0.893061	normal	1.27666	23013	0.968415	0.00210082	0.727342	0.00638576
2081.36	-0.615497	0.420439	-1.46394	0.143211	0.999747	Supt6h	0.0441435	0.59998	0.893061	normal	1.27666	23013	0.968415	0.00210082	0.727342	0.00638576
7.49171	2.40261	1.64152	1.46365	0.143289	0.999747	Dct	0.044185	0.600165	0.893061	normal	1.27666	23013	0.968415	0.00210082	0.727342	0.00638576
3.73866	3.61677	2.47111	1.46362	0.143298	0.999747	LOC103692327	0.0441896	0.600185	0.893061	normal	1.27666	23013	0.968415	0.00210082	0.727342	0.00638576
4.59467	-3.0601	2.09078	-1.46361	0.143299	0.999747	Igfbpl1	0.0441905	0.600189	0.893061	normal	1.27666	23013	0.968415	0.00210082	0.727342	0.00638576
72.3103	0.773912	0.528892	1.46327	0.143394	0.999747	Copz2	0.0442405	0.600412	0.893061	normal	1.27666	23013	0.968415	0.00210082	0.727342	0.00638576
2.99956	5.20428	3.55674	1.46322	0.143408	0.999747	LOC108352973	0.0442483	0.600446	0.893061	normal	1.27666	23013	0.968415	0.00210082	0.727342	0.00638576
166.958	-0.704807	0.481792	-1.46289	0.143498	0.999747	Spg20	0.044296	0.600658	0.893061	normal	1.27666	23013	0.968415	0.00210082	0.727342	0.00638576
54.7335	1.45199	0.992912	1.46236	0.143644	0.999747	P2ry6	0.0443732	0.601001	0.893061	normal	1.27666	23013	0.968415	0.00210082	0.727342	0.00638576
35.9865	1.16866	0.799301	1.4621	0.143714	0.999747	LOC102549191	0.0444104	0.601166	0.893061	normal	1.27666	23013	0.968415	0.00210082	0.727342	0.00638576
270.537	-0.733573	0.502147	-1.46087	0.14405	0.999747	Rrp12	0.044589	0.601953	0.893061	normal	1.27666	23013	0.968415	0.00210082	0.727342	0.00638576
3.31866	-5.06113	3.46764	-1.45953	0.144418	0.999747	LOC108348847	0.0447849	0.602813	0.893061	normal	1.27666	23013	0.968415	0.00210082	0.727342	0.00638576
3.31866	-5.06113	3.46764	-1.45953	0.144418	0.999747	Hbe2	0.0447849	0.602813	0.893061	normal	1.27666	23013	0.968415	0.00210082	0.727342	0.00638576
12.053	-1.95815	1.34174	-1.45941	0.144452	0.999747	Cyp2d5	0.0448027	0.602891	0.893061	normal	1.27666	23013	0.968415	0.00210082	0.727342	0.00638576
185.048	1.03584	0.709999	1.45893	0.144584	0.999747	Rell1	0.044873	0.603198	0.893061	normal	1.27666	23013	0.968415	0.00210082	0.727342	0.00638576
8.61322	2.30132	1.57767	1.45868	0.144652	0.999747	PCOLCE2	0.0449095	0.603357	0.893061	normal	1.27666	23013	0.968415	0.00210082	0.727342	0.00638576
37.3648	1.15841	0.794436	1.45816	0.144798	0.999747	Slc25a54	0.0449873	0.603696	0.893061	normal	1.27666	23013	0.968415	0.00210082	0.727342	0.00638576
8.75442	2.28878	1.57033	1.45751	0.144975	0.999747	LOC108353391	0.0450817	0.604106	0.893061	normal	1.27666	23013	0.968415	0.00210082	0.727342	0.00638576
24.6013	-1.18617	0.813864	-1.45745	0.144991	0.999747	Ugt2b17	0.0450904	0.604143	0.893061	normal	1.27666	23013	0.968415	0.00210082	0.727342	0.00638576
3433.25	-0.946804	0.649679	-1.45734	0.145022	0.999747	Ubl3	0.045107	0.604215	0.893061	normal	1.27666	23013	0.968415	0.00210082	0.727342	0.00638576
15.8597	-1.49999	1.02935	-1.45723	0.145054	0.999747	Nrap	0.0451241	0.60429	0.893061	normal	1.27666	23013	0.968415	0.00210082	0.727342	0.00638576
22.2914	-1.24737	0.85613	-1.45699	0.145119	0.999747	Vstm2b	0.0451587	0.604439	0.893061	normal	1.27666	23013	0.968415	0.00210082	0.727342	0.00638576
415.948	-0.668086	0.458539	-1.45699	0.145119	0.999747	Nat9	0.0451589	0.60444	0.893061	normal	1.27666	23013	0.968415	0.00210082	0.727342	0.00638576
11190.5	-1.15736	0.794548	-1.45663	0.145218	0.999747	Ttc7a	0.0452117	0.604668	0.893061	normal	1.27666	23013	0.968415	0.00210082	0.727342	0.00638576
701.672	-0.762235	0.523485	-1.45608	0.145371	0.999747	Bcl9	0.0452938	0.605022	0.893061	normal	1.27666	23013	0.968415	0.00210082	0.727342	0.00638576
4.31442	3.31872	2.27942	1.45595	0.145406	0.999747	LOC108349991	0.0453123	0.605102	0.893061	normal	1.27666	23013	0.968415	0.00210082	0.727342	0.00638576
7.92564	1.93242	1.32782	1.45533	0.145577	0.999747	Nxt2	0.0454038	0.605495	0.893061	normal	1.27666	23013	0.968415	0.00210082	0.727342	0.00638576
27.2924	1.44387	0.992521	1.45475	0.145739	0.999747	LOC108351488	0.0454909	0.605869	0.893061	normal	1.27666	23013	0.968415	0.00210082	0.727342	0.00638576
4.9914	-2.2451	1.54341	-1.45463	0.14577	0.999747	LOC108350073	0.0455075	0.60594	0.893061	normal	1.27666	23013	0.968415	0.00210082	0.727342	0.00638576
47.7823	1.2715	0.874195	1.45448	0.145814	0.999747	Tmem217	0.0455307	0.606039	0.893061	normal	1.27666	23013	0.968415	0.00210082	0.727342	0.00638576
3361.92	-0.714198	0.491061	-1.4544	0.145836	0.999747	Arf3	0.0455424	0.606089	0.893061	normal	1.27666	23013	0.968415	0.00210082	0.727342	0.00638576
8.23039	2.47725	1.70348	1.45423	0.145883	0.999747	LOC102550206	0.0455677	0.606197	0.893061	normal	1.27666	23013	0.968415	0.00210082	0.727342	0.00638576
36.1702	-1.14914	0.790386	-1.4539	0.145975	0.999747	LOC103692377	0.0456173	0.606409	0.893061	normal	1.27666	23013	0.968415	0.00210082	0.727342	0.00638576
1750.58	-0.729606	0.501895	-1.4537	0.146029	0.999747	Ube2z	0.0456461	0.606532	0.893061	normal	1.27666	23013	0.968415	0.00210082	0.727342	0.00638576
229.45	-0.827947	0.569637	-1.45346	0.146095	0.999747	Zfp260	0.0456816	0.606683	0.893061	normal	1.27666	23013	0.968415	0.00210082	0.727342	0.00638576
117.9	0.687873	0.473278	1.45342	0.146106	0.999747	Tmed4	0.0456877	0.606709	0.893061	normal	1.27666	23013	0.968415	0.00210082	0.727342	0.00638576
9.16326	1.99363	1.37175	1.45334	0.146128	0.999747	Glt6d1	0.0456994	0.606759	0.893061	normal	1.27666	23013	0.968415	0.00210082	0.727342	0.00638576
565.204	-0.760858	0.523601	-1.45313	0.146189	0.999747	Erlin2	0.0457319	0.606897	0.893061	normal	1.27666	23013	0.968415	0.00210082	0.727342	0.00638576
2321.43	-0.658435	0.453208	-1.45283	0.14627	0.999747	Mdc1	0.0457757	0.607084	0.893061	normal	1.27666	23013	0.968415	0.00210082	0.727342	0.00638576
434.261	0.686425	0.472656	1.45227	0.146426	0.999747	Itgav	0.0458594	0.607439	0.893061	normal	1.27666	23013	0.968415	0.00210082	0.727342	0.00638576
4.07857	2.76668	1.90574	1.45176	0.146568	0.999747	LOC102552417	0.0459357	0.607762	0.893061	normal	1.27666	23013	0.968415	0.00210082	0.727342	0.00638576
44.0781	-0.87113	0.600066	-1.45172	0.146579	0.999747	Malsu1	0.0459415	0.607786	0.893061	normal	1.27666	23013	0.968415	0.00210082	0.727342	0.00638576
6.01397	3.20891	2.21052	1.45166	0.146597	0.999747	LOC103694214	0.0459515	0.607828	0.893061	normal	1.27666	23013	0.968415	0.00210082	0.727342	0.00638576
7880	-1.50097	1.03407	-1.45151	0.146638	0.999747	Znrf4	0.0459733	0.60792	0.893061	normal	1.27666	23013	0.968415	0.00210082	0.727342	0.00638576
97.4826	-0.920969	0.634504	-1.45148	0.146646	0.999747	Osgep	0.045978	0.60794	0.893061	normal	1.27666	23013	0.968415	0.00210082	0.727342	0.00638576
11.1526	1.86156	1.28336	1.45053	0.14691	0.999747	Raet1d	0.0461201	0.608539	0.893061	normal	1.27666	23013	0.968415	0.00210082	0.727342	0.00638576
2.39372	3.38971	2.33708	1.4504	0.146946	0.999747	Opn1sw	0.0461394	0.60862	0.893061	normal	1.27666	23013	0.968415	0.00210082	0.727342	0.00638576
6.15526	2.18883	1.50921	1.45031	0.146971	0.999747	LOC102546830	0.0461527	0.608676	0.893061	normal	1.27666	23013	0.968415	0.00210082	0.727342	0.00638576
78.3283	-1.13334	0.781454	-1.4503	0.146975	0.999747	Sbsn	0.0461548	0.608684	0.893061	normal	1.27666	23013	0.968415	0.00210082	0.727342	0.00638576
258.057	-1.06489	0.734346	-1.45012	0.147024	0.999747	LOC100363289	0.0461816	0.608797	0.893061	normal	1.27666	23013	0.968415	0.00210082	0.727342	0.00638576
71.6046	-1.59173	1.09771	-1.45004	0.147048	0.999747	Myh6	0.0461945	0.608851	0.893061	normal	1.27666	23013	0.968415	0.00210082	0.727342	0.00638576
22.1141	-1.3929	0.960847	-1.44966	0.147154	0.999747	Opalin	0.0462518	0.609091	0.893061	normal	1.27666	23013	0.968415	0.00210082	0.727342	0.00638576
134.806	-0.65253	0.450151	-1.44958	0.147176	0.999747	LOC102554906	0.0462633	0.609139	0.893061	normal	1.27666	23013	0.968415	0.00210082	0.727342	0.00638576
8.97954	1.8453	1.27315	1.4494	0.147227	0.999747	Samd7	0.0462907	0.609254	0.893061	normal	1.27666	23013	0.968415	0.00210082	0.727342	0.00638576
106.896	-1.29568	0.894455	-1.44857	0.147458	0.999747	Tbr1	0.0464158	0.609776	0.893061	normal	1.27666	23013	0.968415	0.00210082	0.727342	0.00638576
172.284	0.616203	0.425396	1.44854	0.147466	0.999747	LOC100911422	0.0464202	0.609795	0.893061	normal	1.27666	23013	0.968415	0.00210082	0.727342	0.00638576
15.3496	-1.9257	1.32951	-1.44843	0.147498	0.999747	LOC680273	0.0464373	0.609866	0.893061	normal	1.27666	23013	0.968415	0.00210082	0.727342	0.00638576
7.63022	-2.3206	1.60215	-1.44843	0.147498	0.999747	LOC102548162	0.0464374	0.609866	0.893061	normal	1.27666	23013	0.968415	0.00210082	0.727342	0.00638576
4167.04	-1.15583	0.798062	-1.44829	0.147536	0.999747	Slc25a39	0.0464576	0.609951	0.893061	normal	1.27666	23013	0.968415	0.00210082	0.727342	0.00638576
2.31518	3.92045	2.70709	1.44822	0.147557	0.999747	LOC108351221	0.0464691	0.609998	0.893061	normal	1.27666	23013	0.968415	0.00210082	0.727342	0.00638576
80.4475	-1.20207	0.830145	-1.44803	0.147609	0.999747	LOC108348917	0.0464972	0.610115	0.893061	normal	1.27666	23013	0.968415	0.00210082	0.727342	0.00638576
8201.21	-1.07434	0.741942	-1.44801	0.147616	0.999747	LOC108353083	0.0465008	0.61013	0.893061	normal	1.27666	23013	0.968415	0.00210082	0.727342	0.00638576
48655.2	-1.38392	0.956437	-1.44696	0.147909	0.999747	Dyrk1b	0.0466598	0.61079	0.893061	normal	1.27666	23013	0.968415	0.00210082	0.727342	0.00638576
21.6856	-1.56831	1.08399	-1.44679	0.147956	0.999747	LOC108348405	0.0466851	0.610894	0.893061	normal	1.27666	23013	0.968415	0.00210082	0.727342	0.00638576
25.5518	1.30855	0.9045	1.44671	0.147979	0.999747	Elmod1	0.0466972	0.610944	0.893061	normal	1.27666	23013	0.968415	0.00210082	0.727342	0.00638576
15.1639	1.80861	1.25025	1.4466	0.14801	0.999747	Mmp12	0.0467143	0.611015	0.893061	normal	1.27666	23013	0.968415	0.00210082	0.727342	0.00638576
457.167	-0.604108	0.417833	-1.44581	0.14823	0.999747	Glmn	0.0468336	0.611507	0.893061	normal	1.27666	23013	0.968415	0.00210082	0.727342	0.00638576
187.199	-1.18745	0.821321	-1.44578	0.148238	0.999747	LOC102549667	0.0468379	0.611525	0.893061	normal	1.27666	23013	0.968415	0.00210082	0.727342	0.00638576
83.5551	0.949998	0.657205	1.44551	0.148314	0.999747	LOC102554922	0.0468792	0.611694	0.893061	normal	1.27666	23013	0.968415	0.00210082	0.727342	0.00638576
2.49839	-3.367	2.32929	-1.44551	0.148316	0.999747	Fabp6	0.0468801	0.611698	0.893061	normal	1.27666	23013	0.968415	0.00210082	0.727342	0.00638576
4.84107	3.36052	2.32528	1.44521	0.1484	0.999747	Klk1b3	0.0469254	0.611884	0.893061	normal	1.27666	23013	0.968415	0.00210082	0.727342	0.00638576
2.00142	4.64048	3.21103	1.44517	0.148411	0.999747	Hcrt	0.0469315	0.611909	0.893061	normal	1.27666	23013	0.968415	0.00210082	0.727342	0.00638576
69.8174	-1.82017	1.25973	-1.44488	0.148491	0.999747	LOC102548506	0.0469751	0.612088	0.893061	normal	1.27666	23013	0.968415	0.00210082	0.727342	0.00638576
273.857	0.582024	0.402818	1.44488	0.148491	0.999747	Pcdh11x	0.0469753	0.612089	0.893061	normal	1.27666	23013	0.968415	0.00210082	0.727342	0.00638576
90.9593	-1.0983	0.760509	-1.44416	0.148693	0.999747	Mill1	0.047085	0.612538	0.893061	normal	1.27666	23013	0.968415	0.00210082	0.727342	0.00638576
26133.4	-1.12705	0.780597	-1.44383	0.148787	0.999747	RGD1562638	0.0471357	0.612745	0.893061	normal	1.27666	23013	0.968415	0.00210082	0.727342	0.00638576
916	0.661729	0.458473	1.44333	0.148926	0.999747	Xylt1	0.0472115	0.613054	0.893061	normal	1.27666	23013	0.968415	0.00210082	0.727342	0.00638576
849.181	-0.862173	0.597448	-1.44309	0.148994	0.999747	Sgsm1	0.0472484	0.613204	0.893061	normal	1.27666	23013	0.968415	0.00210082	0.727342	0.00638576
2.86783	3.67396	2.54612	1.44297	0.14903	0.999747	Sebox	0.0472678	0.613283	0.893061	normal	1.27666	23013	0.968415	0.00210082	0.727342	0.00638576
8.34267	-1.80527	1.2511	-1.44295	0.149035	0.999747	LOC108350042	0.0472705	0.613294	0.893061	normal	1.27666	23013	0.968415	0.00210082	0.727342	0.00638576
100.981	0.916325	0.635124	1.44275	0.149091	0.999747	Medag	0.0473013	0.613419	0.893061	normal	1.27666	23013	0.968415	0.00210082	0.727342	0.00638576
5.22504	2.54844	1.76645	1.4427	0.149106	0.999747	LOC108349077	0.0473095	0.613452	0.893061	normal	1.27666	23013	0.968415	0.00210082	0.727342	0.00638576
78.431	0.902029	0.625299	1.44256	0.149146	0.999747	Med30	0.047331	0.613539	0.893061	normal	1.27666	23013	0.968415	0.00210082	0.727342	0.00638576
30.626	1.67038	1.15839	1.44197	0.14931	0.999747	Trim59	0.0474203	0.613901	0.893061	normal	1.27666	23013	0.968415	0.00210082	0.727342	0.00638576
473.049	0.712931	0.494453	1.44186	0.149343	0.999747	Shank3	0.0474384	0.613975	0.893061	normal	1.27666	23013	0.968415	0.00210082	0.727342	0.00638576
5.63571	-2.30607	1.59958	-1.44167	0.149395	0.999747	Mln	0.0474667	0.614089	0.893061	normal	1.27666	23013	0.968415	0.00210082	0.727342	0.00638576
12.5384	1.90513	1.32152	1.44162	0.149409	0.999747	Amelx	0.0474743	0.61412	0.893061	normal	1.27666	23013	0.968415	0.00210082	0.727342	0.00638576
503.281	-0.98981	0.686648	-1.44151	0.149441	0.999747	Tuba4a	0.0474916	0.61419	0.893061	normal	1.27666	23013	0.968415	0.00210082	0.727342	0.00638576
334.183	-1.04035	0.721809	-1.44131	0.149498	0.999747	LOC681303	0.0475231	0.614317	0.893061	normal	1.27666	23013	0.968415	0.00210082	0.727342	0.00638576
2750.54	-0.802895	0.557353	-1.44055	0.149712	0.999747	Mlec	0.0476395	0.614786	0.893061	normal	1.27666	23013	0.968415	0.00210082	0.727342	0.00638576
254.562	0.665989	0.462681	1.43941	0.150033	0.999747	Acot1	0.0478153	0.615491	0.893061	normal	1.27666	23013	0.968415	0.00210082	0.727342	0.00638576
144.967	1.24879	0.867636	1.4393	0.150065	0.999747	ste2	0.0478324	0.615559	0.893061	normal	1.27666	23013	0.968415	0.00210082	0.727342	0.00638576
86.7435	0.898627	0.624426	1.43912	0.150115	0.999747	LOC100909526	0.0478601	0.61567	0.893061	normal	1.27666	23013	0.968415	0.00210082	0.727342	0.00638576
31.2373	-0.927436	0.644462	-1.43908	0.150127	0.999747	Dnase1l2	0.0478662	0.615694	0.893061	normal	1.27666	23013	0.968415	0.00210082	0.727342	0.00638576
14.1963	-1.54158	1.07137	-1.43889	0.150181	0.999747	Sel1l3	0.0478961	0.615814	0.893061	normal	1.27666	23013	0.968415	0.00210082	0.727342	0.00638576
66.8682	0.812316	0.564681	1.43854	0.150281	0.999747	LOC108348136	0.0479506	0.616031	0.893061	normal	1.27666	23013	0.968415	0.00210082	0.727342	0.00638576
110.477	-0.912816	0.634817	-1.43792	0.150457	0.999747	LOC103694026	0.0480469	0.616414	0.893061	normal	1.27666	23013	0.968415	0.00210082	0.727342	0.00638576
261.751	-0.744954	0.518103	-1.43785	0.150477	0.999747	Zfp14	0.048058	0.616459	0.893061	normal	1.27666	23013	0.968415	0.00210082	0.727342	0.00638576
25.409	1.33531	0.928728	1.43778	0.150496	0.999747	LOC102548541	0.0480683	0.616499	0.893061	normal	1.27666	23013	0.968415	0.00210082	0.727342	0.00638576
29.9103	-1.58785	1.10438	-1.43777	0.150498	0.999747	LOC108349020	0.0480697	0.616505	0.893061	normal	1.27666	23013	0.968415	0.00210082	0.727342	0.00638576
10.6405	2.10439	1.46381	1.43761	0.150544	0.999747	LOC108349777	0.048095	0.616605	0.893061	normal	1.27666	23013	0.968415	0.00210082	0.727342	0.00638576
393.408	-1.12276	0.781023	-1.43755	0.150562	0.999747	Sgip1	0.0481045	0.616643	0.893061	normal	1.27666	23013	0.968415	0.00210082	0.727342	0.00638576
126.559	-0.937993	0.652557	-1.43741	0.150601	0.999747	Spdya	0.0481258	0.616727	0.893061	normal	1.27666	23013	0.968415	0.00210082	0.727342	0.00638576
52.53	1.56709	1.09045	1.43711	0.150687	0.999747	Smad9	0.0481731	0.616915	0.893061	normal	1.27666	23013	0.968415	0.00210082	0.727342	0.00638576
33.5766	1.28975	0.897818	1.43654	0.150848	0.999747	LOC102556428	0.0482616	0.617265	0.893061	normal	1.27666	23013	0.968415	0.00210082	0.727342	0.00638576
175.896	-0.987891	0.687807	-1.43629	0.15092	0.999747	Ly6g6c	0.0483007	0.617419	0.893061	normal	1.27666	23013	0.968415	0.00210082	0.727342	0.00638576
7.39094	2.06296	1.43648	1.43613	0.150966	0.999747	Vom2r40	0.0483263	0.61752	0.893061	normal	1.27666	23013	0.968415	0.00210082	0.727342	0.00638576
9.38402	2.04613	1.42483	1.43605	0.150987	0.999747	LOC108353297	0.0483376	0.617565	0.893061	normal	1.27666	23013	0.968415	0.00210082	0.727342	0.00638576
1.58697	4.32552	3.01292	1.43566	0.1511	0.999747	LOC108350512	0.0483997	0.617809	0.893061	normal	1.27666	23013	0.968415	0.00210082	0.727342	0.00638576
2.25643	-4.49616	3.13256	-1.4353	0.151202	0.999747	Dfnb59	0.0484561	0.618031	0.893061	normal	1.27666	23013	0.968415	0.00210082	0.727342	0.00638576
3756.1	-0.543671	0.378809	-1.43521	0.151227	0.999747	Ep400	0.0484696	0.618084	0.893061	normal	1.27666	23013	0.968415	0.00210082	0.727342	0.00638576
35.5276	1.16814	0.814049	1.43498	0.151293	0.999747	Zc3hav1l	0.0485061	0.618227	0.893061	normal	1.27666	23013	0.968415	0.00210082	0.727342	0.00638576
8.11214	-2.82367	1.96794	-1.43484	0.151334	0.999747	LOC102551013	0.0485284	0.618315	0.893061	normal	1.27666	23013	0.968415	0.00210082	0.727342	0.00638576
383.823	-1.17915	0.821956	-1.43457	0.151411	0.999747	Egfl8	0.0485708	0.618481	0.893061	normal	1.27666	23013	0.968415	0.00210082	0.727342	0.00638576
1168.86	-0.837633	0.583933	-1.43447	0.151438	0.999747	LOC108351510	0.0485859	0.61854	0.893061	normal	1.27666	23013	0.968415	0.00210082	0.727342	0.00638576
75.7667	1.57487	1.09795	1.43437	0.151466	0.999747	Vom2r24	0.0486011	0.6186	0.893061	normal	1.27666	23013	0.968415	0.00210082	0.727342	0.00638576
15.5887	-1.68611	1.1755	-1.43437	0.151467	0.999747	LOC108352331	0.0486014	0.6186	0.893061	normal	1.27666	23013	0.968415	0.00210082	0.727342	0.00638576
18.3142	-1.84214	1.28432	-1.43433	0.151477	0.999747	LOC102547122	0.0486073	0.618624	0.893061	normal	1.27666	23013	0.968415	0.00210082	0.727342	0.00638576
17.3029	-1.64202	1.1448	-1.43432	0.15148	0.999747	LOC103693437	0.048609	0.61863	0.893061	normal	1.27666	23013	0.968415	0.00210082	0.727342	0.00638576
9.6366	2.23767	1.56035	1.43408	0.15155	0.999747	Ms4a6c	0.0486471	0.618779	0.893061	normal	1.27666	23013	0.968415	0.00210082	0.727342	0.00638576
63.3936	-1.0868	0.757892	-1.43398	0.151578	0.999747	Wdr53	0.0486624	0.618839	0.893061	normal	1.27666	23013	0.968415	0.00210082	0.727342	0.00638576
20.3006	1.27191	0.88704	1.43388	0.151607	0.999747	Procr	0.0486787	0.618902	0.893061	normal	1.27666	23013	0.968415	0.00210082	0.727342	0.00638576
7.08698	2.12556	1.48249	1.43378	0.151636	0.999747	Cysltr1	0.0486947	0.618965	0.893061	normal	1.27666	23013	0.968415	0.00210082	0.727342	0.00638576
282.464	0.778077	0.542682	1.43376	0.15164	0.999747	Laptm4a	0.0486967	0.618973	0.893061	normal	1.27666	23013	0.968415	0.00210082	0.727342	0.00638576
17.3743	-1.79754	1.25386	-1.4336	0.151687	0.999747	Gcgr	0.0487224	0.619073	0.893061	normal	1.27666	23013	0.968415	0.00210082	0.727342	0.00638576
226.442	-0.752301	0.525106	-1.43267	0.151954	0.999747	Ncaph	0.0488695	0.619645	0.893061	normal	1.27666	23013	0.968415	0.00210082	0.727342	0.00638576
103.819	0.677945	0.473226	1.4326	0.151972	0.999747	Mapkapk3	0.0488795	0.619684	0.893061	normal	1.27666	23013	0.968415	0.00210082	0.727342	0.00638576
6.805	2.78808	1.94622	1.43256	0.151984	0.999747	LOC102546882	0.0488866	0.619712	0.893061	normal	1.27666	23013	0.968415	0.00210082	0.727342	0.00638576
2018.59	-1.1511	0.803731	-1.43219	0.152089	0.999747	LOC103693984	0.0489442	0.619935	0.893061	normal	1.27666	23013	0.968415	0.00210082	0.727342	0.00638576
130.819	0.969218	0.676777	1.43211	0.152113	0.999747	PVR	0.0489576	0.619987	0.893061	normal	1.27666	23013	0.968415	0.00210082	0.727342	0.00638576
63.7803	-1.34101	0.936531	-1.43189	0.152177	0.999747	LOC108351520	0.0489925	0.620122	0.893061	normal	1.27666	23013	0.968415	0.00210082	0.727342	0.00638576
683.434	-0.991908	0.692793	-1.43175	0.152215	0.999747	Plb1	0.0490136	0.620204	0.893061	normal	1.27666	23013	0.968415	0.00210082	0.727342	0.00638576
6.84321	2.33329	1.62973	1.4317	0.152229	0.999747	LOC108351334	0.0490214	0.620234	0.893061	normal	1.27666	23013	0.968415	0.00210082	0.727342	0.00638576
4.11839	2.51704	1.75812	1.43166	0.152241	0.999747	Lypd8	0.0490282	0.62026	0.893061	normal	1.27666	23013	0.968415	0.00210082	0.727342	0.00638576
8.15115	2.01937	1.41053	1.43164	0.152248	0.999747	LOC102554507	0.0490318	0.620274	0.893061	normal	1.27666	23013	0.968415	0.00210082	0.727342	0.00638576
7855.01	-1.11075	0.775951	-1.43147	0.152295	0.999747	Egln2	0.0490578	0.620374	0.893061	normal	1.27666	23013	0.968415	0.00210082	0.727342	0.00638576
129.708	0.87534	0.611603	1.43122	0.152366	0.999747	LOC689268	0.0490974	0.620527	0.893061	normal	1.27666	23013	0.968415	0.00210082	0.727342	0.00638576
7.77017	2.17901	1.5226	1.43112	0.152397	0.999747	LOC108353348	0.0491141	0.620591	0.893061	normal	1.27666	23013	0.968415	0.00210082	0.727342	0.00638576
3570.22	-1.38087	0.964892	-1.43111	0.152399	0.999747	Gpr153	0.0491153	0.620596	0.893061	normal	1.27666	23013	0.968415	0.00210082	0.727342	0.00638576
23.5439	1.18715	0.829707	1.4308	0.152486	0.999747	RGD1566289	0.0491637	0.620782	0.893061	normal	1.27666	23013	0.968415	0.00210082	0.727342	0.00638576
50.855	0.793859	0.554865	1.43072	0.152509	0.999747	Fjx1	0.0491764	0.620831	0.893061	normal	1.27666	23013	0.968415	0.00210082	0.727342	0.00638576
7.66984	2.15143	1.50403	1.43044	0.15259	0.999747	LOC108351359	0.0492209	0.621003	0.893061	normal	1.27666	23013	0.968415	0.00210082	0.727342	0.00638576
9.79012	1.59164	1.11276	1.43035	0.152616	0.999747	Trim16	0.0492351	0.621057	0.893061	normal	1.27666	23013	0.968415	0.00210082	0.727342	0.00638576
105.927	1.39739	0.977068	1.43019	0.152664	0.999747	2022-09-06	0.0492617	0.621159	0.893061	normal	1.27666	23013	0.968415	0.00210082	0.727342	0.00638576
25898.4	-1.00877	0.705383	-1.4301	0.152688	0.999747	Npc1l1	0.0492752	0.621211	0.893061	normal	1.27666	23013	0.968415	0.00210082	0.727342	0.00638576
134.588	0.979251	0.684886	1.4298	0.152774	0.999747	LOC102555330	0.0493225	0.621393	0.893061	normal	1.27666	23013	0.968415	0.00210082	0.727342	0.00638576
136.008	0.765885	0.535678	1.42975	0.152789	0.999747	Angpt1	0.0493312	0.621426	0.893061	normal	1.27666	23013	0.968415	0.00210082	0.727342	0.00638576
756.582	-1.18667	0.830174	-1.42942	0.152883	0.999747	LOC102549716	0.049383	0.621624	0.893061	normal	1.27666	23013	0.968415	0.00210082	0.727342	0.00638576
190.199	0.597357	0.417932	1.42932	0.152913	0.999747	Shfm1	0.0493997	0.621688	0.893061	normal	1.27666	23013	0.968415	0.00210082	0.727342	0.00638576
9.70215	-1.52556	1.06758	-1.42899	0.153008	0.999747	LOC108348965	0.0494521	0.621888	0.893061	normal	1.27666	23013	0.968415	0.00210082	0.727342	0.00638576
28.5358	-1.44659	1.01233	-1.42898	0.153011	0.999747	Trim50	0.0494542	0.621896	0.893061	normal	1.27666	23013	0.968415	0.00210082	0.727342	0.00638576
79.9148	1.06002	0.741877	1.42884	0.15305	0.999747	LOC103693406	0.0494758	0.621979	0.893061	normal	1.27666	23013	0.968415	0.00210082	0.727342	0.00638576
5.39114	3.17885	2.22499	1.4287	0.153089	0.999747	Olr1701	0.0494973	0.622061	0.893061	normal	1.27666	23013	0.968415	0.00210082	0.727342	0.00638576
44.2263	1.21568	0.851138	1.42829	0.153207	0.999747	LOC102556116	0.0495629	0.622311	0.893061	normal	1.27666	23013	0.968415	0.00210082	0.727342	0.00638576
9.21414	1.86535	1.30621	1.42806	0.153275	0.999747	LOC108349094	0.0496001	0.622452	0.893061	normal	1.27666	23013	0.968415	0.00210082	0.727342	0.00638576
460.931	-0.730975	0.511894	-1.42798	0.153298	0.999747	LOC685619	0.0496128	0.622501	0.893061	normal	1.27666	23013	0.968415	0.00210082	0.727342	0.00638576
18.3638	1.23288	0.863505	1.42776	0.153361	0.999747	Kir3dl1	0.0496482	0.622635	0.893061	normal	1.27666	23013	0.968415	0.00210082	0.727342	0.00638576
49.1039	1.62069	1.13544	1.42737	0.153474	0.999747	Polr3k	0.0497107	0.622872	0.893061	normal	1.27666	23013	0.968415	0.00210082	0.727342	0.00638576
491.402	0.591269	0.41425	1.42732	0.153487	0.999747	Maml1	0.0497177	0.622899	0.893061	normal	1.27666	23013	0.968415	0.00210082	0.727342	0.00638576
284.801	0.897213	0.628624	1.42727	0.153503	0.999747	LOC689629	0.0497271	0.622934	0.893061	normal	1.27666	23013	0.968415	0.00210082	0.727342	0.00638576
15.5541	-1.37819	0.965685	-1.42717	0.153532	0.999747	Pkd2l1	0.0497429	0.622994	0.893061	normal	1.27666	23013	0.968415	0.00210082	0.727342	0.00638576
6.56279	2.63073	1.84372	1.42685	0.153622	0.999747	LOC108349700	0.049793	0.623184	0.893061	normal	1.27666	23013	0.968415	0.00210082	0.727342	0.00638576
920.675	-1.10855	0.776963	-1.42677	0.153646	0.999747	LOC501389	0.0498062	0.623234	0.893061	normal	1.27666	23013	0.968415	0.00210082	0.727342	0.00638576
761.607	0.672566	0.471421	1.42668	0.153673	0.999747	LOC679811	0.0498211	0.62329	0.893061	normal	1.27666	23013	0.968415	0.00210082	0.727342	0.00638576
4.55898	2.26898	1.59068	1.42642	0.153747	0.999747	Rgs13	0.0498623	0.623446	0.893061	normal	1.27666	23013	0.968415	0.00210082	0.727342	0.00638576
490.268	0.768398	0.538799	1.42613	0.153831	0.999747	Adam19	0.049909	0.623622	0.893061	normal	1.27666	23013	0.968415	0.00210082	0.727342	0.00638576
3.31241	-3.56005	2.49691	-1.42579	0.15393	0.999747	Defb21	0.0499641	0.623829	0.893061	normal	1.27666	23013	0.968415	0.00210082	0.727342	0.00638576
229.026	0.942874	0.66137	1.42564	0.153973	0.999747	C1qtnf7	0.049988	0.623919	0.893061	normal	1.27666	23013	0.968415	0.00210082	0.727342	0.00638576
51.8059	-1.14906	0.806058	-1.42553	0.154004	0.999747	Susd5	0.0500052	0.623984	0.893061	normal	1.27666	23013	0.968415	0.00210082	0.727342	0.00638576
306.071	0.590042	0.413981	1.42529	0.154075	0.999747	Dync1li1	0.0500446	0.624132	0.893061	normal	1.27666	23013	0.968415	0.00210082	0.727342	0.00638576
1577.6	0.74747	0.524472	1.42519	0.154103	0.999747	Cblb	0.0500605	0.624192	0.893061	normal	1.27666	23013	0.968415	0.00210082	0.727342	0.00638576
45.3584	-0.968632	0.679755	-1.42497	0.154165	0.999747	LOC102552634	0.050095	0.624321	0.893061	normal	1.27666	23013	0.968415	0.00210082	0.727342	0.00638576
[truncated: 23,809 more rows]
