# Supplementary material for: Perinatal Exposure to Nicotine Alters Sperm RNA Profiles in Rats
Source: Front Endocrinol (Lausanne). 2022 May 4;13:893863. doi: 10.3389/fendo.2022.893863 (PMC9114732; doi:10.3389/fendo.2022.893863)
Supplement: Supplementary file 5 [file DataSheet_5.xlsx]

## Sheet: NIC_lncRNA_Padj
lncRNA	Padj
Tspyl1	0.999124
Ubl3	0.999124
Mafk	0.999124
Dexi	0.999124
Gid4	0.999124
Apln	0.999124
Rnf26	0.999124
LOC100359539	0.999124
Pdrg1	0.999124
Sptssb	0.999124
Snapc5	0.999124
Cebpa	0.999124
Samd8	0.999124
Rab32	0.937784
Prelid1	0.999124
Acbd7	0.999124
Uqcr11	0.999124
Kcne3	0.999124
RGD1562987	0.999124
Nupr1	0.999124
Timm13	0.999124
Dph3	0.999124
Gng7	0.999124
Mllt11	0.999124
Rhob	0.999124
Wdr92	0.999124
Ube2q2l	0.999124
Gng10	0.999124
LOC108348120	0.999124
Urm1	0.999124
LOC100359600	0.999124
Wdr83os	0.999124
Bloc1s6	0.999124
Ufm1	0.999124
Sumo3	0.999124
Mrpl52	0.999124
Pcdhga1	0.999124
LOC100271845	0.999124
Ppp3r1	0.999124
Eid2b	0.999124
Gpbp1l2	0.999124
Tcta	0.999124
Gng2	0.677781
MGC105649	0.999124
Ufsp1	0.999124
LOC103689961	0.999124
LOC108352225	0.999124
Pigy	0.999124
Gpx3	0.999124
LOC100361457	0.999124
LOC102553338	0.999124
LOC102551526	0.999124
LOC102550012	0.999124
LOC103690528	0.999124
LOC102555758	0.999124
LOC102556295	0.999124
Cdc42se1	0.999124
LOC108350369	0.999124
LOC102551549	0.999124
Rpl30	0.999124
Hilpda	0.999124
RGD1565753	0.999124
Actg1	0.999124
Tmem230	0.999124
Lnc134	0.999124
Lemd2	0.999124
Lsm6	0.999124
