# Supplementary material for: Perinatal Exposure to Nicotine Alters Sperm RNA Profiles in Rats
Source: Front Endocrinol (Lausanne). 2022 May 4;13:893863. doi: 10.3389/fendo.2022.893863 (PMC9114732; doi:10.3389/fendo.2022.893863)
Supplement: Supplementary file 6 [file DataSheet_6.xlsx]

## Sheet: NR_lncRNA_Padj
lncRNA	Padj
Tspyl1	0.999747
Ubl3	0.999747
Mafk	0.999747
Dexi	0.999747
Gid4	0.999747
Apln	0.999747
Rnf26	0.999747
LOC100359539	0.999747
Pdrg1	0.999747
Sptssb	0.999747
Snapc5	0.999747
Cebpa	0.999747
Samd8	0.999747
Rab32	0.999747
Prelid1	0.999747
Acbd7	0.999747
Uqcr11	0.999747
Kcne3	0.999747
RGD1562987	0.999747
Nupr1	0.999747
Timm13	0.999747
Dph3	0.999747
Gng7	0.999747
Mllt11	0.999747
Rhob	0.999747
Wdr92	0.999747
Ube2q2l	0.999747
Gng10	0.999747
LOC108348120	0.999747
Urm1	0.999747
LOC100359600	0.999747
Wdr83os	0.999747
Bloc1s6	0.999747
Ufm1	0.999747
Sumo3	0.999747
Mrpl52	0.999747
Pcdhga1	0.999747
LOC100271845	0.999747
Ppp3r1	0.999747
Eid2b	0.999747
Gpbp1l2	0.999747
Tcta	0.999747
Gng2	0.999747
MGC105649	0.999747
Ufsp1	0.999747
LOC103689961	0.999747
Pigy	0.999747
Gpx3	0.999747
LOC100361457	0.999747
LOC102553338	0.999747
LOC102551526	0.999747
LOC108352818	0.999747
LOC102550012	0.999747
LOC103690528	0.999747
LOC102555758	0.999747
LOC102556295	0.999747
Cdc42se1	0.999747
LOC108350369	0.999747
LOC102551549	0.999747
Rpl30	0.999747
Hilpda	0.999747
RGD1565753	0.999747
Actg1	0.999747
Tmem230	0.999747
Lnc134	0.999747
Lemd2	0.999747
Lsm6	0.999747
