# Supplementary material for: Perinatal Exposure to Nicotine Alters Sperm RNA Profiles in Rats
Source: Front Endocrinol (Lausanne). 2022 May 4;13:893863. doi: 10.3389/fendo.2022.893863 (PMC9114732; doi:10.3389/fendo.2022.893863)
Supplement: Supplementary file 7 [file DataSheet_7.xlsx]

## Sheet: NIC_eGO
NIC_eGOBP
ID	Description	GeneRatioa	GeneRatiob	BgRatio	BgRatioa	BgRatiob	pvalue	p.adjust	qvalue	geneID	Count	Flodenrichment
GO:0033623	regulation of integrin activation	2	16	16/18303	16	18303	8.53632e-05	0.0107567	0.00671853	Plek/Selp	2	142.992
GO:0033622	integrin activation	2	16	25/18303	25	18303	0.000212431	0.0169592	0.0105926	Plek/Selp	2	91.515
GO:0010543	regulation of platelet activation	3	16	39/18303	39	18303	4.9137e-06	0.00355261	0.00221893	Plek/Ceacam1/Selp	3	87.9952
GO:0030194	positive regulation of blood coagulation	2	16	27/18303	27	18303	0.000248291	0.0169592	0.0105926	Plek/Selp	2	84.7361
GO:1900048	positive regulation of hemostasis	2	16	27/18303	27	18303	0.000248291	0.0169592	0.0105926	Plek/Selp	2	84.7361
GO:0030193	regulation of blood coagulation	3	16	81/18303	81	18303	4.48576e-05	0.00936617	0.00585002	Plek/Ceacam1/Selp	3	42.3681
GO:1900046	regulation of hemostasis	3	16	82/18303	82	18303	4.65362e-05	0.00936617	0.00585002	Plek/Ceacam1/Selp	3	41.8514
GO:0050818	regulation of coagulation	3	16	85/18303	85	18303	5.18184e-05	0.00936617	0.00585002	Plek/Ceacam1/Selp	3	40.3743
GO:0030168	platelet activation	3	16	102/18303	102	18303	8.92672e-05	0.0107567	0.00671853	Plek/Ceacam1/Selp	3	33.6452
GO:0014065	phosphatidylinositol 3-kinase signaling	3	16	136/18303	136	18303	0.000209349	0.0169592	0.0105926	Ceacam1/Selp/Pik3r5	3	25.2339
NIC_eGOCC
ID	Description	GeneRatioa	GeneRatiob	BgRatio	BgRatioa	BgRatiob	pvalue	p.adjust	qvalue	geneID	Count	Flodenrichment
GO:0042101	T cell receptor complex	1	18	15/18575	15	18575	0.0144429	0.201004	0.169266	Ceacam1	1	68.7963
GO:0031091	platelet alpha granule	1	18	20/18575	20	18575	0.0192132	0.201004	0.169266	Selp	1	51.5972
GO:0031528	microvillus membrane	1	18	25/18575	25	18575	0.0239618	0.201004	0.169266	Ceacam1	1	41.2778
GO:0005942	phosphatidylinositol 3-kinase complex	1	18	28/18575	28	18575	0.0268005	0.201004	0.169266	Pik3r5	1	36.8552
GO:0099059	integral component of presynaptic active zone membrane	1	18	28/18575	28	18575	0.0268005	0.201004	0.169266	Gpm6a	1	36.8552
GO:0098945	intrinsic component of presynaptic active zone membrane	1	18	33/18575	33	18575	0.0315143	0.210095	0.176922	Gpm6a	1	31.271
GO:0005882	intermediate filament	2	18	145/18575	145	18575	0.00853085	0.201004	0.169266	Krt34/Krtap3-1	2	14.2337
GO:0045111	intermediate filament cytoskeleton	2	18	181/18575	181	18575	0.01304	0.201004	0.169266	Krt34/Krtap3-1	2	11.4027
GO:0098858	actin-based cell projection	2	18	233/18575	233	18575	0.0210033	0.201004	0.169266	Ceacam1/Gpm6a	2	8.85789
GO:0031253	cell projection membrane	2	18	335/18575	335	18575	0.0410233	0.222993	0.187784	Plek/Ceacam1	2	6.16086
NIC_eGOMF
ID	Description	GeneRatioa	GeneRatiob	BgRatio	BgRatioa	BgRatiob	pvalue	p.adjust	qvalue	geneID	Count	Flodenrichment
GO:0035325	Toll-like receptor binding	1	18	12/17023	12	17023	0.0126192	0.139181	0.108135	Ceacam1	1	78.8102
GO:0033691	sialic acid binding	1	18	14/17023	14	17023	0.0147078	0.139181	0.108135	Selp	1	67.5516
GO:0046935	1-phosphatidylinositol-3-kinase regulator activity	1	18	14/17023	14	17023	0.0147078	0.139181	0.108135	Pik3r5	1	67.5516
GO:0031005	filamin binding	1	18	15/17023	15	17023	0.0157505	0.139181	0.108135	Ceacam1	1	63.0481
GO:0001846	opsonin binding	1	18	16/17023	16	17023	0.0167921	0.139181	0.108135	C4a	1	59.1076
GO:0070492	oligosaccharide binding	1	18	17/17023	17	17023	0.0178327	0.139181	0.108135	Selp	1	55.6307
GO:0015125	bile acid transmembrane transporter activity	1	18	19/17023	19	17023	0.0199108	0.139181	0.108135	Ceacam1	1	49.7749
GO:0035014	phosphatidylinositol 3-kinase regulator activity	1	18	19/17023	19	17023	0.0199108	0.139181	0.108135	Pik3r5	1	49.7749
GO:1990782	protein tyrosine kinase binding	2	18	107/17023	107	17023	0.0056079	0.139181	0.108135	Ceacam1/Bank1	2	17.6771
GO:0070851	growth factor receptor binding	2	18	149/17023	149	17023	0.0106213	0.139181	0.108135	Ereg/Ceacam1	2	12.6943

## Sheet: NIC_GO_circ
NIC_GOBP_circ									NIC_GOCC_circ									NIC_GOMF_circ
category	ID	term	count	genes	logFC	adj_pval	zscore		category	ID	term	count	genes	logFC	adj_pval	zscore		category	ID	term	count	genes	logFC	adj_pval	zscore
BP	GO:0010543	regulation of platelet activation	3	PLEK	3.53856	0.00355261	1.73205		CC	GO:0005882	intermediate filament	2	KRT34	-21.8861	0.201004	-1.41421		MF	GO:1990782	protein tyrosine kinase binding	2	CEACAM1	2.23339	0.139181	1.41421
BP	GO:0010543	regulation of platelet activation	3	CEACAM1	2.23339	0.00355261	1.73205		CC	GO:0005882	intermediate filament	2	KRTAP3-1	-21.8614	0.201004	-1.41421		MF	GO:1990782	protein tyrosine kinase binding	2	BANK1	2.52852	0.139181	1.41421
BP	GO:0010543	regulation of platelet activation	3	SELP	2.82483	0.00355261	1.73205		CC	GO:0045111	intermediate filament cytoskeleton	2	KRT34	-21.8861	0.201004	-1.41421		MF	GO:0070851	growth factor receptor binding	2	EREG	4.83429	0.139181	1.41421
BP	GO:0030193	regulation of blood coagulation	3	PLEK	3.53856	0.00936617	1.73205		CC	GO:0045111	intermediate filament cytoskeleton	2	KRTAP3-1	-21.8614	0.201004	-1.41421		MF	GO:0070851	growth factor receptor binding	2	CEACAM1	2.23339	0.139181	1.41421
BP	GO:0030193	regulation of blood coagulation	3	CEACAM1	2.23339	0.00936617	1.73205		CC	GO:0042101	T cell receptor complex	1	CEACAM1	2.23339	0.201004	1		MF	GO:0035325	Toll-like receptor binding	1	CEACAM1	2.23339	0.139181	1
BP	GO:0030193	regulation of blood coagulation	3	SELP	2.82483	0.00936617	1.73205		CC	GO:0031091	platelet alpha granule	1	SELP	2.82483	0.201004	1		MF	GO:0033691	sialic acid binding	1	SELP	2.82483	0.139181	1
BP	GO:1900046	regulation of hemostasis	3	PLEK	3.53856	0.00936617	1.73205		CC	GO:0098858	actin-based cell projection	2	CEACAM1	2.23339	0.201004	1.41421		MF	GO:0046935	1-phosphatidylinositol-3-kinase regulator activity	1	PIK3R5	2.00096	0.139181	1
BP	GO:1900046	regulation of hemostasis	3	CEACAM1	2.23339	0.00936617	1.73205		CC	GO:0098858	actin-based cell projection	2	GPM6A	2.06587	0.201004	1.41421		MF	GO:0031005	filamin binding	1	CEACAM1	2.23339	0.139181	1
BP	GO:1900046	regulation of hemostasis	3	SELP	2.82483	0.00936617	1.73205		CC	GO:0031528	microvillus membrane	1	CEACAM1	2.23339	0.201004	1		MF	GO:0001846	opsonin binding	1	C4A	2.11427	0.139181	1
BP	GO:0050818	regulation of coagulation	3	PLEK	3.53856	0.00936617	1.73205		CC	GO:0005942	phosphatidylinositol 3-kinase complex	1	PIK3R5	2.00096	0.201004	1		MF	GO:0070492	oligosaccharide binding	1	SELP	2.82483	0.139181	1
BP	GO:0050818	regulation of coagulation	3	CEACAM1	2.23339	0.00936617	1.73205		CC	GO:0099059	integral component of presynaptic active zone membrane	1	GPM6A	2.06587	0.201004	1		MF	GO:0015125	bile acid transmembrane transporter activity	1	CEACAM1	2.23339	0.139181	1
BP	GO:0050818	regulation of coagulation	3	SELP	2.82483	0.00936617	1.73205		CC	GO:0098945	intrinsic component of presynaptic active zone membrane	1	GPM6A	2.06587	0.210095	1		MF	GO:0035014	phosphatidylinositol 3-kinase regulator activity	1	PIK3R5	2.00096	0.139181	1
BP	GO:0033623	regulation of integrin activation	2	PLEK	3.53856	0.0107567	1.41421		CC	GO:0031253	cell projection membrane	2	PLEK	3.53856	0.222993	1.41421		MF	GO:0001848	complement binding	1	C4A	2.11427	0.139181	1
BP	GO:0033623	regulation of integrin activation	2	SELP	2.82483	0.0107567	1.41421		CC	GO:0031253	cell projection membrane	2	CEACAM1	2.23339	0.222993	1.41421		MF	GO:0031406	carboxylic acid binding	2	HDC	4.66989	0.139181	1.41421
BP	GO:0030168	platelet activation	3	PLEK	3.53856	0.0107567	1.73205		CC	GO:0044295	axonal growth cone	1	GPM6A	2.06587	0.222993	1		MF	GO:0031406	carboxylic acid binding	2	SELP	2.82483	0.139181	1.41421
BP	GO:0030168	platelet activation	3	CEACAM1	2.23339	0.0107567	1.73205		CC	GO:0048787	presynaptic active zone membrane	1	GPM6A	2.06587	0.222993	1		MF	GO:0001618	virus receptor activity	1	CEACAM1	2.23339	0.139181	1
BP	GO:0030168	platelet activation	3	SELP	2.82483	0.0107567	1.73205		CC	GO:0060170	ciliary membrane	1	CEACAM1	2.23339	0.232914	1		MF	GO:0140272	exogenous protein binding	1	CEACAM1	2.23339	0.139181	1
BP	GO:0014065	phosphatidylinositol 3-kinase signaling	3	CEACAM1	2.23339	0.0169592	1.73205		CC	GO:0009925	basal plasma membrane	1	CEACAM1	2.23339	0.232914	1		MF	GO:0031683	G-protein beta/gamma-subunit complex binding	1	PIK3R5	2.00096	0.139181	1
BP	GO:0014065	phosphatidylinositol 3-kinase signaling	3	SELP	2.82483	0.0169592	1.73205		CC	GO:0009897	external side of plasma membrane	2	CEACAM1	2.23339	0.232914	1.41421		MF	GO:0043177	organic acid binding	2	HDC	4.66989	0.139181	1.41421
BP	GO:0014065	phosphatidylinositol 3-kinase signaling	3	PIK3R5	2.00096	0.0169592	1.73205		CC	GO:0009897	external side of plasma membrane	2	SELP	2.82483	0.232914	1.41421		MF	GO:0043177	organic acid binding	2	SELP	2.82483	0.139181	1.41421
BP	GO:0033622	integrin activation	2	PLEK	3.53856	0.0169592	1.41421		CC	GO:0016328	lateral plasma membrane	1	CEACAM1	2.23339	0.232914	1		MF	GO:0016831	carboxy-lyase activity	1	HDC	4.66989	0.141117	1
BP	GO:0033622	integrin activation	2	SELP	2.82483	0.0169592	1.41421		CC	GO:0031526	brush border membrane	1	CEACAM1	2.23339	0.232914	1		MF	GO:0043325	phosphatidylinositol-3,4-bisphosphate binding	1	PLEK	3.53856	0.141117	1
BP	GO:0030194	positive regulation of blood coagulation	2	PLEK	3.53856	0.0169592	1.41421		CC	GO:0045095	keratin filament	1	KRTAP3-1	-21.8614	0.232914	-1		MF	GO:0001530	lipopolysaccharide binding	1	SELP	2.82483	0.142767	1
BP	GO:0030194	positive regulation of blood coagulation	2	SELP	2.82483	0.0169592	1.41421		CC	GO:0032587	ruffle membrane	1	PLEK	3.53856	0.232914	1		MF	GO:0005154	epidermal growth factor receptor binding	1	EREG	4.83429	0.157113	1
BP	GO:1900048	positive regulation of hemostasis	2	PLEK	3.53856	0.0169592	1.41421		CC	GO:0045178	basal part of cell	1	CEACAM1	2.23339	0.232914	1		MF	GO:0016830	carbon-carbon lyase activity	1	HDC	4.66989	0.177741	1
BP	GO:1900048	positive regulation of hemostasis	2	SELP	2.82483	0.0169592	1.41421		CC	GO:0030667	secretory granule membrane	1	SELP	2.82483	0.232914	1		MF	GO:1901618	organic hydroxy compound transmembrane transporter activity	1	CEACAM1	2.23339	0.177741	1
BP	GO:0061041	regulation of wound healing	3	PLEK	3.53856	0.0169592	1.73205		CC	GO:0034451	centriolar satellite	1	PIK3R5	2.00096	0.232914	1		MF	GO:0030170	pyridoxal phosphate binding	1	HDC	4.66989	0.189371	1
BP	GO:0061041	regulation of wound healing	3	CEACAM1	2.23339	0.0169592	1.73205		CC	GO:0048786	presynaptic active zone	1	GPM6A	2.06587	0.232914	1		MF	GO:0070279	vitamin B6 binding	1	HDC	4.66989	0.189371	1
BP	GO:0061041	regulation of wound healing	3	SELP	2.82483	0.0169592	1.73205		CC	GO:0005902	microvillus	1	CEACAM1	2.23339	0.232914	1		MF	GO:0008028	monocarboxylic acid transmembrane transporter activity	1	CEACAM1	2.23339	0.189371	1
BP	GO:0016339	calcium-dependent cell-cell adhesion via plasma membrane cell adhesion molecules	2	CEACAM1	2.23339	0.0170873	1.41421		CC	GO:0030175	filopodium	1	GPM6A	2.06587	0.232914	1		MF	GO:0017046	peptide hormone binding	1	EDNRB	2.59155	0.189371	1
BP	GO:0016339	calcium-dependent cell-cell adhesion via plasma membrane cell adhesion molecules	2	SELP	2.82483	0.0170873	1.41421		CC	GO:0099056	integral component of presynaptic membrane	1	GPM6A	2.06587	0.258224	1		MF	GO:0005080	protein kinase C binding	1	PLEK	3.53856	0.191669	1
BP	GO:0050820	positive regulation of coagulation	2	PLEK	3.53856	0.0170873	1.41421		CC	GO:0098889	intrinsic component of presynaptic membrane	1	GPM6A	2.06587	0.270564	1		MF	GO:0016597	amino acid binding	1	HDC	4.66989	0.21752	1
BP	GO:0050820	positive regulation of coagulation	2	SELP	2.82483	0.0170873	1.41421		CC	GO:0005903	brush border	1	CEACAM1	2.23339	0.270564	1		MF	GO:0048029	monosaccharide binding	1	SELP	2.82483	0.229927	1
BP	GO:0050878	regulation of body fluid levels	4	PLEK	3.53856	0.0178078	2		CC	GO:0005912	adherens junction	1	CEACAM1	2.23339	0.270564	1		MF	GO:0048306	calcium-dependent protein binding	1	SELP	2.82483	0.251951	1
BP	GO:0050878	regulation of body fluid levels	4	EDNRB	2.59155	0.0178078	2		CC	GO:0001726	ruffle	1	PLEK	3.53856	0.301745	1		MF	GO:0042562	hormone binding	1	EDNRB	2.59155	0.251951	1
BP	GO:0050878	regulation of body fluid levels	4	CEACAM1	2.23339	0.0178078	2		CC	GO:0031256	leading edge membrane	1	PLEK	3.53856	0.301745	1		MF	GO:0004197	cysteine-type endopeptidase activity	1	CTSQ	6.50168	0.259227	1
BP	GO:0050878	regulation of body fluid levels	4	SELP	2.82483	0.0178078	2		CC	GO:0098802	plasma membrane signaling receptor complex	1	CEACAM1	2.23339	0.315389	1		MF	GO:0005262	calcium channel activity	1	GPM6A	2.06587	0.290251	1
BP	GO:0048015	phosphatidylinositol-mediated signaling	3	CEACAM1	2.23339	0.0195643	1.73205		CC	GO:0098862	cluster of actin-based cell projections	1	CEACAM1	2.23339	0.315517	1		MF	GO:1902936	phosphatidylinositol bisphosphate binding	1	PLEK	3.53856	0.290251	1
BP	GO:0048015	phosphatidylinositol-mediated signaling	3	SELP	2.82483	0.0195643	1.73205		CC	GO:0042734	presynaptic membrane	1	GPM6A	2.06587	0.315517	1		MF	GO:0008234	cysteine-type peptidase activity	1	CTSQ	6.50168	0.290251	1
BP	GO:0048015	phosphatidylinositol-mediated signaling	3	PIK3R5	2.00096	0.0195643	1.73205		CC	GO:0043197	dendritic spine	1	GPM6A	2.06587	0.315517	1		MF	GO:0015085	calcium ion transmembrane transporter activity	1	GPM6A	2.06587	0.290251	1
BP	GO:0048017	inositol lipid-mediated signaling	3	CEACAM1	2.23339	0.0195643	1.73205		CC	GO:0044309	neuron spine	1	GPM6A	2.06587	0.315517	1		MF	GO:0005319	lipid transporter activity	1	CEACAM1	2.23339	0.290251	1
BP	GO:0048017	inositol lipid-mediated signaling	3	SELP	2.82483	0.0195643	1.73205		CC	GO:0030426	growth cone	1	GPM6A	2.06587	0.315517	1		MF	GO:0019842	vitamin binding	1	HDC	4.66989	0.290251	1
BP	GO:0048017	inositol lipid-mediated signaling	3	PIK3R5	2.00096	0.0195643	1.73205		CC	GO:0099699	integral component of synaptic membrane	1	GPM6A	2.06587	0.315517	1		MF	GO:0008083	growth factor activity	1	EREG	4.83429	0.290251	1
BP	GO:0007596	blood coagulation	3	PLEK	3.53856	0.0195643	1.73205		CC	GO:0030427	site of polarized growth	1	GPM6A	2.06587	0.315517	1		MF	GO:0008528	G protein-coupled peptide receptor activity	1	EDNRB	2.59155	0.290251	1
BP	GO:0007596	blood coagulation	3	CEACAM1	2.23339	0.0195643	1.73205		CC	GO:0061695	transferase complex, transferring phosphorus-containing groups	1	PIK3R5	2.00096	0.315517	1		MF	GO:0001653	peptide receptor activity	1	EDNRB	2.59155	0.290251	1
BP	GO:0007596	blood coagulation	3	SELP	2.82483	0.0195643	1.73205		CC	GO:0099240	intrinsic component of synaptic membrane	1	GPM6A	2.06587	0.320244	1		MF	GO:0008201	heparin binding	1	SELP	2.82483	0.290251	1
BP	GO:0007599	hemostasis	3	PLEK	3.53856	0.0195643	1.73205		CC	GO:0031965	nuclear membrane	1	EDNRB	2.59155	0.337046	1		MF	GO:0046943	carboxylic acid transmembrane transporter activity	1	CEACAM1	2.23339	0.290251	1
BP	GO:0007599	hemostasis	3	CEACAM1	2.23339	0.0195643	1.73205		CC	GO:0016323	basolateral plasma membrane	1	CEACAM1	2.23339	0.337046	1		MF	GO:0005342	organic acid transmembrane transporter activity	1	CEACAM1	2.23339	0.290251	1
BP	GO:0007599	hemostasis	3	SELP	2.82483	0.0195643	1.73205		CC	GO:0019898	extrinsic component of membrane	1	PIK3R5	2.00096	0.369366	1		MF	GO:0072509	divalent inorganic cation transmembrane transporter activity	1	GPM6A	2.06587	0.290251	1
BP	GO:0050817	coagulation	3	PLEK	3.53856	0.0195643	1.73205		CC	GO:0016324	apical plasma membrane	1	CEACAM1	2.23339	0.372629	1		MF	GO:0005516	calmodulin binding	1	CEACAM1	2.23339	0.304724	1
BP	GO:0050817	coagulation	3	CEACAM1	2.23339	0.0195643	1.73205		CC	GO:0030141	secretory granule	1	SELP	2.82483	0.372629	1		MF	GO:0016829	lyase activity	1	HDC	4.66989	0.304724	1
BP	GO:0050817	coagulation	3	SELP	2.82483	0.0195643	1.73205		CC	GO:0043235	receptor complex	1	CEACAM1	2.23339	0.372629	1		MF	GO:0019903	protein phosphatase binding	1	CEACAM1	2.23339	0.304724	1
BP	GO:1903034	regulation of response to wounding	3	PLEK	3.53856	0.0195643	1.73205		CC	GO:0045121	membrane raft	1	EDNRB	2.59155	0.372629	1		MF	GO:1901981	phosphatidylinositol phosphate binding	1	PLEK	3.53856	0.304724	1
BP	GO:1903034	regulation of response to wounding	3	CEACAM1	2.23339	0.0195643	1.73205		CC	GO:0098857	membrane microdomain	1	EDNRB	2.59155	0.372629	1		MF	GO:0019207	kinase regulator activity	1	PIK3R5	2.00096	0.313772	1
BP	GO:1903034	regulation of response to wounding	3	SELP	2.82483	0.0195643	1.73205		CC	GO:0030659	cytoplasmic vesicle membrane	1	SELP	2.82483	0.372629	1		MF	GO:0004866	endopeptidase inhibitor activity	1	C4A	2.11427	0.313772	1
BP	GO:0019722	calcium-mediated signaling	3	EDNRB	2.59155	0.0330412	1.73205		CC	GO:0030133	transport vesicle	1	CEACAM1	2.23339	0.372629	1		MF	GO:0030414	peptidase inhibitor activity	1	C4A	2.11427	0.313772	1
BP	GO:0019722	calcium-mediated signaling	3	CEACAM1	2.23339	0.0330412	1.73205		CC	GO:0098589	membrane region	1	EDNRB	2.59155	0.372629	1		MF	GO:0005539	glycosaminoglycan binding	1	SELP	2.82483	0.313772	1
BP	GO:0019722	calcium-mediated signaling	3	SELP	2.82483	0.0330412	1.73205		CC	GO:0031252	cell leading edge	1	PLEK	3.53856	0.372629	1		MF	GO:0061135	endopeptidase regulator activity	1	C4A	2.11427	0.313772	1
BP	GO:0090303	positive regulation of wound healing	2	PLEK	3.53856	0.0418114	1.41421		CC	GO:0012506	vesicle membrane	1	SELP	2.82483	0.372629	1		MF	GO:0005096	GTPase activator activity	1	ARHGAP15	2.12327	0.313772	1
BP	GO:0090303	positive regulation of wound healing	2	SELP	2.82483	0.0418114	1.41421		CC	GO:0150034	distal axon	1	GPM6A	2.06587	0.372629	1		MF	GO:0019902	phosphatase binding	1	CEACAM1	2.23339	0.320056	1
BP	GO:0070527	platelet aggregation	2	PLEK	3.53856	0.0453646	1.41421		CC	GO:0005635	nuclear envelope	1	EDNRB	2.59155	0.372629	1		MF	GO:0008514	organic anion transmembrane transporter activity	1	CEACAM1	2.23339	0.320056	1
BP	GO:0070527	platelet aggregation	2	CEACAM1	2.23339	0.0453646	1.41421		CC	GO:0000323	lytic vacuole	1	CTSQ	6.50168	0.372629	1		MF	GO:0030695	GTPase regulator activity	1	ARHGAP15	2.12327	0.320056	1
BP	GO:0042058	regulation of epidermal growth factor receptor signaling pathway	2	EREG	4.83429	0.0511039	1.41421		CC	GO:0005764	lysosome	1	CTSQ	6.50168	0.372629	1		MF	GO:0061134	peptidase regulator activity	1	C4A	2.11427	0.320056	1
BP	GO:0042058	regulation of epidermal growth factor receptor signaling pathway	2	CEACAM1	2.23339	0.0511039	1.41421		CC	GO:0097060	synaptic membrane	1	GPM6A	2.06587	0.372749	1		MF	GO:1901681	sulfur compound binding	1	SELP	2.82483	0.338918	1
BP	GO:0051145	smooth muscle cell differentiation	2	EDNRB	2.59155	0.0511039	1.41421		CC	GO:0045177	apical part of cell	1	CEACAM1	2.23339	0.379017	1		MF	GO:0035091	phosphatidylinositol binding	1	PLEK	3.53856	0.340986	1
BP	GO:0051145	smooth muscle cell differentiation	2	EREG	4.83429	0.0511039	1.41421											MF	GO:0060589	nucleoside-triphosphatase regulator activity	1	ARHGAP15	2.12327	0.340986	1
BP	GO:1901184	regulation of ERBB signaling pathway	2	EREG	4.83429	0.0561084	1.41421											MF	GO:0030246	carbohydrate binding	1	SELP	2.82483	0.340986	1
BP	GO:1901184	regulation of ERBB signaling pathway	2	CEACAM1	2.23339	0.0561084	1.41421											MF	GO:0005126	cytokine receptor binding	1	CEACAM1	2.23339	0.340986	1
BP	GO:1903036	positive regulation of response to wounding	2	PLEK	3.53856	0.0582622	1.41421											MF	GO:0001227	DNA-binding transcription repressor activity, RNA polymerase II-specific	1	TFEC	3.15634	0.350362	1
BP	GO:1903036	positive regulation of response to wounding	2	SELP	2.82483	0.0582622	1.41421											MF	GO:0001664	G protein-coupled receptor binding	1	EDNRB	2.59155	0.350362	1
BP	GO:0034109	homotypic cell-cell adhesion	2	PLEK	3.53856	0.0739693	1.41421											MF	GO:0001217	DNA-binding transcription repressor activity	1	TFEC	3.15634	0.350362	1
BP	GO:0034109	homotypic cell-cell adhesion	2	CEACAM1	2.23339	0.0739693	1.41421											MF	GO:0042277	peptide binding	1	EDNRB	2.59155	0.355699	1
BP	GO:0014066	regulation of phosphatidylinositol 3-kinase signaling	2	CEACAM1	2.23339	0.0849644	1.41421											MF	GO:0005261	cation channel activity	1	GPM6A	2.06587	0.362613	1
BP	GO:0014066	regulation of phosphatidylinositol 3-kinase signaling	2	SELP	2.82483	0.0849644	1.41421											MF	GO:0008509	anion transmembrane transporter activity	1	CEACAM1	2.23339	0.374538	1
BP	GO:0050867	positive regulation of cell activation	3	PLEK	3.53856	0.0849644	1.73205											MF	GO:0004857	enzyme inhibitor activity	1	C4A	2.11427	0.392264	1
BP	GO:0050867	positive regulation of cell activation	3	CEACAM1	2.23339	0.0849644	1.73205											MF	GO:0005549	odorant binding	1	OLR491	21.104	0.392264	1
BP	GO:0050867	positive regulation of cell activation	3	SELP	2.82483	0.0849644	1.73205											MF	GO:0033218	amide binding	1	EDNRB	2.59155	0.394296	1
BP	GO:0007173	epidermal growth factor receptor signaling pathway	2	EREG	4.83429	0.0849644	1.41421											MF	GO:0003779	actin binding	1	CEACAM1	2.23339	0.402738	1
BP	GO:0007173	epidermal growth factor receptor signaling pathway	2	CEACAM1	2.23339	0.0849644	1.41421											MF	GO:0046873	metal ion transmembrane transporter activity	1	GPM6A	2.06587	0.402738	1
BP	GO:0062014	negative regulation of small molecule metabolic process	2	PLEK	3.53856	0.0854341	1.41421											MF	GO:0005216	ion channel activity	1	GPM6A	2.06587	0.402738	1
BP	GO:0062014	negative regulation of small molecule metabolic process	2	CEACAM1	2.23339	0.0854341	1.41421											MF	GO:0008047	enzyme activator activity	1	ARHGAP15	2.12327	0.403449	1
BP	GO:0038127	ERBB signaling pathway	2	EREG	4.83429	0.0954965	1.41421											MF	GO:0048018	receptor ligand activity	1	EREG	4.83429	0.403449	1
BP	GO:0038127	ERBB signaling pathway	2	CEACAM1	2.23339	0.0954965	1.41421											MF	GO:0005543	phospholipid binding	1	PLEK	3.53856	0.403449	1
BP	GO:0042060	wound healing	3	PLEK	3.53856	0.104479	1.73205											MF	GO:0030546	signaling receptor activator activity	1	EREG	4.83429	0.403449	1
BP	GO:0042060	wound healing	3	CEACAM1	2.23339	0.104479	1.73205											MF	GO:0015267	channel activity	1	GPM6A	2.06587	0.403449	1
BP	GO:0042060	wound healing	3	SELP	2.82483	0.104479	1.73205											MF	GO:0022803	passive transmembrane transporter activity	1	GPM6A	2.06587	0.403449	1
BP	GO:0050673	epithelial cell proliferation	3	EDNRB	2.59155	0.104479	1.73205											MF	GO:0004175	endopeptidase activity	1	CTSQ	6.50168	0.403449	1
BP	GO:0050673	epithelial cell proliferation	3	EREG	4.83429	0.104479	1.73205											MF	GO:0030545	receptor regulator activity	1	EREG	4.83429	0.41096	1
BP	GO:0050673	epithelial cell proliferation	3	CEACAM1	2.23339	0.104479	1.73205
BP	GO:0019932	second-messenger-mediated signaling	3	EDNRB	2.59155	0.104479	1.73205
BP	GO:0019932	second-messenger-mediated signaling	3	CEACAM1	2.23339	0.104479	1.73205
BP	GO:0019932	second-messenger-mediated signaling	3	SELP	2.82483	0.104479	1.73205
BP	GO:0045860	positive regulation of protein kinase activity	3	EREG	4.83429	0.104479	1.73205
BP	GO:0045860	positive regulation of protein kinase activity	3	CEACAM1	2.23339	0.104479	1.73205
BP	GO:0045860	positive regulation of protein kinase activity	3	PIK3R5	2.00096	0.104479	1.73205
BP	GO:0032675	regulation of interleukin-6 production	2	EREG	4.83429	0.104479	1.41421
BP	GO:0032675	regulation of interleukin-6 production	2	BANK1	2.52852	0.104479	1.41421
BP	GO:0030853	negative regulation of granulocyte differentiation	1	CEACAM1	2.23339	0.104479	1
BP	GO:0033625	positive regulation of integrin activation	1	PLEK	3.53856	0.104479	1
BP	GO:0052803	imidazole-containing compound metabolic process	1	HDC	4.66989	0.104479	1
BP	GO:0060312	regulation of blood vessel remodeling	1	CEACAM1	2.23339	0.104479	1
BP	GO:0060406	positive regulation of penile erection	1	EDNRB	2.59155	0.104479	1
BP	GO:1903238	positive regulation of leukocyte tethering or rolling	1	SELP	2.82483	0.104479	1
BP	GO:2000425	regulation of apoptotic cell clearance	1	C4A	2.11427	0.104479	1
BP	GO:2001187	positive regulation of CD8-positive, alpha-beta T cell activation	1	CEACAM1	2.23339	0.104479	1
BP	GO:0051250	negative regulation of lymphocyte activation	2	CEACAM1	2.23339	0.104479	1.41421
BP	GO:0051250	negative regulation of lymphocyte activation	2	BANK1	2.52852	0.104479	1.41421
BP	GO:0051896	regulation of protein kinase B signaling	2	BANK1	2.52852	0.104479	1.41421
BP	GO:0051896	regulation of protein kinase B signaling	2	PIK3R5	2.00096	0.104479	1.41421
BP	GO:0002420	natural killer cell mediated cytotoxicity directed against tumor cell target	1	CEACAM1	2.23339	0.104479	1
BP	GO:0002858	regulation of natural killer cell mediated cytotoxicity directed against tumor cell target	1	CEACAM1	2.23339	0.104479	1
BP	GO:0031620	regulation of fever generation	1	EDNRB	2.59155	0.104479	1
BP	GO:0035726	common myeloid progenitor cell proliferation	1	CEACAM1	2.23339	0.104479	1
BP	GO:0042035	regulation of cytokine biosynthetic process	1	EREG	4.83429	0.104479	1
BP	GO:0070493	thrombin-activated receptor signaling pathway	1	PLEK	3.53856	0.104479	1
BP	GO:0098722	asymmetric stem cell division	1	STRA8	-7.38742	0.104479	-1
BP	GO:1901142	insulin metabolic process	1	CEACAM1	2.23339	0.104479	1
BP	GO:2001214	positive regulation of vasculogenesis	1	CEACAM1	2.23339	0.104479	1
BP	GO:0032635	interleukin-6 production	2	EREG	4.83429	0.104479	1.41421
BP	GO:0032635	interleukin-6 production	2	BANK1	2.52852	0.104479	1.41421
BP	GO:0002423	natural killer cell mediated immune response to tumor cell	1	CEACAM1	2.23339	0.104479	1
BP	GO:0002855	regulation of natural killer cell mediated immune response to tumor cell	1	CEACAM1	2.23339	0.104479	1
BP	GO:0016338	calcium-independent cell-cell adhesion via plasma membrane cell-adhesion molecules	1	CEACAM1	2.23339	0.104479	1
BP	GO:0042089	cytokine biosynthetic process	1	EREG	4.83429	0.104479	1
BP	GO:0043301	negative regulation of leukocyte degranulation	1	CEACAM1	2.23339	0.104479	1
BP	GO:0051024	positive regulation of immunoglobulin secretion	1	CEACAM1	2.23339	0.104479	1
BP	GO:0060405	regulation of penile erection	1	EDNRB	2.59155	0.104479	1
BP	GO:0045088	regulation of innate immune response	2	EREG	4.83429	0.104479	1.41421
BP	GO:0045088	regulation of innate immune response	2	CEACAM1	2.23339	0.104479	1.41421
BP	GO:0001547	antral ovarian follicle growth	1	EREG	4.83429	0.104479	1
BP	GO:0006924	activation-induced cell death of T cells	1	CEACAM1	2.23339	0.104479	1
BP	GO:0045741	positive regulation of epidermal growth factor-activated receptor activity	1	EREG	4.83429	0.104479	1
BP	GO:0030836	positive regulation of actin filament depolymerization	1	PLEK	3.53856	0.104479	1
BP	GO:0035739	CD4-positive, alpha-beta T cell proliferation	1	CEACAM1	2.23339	0.104479	1
BP	GO:0048537	mucosa-associated lymphoid tissue development	1	CEACAM1	2.23339	0.104479	1
BP	GO:0048541	Peyer's patch development	1	CEACAM1	2.23339	0.104479	1
BP	GO:0090331	negative regulation of platelet aggregation	1	CEACAM1	2.23339	0.104479	1
BP	GO:1902931	negative regulation of alcohol biosynthetic process	1	PLEK	3.53856	0.104479	1
BP	GO:2000561	regulation of CD4-positive, alpha-beta T cell proliferation	1	CEACAM1	2.23339	0.104479	1
BP	GO:0002695	negative regulation of leukocyte activation	2	CEACAM1	2.23339	0.104479	1.41421
BP	GO:0002695	negative regulation of leukocyte activation	2	BANK1	2.52852	0.104479	1.41421
BP	GO:0001660	fever generation	1	EDNRB	2.59155	0.104479	1
BP	GO:0009309	amine biosynthetic process	1	HDC	4.66989	0.104479	1
BP	GO:0035815	positive regulation of renal sodium excretion	1	EDNRB	2.59155	0.104479	1
BP	GO:0042401	cellular biogenic amine biosynthetic process	1	HDC	4.66989	0.104479	1
BP	GO:0045717	negative regulation of fatty acid biosynthetic process	1	CEACAM1	2.23339	0.104479	1
BP	GO:1903236	regulation of leukocyte tethering or rolling	1	SELP	2.82483	0.104479	1
BP	GO:0043491	protein kinase B signaling	2	BANK1	2.52852	0.104479	1.41421
BP	GO:0043491	protein kinase B signaling	2	PIK3R5	2.00096	0.104479	1.41421
BP	GO:0050731	positive regulation of peptidyl-tyrosine phosphorylation	2	EREG	4.83429	0.104479	1.41421
BP	GO:0050731	positive regulation of peptidyl-tyrosine phosphorylation	2	BANK1	2.52852	0.104479	1.41421
BP	GO:1904018	positive regulation of vasculature development	2	EREG	4.83429	0.104479	1.41421
BP	GO:1904018	positive regulation of vasculature development	2	CEACAM1	2.23339	0.104479	1.41421
BP	GO:0031650	regulation of heat generation	1	EDNRB	2.59155	0.104479	1
BP	GO:0035810	positive regulation of urine volume	1	EDNRB	2.59155	0.104479	1
BP	GO:0044793	negative regulation by host of viral process	1	CEACAM1	2.23339	0.104479	1
BP	GO:1903430	negative regulation of cell maturation	1	EDNRB	2.59155	0.104479	1
BP	GO:2001212	regulation of vasculogenesis	1	CEACAM1	2.23339	0.104479	1
BP	GO:0042107	cytokine metabolic process	1	EREG	4.83429	0.104479	1
BP	GO:0043084	penile erection	1	EDNRB	2.59155	0.104479	1
BP	GO:0045947	negative regulation of translational initiation	1	BANK1	2.52852	0.104479	1
BP	GO:0051151	negative regulation of smooth muscle cell differentiation	1	EREG	4.83429	0.104479	1
BP	GO:0070234	positive regulation of T cell apoptotic process	1	CEACAM1	2.23339	0.104479	1
BP	GO:0048469	cell maturation	2	EDNRB	2.59155	0.104479	1.41421
BP	GO:0048469	cell maturation	2	EREG	4.83429	0.104479	1.41421
BP	GO:0050866	negative regulation of cell activation	2	CEACAM1	2.23339	0.104479	1.41421
BP	GO:0050866	negative regulation of cell activation	2	BANK1	2.52852	0.104479	1.41421
BP	GO:0014041	regulation of neuron maturation	1	EDNRB	2.59155	0.104479	1
BP	GO:0044794	positive regulation by host of viral process	1	CEACAM1	2.23339	0.104479	1
BP	GO:0070886	positive regulation of calcineurin-NFAT signaling cascade	1	CEACAM1	2.23339	0.104479	1
BP	GO:0106058	positive regulation of calcineurin-mediated signaling	1	CEACAM1	2.23339	0.104479	1
BP	GO:1903039	positive regulation of leukocyte cell-cell adhesion	2	CEACAM1	2.23339	0.104479	1.41421
BP	GO:1903039	positive regulation of leukocyte cell-cell adhesion	2	SELP	2.82483	0.104479	1.41421
BP	GO:1901617	organic hydroxy compound biosynthetic process	2	PLEK	3.53856	0.104479	1.41421
BP	GO:1901617	organic hydroxy compound biosynthetic process	2	HDC	4.66989	0.104479	1.41421
BP	GO:0010544	negative regulation of platelet activation	1	CEACAM1	2.23339	0.104479	1
BP	GO:0010919	regulation of inositol phosphate biosynthetic process	1	PLEK	3.53856	0.104479	1
BP	GO:0034111	negative regulation of homotypic cell-cell adhesion	1	CEACAM1	2.23339	0.104479	1
BP	GO:0044827	modulation by host of viral genome replication	1	CEACAM1	2.23339	0.104479	1
BP	GO:0045779	negative regulation of bone resorption	1	CEACAM1	2.23339	0.104479	1
BP	GO:2001185	regulation of CD8-positive, alpha-beta T cell activation	1	CEACAM1	2.23339	0.104479	1
BP	GO:0002710	negative regulation of T cell mediated immunity	1	CEACAM1	2.23339	0.104479	1
BP	GO:0009074	aromatic amino acid family catabolic process	1	HDC	4.66989	0.104479	1
BP	GO:0030852	regulation of granulocyte differentiation	1	CEACAM1	2.23339	0.104479	1
BP	GO:0043116	negative regulation of vascular permeability	1	CEACAM1	2.23339	0.104479	1
BP	GO:0045953	negative regulation of natural killer cell mediated cytotoxicity	1	CEACAM1	2.23339	0.104479	1
BP	GO:0051023	regulation of immunoglobulin secretion	1	CEACAM1	2.23339	0.104479	1
BP	GO:1901881	positive regulation of protein depolymerization	1	PLEK	3.53856	0.104479	1
BP	GO:0003018	vascular process in circulatory system	2	EDNRB	2.59155	0.104479	1.41421
BP	GO:0003018	vascular process in circulatory system	2	CEACAM1	2.23339	0.104479	1.41421
BP	GO:0043406	positive regulation of MAP kinase activity	2	CEACAM1	2.23339	0.104479	1.41421
BP	GO:0043406	positive regulation of MAP kinase activity	2	PIK3R5	2.00096	0.104479	1.41421
BP	GO:0048863	stem cell differentiation	2	EDNRB	2.59155	0.104479	1.41421
BP	GO:0048863	stem cell differentiation	2	GPM6A	2.06587	0.104479	1.41421
BP	GO:0002716	negative regulation of natural killer cell mediated immunity	1	CEACAM1	2.23339	0.104479	1
BP	GO:0007494	midgut development	1	EDNRB	2.59155	0.104479	1
BP	GO:0008356	asymmetric cell division	1	STRA8	-7.38742	0.104479	-1
BP	GO:0035584	calcium-mediated signaling using intracellular calcium source	1	SELP	2.82483	0.104479	1
BP	GO:0046851	negative regulation of bone remodeling	1	CEACAM1	2.23339	0.104479	1
BP	GO:0048484	enteric nervous system development	1	EDNRB	2.59155	0.104479	1
BP	GO:0098742	cell-cell adhesion via plasma-membrane adhesion molecules	2	CEACAM1	2.23339	0.1077	1.41421
BP	GO:0098742	cell-cell adhesion via plasma-membrane adhesion molecules	2	SELP	2.82483	0.1077	1.41421
BP	GO:1904996	positive regulation of leukocyte adhesion to vascular endothelial cell	1	SELP	2.82483	0.1077	1
BP	GO:0009299	mRNA transcription	1	EREG	4.83429	0.10929	1
BP	GO:0070230	positive regulation of lymphocyte apoptotic process	1	CEACAM1	2.23339	0.10929	1
BP	GO:2000345	regulation of hepatocyte proliferation	1	CEACAM1	2.23339	0.10929	1
BP	GO:0051321	meiotic cell cycle	2	EREG	4.83429	0.10929	0
BP	GO:0051321	meiotic cell cycle	2	STRA8	-7.38742	0.10929	0
BP	GO:0001911	negative regulation of leukocyte mediated cytotoxicity	1	CEACAM1	2.23339	0.109389	1
BP	GO:0002834	regulation of response to tumor cell	1	CEACAM1	2.23339	0.109389	1
BP	GO:0002837	regulation of immune response to tumor cell	1	CEACAM1	2.23339	0.109389	1
BP	GO:0031649	heat generation	1	EDNRB	2.59155	0.109389	1
BP	GO:0090330	regulation of platelet aggregation	1	CEACAM1	2.23339	0.109389	1
BP	GO:0046641	positive regulation of alpha-beta T cell proliferation	1	CEACAM1	2.23339	0.109389	1
BP	GO:0048305	immunoglobulin secretion	1	CEACAM1	2.23339	0.109389	1
BP	GO:0050860	negative regulation of T cell receptor signaling pathway	1	CEACAM1	2.23339	0.109389	1
BP	GO:0032703	negative regulation of interleukin-2 production	1	CEACAM1	2.23339	0.109389	1
BP	GO:0035813	regulation of renal sodium excretion	1	EDNRB	2.59155	0.109389	1
BP	GO:0070633	transepithelial transport	1	EDNRB	2.59155	0.109389	1
BP	GO:0097164	ammonium ion metabolic process	1	HDC	4.66989	0.109389	1
BP	GO:1903306	negative regulation of regulated secretory pathway	1	CEACAM1	2.23339	0.109389	1
BP	GO:0022409	positive regulation of cell-cell adhesion	2	CEACAM1	2.23339	0.109389	1.41421
BP	GO:0022409	positive regulation of cell-cell adhesion	2	SELP	2.82483	0.109389	1.41421
BP	GO:0001818	negative regulation of cytokine production	2	CEACAM1	2.23339	0.109389	1.41421
BP	GO:0001818	negative regulation of cytokine production	2	BANK1	2.52852	0.109389	1.41421
BP	GO:0050730	regulation of peptidyl-tyrosine phosphorylation	2	EREG	4.83429	0.109389	1.41421
BP	GO:0050730	regulation of peptidyl-tyrosine phosphorylation	2	BANK1	2.52852	0.109389	1.41421
BP	GO:0007620	copulation	1	EDNRB	2.59155	0.109389	1
BP	GO:0009713	catechol-containing compound biosynthetic process	1	HDC	4.66989	0.109389	1
BP	GO:0014821	phasic smooth muscle contraction	1	EDNRB	2.59155	0.109389	1
BP	GO:0042423	catecholamine biosynthetic process	1	HDC	4.66989	0.109389	1
BP	GO:0071695	anatomical structure maturation	2	EDNRB	2.59155	0.109389	1.41421
BP	GO:0071695	anatomical structure maturation	2	EREG	4.83429	0.109389	1.41421
BP	GO:0002253	activation of immune response	2	C4A	2.11427	0.109389	1.41421
BP	GO:0002253	activation of immune response	2	CEACAM1	2.23339	0.109389	1.41421
BP	GO:0002418	immune response to tumor cell	1	CEACAM1	2.23339	0.109389	1
BP	GO:0002693	positive regulation of cellular extravasation	1	SELP	2.82483	0.109389	1
BP	GO:0014829	vascular associated smooth muscle contraction	1	EDNRB	2.59155	0.109389	1
BP	GO:0034104	negative regulation of tissue remodeling	1	CEACAM1	2.23339	0.109389	1
BP	GO:0035812	renal sodium excretion	1	EDNRB	2.59155	0.109389	1
BP	GO:1904994	regulation of leukocyte adhesion to vascular endothelial cell	1	SELP	2.82483	0.109389	1
BP	GO:0007176	regulation of epidermal growth factor-activated receptor activity	1	EREG	4.83429	0.111303	1
BP	GO:0030318	melanocyte differentiation	1	EDNRB	2.59155	0.111303	1
BP	GO:0045055	regulated exocytosis	2	PLEK	3.53856	0.111303	1.41421
BP	GO:0045055	regulated exocytosis	2	CEACAM1	2.23339	0.111303	1.41421
BP	GO:0035809	regulation of urine volume	1	EDNRB	2.59155	0.111303	1
BP	GO:0045671	negative regulation of osteoclast differentiation	1	CEACAM1	2.23339	0.111303	1
BP	GO:0015721	bile acid and bile salt transport	1	CEACAM1	2.23339	0.111303	1
BP	GO:0031342	negative regulation of cell killing	1	CEACAM1	2.23339	0.111303	1
BP	GO:0042044	fluid transport	1	EDNRB	2.59155	0.111303	1
BP	GO:0002449	lymphocyte mediated immunity	2	C4A	2.11427	0.111303	1.41421
BP	GO:0002449	lymphocyte mediated immunity	2	CEACAM1	2.23339	0.111303	1.41421
BP	GO:0036037	CD8-positive, alpha-beta T cell activation	1	CEACAM1	2.23339	0.111303	1
BP	GO:0044062	regulation of excretion	1	EDNRB	2.59155	0.111303	1
BP	GO:0050858	negative regulation of antigen receptor-mediated signaling pathway	1	CEACAM1	2.23339	0.111303	1
BP	GO:0050901	leukocyte tethering or rolling	1	SELP	2.82483	0.111303	1
BP	GO:0072574	hepatocyte proliferation	1	CEACAM1	2.23339	0.111303	1
BP	GO:0072575	epithelial cell proliferation involved in liver morphogenesis	1	CEACAM1	2.23339	0.111303	1
BP	GO:0002831	regulation of response to biotic stimulus	2	EREG	4.83429	0.111303	1.41421
BP	GO:0002831	regulation of response to biotic stimulus	2	CEACAM1	2.23339	0.111303	1.41421
BP	GO:0002347	response to tumor cell	1	CEACAM1	2.23339	0.111303	1
BP	GO:0009072	aromatic amino acid family metabolic process	1	HDC	4.66989	0.111303	1
BP	GO:0032692	negative regulation of interleukin-1 production	1	CEACAM1	2.23339	0.111303	1
BP	GO:0032958	inositol phosphate biosynthetic process	1	PLEK	3.53856	0.111303	1
BP	GO:0045742	positive regulation of epidermal growth factor receptor signaling pathway	1	EREG	4.83429	0.111303	1
BP	GO:0045922	negative regulation of fatty acid metabolic process	1	CEACAM1	2.23339	0.111303	1
BP	GO:0051150	regulation of smooth muscle cell differentiation	1	EREG	4.83429	0.111303	1
BP	GO:0002460	adaptive immune response based on somatic recombination of immune receptors built from immunoglobulin superfamily domains	2	C4A	2.11427	0.111303	1.41421
BP	GO:0002460	adaptive immune response based on somatic recombination of immune receptors built from immunoglobulin superfamily domains	2	CEACAM1	2.23339	0.111303	1.41421
BP	GO:0044788	modulation by host of viral process	1	CEACAM1	2.23339	0.111303	1
BP	GO:0045920	negative regulation of exocytosis	1	CEACAM1	2.23339	0.111303	1
BP	GO:0072576	liver morphogenesis	1	CEACAM1	2.23339	0.111303	1
BP	GO:1903037	regulation of leukocyte cell-cell adhesion	2	CEACAM1	2.23339	0.111303	1.41421
BP	GO:1903037	regulation of leukocyte cell-cell adhesion	2	SELP	2.82483	0.111303	1.41421
BP	GO:0006958	complement activation, classical pathway	1	C4A	2.11427	0.111303	1
BP	GO:0010922	positive regulation of phosphatase activity	1	PLEK	3.53856	0.111303	1
BP	GO:0019934	cGMP-mediated signaling	1	EDNRB	2.59155	0.111303	1
BP	GO:0034110	regulation of homotypic cell-cell adhesion	1	CEACAM1	2.23339	0.111303	1
BP	GO:0044319	wound healing, spreading of cells	1	CEACAM1	2.23339	0.111303	1
BP	GO:0051491	positive regulation of filopodium assembly	1	GPM6A	2.06587	0.111303	1
BP	GO:0090505	epiboly involved in wound healing	1	CEACAM1	2.23339	0.111303	1
BP	GO:1901186	positive regulation of ERBB signaling pathway	1	EREG	4.83429	0.111303	1
BP	GO:0043405	regulation of MAP kinase activity	2	CEACAM1	2.23339	0.111838	1.41421
BP	GO:0043405	regulation of MAP kinase activity	2	PIK3R5	2.00096	0.111838	1.41421
BP	GO:0043243	positive regulation of protein-containing complex disassembly	1	PLEK	3.53856	0.111838	1
BP	GO:0090504	epiboly	1	CEACAM1	2.23339	0.111838	1
BP	GO:2000516	positive regulation of CD4-positive, alpha-beta T cell activation	1	CEACAM1	2.23339	0.111838	1
BP	GO:0045765	regulation of angiogenesis	2	EREG	4.83429	0.111838	1.41421
BP	GO:0045765	regulation of angiogenesis	2	CEACAM1	2.23339	0.111838	1.41421
BP	GO:0071902	positive regulation of protein serine/threonine kinase activity	2	CEACAM1	2.23339	0.111838	1.41421
BP	GO:0071902	positive regulation of protein serine/threonine kinase activity	2	PIK3R5	2.00096	0.111838	1.41421
BP	GO:0030728	ovulation	1	EREG	4.83429	0.111838	1
BP	GO:0050869	negative regulation of B cell activation	1	BANK1	2.52852	0.111838	1
BP	GO:2000108	positive regulation of leukocyte apoptotic process	1	CEACAM1	2.23339	0.111838	1
BP	GO:2000273	positive regulation of signaling receptor activity	1	EREG	4.83429	0.111838	1
BP	GO:0002691	regulation of cellular extravasation	1	SELP	2.82483	0.111838	1
BP	GO:0030866	cortical actin cytoskeleton organization	1	PLEK	3.53856	0.111838	1
BP	GO:0046329	negative regulation of JNK cascade	1	CEACAM1	2.23339	0.111838	1
BP	GO:0070528	protein kinase C signaling	1	PLEK	3.53856	0.111838	1
BP	GO:0021700	developmental maturation	2	EDNRB	2.59155	0.111838	1.41421
BP	GO:0021700	developmental maturation	2	EREG	4.83429	0.111838	1.41421
BP	GO:0007281	germ cell development	2	EREG	4.83429	0.111838	0
BP	GO:0007281	germ cell development	2	STRA8	-7.38742	0.111838	0
BP	GO:0007143	female meiotic nuclear division	1	EREG	4.83429	0.111838	1
BP	GO:0045601	regulation of endothelial cell differentiation	1	CEACAM1	2.23339	0.111838	1
BP	GO:0050931	pigment cell differentiation	1	EDNRB	2.59155	0.111838	1
BP	GO:0070884	regulation of calcineurin-NFAT signaling cascade	1	CEACAM1	2.23339	0.111838	1
BP	GO:0110111	negative regulation of animal organ morphogenesis	1	CEACAM1	2.23339	0.111838	1
BP	GO:0106056	regulation of calcineurin-mediated signaling	1	CEACAM1	2.23339	0.114133	1
BP	GO:0046640	regulation of alpha-beta T cell proliferation	1	CEACAM1	2.23339	0.115875	1
BP	GO:0048265	response to pain	1	EDNRB	2.59155	0.115875	1
BP	GO:0030851	granulocyte differentiation	1	CEACAM1	2.23339	0.117584	1
BP	GO:0098801	regulation of renal system process	1	EDNRB	2.59155	0.117584	1
BP	GO:0007157	heterophilic cell-cell adhesion via plasma membrane cell adhesion molecules	1	SELP	2.82483	0.118895	1
BP	GO:0070232	regulation of T cell apoptotic process	1	CEACAM1	2.23339	0.118895	1
BP	GO:0007159	leukocyte cell-cell adhesion	2	CEACAM1	2.23339	0.118895	1.41421
BP	GO:0007159	leukocyte cell-cell adhesion	2	SELP	2.82483	0.118895	1.41421
BP	GO:0046633	alpha-beta T cell proliferation	1	CEACAM1	2.23339	0.118895	1
BP	GO:0048246	macrophage chemotaxis	1	EDNRB	2.59155	0.118895	1
BP	GO:0050856	regulation of T cell receptor signaling pathway	1	CEACAM1	2.23339	0.118895	1
BP	GO:0051898	negative regulation of protein kinase B signaling	1	BANK1	2.52852	0.118895	1
BP	GO:1901342	regulation of vasculature development	2	EREG	4.83429	0.118895	1.41421
BP	GO:1901342	regulation of vasculature development	2	CEACAM1	2.23339	0.118895	1.41421
BP	GO:0006576	cellular biogenic amine metabolic process	1	HDC	4.66989	0.11963	1
BP	GO:0042311	vasodilation	1	EDNRB	2.59155	0.11963	1
BP	GO:0043114	regulation of vascular permeability	1	CEACAM1	2.23339	0.11963	1
BP	GO:0042304	regulation of fatty acid biosynthetic process	1	CEACAM1	2.23339	0.11963	1
BP	GO:0061756	leukocyte adhesion to vascular endothelial cell	1	SELP	2.82483	0.11963	1
BP	GO:0001556	oocyte maturation	1	EREG	4.83429	0.11963	1
BP	GO:0002823	negative regulation of adaptive immune response based on somatic recombination of immune receptors built from immunoglobulin superfamily domains	1	CEACAM1	2.23339	0.11963	1
BP	GO:0030195	negative regulation of blood coagulation	1	CEACAM1	2.23339	0.11963	1
BP	GO:0043029	T cell homeostasis	1	CEACAM1	2.23339	0.11963	1
BP	GO:0043616	keratinocyte proliferation	1	EREG	4.83429	0.11963	1
BP	GO:0050900	leukocyte migration	2	EDNRB	2.59155	0.11963	1.41421
BP	GO:0050900	leukocyte migration	2	SELP	2.82483	0.11963	1.41421
BP	GO:0006904	vesicle docking involved in exocytosis	1	PLEK	3.53856	0.11963	1
BP	GO:0032873	negative regulation of stress-activated MAPK cascade	1	CEACAM1	2.23339	0.11963	1
BP	GO:0033173	calcineurin-NFAT signaling cascade	1	CEACAM1	2.23339	0.11963	1
BP	GO:0046189	phenol-containing compound biosynthetic process	1	HDC	4.66989	0.11963	1
BP	GO:0070303	negative regulation of stress-activated protein kinase signaling cascade	1	CEACAM1	2.23339	0.11963	1
BP	GO:1900047	negative regulation of hemostasis	1	CEACAM1	2.23339	0.11963	1
BP	GO:0062012	regulation of small molecule metabolic process	2	PLEK	3.53856	0.11963	1.41421
BP	GO:0062012	regulation of small molecule metabolic process	2	CEACAM1	2.23339	0.11963	1.41421
BP	GO:0045740	positive regulation of DNA replication	1	EREG	4.83429	0.11963	1
BP	GO:0050819	negative regulation of coagulation	1	CEACAM1	2.23339	0.11963	1
BP	GO:0001914	regulation of T cell mediated cytotoxicity	1	CEACAM1	2.23339	0.11963	1
BP	GO:0002762	negative regulation of myeloid leukocyte differentiation	1	CEACAM1	2.23339	0.11963	1
BP	GO:0006953	acute-phase response	1	EDNRB	2.59155	0.11963	1
BP	GO:0018108	peptidyl-tyrosine phosphorylation	2	EREG	4.83429	0.11963	1.41421
BP	GO:0018108	peptidyl-tyrosine phosphorylation	2	BANK1	2.52852	0.11963	1.41421
BP	GO:0002250	adaptive immune response	2	C4A	2.11427	0.11963	1.41421
BP	GO:0002250	adaptive immune response	2	CEACAM1	2.23339	0.11963	1.41421
BP	GO:0002639	positive regulation of immunoglobulin production	1	CEACAM1	2.23339	0.11963	1
BP	GO:0002707	negative regulation of lymphocyte mediated immunity	1	CEACAM1	2.23339	0.11963	1
BP	GO:0042269	regulation of natural killer cell mediated cytotoxicity	1	CEACAM1	2.23339	0.11963	1
BP	GO:0043277	apoptotic cell clearance	1	C4A	2.11427	0.11963	1
BP	GO:0048066	developmental pigmentation	1	EDNRB	2.59155	0.11963	1
BP	GO:1903429	regulation of cell maturation	1	EDNRB	2.59155	0.11963	1
BP	GO:0018212	peptidyl-tyrosine modification	2	EREG	4.83429	0.11963	1.41421
BP	GO:0018212	peptidyl-tyrosine modification	2	BANK1	2.52852	0.11963	1.41421
BP	GO:0019221	cytokine-mediated signaling pathway	2	EREG	4.83429	0.11963	1.41421
BP	GO:0019221	cytokine-mediated signaling pathway	2	CEACAM1	2.23339	0.11963	1.41421
BP	GO:0050678	regulation of epithelial cell proliferation	2	EDNRB	2.59155	0.11963	1.41421
BP	GO:0050678	regulation of epithelial cell proliferation	2	CEACAM1	2.23339	0.11963	1.41421
BP	GO:0002455	humoral immune response mediated by circulating immunoglobulin	1	C4A	2.11427	0.11963	1
BP	GO:0002820	negative regulation of adaptive immune response	1	CEACAM1	2.23339	0.11963	1
BP	GO:0032715	negative regulation of interleukin-6 production	1	BANK1	2.52852	0.11963	1
BP	GO:0045124	regulation of bone resorption	1	CEACAM1	2.23339	0.11963	1
BP	GO:0097720	calcineurin-mediated signaling	1	CEACAM1	2.23339	0.11963	1
BP	GO:0019216	regulation of lipid metabolic process	2	CEACAM1	2.23339	0.11963	1.41421
BP	GO:0019216	regulation of lipid metabolic process	2	PIK3R5	2.00096	0.11963	1.41421
BP	GO:0002715	regulation of natural killer cell mediated immunity	1	CEACAM1	2.23339	0.11963	1
BP	GO:0007618	mating	1	EDNRB	2.59155	0.11963	1
BP	GO:0010677	negative regulation of cellular carbohydrate metabolic process	1	PLEK	3.53856	0.11963	1
BP	GO:0050850	positive regulation of calcium-mediated signaling	1	CEACAM1	2.23339	0.11963	1
BP	GO:0002443	leukocyte mediated immunity	2	C4A	2.11427	0.11963	1.41421
BP	GO:0002443	leukocyte mediated immunity	2	CEACAM1	2.23339	0.11963	1.41421
BP	GO:0006644	phospholipid metabolic process	2	PLEK	3.53856	0.11963	1.41421
BP	GO:0006644	phospholipid metabolic process	2	PIK3R5	2.00096	0.11963	1.41421
BP	GO:0001974	blood vessel remodeling	1	CEACAM1	2.23339	0.119706	1
BP	GO:0030834	regulation of actin filament depolymerization	1	PLEK	3.53856	0.119706	1
BP	GO:0051489	regulation of filopodium assembly	1	GPM6A	2.06587	0.119706	1
BP	GO:0002673	regulation of acute inflammatory response	1	EDNRB	2.59155	0.12015	1
BP	GO:0017145	stem cell division	1	STRA8	-7.38742	0.12015	-1
BP	GO:0043551	regulation of phosphatidylinositol 3-kinase activity	1	PIK3R5	2.00096	0.12015	1
BP	GO:0051055	negative regulation of lipid biosynthetic process	1	CEACAM1	2.23339	0.12015	1
BP	GO:0006887	exocytosis	2	PLEK	3.53856	0.120185	1.41421
BP	GO:0006887	exocytosis	2	CEACAM1	2.23339	0.120185	1.41421
BP	GO:0042692	muscle cell differentiation	2	EDNRB	2.59155	0.120185	1.41421
BP	GO:0042692	muscle cell differentiation	2	EREG	4.83429	0.120185	1.41421
BP	GO:0006956	complement activation	1	C4A	2.11427	0.120185	1
BP	GO:0048483	autonomic nervous system development	1	EDNRB	2.59155	0.120185	1
BP	GO:1905517	macrophage migration	1	EDNRB	2.59155	0.120185	1
BP	GO:0031529	ruffle organization	1	PLEK	3.53856	0.120185	1
BP	GO:0043300	regulation of leukocyte degranulation	1	CEACAM1	2.23339	0.120185	1
BP	GO:0045071	negative regulation of viral genome replication	1	CEACAM1	2.23339	0.120185	1
BP	GO:0051930	regulation of sensory perception of pain	1	EDNRB	2.59155	0.120185	1
BP	GO:0061098	positive regulation of protein tyrosine kinase activity	1	EREG	4.83429	0.120185	1
BP	GO:1902930	regulation of alcohol biosynthetic process	1	PLEK	3.53856	0.120185	1
BP	GO:0001755	neural crest cell migration	1	EDNRB	2.59155	0.120185	1
BP	GO:0006584	catecholamine metabolic process	1	HDC	4.66989	0.120185	1
BP	GO:0009712	catechol-containing compound metabolic process	1	HDC	4.66989	0.120185	1
BP	GO:0030042	actin filament depolymerization	1	PLEK	3.53856	0.120185	1
BP	GO:0043902	positive regulation of multi-organism process	1	EDNRB	2.59155	0.120185	1
BP	GO:0045912	negative regulation of carbohydrate metabolic process	1	PLEK	3.53856	0.120185	1
BP	GO:0051931	regulation of sensory perception	1	EDNRB	2.59155	0.120185	1
BP	GO:0055078	sodium ion homeostasis	1	EDNRB	2.59155	0.120185	1
BP	GO:0070231	T cell apoptotic process	1	CEACAM1	2.23339	0.120185	1
BP	GO:0030865	cortical cytoskeleton organization	1	PLEK	3.53856	0.120581	1
BP	GO:0035306	positive regulation of dephosphorylation	1	PLEK	3.53856	0.120581	1
BP	GO:0043647	inositol phosphate metabolic process	1	PLEK	3.53856	0.120581	1
BP	GO:0045744	negative regulation of G protein-coupled receptor signaling pathway	1	PLEK	3.53856	0.120581	1
BP	GO:0002011	morphogenesis of an epithelial sheet	1	CEACAM1	2.23339	0.120964	1
BP	GO:0042551	neuron maturation	1	EDNRB	2.59155	0.120964	1
BP	GO:0045824	negative regulation of innate immune response	1	CEACAM1	2.23339	0.120964	1
BP	GO:0048016	inositol phosphate-mediated signaling	1	CEACAM1	2.23339	0.120964	1
BP	GO:0002704	negative regulation of leukocyte mediated immunity	1	CEACAM1	2.23339	0.121723	1
BP	GO:0032663	regulation of interleukin-2 production	1	CEACAM1	2.23339	0.121723	1
BP	GO:0050854	regulation of antigen receptor-mediated signaling pathway	1	CEACAM1	2.23339	0.121723	1
BP	GO:0007588	excretion	1	EDNRB	2.59155	0.122466	1
BP	GO:0042267	natural killer cell mediated cytotoxicity	1	CEACAM1	2.23339	0.122466	1
BP	GO:0046850	regulation of bone remodeling	1	CEACAM1	2.23339	0.122466	1
BP	GO:0022407	regulation of cell-cell adhesion	2	CEACAM1	2.23339	0.122931	1.41421
BP	GO:0022407	regulation of cell-cell adhesion	2	SELP	2.82483	0.122931	1.41421
BP	GO:0001913	T cell mediated cytotoxicity	1	CEACAM1	2.23339	0.123193	1
BP	GO:0043550	regulation of lipid kinase activity	1	PIK3R5	2.00096	0.123193	1
BP	GO:0001667	ameboidal-type cell migration	2	EDNRB	2.59155	0.123523	1.41421
BP	GO:0001667	ameboidal-type cell migration	2	CEACAM1	2.23339	0.123523	1.41421
BP	GO:0034605	cellular response to heat	1	TFEC	3.15634	0.123523	1
BP	GO:0045840	positive regulation of mitotic nuclear division	1	EREG	4.83429	0.123523	1
BP	GO:0048278	vesicle docking	1	PLEK	3.53856	0.123523	1
BP	GO:0006446	regulation of translational initiation	1	BANK1	2.52852	0.123843	1
BP	GO:0046173	polyol biosynthetic process	1	PLEK	3.53856	0.123843	1
BP	GO:0051148	negative regulation of muscle cell differentiation	1	EREG	4.83429	0.123843	1
BP	GO:2000514	regulation of CD4-positive, alpha-beta T cell activation	1	CEACAM1	2.23339	0.123843	1
BP	GO:0022412	cellular process involved in reproduction in multicellular organism	2	EREG	4.83429	0.124236	0
BP	GO:0022412	cellular process involved in reproduction in multicellular organism	2	STRA8	-7.38742	0.124236	0
BP	GO:0002228	natural killer cell mediated immunity	1	CEACAM1	2.23339	0.12453	1
BP	GO:0051851	modulation by host of symbiont process	1	CEACAM1	2.23339	0.12453	1
BP	GO:0043254	regulation of protein-containing complex assembly	2	PLEK	3.53856	0.124711	1.41421
BP	GO:0043254	regulation of protein-containing complex assembly	2	SELP	2.82483	0.124711	1.41421
BP	GO:0045785	positive regulation of cell adhesion	2	CEACAM1	2.23339	0.124711	1.41421
BP	GO:0045785	positive regulation of cell adhesion	2	SELP	2.82483	0.124711	1.41421
BP	GO:0048599	oocyte development	1	EREG	4.83429	0.124948	1
BP	GO:0051047	positive regulation of secretion	2	EDNRB	2.59155	0.124948	1.41421
BP	GO:0051047	positive regulation of secretion	2	CEACAM1	2.23339	0.124948	1.41421
BP	GO:0032233	positive regulation of actin filament bundle assembly	1	PLEK	3.53856	0.125861	1
BP	GO:0046635	positive regulation of alpha-beta T cell activation	1	CEACAM1	2.23339	0.125861	1
BP	GO:0051249	regulation of lymphocyte activation	2	CEACAM1	2.23339	0.126519	1.41421
BP	GO:0051249	regulation of lymphocyte activation	2	BANK1	2.52852	0.126519	1.41421
BP	GO:0046847	filopodium assembly	1	GPM6A	2.06587	0.126519	1
BP	GO:0051301	cell division	2	EREG	4.83429	0.126519	0
BP	GO:0051301	cell division	2	STRA8	-7.38742	0.126519	0
BP	GO:0032623	interleukin-2 production	1	CEACAM1	2.23339	0.127512	1
BP	GO:0061045	negative regulation of wound healing	1	CEACAM1	2.23339	0.127512	1
BP	GO:0009994	oocyte differentiation	1	EREG	4.83429	0.129858	1
BP	GO:0045123	cellular extravasation	1	SELP	2.82483	0.129858	1
BP	GO:0045670	regulation of osteoclast differentiation	1	CEACAM1	2.23339	0.129858	1
BP	GO:0002683	negative regulation of immune system process	2	CEACAM1	2.23339	0.130449	1.41421
BP	GO:0002683	negative regulation of immune system process	2	BANK1	2.52852	0.130449	1.41421
BP	GO:0048146	positive regulation of fibroblast proliferation	1	EREG	4.83429	0.130449	1
BP	GO:0051781	positive regulation of cell division	1	EREG	4.83429	0.130449	1
BP	GO:0009306	protein secretion	2	PLEK	3.53856	0.131029	1.41421
BP	GO:0009306	protein secretion	2	CEACAM1	2.23339	0.131029	1.41421
BP	GO:0022602	ovulation cycle process	1	EREG	4.83429	0.131029	1
BP	GO:0042130	negative regulation of T cell proliferation	1	CEACAM1	2.23339	0.131029	1
BP	GO:0035592	establishment of protein localization to extracellular region	2	PLEK	3.53856	0.131305	1.41421
BP	GO:0035592	establishment of protein localization to extracellular region	2	CEACAM1	2.23339	0.131305	1.41421
BP	GO:0002637	regulation of immunoglobulin production	1	CEACAM1	2.23339	0.131597	1
BP	GO:0014068	positive regulation of phosphatidylinositol 3-kinase signaling	1	SELP	2.82483	0.131597	1
BP	GO:0070228	regulation of lymphocyte apoptotic process	1	CEACAM1	2.23339	0.131968	1
BP	GO:0071300	cellular response to retinoic acid	1	STRA8	-7.38742	0.131968	-1
BP	GO:1903670	regulation of sprouting angiogenesis	1	CEACAM1	2.23339	0.131968	1
BP	GO:0071692	protein localization to extracellular region	2	PLEK	3.53856	0.131968	1.41421
BP	GO:0071692	protein localization to extracellular region	2	CEACAM1	2.23339	0.131968	1.41421
BP	GO:0071900	regulation of protein serine/threonine kinase activity	2	CEACAM1	2.23339	0.131968	1.41421
BP	GO:0071900	regulation of protein serine/threonine kinase activity	2	PIK3R5	2.00096	0.131968	1.41421
BP	GO:0002260	lymphocyte homeostasis	1	CEACAM1	2.23339	0.131968	1
BP	GO:0045453	bone resorption	1	CEACAM1	2.23339	0.131968	1
BP	GO:0140056	organelle localization by membrane tethering	1	PLEK	3.53856	0.131968	1
BP	GO:0007422	peripheral nervous system development	1	EDNRB	2.59155	0.133237	1
BP	GO:0051785	positive regulation of nuclear division	1	EREG	4.83429	0.134498	1
BP	GO:0050766	positive regulation of phagocytosis	1	C4A	2.11427	0.135751	1
BP	GO:0043299	leukocyte degranulation	1	CEACAM1	2.23339	0.136623	1
BP	GO:0044106	cellular amine metabolic process	1	HDC	4.66989	0.136623	1
BP	GO:0014032	neural crest cell development	1	EDNRB	2.59155	0.140302	1
BP	GO:0097755	positive regulation of blood vessel diameter	1	EDNRB	2.59155	0.140302	1
BP	GO:1903901	negative regulation of viral life cycle	1	CEACAM1	2.23339	0.140302	1
BP	GO:0001570	vasculogenesis	1	CEACAM1	2.23339	0.142715	1
BP	GO:1901606	alpha-amino acid catabolic process	1	HDC	4.66989	0.142715	1
BP	GO:0001541	ovarian follicle development	1	EREG	4.83429	0.143525	1
BP	GO:0022406	membrane docking	1	PLEK	3.53856	0.143525	1
BP	GO:0003407	neural retina development	1	GPM6A	2.06587	0.143596	1
BP	GO:0046718	viral entry into host cell	1	CEACAM1	2.23339	0.143596	1
BP	GO:0009308	amine metabolic process	1	HDC	4.66989	0.143596	1
BP	GO:0014031	mesenchymal cell development	1	EDNRB	2.59155	0.143596	1
BP	GO:0034103	regulation of tissue remodeling	1	CEACAM1	2.23339	0.143596	1
BP	GO:0045638	negative regulation of myeloid cell differentiation	1	CEACAM1	2.23339	0.143596	1
BP	GO:0048524	positive regulation of viral process	1	CEACAM1	2.23339	0.143596	1
BP	GO:1903035	negative regulation of response to wounding	1	CEACAM1	2.23339	0.143596	1
BP	GO:0048864	stem cell development	1	EDNRB	2.59155	0.144029	1
BP	GO:1903725	regulation of phospholipid metabolic process	1	PIK3R5	2.00096	0.144029	1
BP	GO:0014033	neural crest cell differentiation	1	EDNRB	2.59155	0.144029	1
BP	GO:0044409	entry into host	1	CEACAM1	2.23339	0.144029	1
BP	GO:0050672	negative regulation of lymphocyte proliferation	1	CEACAM1	2.23339	0.144029	1
BP	GO:0051817	modulation of process of other organism involved in symbiotic interaction	1	CEACAM1	2.23339	0.144029	1
BP	GO:0061097	regulation of protein tyrosine kinase activity	1	EREG	4.83429	0.144029	1
BP	GO:0002709	regulation of T cell mediated immunity	1	CEACAM1	2.23339	0.144421	1
BP	GO:0006885	regulation of pH	1	EDNRB	2.59155	0.144421	1
BP	GO:0032945	negative regulation of mononuclear cell proliferation	1	CEACAM1	2.23339	0.144421	1
BP	GO:0002832	negative regulation of response to biotic stimulus	1	CEACAM1	2.23339	0.145174	1
BP	GO:1901879	regulation of protein depolymerization	1	PLEK	3.53856	0.145174	1
BP	GO:0140029	exocytic process	1	PLEK	3.53856	0.146288	1
BP	GO:0045069	regulation of viral genome replication	1	CEACAM1	2.23339	0.147395	1
BP	GO:0043473	pigmentation	1	EDNRB	2.59155	0.149588	1
BP	GO:0070664	negative regulation of leukocyte proliferation	1	CEACAM1	2.23339	0.149588	1
BP	GO:0051702	interaction with symbiont	1	CEACAM1	2.23339	0.150298	1
BP	GO:0070227	lymphocyte apoptotic process	1	CEACAM1	2.23339	0.150298	1
BP	GO:0007200	phospholipase C-activating G protein-coupled receptor signaling pathway	1	EDNRB	2.59155	0.150999	1
BP	GO:0032652	regulation of interleukin-1 production	1	CEACAM1	2.23339	0.150999	1
BP	GO:0001910	regulation of leukocyte mediated cytotoxicity	1	CEACAM1	2.23339	0.151693	1
BP	GO:0009063	cellular amino acid catabolic process	1	HDC	4.66989	0.151693	1
BP	GO:0019217	regulation of fatty acid metabolic process	1	CEACAM1	2.23339	0.152754	1
BP	GO:0045833	negative regulation of lipid metabolic process	1	CEACAM1	2.23339	0.153809	1
BP	GO:0032755	positive regulation of interleukin-6 production	1	EREG	4.83429	0.154101	1
BP	GO:0035710	CD4-positive, alpha-beta T cell activation	1	CEACAM1	2.23339	0.154101	1
BP	GO:1902106	negative regulation of leukocyte differentiation	1	CEACAM1	2.23339	0.154101	1
BP	GO:0002286	T cell activation involved in immune response	1	CEACAM1	2.23339	0.15514	1
BP	GO:0033555	multicellular organismal response to stress	1	EDNRB	2.59155	0.156441	1
BP	GO:0042102	positive regulation of T cell proliferation	1	CEACAM1	2.23339	0.156441	1
BP	GO:0048477	oogenesis	1	EREG	4.83429	0.156441	1
BP	GO:0048525	negative regulation of viral process	1	CEACAM1	2.23339	0.156441	1
BP	GO:0042310	vasoconstriction	1	EDNRB	2.59155	0.156704	1
BP	GO:0046634	regulation of alpha-beta T cell activation	1	CEACAM1	2.23339	0.156704	1
BP	GO:0050848	regulation of calcium-mediated signaling	1	CEACAM1	2.23339	0.156704	1
BP	GO:0043900	regulation of multi-organism process	1	EDNRB	2.59155	0.156843	1
BP	GO:0030316	osteoclast differentiation	1	CEACAM1	2.23339	0.156843	1
BP	GO:0031532	actin cytoskeleton reorganization	1	PLEK	3.53856	0.156843	1
BP	GO:0032231	regulation of actin filament bundle assembly	1	PLEK	3.53856	0.156843	1
BP	GO:0043255	regulation of carbohydrate biosynthetic process	1	PLEK	3.53856	0.156843	1
BP	GO:2000106	regulation of leukocyte apoptotic process	1	CEACAM1	2.23339	0.156843	1
BP	GO:2000243	positive regulation of reproductive process	1	EDNRB	2.59155	0.156843	1
BP	GO:0032612	interleukin-1 production	1	CEACAM1	2.23339	0.157462	1
BP	GO:0046849	bone remodeling	1	CEACAM1	2.23339	0.157462	1
BP	GO:0002702	positive regulation of production of molecular mediator of immune response	1	CEACAM1	2.23339	0.158074	1
BP	GO:0007229	integrin-mediated signaling pathway	1	PLEK	3.53856	0.158074	1
BP	GO:0001776	leukocyte homeostasis	1	CEACAM1	2.23339	0.15841	1
BP	GO:0045446	endothelial cell differentiation	1	CEACAM1	2.23339	0.15841	1
BP	GO:0035821	modulation of process of other organism	1	CEACAM1	2.23339	0.15841	1
BP	GO:0050764	regulation of phagocytosis	1	C4A	2.11427	0.15841	1
BP	GO:0052126	movement in host environment	1	CEACAM1	2.23339	0.15841	1
BP	GO:0019079	viral genome replication	1	CEACAM1	2.23339	0.15841	1
BP	GO:0048145	regulation of fibroblast proliferation	1	EREG	4.83429	0.15841	1
BP	GO:0048661	positive regulation of smooth muscle cell proliferation	1	EREG	4.83429	0.15841	1
BP	GO:0051897	positive regulation of protein kinase B signaling	1	PIK3R5	2.00096	0.15841	1
BP	GO:0120034	positive regulation of plasma membrane bounded cell projection assembly	1	GPM6A	2.06587	0.15841	1
BP	GO:0006275	regulation of DNA replication	1	EREG	4.83429	0.158636	1
BP	GO:0045089	positive regulation of innate immune response	1	EREG	4.83429	0.158636	1
BP	GO:0097756	negative regulation of blood vessel diameter	1	EDNRB	2.59155	0.158636	1
BP	GO:0019751	polyol metabolic process	1	PLEK	3.53856	0.160513	1
BP	GO:0048144	fibroblast proliferation	1	EREG	4.83429	0.160513	1
BP	GO:0006413	translational initiation	1	BANK1	2.52852	0.161443	1
BP	GO:0042698	ovulation cycle	1	EREG	4.83429	0.162368	1
BP	GO:0006939	smooth muscle contraction	1	EDNRB	2.59155	0.162923	1
BP	GO:0018958	phenol-containing compound metabolic process	1	HDC	4.66989	0.162923	1
BP	GO:0002040	sprouting angiogenesis	1	CEACAM1	2.23339	0.163836	1
BP	GO:0050852	T cell receptor signaling pathway	1	CEACAM1	2.23339	0.164744	1
BP	GO:0031341	regulation of cell killing	1	CEACAM1	2.23339	0.166546	1
BP	GO:0050868	negative regulation of T cell activation	1	CEACAM1	2.23339	0.166546	1
BP	GO:0051261	protein depolymerization	1	PLEK	3.53856	0.167439	1
BP	GO:0002526	acute inflammatory response	1	EDNRB	2.59155	0.167587	1
BP	GO:0003014	renal system process	1	EDNRB	2.59155	0.167587	1
BP	GO:0043244	regulation of protein-containing complex disassembly	1	PLEK	3.53856	0.167587	1
BP	GO:0002377	immunoglobulin production	1	CEACAM1	2.23339	0.170962	1
BP	GO:0001909	leukocyte mediated cytotoxicity	1	CEACAM1	2.23339	0.171456	1
BP	GO:0002456	T cell mediated immunity	1	CEACAM1	2.23339	0.171456	1
BP	GO:0002761	regulation of myeloid leukocyte differentiation	1	CEACAM1	2.23339	0.171944	1
BP	GO:0003158	endothelium development	1	CEACAM1	2.23339	0.171944	1
BP	GO:0008277	regulation of G protein-coupled receptor signaling pathway	1	PLEK	3.53856	0.172801	1
BP	GO:0031623	receptor internalization	1	CEACAM1	2.23339	0.174878	1
BP	GO:0016064	immunoglobulin mediated immune response	1	C4A	2.11427	0.175343	1
BP	GO:1903038	negative regulation of leukocyte cell-cell adhesion	1	CEACAM1	2.23339	0.175343	1
BP	GO:0002698	negative regulation of immune effector process	1	CEACAM1	2.23339	0.177844	1
BP	GO:0009408	response to heat	1	TFEC	3.15634	0.177844	1
BP	GO:0071887	leukocyte apoptotic process	1	CEACAM1	2.23339	0.177844	1
BP	GO:0019724	B cell mediated immunity	1	C4A	2.11427	0.178288	1
BP	GO:0050864	regulation of B cell activation	1	BANK1	2.52852	0.178288	1
BP	GO:0046330	positive regulation of JNK cascade	1	CEACAM1	2.23339	0.179107	1
BP	GO:0017148	negative regulation of translation	1	BANK1	2.52852	0.179921	1
BP	GO:0046165	alcohol biosynthetic process	1	PLEK	3.53856	0.180731	1
BP	GO:0050671	positive regulation of lymphocyte proliferation	1	CEACAM1	2.23339	0.182724	1
BP	GO:0007156	homophilic cell adhesion via plasma membrane adhesion molecules	1	CEACAM1	2.23339	0.183522	1
BP	GO:0032946	positive regulation of mononuclear cell proliferation	1	CEACAM1	2.23339	0.183928	1
BP	GO:0043624	cellular protein complex disassembly	1	PLEK	3.53856	0.183928	1
BP	GO:0008360	regulation of cell shape	1	ARHGAP15	2.12327	0.18433	1
BP	GO:0010565	regulation of cellular ketone metabolic process	1	CEACAM1	2.23339	0.18433	1
BP	GO:0032526	response to retinoic acid	1	STRA8	-7.38742	0.184728	-1
BP	GO:0051701	interaction with host	1	CEACAM1	2.23339	0.184728	1
BP	GO:0006633	fatty acid biosynthetic process	1	CEACAM1	2.23339	0.185506	1
BP	GO:0046488	phosphatidylinositol metabolic process	1	PLEK	3.53856	0.185894	1
BP	GO:1903707	negative regulation of hemopoiesis	1	CEACAM1	2.23339	0.185894	1
BP	GO:0055067	monovalent inorganic cation homeostasis	1	EDNRB	2.59155	0.187816	1
BP	GO:0050680	negative regulation of epithelial cell proliferation	1	CEACAM1	2.23339	0.188577	1
BP	GO:0002244	hematopoietic progenitor cell differentiation	1	PLEK	3.53856	0.188946	1
BP	GO:0008585	female gonad development	1	EREG	4.83429	0.188946	1
BP	GO:0019233	sensory perception of pain	1	EDNRB	2.59155	0.189311	1
BP	GO:1903900	regulation of viral life cycle	1	CEACAM1	2.23339	0.189311	1
BP	GO:0070665	positive regulation of leukocyte proliferation	1	CEACAM1	2.23339	0.191192	1
BP	GO:0002687	positive regulation of leukocyte migration	1	SELP	2.82483	0.191846	1
BP	GO:0002700	regulation of production of molecular mediator of immune response	1	CEACAM1	2.23339	0.191846	1
BP	GO:0034249	negative regulation of cellular amide metabolic process	1	BANK1	2.52852	0.191846	1
BP	GO:0030856	regulation of epithelial cell differentiation	1	CEACAM1	2.23339	0.191846	1
BP	GO:0046545	development of primary female sexual characteristics	1	EREG	4.83429	0.191846	1
BP	GO:0048565	digestive tract development	1	EDNRB	2.59155	0.191846	1
BP	GO:0051302	regulation of cell division	1	EREG	4.83429	0.191846	1
BP	GO:0002833	positive regulation of response to biotic stimulus	1	EREG	4.83429	0.192573	1
BP	GO:0007088	regulation of mitotic nuclear division	1	EREG	4.83429	0.193295	1
BP	GO:0022612	gland morphogenesis	1	CEACAM1	2.23339	0.194014	1
BP	GO:0050777	negative regulation of immune response	1	CEACAM1	2.23339	0.194341	1
BP	GO:0050851	antigen receptor-mediated signaling pathway	1	CEACAM1	2.23339	0.194341	1
BP	GO:0010469	regulation of signaling receptor activity	1	EREG	4.83429	0.195051	1
BP	GO:0046631	alpha-beta T cell activation	1	CEACAM1	2.23339	0.195999	1
BP	GO:0010594	regulation of endothelial cell migration	1	CEACAM1	2.23339	0.195999	1
BP	GO:0010675	regulation of cellular carbohydrate metabolic process	1	PLEK	3.53856	0.195999	1
BP	GO:0045931	positive regulation of mitotic cell cycle	1	EREG	4.83429	0.195999	1
BP	GO:0051017	actin filament bundle assembly	1	PLEK	3.53856	0.195999	1
BP	GO:0051147	regulation of muscle cell differentiation	1	EREG	4.83429	0.195999	1
BP	GO:0007292	female gamete generation	1	EREG	4.83429	0.196692	1
BP	GO:0032874	positive regulation of stress-activated MAPK cascade	1	CEACAM1	2.23339	0.198069	1
BP	GO:0061572	actin filament bundle organization	1	PLEK	3.53856	0.198069	1
BP	GO:0010921	regulation of phosphatase activity	1	PLEK	3.53856	0.199432	1
BP	GO:0070304	positive regulation of stress-activated protein kinase signaling cascade	1	CEACAM1	2.23339	0.199432	1
BP	GO:0055123	digestive system development	1	EDNRB	2.59155	0.201171	1
BP	GO:0048660	regulation of smooth muscle cell proliferation	1	EREG	4.83429	0.20184	1
BP	GO:0043409	negative regulation of MAPK cascade	1	CEACAM1	2.23339	0.203562	1
BP	GO:0042129	regulation of T cell proliferation	1	CEACAM1	2.23339	0.204222	1
BP	GO:0046660	female sex differentiation	1	EREG	4.83429	0.205532	1
BP	GO:0140013	meiotic nuclear division	1	EREG	4.83429	0.205532	1
BP	GO:0048659	smooth muscle cell proliferation	1	EREG	4.83429	0.206181	1
BP	GO:0035296	regulation of tube diameter	1	EDNRB	2.59155	0.207471	1
BP	GO:0097746	regulation of blood vessel diameter	1	EDNRB	2.59155	0.207471	1
BP	GO:0015718	monocarboxylic acid transport	1	CEACAM1	2.23339	0.207714	1
BP	GO:0035150	regulation of tube size	1	EDNRB	2.59155	0.207714	1
BP	GO:0001764	neuron migration	1	GPM6A	2.06587	0.208192	1
BP	GO:0008064	regulation of actin polymerization or depolymerization	1	PLEK	3.53856	0.208192	1
BP	GO:0045766	positive regulation of angiogenesis	1	EREG	4.83429	0.208192	1
BP	GO:0046328	regulation of JNK cascade	1	CEACAM1	2.23339	0.208192	1
BP	GO:0001659	temperature homeostasis	1	EDNRB	2.59155	0.208428	1
BP	GO:0002285	lymphocyte activation involved in immune response	1	CEACAM1	2.23339	0.208428	1
BP	GO:0030832	regulation of actin filament length	1	PLEK	3.53856	0.20866	1
BP	GO:0031644	regulation of nervous system process	1	EDNRB	2.59155	0.20866	1
BP	GO:0002706	regulation of lymphocyte mediated immunity	1	CEACAM1	2.23339	0.20889	1
BP	GO:0002822	regulation of adaptive immune response based on somatic recombination of immune receptors built from immunoglobulin superfamily domains	1	CEACAM1	2.23339	0.20889	1
BP	GO:1901605	alpha-amino acid metabolic process	1	HDC	4.66989	0.210343	1
BP	GO:0022408	negative regulation of cell-cell adhesion	1	CEACAM1	2.23339	0.210343	1
BP	GO:0046890	regulation of lipid biosynthetic process	1	CEACAM1	2.23339	0.210343	1
BP	GO:0051783	regulation of nuclear division	1	EREG	4.83429	0.210343	1
BP	GO:0007416	synapse assembly	1	GPM6A	2.06587	0.210951	1
BP	GO:0120032	regulation of plasma membrane bounded cell projection assembly	1	GPM6A	2.06587	0.213543	1
BP	GO:0002429	immune response-activating cell surface receptor signaling pathway	1	CEACAM1	2.23339	0.213752	1
BP	GO:0002757	immune response-activating signal transduction	1	CEACAM1	2.23339	0.213752	1
BP	GO:0060491	regulation of cell projection assembly	1	GPM6A	2.06587	0.213752	1
BP	GO:0006109	regulation of carbohydrate metabolic process	1	PLEK	3.53856	0.213752	1
BP	GO:0050870	positive regulation of T cell activation	1	CEACAM1	2.23339	0.213752	1
BP	GO:0072330	monocarboxylic acid biosynthetic process	1	CEACAM1	2.23339	0.213752	1
BP	GO:1903531	negative regulation of secretion by cell	1	CEACAM1	2.23339	0.213752	1
BP	GO:0050714	positive regulation of protein secretion	1	CEACAM1	2.23339	0.213755	1
BP	GO:0050792	regulation of viral process	1	CEACAM1	2.23339	0.213755	1
BP	GO:0007254	JNK cascade	1	CEACAM1	2.23339	0.213755	1
BP	GO:0016051	carbohydrate biosynthetic process	1	PLEK	3.53856	0.213755	1
BP	GO:0060041	retina development in camera-type eye	1	GPM6A	2.06587	0.213755	1
BP	GO:0002819	regulation of adaptive immune response	1	CEACAM1	2.23339	0.214334	1
BP	GO:1903046	meiotic cell cycle process	1	EREG	4.83429	0.217793	1
BP	GO:0045216	cell-cell junction organization	1	CEACAM1	2.23339	0.218359	1
BP	GO:1902905	positive regulation of supramolecular fiber organization	1	PLEK	3.53856	0.218699	1
BP	GO:0008217	regulation of blood pressure	1	EDNRB	2.59155	0.218699	1
BP	GO:0035303	regulation of dephosphorylation	1	PLEK	3.53856	0.218699	1
BP	GO:2000027	regulation of animal organ morphogenesis	1	CEACAM1	2.23339	0.218699	1
BP	GO:0048771	tissue remodeling	1	CEACAM1	2.23339	0.219255	1
BP	GO:1903305	regulation of regulated secretory pathway	1	CEACAM1	2.23339	0.219419	1
BP	GO:2000241	regulation of reproductive process	1	EDNRB	2.59155	0.219419	1
BP	GO:0032984	protein-containing complex disassembly	1	PLEK	3.53856	0.220518	1
BP	GO:0043542	endothelial cell migration	1	CEACAM1	2.23339	0.220518	1
BP	GO:0043112	receptor metabolic process	1	CEACAM1	2.23339	0.22098	1
BP	GO:0042098	T cell proliferation	1	CEACAM1	2.23339	0.22098	1
BP	GO:0001906	cell killing	1	CEACAM1	2.23339	0.22098	1
BP	GO:0002768	immune response-regulating cell surface receptor signaling pathway	1	CEACAM1	2.23339	0.22098	1
BP	GO:0008154	actin polymerization or depolymerization	1	PLEK	3.53856	0.22098	1
BP	GO:0097529	myeloid leukocyte migration	1	EDNRB	2.59155	0.22098	1
BP	GO:0043903	regulation of symbiotic process	1	CEACAM1	2.23339	0.221517	1
BP	GO:0002764	immune response-regulating signaling pathway	1	CEACAM1	2.23339	0.223111	1
BP	GO:0030595	leukocyte chemotaxis	1	EDNRB	2.59155	0.223111	1
BP	GO:0045637	regulation of myeloid cell differentiation	1	CEACAM1	2.23339	0.223111	1
BP	GO:0042180	cellular ketone metabolic process	1	CEACAM1	2.23339	0.22455	1
BP	GO:0008361	regulation of cell size	1	PLEK	3.53856	0.225329	1
BP	GO:0048762	mesenchymal cell differentiation	1	EDNRB	2.59155	0.225329	1
BP	GO:0002685	regulation of leukocyte migration	1	SELP	2.82483	0.225329	1
BP	GO:0006469	negative regulation of protein kinase activity	1	CEACAM1	2.23339	0.225329	1
BP	GO:0006909	phagocytosis	1	C4A	2.11427	0.225329	1
BP	GO:0002573	myeloid leukocyte differentiation	1	CEACAM1	2.23339	0.225455	1
BP	GO:0031348	negative regulation of defense response	1	CEACAM1	2.23339	0.225455	1
BP	GO:0019935	cyclic-nucleotide-mediated signaling	1	EDNRB	2.59155	0.226861	1
BP	GO:0051048	negative regulation of secretion	1	CEACAM1	2.23339	0.227367	1
BP	GO:0009266	response to temperature stimulus	1	TFEC	3.15634	0.228761	1
BP	GO:0002440	production of molecular mediator of immune response	1	CEACAM1	2.23339	0.22926	1
BP	GO:0002793	positive regulation of peptide secretion	1	CEACAM1	2.23339	0.230062	1
BP	GO:0051495	positive regulation of cytoskeleton organization	1	PLEK	3.53856	0.230062	1
BP	GO:0032872	regulation of stress-activated MAPK cascade	1	CEACAM1	2.23339	0.230062	1
BP	GO:0006260	DNA replication	1	EREG	4.83429	0.230062	1
BP	GO:0016054	organic acid catabolic process	1	HDC	4.66989	0.230062	1
BP	GO:0046395	carboxylic acid catabolic process	1	HDC	4.66989	0.230062	1
BP	GO:0050670	regulation of lymphocyte proliferation	1	CEACAM1	2.23339	0.230062	1
BP	GO:0010632	regulation of epithelial cell migration	1	CEACAM1	2.23339	0.231032	1
BP	GO:0070302	regulation of stress-activated protein kinase signaling cascade	1	CEACAM1	2.23339	0.231032	1
BP	GO:0032944	regulation of mononuclear cell proliferation	1	CEACAM1	2.23339	0.231514	1
BP	GO:0019058	viral life cycle	1	CEACAM1	2.23339	0.231993	1
BP	GO:0031334	positive regulation of protein-containing complex assembly	1	PLEK	3.53856	0.233333	1
BP	GO:0006898	receptor-mediated endocytosis	1	CEACAM1	2.23339	0.234666	1
BP	GO:0006959	humoral immune response	1	C4A	2.11427	0.235134	1
BP	GO:0033673	negative regulation of kinase activity	1	CEACAM1	2.23339	0.235599	1
BP	GO:0033002	muscle cell proliferation	1	EREG	4.83429	0.236063	1
BP	GO:0032869	cellular response to insulin stimulus	1	CEACAM1	2.23339	0.240773	1
BP	GO:0001889	liver development	1	CEACAM1	2.23339	0.241668	1
BP	GO:0070663	regulation of leukocyte proliferation	1	CEACAM1	2.23339	0.241668	1
BP	GO:0002703	regulation of leukocyte mediated immunity	1	CEACAM1	2.23339	0.243393	1
BP	GO:0061008	hepaticobiliary system development	1	CEACAM1	2.23339	0.243393	1
BP	GO:0051403	stress-activated MAPK cascade	1	CEACAM1	2.23339	0.246338	1
BP	GO:0006520	cellular amino acid metabolic process	1	HDC	4.66989	0.246364	1
BP	GO:0045665	negative regulation of neuron differentiation	1	EDNRB	2.59155	0.246364	1
BP	GO:0090068	positive regulation of cell cycle process	1	EREG	4.83429	0.248448	1
BP	GO:0002699	positive regulation of immune effector process	1	CEACAM1	2.23339	0.248869	1
BP	GO:0140014	mitotic nuclear division	1	EREG	4.83429	0.25135	1
BP	GO:0006650	glycerophospholipid metabolic process	1	PLEK	3.53856	0.25135	1
BP	GO:0042113	B cell activation	1	BANK1	2.52852	0.25135	1
BP	GO:0110053	regulation of actin filament organization	1	PLEK	3.53856	0.25135	1
BP	GO:0017157	regulation of exocytosis	1	CEACAM1	2.23339	0.251759	1
BP	GO:0002366	leukocyte activation involved in immune response	1	CEACAM1	2.23339	0.252166	1
BP	GO:0031098	stress-activated protein kinase signaling cascade	1	CEACAM1	2.23339	0.253382	1
BP	GO:0001894	tissue homeostasis	1	CEACAM1	2.23339	0.254578	1
BP	GO:0002263	cell activation involved in immune response	1	CEACAM1	2.23339	0.254578	1
BP	GO:0050807	regulation of synapse organization	1	GPM6A	2.06587	0.254578	1
BP	GO:0051348	negative regulation of transferase activity	1	CEACAM1	2.23339	0.254974	1
BP	GO:0051251	positive regulation of lymphocyte activation	1	CEACAM1	2.23339	0.255367	1
BP	GO:0010951	negative regulation of endopeptidase activity	1	C4A	2.11427	0.255739	1
BP	GO:0015850	organic hydroxy compound transport	1	CEACAM1	2.23339	0.255739	1
BP	GO:0031349	positive regulation of defense response	1	EREG	4.83429	0.255739	1
BP	GO:0060485	mesenchyme development	1	EDNRB	2.59155	0.25692	1
BP	GO:0010466	negative regulation of peptidase activity	1	C4A	2.11427	0.259674	1
BP	GO:0050803	regulation of synapse structure or activity	1	GPM6A	2.06587	0.260836	1
BP	GO:0007162	negative regulation of cell adhesion	1	CEACAM1	2.23339	0.261993	1
BP	GO:0010631	epithelial cell migration	1	CEACAM1	2.23339	0.266264	1
BP	GO:0090132	epithelium migration	1	CEACAM1	2.23339	0.267398	1
BP	GO:0071222	cellular response to lipopolysaccharide	1	EDNRB	2.59155	0.267751	1
BP	GO:0060326	cell chemotaxis	1	EDNRB	2.59155	0.268103	1
BP	GO:0046394	carboxylic acid biosynthetic process	1	CEACAM1	2.23339	0.269073	1
BP	GO:0044262	cellular carbohydrate metabolic process	1	PLEK	3.53856	0.269073	1
BP	GO:0016053	organic acid biosynthetic process	1	CEACAM1	2.23339	0.269073	1
BP	GO:0046651	lymphocyte proliferation	1	CEACAM1	2.23339	0.269073	1
BP	GO:1902105	regulation of leukocyte differentiation	1	CEACAM1	2.23339	0.269073	1
BP	GO:0090130	tissue migration	1	CEACAM1	2.23339	0.269416	1
BP	GO:0032943	mononuclear cell proliferation	1	CEACAM1	2.23339	0.270518	1
BP	GO:0071219	cellular response to molecule of bacterial origin	1	EDNRB	2.59155	0.272371	1
BP	GO:0006936	muscle contraction	1	EDNRB	2.59155	0.274115	1
BP	GO:0070372	regulation of ERK1 and ERK2 cascade	1	CEACAM1	2.23339	0.274115	1
BP	GO:0070588	calcium ion transmembrane transport	1	GPM6A	2.06587	0.274115	1
BP	GO:0016032	viral process	1	CEACAM1	2.23339	0.27519	1
BP	GO:0008406	gonad development	1	EREG	4.83429	0.276259	1
BP	GO:0050863	regulation of T cell activation	1	CEACAM1	2.23339	0.276578	1
BP	GO:0048872	homeostasis of number of cells	1	CEACAM1	2.23339	0.27912	1
BP	GO:0045137	development of primary sexual characteristics	1	EREG	4.83429	0.279431	1
BP	GO:0070661	leukocyte proliferation	1	CEACAM1	2.23339	0.283417	1
BP	GO:0032868	response to insulin	1	CEACAM1	2.23339	0.285179	1
BP	GO:0070371	ERK1 and ERK2 cascade	1	CEACAM1	2.23339	0.286202	1
BP	GO:0006066	alcohol metabolic process	1	PLEK	3.53856	0.286493	1
BP	GO:0071216	cellular response to biotic stimulus	1	EDNRB	2.59155	0.286783	1
BP	GO:0050768	negative regulation of neurogenesis	1	EDNRB	2.59155	0.287071	1
BP	GO:0043547	positive regulation of GTPase activity	1	ARHGAP15	2.12327	0.288078	1
BP	GO:0002696	positive regulation of leukocyte activation	1	CEACAM1	2.23339	0.289799	1
BP	GO:0044282	small molecule catabolic process	1	HDC	4.66989	0.290078	1
BP	GO:0006417	regulation of translation	1	BANK1	2.52852	0.292497	1
BP	GO:0007204	positive regulation of cytosolic calcium ion concentration	1	EDNRB	2.59155	0.294189	1
BP	GO:0046942	carboxylic acid transport	1	CEACAM1	2.23339	0.295871	1
BP	GO:0015849	organic acid transport	1	CEACAM1	2.23339	0.297798	1
BP	GO:0032956	regulation of actin cytoskeleton organization	1	PLEK	3.53856	0.297798	1
BP	GO:0050708	regulation of protein secretion	1	CEACAM1	2.23339	0.300854	1
BP	GO:0051961	negative regulation of nervous system development	1	EDNRB	2.59155	0.302494	1
BP	GO:0050727	regulation of inflammatory response	1	EDNRB	2.59155	0.302737	1
BP	GO:0045787	positive regulation of cell cycle	1	EREG	4.83429	0.303909	1
BP	GO:0071375	cellular response to peptide hormone stimulus	1	CEACAM1	2.23339	0.303909	1
BP	GO:0046486	glycerolipid metabolic process	1	PLEK	3.53856	0.304835	1
BP	GO:1902903	regulation of supramolecular fiber organization	1	PLEK	3.53856	0.305756	1
BP	GO:0051222	positive regulation of protein transport	1	CEACAM1	2.23339	0.309389	1
BP	GO:0006869	lipid transport	1	CEACAM1	2.23339	0.309389	1
BP	GO:0007548	sex differentiation	1	EREG	4.83429	0.309389	1
BP	GO:0044403	symbiotic process	1	CEACAM1	2.23339	0.309389	1
BP	GO:0032102	negative regulation of response to external stimulus	1	CEACAM1	2.23339	0.309609	1
BP	GO:0022411	cellular component disassembly	1	PLEK	3.53856	0.310719	1
BP	GO:0048511	rhythmic process	1	EREG	4.83429	0.310719	1
BP	GO:0045861	negative regulation of proteolysis	1	C4A	2.11427	0.312274	1
BP	GO:0010721	negative regulation of cell development	1	EDNRB	2.59155	0.314639	1
BP	GO:1903532	positive regulation of secretion by cell	1	CEACAM1	2.23339	0.314639	1
BP	GO:0043010	camera-type eye development	1	GPM6A	2.06587	0.314639	1
BP	GO:0044270	cellular nitrogen compound catabolic process	1	HDC	4.66989	0.314639	1
BP	GO:1904951	positive regulation of establishment of protein localization	1	CEACAM1	2.23339	0.314639	1
BP	GO:0046700	heterocycle catabolic process	1	HDC	4.66989	0.317013	1
BP	GO:0051480	regulation of cytosolic calcium ion concentration	1	EDNRB	2.59155	0.317013	1
BP	GO:0034248	regulation of cellular amide metabolic process	1	BANK1	2.52852	0.317208	1
BP	GO:0006631	fatty acid metabolic process	1	CEACAM1	2.23339	0.320011	1
BP	GO:0032970	regulation of actin filament-based process	1	PLEK	3.53856	0.320568	1
BP	GO:0002791	regulation of peptide secretion	1	CEACAM1	2.23339	0.320568	1
BP	GO:0043087	regulation of GTPase activity	1	ARHGAP15	2.12327	0.320568	1
BP	GO:0019439	aromatic compound catabolic process	1	HDC	4.66989	0.321758	1
BP	GO:0030099	myeloid cell differentiation	1	CEACAM1	2.23339	0.321758	1
BP	GO:1903706	regulation of hemopoiesis	1	CEACAM1	2.23339	0.321758	1
BP	GO:0000280	nuclear division	1	EREG	4.83429	0.321937	1
BP	GO:0032535	regulation of cellular component size	1	PLEK	3.53856	0.324666	1
BP	GO:0001933	negative regulation of protein phosphorylation	1	CEACAM1	2.23339	0.328639	1
BP	GO:0007015	actin filament organization	1	PLEK	3.53856	0.329431	1
BP	GO:0032103	positive regulation of response to external stimulus	1	EREG	4.83429	0.32959	1
BP	GO:0002697	regulation of immune effector process	1	CEACAM1	2.23339	0.329748	1
BP	GO:0034329	cell junction assembly	1	GPM6A	2.06587	0.329905	1
BP	GO:0010876	lipid localization	1	CEACAM1	2.23339	0.330061	1
BP	GO:0003012	muscle system process	1	EDNRB	2.59155	0.332704	1
BP	GO:0001558	regulation of cell growth	1	CEACAM1	2.23339	0.332853	1
BP	GO:0006816	calcium ion transport	1	GPM6A	2.06587	0.334379	1
BP	GO:1901653	cellular response to peptide	1	CEACAM1	2.23339	0.334379	1
BP	GO:0001654	eye development	1	GPM6A	2.06587	0.334522	1
BP	GO:1901361	organic cyclic compound catabolic process	1	HDC	4.66989	0.335889	1
BP	GO:0150063	visual system development	1	GPM6A	2.06587	0.336028	1
BP	GO:0001819	positive regulation of cytokine production	1	EREG	4.83429	0.337516	1
BP	GO:0052548	regulation of endopeptidase activity	1	C4A	2.11427	0.337516	1
BP	GO:0048880	sensory system development	1	GPM6A	2.06587	0.337649	1
BP	GO:0060249	anatomical structure homeostasis	1	CEACAM1	2.23339	0.338988	1
BP	GO:0090407	organophosphate biosynthetic process	1	PLEK	3.53856	0.34152	1
BP	GO:0048285	organelle fission	1	EREG	4.83429	0.345223	1
BP	GO:0042326	negative regulation of phosphorylation	1	CEACAM1	2.23339	0.346524	1
BP	GO:0051346	negative regulation of hydrolase activity	1	C4A	2.11427	0.347816	1
BP	GO:0052547	regulation of peptidase activity	1	C4A	2.11427	0.348512	1
BP	GO:0016311	dephosphorylation	1	PLEK	3.53856	0.352717	1
BP	GO:0031346	positive regulation of cell projection organization	1	GPM6A	2.06587	0.354558	1
BP	GO:0070838	divalent metal ion transport	1	GPM6A	2.06587	0.355227	1

## Sheet: NIC_eKEGG
ID	Description	GeneRatioa	GeneRatiob	BgRatio	BgRatioa	BgRatiob	pvalue	p.adjust	qvalue	geneID	Count	Flodenrichment
rno00340	Histidine metabolism	1	8	25/8902	25	8902	0.0222559	0.178832	0.150595	24443	1	44.51
rno05150	Staphylococcus aureus infection	3	8	96/8902	96	8902	6.54519e-05	0.00196356	0.00165352	303528/24233/25651	3	34.7734
rno05144	Malaria	1	8	55/8902	55	8902	0.04839	0.178832	0.150595	25651	1	20.2318
rno05133	Pertussis	1	8	73/8902	73	8902	0.0637753	0.178832	0.150595	24233	1	15.2432
rno04012	ErbB signaling pathway	1	8	85/8902	85	8902	0.0739108	0.178832	0.150595	59325	1	13.0912
rno04022	cGMP-PKG signaling pathway	2	8	171/8902	171	8902	0.00951934	0.14279	0.120244	50672/497931	2	13.0146
rno04610	Complement and coagulation cascades	1	8	86/8902	86	8902	0.0747511	0.178832	0.150595	24233	1	12.939
rno05210	Colorectal cancer	1	8	89/8902	89	8902	0.0772679	0.178832	0.150595	59325	1	12.5028
rno05171	Coronavirus disease - COVID-19	2	8	318/8902	318	8902	0.0308863	0.178832	0.150595	24233/25651	2	6.99843
rno04151	PI3K-Akt signaling pathway	2	8	345/8902	345	8902	0.0359203	0.178832	0.150595	59325/497931	2	6.45072
