# Supplementary material for: Perinatal Exposure to Nicotine Alters Sperm RNA Profiles in Rats
Source: Front Endocrinol (Lausanne). 2022 May 4;13:893863. doi: 10.3389/fendo.2022.893863 (PMC9114732; doi:10.3389/fendo.2022.893863)
Supplement: Supplementary file 8 [file DataSheet_8.xlsx]

## Sheet: NIC_Control_fdrtool
baseMean	log2FoldChange	lfcSE	stat	pvalue	padj	id	pval	qval	lfdr	statistic	param.cutoff	param.N.cens	param.eta0	param.eta0.SE	param.sd	param.sd.SE
18407	2.24438	0.343574	6.53246	6.46975e-11	6.6729e-07	piR-rno-62902	1.42755e-09	1.437e-05	0.000131779	normal	2.69156	9939	0.975979	0.00186669	1.07933	0.00934324
236.274	2.8352	0.463517	6.11672	9.55213e-10	4.92604e-06	rno-miR-293-5p:MIMAT0012847	1.45187e-08	7.30743e-05	0.000162199	normal	2.69156	9939	0.975979	0.00186669	1.07933	0.00934324
2747.24	2.26414	0.380773	5.94617	2.74485e-09	9.43679e-06	rno-miR-192-5p:MIMAT0000867	3.60582e-08	0.000108779	0.000162199	normal	2.69156	9939	0.975979	0.00186669	1.07933	0.00934324
6089.99	2.29181	0.388663	5.89666	3.70942e-09	9.56473e-06	rno-miR-340-5p:MIMAT0004650	4.6745e-08	0.000117637	0.00293209	normal	2.69156	9939	0.975979	0.00186669	1.07933	0.00934324
470.593	2.01093	0.365642	5.49971	3.8041e-08	7.84711e-05	rno-let-7a-1-3p:MIMAT0017085	3.47825e-07	0.000695578	0.00293209	normal	2.69156	9939	0.975979	0.00186669	1.07933	0.00934324
442.121	1.954	0.371832	5.25506	1.47975e-07	0.000240994	rno-let-7c-2-3p:MIMAT0017088	1.12262e-06	0.00146882	0.00293209	normal	2.69156	9939	0.975979	0.00186669	1.07933	0.00934324
43.6886	2.29678	0.440135	5.21835	1.80528e-07	0.000240994	piR-rno-63172	1.33272e-06	0.00159425	0.00293209	normal	2.69156	9939	0.975979	0.00186669	1.07933	0.00934324
983.017	1.91832	0.368066	5.21189	1.86925e-07	0.000240994	piR-rno-41402	1.37337e-06	0.00161608	0.00293209	normal	2.69156	9939	0.975979	0.00186669	1.07933	0.00934324
2941.58	2.30846	0.445174	5.18552	2.1541e-07	0.00024686	piR-rno-62978	1.55216e-06	0.00170418	0.00293209	normal	2.69156	9939	0.975979	0.00186669	1.07933	0.00934324
5183.28	1.68829	0.329061	5.13064	2.88766e-07	0.000284447	rno-miR-743b-3p:MIMAT0005280	1.99878e-06	0.00188011	0.00293209	normal	2.69156	9939	0.975979	0.00186669	1.07933	0.00934324
4561.92	1.80354	0.352162	5.12134	3.03366e-07	0.000284447	piR-rno-2925	2.0857e-06	0.00190865	0.00723274	normal	2.69156	9939	0.975979	0.00186669	1.07933	0.00934324
1037.52	1.87011	0.371762	5.03038	4.89514e-07	0.000420737	piR-rno-63001	3.15199e-06	0.00254155	0.00723274	normal	2.69156	9939	0.975979	0.00186669	1.07933	0.00934324
100.233	1.95226	0.39068	4.99708	5.82056e-07	0.000461794	rno-let-7f-2-3p:MIMAT0017090	3.66009e-06	0.00279303	0.00723274	normal	2.69156	9939	0.975979	0.00186669	1.07933	0.00934324
2691.78	2.58461	0.522578	4.94589	7.57983e-07	0.000558417	piR-rno-62740	4.59722e-06	0.0031925	0.00723274	normal	2.69156	9939	0.975979	0.00186669	1.07933	0.00934324
45.0555	2.19912	0.446184	4.92873	8.27651e-07	0.000569093	rno-miR-215:MIMAT0003118	4.95976e-06	0.00332841	0.0108286	normal	2.69156	9939	0.975979	0.00186669	1.07933	0.00934324
5499.42	1.69033	0.347797	4.8601	1.17325e-06	0.000756309	piR-rno-4602	6.70334e-06	0.00405981	0.0108286	normal	2.69156	9939	0.975979	0.00186669	1.07933	0.00934324
45.1114	2.27407	0.475713	4.78035	1.74993e-06	0.00101165	rno-miR-32-5p:MIMAT0000811	9.46692e-06	0.00496598	0.0108286	normal	2.69156	9939	0.975979	0.00186669	1.07933	0.00934324
4615.95	1.83134	0.384167	4.76704	1.86949e-06	0.00101165	piR-rno-63078	1.00229e-05	0.00511974	0.0108286	normal	2.69156	9939	0.975979	0.00186669	1.07933	0.00934324
4630.36	1.83381	0.385411	4.75807	1.95456e-06	0.00101165	rno-miR-101b-3p:MIMAT0000615	1.04156e-05	0.00522356	0.0108286	normal	2.69156	9939	0.975979	0.00186669	1.07933	0.00934324
113.488	1.83716	0.386174	4.75733	1.96169e-06	0.00101165	rno-miR-17-2-3p:MIMAT0017295	1.04484e-05	0.00523206	0.0108286	normal	2.69156	9939	0.975979	0.00186669	1.07933	0.00934324
43.6825	2.2218	0.469069	4.73662	2.17316e-06	0.00106733	rno-miR-708-3p:MIMAT0005332	1.14142e-05	0.00547132	0.0140079	normal	2.69156	9939	0.975979	0.00186669	1.07933	0.00934324
4663.52	1.83041	0.39052	4.68711	2.77085e-06	0.00129903	piR-rno-63040	1.40792e-05	0.00618476	0.0140079	normal	2.69156	9939	0.975979	0.00186669	1.07933	0.00934324
25.8802	2.41692	0.51673	4.67734	2.90617e-06	0.00130323	rno-miR-202-5p:MIMAT0012822	1.46711e-05	0.00632733	0.0140079	normal	2.69156	9939	0.975979	0.00186669	1.07933	0.00934324
83.4335	2.15009	0.461526	4.65864	3.18303e-06	0.00136791	piR-rno-40716	1.58707e-05	0.0066009	0.0140079	normal	2.69156	9939	0.975979	0.00186669	1.07933	0.00934324
1455.49	1.7171	0.369866	4.6425	3.44211e-06	0.00142008	rno-miR-19a-3p:MIMAT0000789	1.69805e-05	0.00683718	0.0209512	normal	2.69156	9939	0.975979	0.00186669	1.07933	0.00934324
1962.37	2.42033	0.524474	4.61478	3.93511e-06	0.00156103	piR-rno-62736	1.90618e-05	0.00738002	0.0263364	normal	2.69156	9939	0.975979	0.00186669	1.07933	0.00934324
174.724	1.61619	0.354066	4.56467	5.00285e-06	0.00191109	piR-rno-32396	2.34548e-05	0.00852996	0.0263364	normal	2.69156	9939	0.975979	0.00186669	1.07933	0.00934324
344.192	1.68107	0.369713	4.54697	5.44244e-06	0.00200476	rno-miR-499-5p:MIMAT0003381	2.5225e-05	0.00895485	0.0263364	normal	2.69156	9939	0.975979	0.00186669	1.07933	0.00934324
543.858	1.74656	0.387067	4.51229	6.41325e-06	0.00224519	piR-rno-30243	2.90683e-05	0.00981096	0.0263364	normal	2.69156	9939	0.975979	0.00186669	1.07933	0.00934324
65.1586	1.87515	0.415919	4.50844	6.53052e-06	0.00224519	piR-rno-34398	2.9527e-05	0.00990753	0.027942	normal	2.69156	9939	0.975979	0.00186669	1.07933	0.00934324
47.0812	1.88042	0.420953	4.46706	7.93023e-06	0.00263846	rno-miR-335:MIMAT0000575	3.49216e-05	0.0110047	0.027942	normal	2.69156	9939	0.975979	0.00186669	1.07933	0.00934324
47.9501	2.28482	0.515334	4.43366	9.26446e-06	0.00298605	piR-rno-60634	3.99442e-05	0.0119127	0.027942	normal	2.69156	9939	0.975979	0.00186669	1.07933	0.00934324
33.1818	2.05773	0.465285	4.4225	9.7564e-06	0.00304932	piR-rno-62959	4.17707e-05	0.0122192	0.027942	normal	2.69156	9939	0.975979	0.00186669	1.07933	0.00934324
430.883	1.9347	0.438904	4.40803	1.04318e-05	0.0031645	piR-rno-63082	4.42581e-05	0.0126183	0.027942	normal	2.69156	9939	0.975979	0.00186669	1.07933	0.00934324
187038	1.94623	0.442856	4.39472	1.10916e-05	0.00326852	piR-rno-63173	4.66673e-05	0.0129859	0.027942	normal	2.69156	9939	0.975979	0.00186669	1.07933	0.00934324
197.827	1.64618	0.377344	4.36255	1.28556e-05	0.00368313	piR-rno-12526	5.3017e-05	0.0138754	0.027942	normal	2.69156	9939	0.975979	0.00186669	1.07933	0.00934324
79.2751	-2.29409	0.526979	-4.35329	1.34108e-05	0.00370093	ENSRNOT00000079136.1	5.49904e-05	0.0141307	0.027942	normal	2.69156	9939	0.975979	0.00186669	1.07933	0.00934324
445.847	1.58236	0.363992	4.34722	1.37872e-05	0.00370093	piR-rno-41749	5.63218e-05	0.0142978	0.027942	normal	2.69156	9939	0.975979	0.00186669	1.07933	0.00934324
179753	1.86671	0.430161	4.33956	1.42768e-05	0.00370093	piR-rno-62944	5.80467e-05	0.0145083	0.027942	normal	2.69156	9939	0.975979	0.00186669	1.07933	0.00934324
114.366	2.33359	0.537893	4.33839	1.4353e-05	0.00370093	rno-miR-598-3p:MIMAT0005325	5.83144e-05	0.0145404	0.027942	normal	2.69156	9939	0.975979	0.00186669	1.07933	0.00934324
80620.1	1.49745	0.345761	4.33088	1.48515e-05	0.00373606	rno-miR-7a-5p:MIMAT0000606	6.0061e-05	0.0147461	0.0429636	normal	2.69156	9939	0.975979	0.00186669	1.07933	0.00934324
905.981	1.61473	0.375696	4.29797	1.72368e-05	0.00423287	piR-rno-36566	6.83143e-05	0.016017	0.0429636	normal	2.69156	9939	0.975979	0.00186669	1.07933	0.00934324
898.718	1.5467	0.36051	4.29031	1.78424e-05	0.00427969	rno-miR-881-3p:MIMAT0005289	7.03842e-05	0.016318	0.0429636	normal	2.69156	9939	0.975979	0.00186669	1.07933	0.00934324
1077.23	1.64934	0.38659	4.26638	1.98667e-05	0.00465693	rno-miR-532-5p:MIMAT0005322	7.72369e-05	0.0172681	0.0429636	normal	2.69156	9939	0.975979	0.00186669	1.07933	0.00934324
3010.83	1.76477	0.414514	4.25744	2.06777e-05	0.00473341	piR-rno-62993	7.99556e-05	0.0176266	0.0429636	normal	2.69156	9939	0.975979	0.00186669	1.07933	0.00934324
39.0514	1.98432	0.466591	4.25281	2.11108e-05	0.00473341	rno-miR-466b-4-3p:MIMAT0037262	8.14014e-05	0.0178132	0.0842171	normal	2.69156	9939	0.975979	0.00186669	1.07933	0.00934324
130.822	-2.28091	0.54124	-4.21422	2.5064e-05	0.00550022	ENSRNOT00000087484.1	9.44251e-05	0.0199868	0.0842171	normal	2.69156	9939	0.975979	0.00186669	1.07933	0.00934324
56.5402	1.91529	0.45825	4.17958	2.92052e-05	0.00627547	piR-rno-3768	0.000107774	0.0220718	0.0842171	normal	2.69156	9939	0.975979	0.00186669	1.07933	0.00934324
57.5371	2.00856	0.483194	4.15685	3.22672e-05	0.00679193	rno-miR-880-3p:MIMAT0005288	0.000117479	0.0235047	0.0842171	normal	2.69156	9939	0.975979	0.00186669	1.07933	0.00934324
266.63	1.60172	0.386456	4.14463	3.40363e-05	0.007021	rno-miR-471-5p:MIMAT0005318	0.000123029	0.0242947	0.0842171	normal	2.69156	9939	0.975979	0.00186669	1.07933	0.00934324
746.417	1.59961	0.387441	4.12867	3.64874e-05	0.00729761	piR-rno-10559	0.000130655	0.0253475	0.0842171	normal	2.69156	9939	0.975979	0.00186669	1.07933	0.00934324
398.3	2.16871	0.525524	4.12675	3.67923e-05	0.00729761	piR-rno-62735	0.000131599	0.0254752	0.0997213	normal	2.69156	9939	0.975979	0.00186669	1.07933	0.00934324
1891.37	1.48202	0.361944	4.0946	4.2289e-05	0.00822961	rno-miR-26b-5p:MIMAT0000797	0.000148442	0.0278259	0.0997213	normal	2.69156	9939	0.975979	0.00186669	1.07933	0.00934324
28.8414	-2.848	0.700539	-4.06545	4.79408e-05	0.00915669	ENSRNOT00000081419.1	0.000165455	0.0300539	0.0997213	normal	2.69156	9939	0.975979	0.00186669	1.07933	0.00934324
2842.69	1.61362	0.398512	4.0491	5.14153e-05	0.00964177	rno-miR-148b-3p:MIMAT0000579	0.000175779	0.0313398	0.0997213	normal	2.69156	9939	0.975979	0.00186669	1.07933	0.00934324
62.0638	1.97991	0.490784	4.03418	5.4793e-05	0.0100917	piR-rno-14481	0.000185726	0.0325347	0.0997213	normal	2.69156	9939	0.975979	0.00186669	1.07933	0.00934324
68.0254	1.74731	0.434611	4.02041	5.80979e-05	0.0105127	rno-miR-301a-5p:MIMAT0017026	0.00019538	0.033655	0.0997213	normal	2.69156	9939	0.975979	0.00186669	1.07933	0.00934324
63.0607	1.66185	0.413783	4.01623	5.91373e-05	0.0105162	piR-rno-37213	0.0001984	0.0339979	0.0997213	normal	2.69156	9939	0.975979	0.00186669	1.07933	0.00934324
3059.57	1.64955	0.413402	3.99019	6.60208e-05	0.0115413	piR-rno-63160	0.000218231	0.0361638	0.0997213	normal	2.69156	9939	0.975979	0.00186669	1.07933	0.00934324
306.239	1.51645	0.381576	3.97419	7.06198e-05	0.0121396	piR-rno-3465	0.000231325	0.0375173	0.0997213	normal	2.69156	9939	0.975979	0.00186669	1.07933	0.00934324
869.479	1.61104	0.405991	3.96816	7.24302e-05	0.0122466	piR-rno-63098	0.000236447	0.0380312	0.0997213	normal	2.69156	9939	0.975979	0.00186669	1.07933	0.00934324
366.677	1.6831	0.424831	3.96182	7.43802e-05	0.0123602	piR-rno-63008	0.000241946	0.0385735	0.0997213	normal	2.69156	9939	0.975979	0.00186669	1.07933	0.00934324
40275.3	1.74307	0.440362	3.95826	7.54985e-05	0.0123602	rno-miR-148a-3p:MIMAT0035725	0.000245091	0.0388794	0.0997213	normal	2.69156	9939	0.975979	0.00186669	1.07933	0.00934324
242.901	1.66089	0.421318	3.94213	8.07625e-05	0.0128478	piR-rno-14368	0.000259811	0.0402715	0.0997213	normal	2.69156	9939	0.975979	0.00186669	1.07933	0.00934324
156.765	1.53528	0.389515	3.94152	8.09683e-05	0.0128478	rno-miR-883-3p:MIMAT0005290	0.000260384	0.0403244	0.0998872	normal	2.69156	9939	0.975979	0.00186669	1.07933	0.00934324
873.05	1.54464	0.393974	3.92066	8.8308e-05	0.0138001	piR-rno-63099	0.00028069	0.0421424	0.0998872	normal	2.69156	9939	0.975979	0.00186669	1.07933	0.00934324
74.9656	1.74985	0.449197	3.89551	9.79932e-05	0.0150064	rno-miR-30d-3p:MIMAT0004722	0.000307145	0.0443507	0.0998872	normal	2.69156	9939	0.975979	0.00186669	1.07933	0.00934324
2581.57	1.41126	0.362494	3.89318	9.89368e-05	0.0150064	piR-rno-7894	0.000309703	0.0445553	0.0998872	normal	2.69156	9939	0.975979	0.00186669	1.07933	0.00934324
1150.66	1.61307	0.415385	3.88331	0.000103045	0.015322	piR-rno-62905	0.000320804	0.0454261	0.0998872	normal	2.69156	9939	0.975979	0.00186669	1.07933	0.00934324
380.407	-1.78848	0.460819	-3.88109	0.000103989	0.015322	ENSRNOT00000052103.3	0.000323346	0.0456216	0.0998872	normal	2.69156	9939	0.975979	0.00186669	1.07933	0.00934324
64.0238	1.85115	0.477999	3.87272	0.00010763	0.0156351	piR-rno-20433	0.000333121	0.0463607	0.0998872	normal	2.69156	9939	0.975979	0.00186669	1.07933	0.00934324
1043.59	1.45126	0.376086	3.85885	0.000113922	0.0163193	piR-rno-3823	0.000349914	0.0475844	0.0998872	normal	2.69156	9939	0.975979	0.00186669	1.07933	0.00934324
27.7244	-2.80019	0.726779	-3.85288	0.000116738	0.0164936	ENSRNOT00000091251.1	0.000357389	0.0481113	0.0998872	normal	2.69156	9939	0.975979	0.00186669	1.07933	0.00934324
44.9518	2.56938	0.6693	3.83892	0.000123579	0.0172242	piR-rno-63097	0.00037545	0.0493416	0.0998872	normal	2.69156	9939	0.975979	0.00186669	1.07933	0.00934324
33.9822	-2.06319	0.537907	-3.83558	0.000125267	0.0172268	piR-rno-51093	0.000379886	0.049635	0.0998872	normal	2.69156	9939	0.975979	0.00186669	1.07933	0.00934324
1770.77	2.08483	0.545497	3.82188	0.000132438	0.0179732	rno-miR-1b:MIMAT0037263	0.000398641	0.0508382	0.0998872	normal	2.69156	9939	0.975979	0.00186669	1.07933	0.00934324
1783.44	1.35656	0.356041	3.81013	0.000138896	0.018123	rno-miR-7b:MIMAT0000780	0.000415416	0.0518667	0.0998872	normal	2.69156	9939	0.975979	0.00186669	1.07933	0.00934324
23.531	-2.07002	0.543523	-3.80853	0.000139797	0.018123	piR-rno-13353	0.000417747	0.0520062	0.0998872	normal	2.69156	9939	0.975979	0.00186669	1.07933	0.00934324
1508.28	1.40567	0.369092	3.80845	0.000139841	0.018123	piR-rno-63118	0.000417863	0.0520131	0.0998872	normal	2.69156	9939	0.975979	0.00186669	1.07933	0.00934324
96.5761	1.73746	0.456366	3.80716	0.00014057	0.018123	rno-miR-3559-5p:MIMAT0017827	0.000419747	0.0521253	0.0998872	normal	2.69156	9939	0.975979	0.00186669	1.07933	0.00934324
22.894	2.04253	0.538264	3.79466	0.000147846	0.0188257	piR-rno-17941	0.000438493	0.053213	0.0998872	normal	2.69156	9939	0.975979	0.00186669	1.07933	0.00934324
59.5104	-2.19445	0.579766	-3.78507	0.000153668	0.0191524	piR-rno-40536	0.000453405	0.0540436	0.0998872	normal	2.69156	9939	0.975979	0.00186669	1.07933	0.00934324
23.2281	2.02716	0.536169	3.78081	0.000156316	0.0191524	piR-rno-14590	0.000460163	0.0544103	0.0998872	normal	2.69156	9939	0.975979	0.00186669	1.07933	0.00934324
97.7765	1.77369	0.469424	3.77844	0.000157815	0.0191524	piR-rno-62891	0.000463981	0.0546149	0.0998872	normal	2.69156	9939	0.975979	0.00186669	1.07933	0.00934324
47.0486	1.60899	0.425922	3.77765	0.000158313	0.0191524	piR-rno-23276	0.000465249	0.0546825	0.0998872	normal	2.69156	9939	0.975979	0.00186669	1.07933	0.00934324
54.046	1.663	0.440473	3.77549	0.000159696	0.0191524	piR-rno-20200	0.000468766	0.0548688	0.136044	normal	2.69156	9939	0.975979	0.00186669	1.07933	0.00934324
409.895	1.23812	0.328997	3.76331	0.000167679	0.0198786	piR-rno-21165	0.000488989	0.056257	0.136044	normal	2.69156	9939	0.975979	0.00186669	1.07933	0.00934324
26.5602	2.03433	0.542084	3.75279	0.000174877	0.0204964	piR-rno-29689	0.000507115	0.0574616	0.136044	normal	2.69156	9939	0.975979	0.00186669	1.07933	0.00934324
1036.46	1.49081	0.397987	3.74586	0.000179776	0.0207596	piR-rno-62999	0.000519394	0.0582571	0.136044	normal	2.69156	9939	0.975979	0.00186669	1.07933	0.00934324
375.271	1.52636	0.407687	3.74395	0.000181149	0.0207596	rno-miR-363-3p:MIMAT0003210	0.000522826	0.0584766	0.186925	normal	2.69156	9939	0.975979	0.00186669	1.07933	0.00934324
271.705	1.51023	0.405693	3.7226	0.00019718	0.0223485	piR-rno-63170	0.000562664	0.0614672	0.186925	normal	2.69156	9939	0.975979	0.00186669	1.07933	0.00934324
24.0166	1.91357	0.515032	3.71543	0.000202856	0.0227419	piR-rno-17332	0.000576666	0.0624855	0.186925	normal	2.69156	9939	0.975979	0.00186669	1.07933	0.00934324
48.6644	1.7476	0.47354	3.69051	0.000223809	0.0246887	piR-rno-2550	0.00062791	0.0660753	0.186925	normal	2.69156	9939	0.975979	0.00186669	1.07933	0.00934324
59.896	1.80621	0.489601	3.68915	0.000225008	0.0246887	piR-rno-37914	0.000630824	0.0662732	0.186925	normal	2.69156	9939	0.975979	0.00186669	1.07933	0.00934324
1426.4	1.78477	0.484336	3.68497	0.000228729	0.0248327	piR-rno-62934	0.000639848	0.066882	0.186925	normal	2.69156	9939	0.975979	0.00186669	1.07933	0.00934324
95.3197	-1.77719	0.483148	-3.67834	0.000234753	0.0252213	ENSRNOT00000052720.3	0.000654421	0.0678524	0.186925	normal	2.69156	9939	0.975979	0.00186669	1.07933	0.00934324
54.8747	1.4921	0.406036	3.67479	0.000238048	0.0253116	piR-rno-34049	0.000662368	0.068375	0.186925	normal	2.69156	9939	0.975979	0.00186669	1.07933	0.00934324
38633.9	1.29008	0.352084	3.66412	0.000248188	0.0261205	piR-rno-41258	0.000686739	0.0699493	0.186925	normal	2.69156	9939	0.975979	0.00186669	1.07933	0.00934324
194.607	1.5846	0.433023	3.65938	0.000252823	0.0263396	rno-miR-1843a-5p:MIMAT0024847	0.000697836	0.0706524	0.186925	normal	2.69156	9939	0.975979	0.00186669	1.07933	0.00934324
2002.84	1.65303	0.453069	3.64852	0.000263758	0.027204	piR-rno-39160	0.000723907	0.0722714	0.186925	normal	2.69156	9939	0.975979	0.00186669	1.07933	0.00934324
261.7	1.34263	0.369119	3.6374	0.000275406	0.028117	rno-miR-191a-3p:MIMAT0017146	0.00075152	0.0739378	0.186925	normal	2.69156	9939	0.975979	0.00186669	1.07933	0.00934324
85.4861	1.39879	0.385042	3.63281	0.000280347	0.028117	piR-rno-42062	0.000763187	0.0746274	0.186925	normal	2.69156	9939	0.975979	0.00186669	1.07933	0.00934324
1742.69	1.60172	0.440954	3.63241	0.000280789	0.028117	rno-miR-101a-3p:MIMAT0000823	0.000764229	0.0746886	0.198541	normal	2.69156	9939	0.975979	0.00186669	1.07933	0.00934324
6578.59	1.70692	0.4709	3.62481	0.00028917	0.0286779	piR-rno-48177	0.000783953	0.0758794	0.217841	normal	2.69156	9939	0.975979	0.00186669	1.07933	0.00934324
159.914	1.50357	0.417716	3.59951	0.00031882	0.0313172	piR-rno-2041	0.000853137	0.0801132	0.217841	normal	2.69156	9939	0.975979	0.00186669	1.07933	0.00934324
105.405	1.36001	0.378093	3.59702	0.000321881	0.0313196	piR-rno-40408	0.000860228	0.0805329	0.217841	normal	2.69156	9939	0.975979	0.00186669	1.07933	0.00934324
94.3172	1.61725	0.450455	3.59025	0.000330363	0.0318445	piR-rno-60907	0.000879837	0.0816803	0.217841	normal	2.69156	9939	0.975979	0.00186669	1.07933	0.00934324
1762.94	1.5888	0.443454	3.58279	0.000339938	0.0324641	piR-rno-63007	0.00090189	0.0829481	0.217841	normal	2.69156	9939	0.975979	0.00186669	1.07933	0.00934324
82.0174	1.70507	0.476436	3.57881	0.00034516	0.0326604	piR-rno-19251	0.000913883	0.0836276	0.217841	normal	2.69156	9939	0.975979	0.00186669	1.07933	0.00934324
112.162	1.5304	0.428191	3.57411	0.000351427	0.0329511	piR-rno-54023	0.000928243	0.0844324	0.217841	normal	2.69156	9939	0.975979	0.00186669	1.07933	0.00934324
1099.2	1.41378	0.396478	3.56586	0.000362671	0.0335256	rno-miR-146b-5p:MIMAT0005595	0.000953925	0.0858478	0.217841	normal	2.69156	9939	0.975979	0.00186669	1.07933	0.00934324
72.8617	1.57259	0.441137	3.56486	0.000364055	0.0335256	piR-rno-36832	0.000957079	0.0860196	0.232344	normal	2.69156	9939	0.975979	0.00186669	1.07933	0.00934324
1746.93	1.57224	0.442383	3.55403	0.000379383	0.0346279	piR-rno-63141	0.000991901	0.0879644	0.232344	normal	2.69156	9939	0.975979	0.00186669	1.07933	0.00934324
2040.69	1.64798	0.464154	3.55051	0.000384486	0.0347859	rno-miR-743b-5p:MIMAT0017288	0.00100345	0.0885983	0.232344	normal	2.69156	9939	0.975979	0.00186669	1.07933	0.00934324
42.0819	1.59609	0.450913	3.53968	0.000400606	0.0359292	piR-rno-4816	0.00103981	0.0905573	0.232344	normal	2.69156	9939	0.975979	0.00186669	1.07933	0.00934324
39894.4	1.51603	0.429374	3.53079	0.00041432	0.0368388	piR-rno-62936	0.00107059	0.0921746	0.232344	normal	2.69156	9939	0.975979	0.00186669	1.07933	0.00934324
309.894	1.21398	0.346313	3.50544	0.000455854	0.0401853	rno-miR-9a-3p:MIMAT0004708	0.00116301	0.0968159	0.232344	normal	2.69156	9939	0.975979	0.00186669	1.07933	0.00934324
22.4169	-2.09042	0.596914	-3.50204	0.000461706	0.0403562	piR-rno-39060	0.00117594	0.0974409	0.232344	normal	2.69156	9939	0.975979	0.00186669	1.07933	0.00934324
301.26	1.3952	0.399	3.49673	0.000470998	0.0408225	piR-rno-32890	0.00119643	0.0984194	0.232344	normal	2.69156	9939	0.975979	0.00186669	1.07933	0.00934324
157.382	-1.40772	0.403062	-3.49255	0.000478429	0.0409076	Rattus_norvegicus_chr10.trna11601-TrpCCA:(47463655-47463584)::Trp:(CCA):72:bp::Sc::74.80	0.00121278	0.0991899	0.232344	normal	2.69156	9939	0.975979	0.00186669	1.07933	0.00934324
59.2503	-2.16166	0.619081	-3.49172	0.000479912	0.0409076	ENSRNOT00000084150.1	0.00121603	0.0993425	0.232344	normal	2.69156	9939	0.975979	0.00186669	1.07933	0.00934324
27.3723	1.67873	0.481405	3.48716	0.000488187	0.0412719	piR-rno-14991	0.00123419	0.100186	0.232344	normal	2.69156	9939	0.975979	0.00186669	1.07933	0.00934324
2766.81	1.31208	0.376796	3.48221	0.000497299	0.0416411	rno-miR-872-5p:MIMAT0005282	0.00125413	0.101101	0.232344	normal	2.69156	9939	0.975979	0.00186669	1.07933	0.00934324
39382.3	1.51015	0.433951	3.48001	0.000501393	0.0416411	rno-miR-34b-5p:MIMAT0000813	0.00126308	0.101507	0.232344	normal	2.69156	9939	0.975979	0.00186669	1.07933	0.00934324
294.263	1.52036	0.437104	3.47827	0.000504668	0.0416411	piR-rno-63061	0.00127023	0.101829	0.232344	normal	2.69156	9939	0.975979	0.00186669	1.07933	0.00934324
127.251	1.65442	0.476727	3.47036	0.000519756	0.0425457	rno-miR-374-5p:MIMAT0003208	0.00130308	0.103292	0.232344	normal	2.69156	9939	0.975979	0.00186669	1.07933	0.00934324
211.335	1.44284	0.417131	3.45897	0.000542243	0.0440369	piR-rno-63132	0.00135182	0.105403	0.232344	normal	2.69156	9939	0.975979	0.00186669	1.07933	0.00934324
111.564	1.40021	0.405181	3.45577	0.000548713	0.0442143	rno-miR-212-5p:MIMAT0017158	0.00136579	0.105995	0.232344	normal	2.69156	9939	0.975979	0.00186669	1.07933	0.00934324
8686.17	1.27948	0.370994	3.44879	0.000563112	0.0446897	piR-rno-62941	0.00139681	0.107291	0.232344	normal	2.69156	9939	0.975979	0.00186669	1.07933	0.00934324
385.762	1.67744	0.486396	3.44871	0.000563279	0.0446897	rno-miR-148a-5p:MIMAT0035724	0.00139717	0.107306	0.232344	normal	2.69156	9939	0.975979	0.00186669	1.07933	0.00934324
1030.92	1.34254	0.390083	3.44167	0.000578131	0.0455179	ENSRNOT00000054564.1	0.00142905	0.10861	0.232344	normal	2.69156	9939	0.975979	0.00186669	1.07933	0.00934324
66.0305	1.62185	0.472919	3.42944	0.000604826	0.0470577	rno-miR-22-5p:MIMAT0003152	0.00148609	0.110876	0.232344	normal	2.69156	9939	0.975979	0.00186669	1.07933	0.00934324
74.706	1.35731	0.395885	3.42855	0.000606813	0.0470577	piR-rno-62839	0.00149032	0.111041	0.232344	normal	2.69156	9939	0.975979	0.00186669	1.07933	0.00934324
15337.5	1.51098	0.442112	3.41765	0.000631646	0.0477418	piR-rno-63174	0.00154306	0.113059	0.232344	normal	2.69156	9939	0.975979	0.00186669	1.07933	0.00934324
41.822	1.63668	0.479112	3.41608	0.000635304	0.0477418	piR-rno-44981	0.00155081	0.113349	0.232344	normal	2.69156	9939	0.975979	0.00186669	1.07933	0.00934324
91.4218	1.66184	0.486539	3.41563	0.000636337	0.0477418	rno-miR-217-5p:MIMAT0000887	0.001553	0.113431	0.232344	normal	2.69156	9939	0.975979	0.00186669	1.07933	0.00934324
3774.54	1.49981	0.439201	3.41486	0.000638142	0.0477418	piR-rno-63156	0.00155681	0.113574	0.232344	normal	2.69156	9939	0.975979	0.00186669	1.07933	0.00934324
42.8342	1.64521	0.481817	3.41459	0.000638779	0.0477418	piR-rno-63112	0.00155816	0.113624	0.232344	normal	2.69156	9939	0.975979	0.00186669	1.07933	0.00934324
57402.6	1.24358	0.364669	3.41016	0.000649247	0.048175	rno-let-7g-5p:MIMAT0035719	0.00158028	0.114442	0.277868	normal	2.69156	9939	0.975979	0.00186669	1.07933	0.00934324
29.085	1.89971	0.559588	3.39484	0.000686682	0.050587	piR-rno-63151	0.001659	0.117728	0.277868	normal	2.69156	9939	0.975979	0.00186669	1.07933	0.00934324
291.75	1.45143	0.427784	3.3929	0.000691561	0.050587	rno-miR-463-5p:MIMAT0017309	0.00166921	0.118144	0.277868	normal	2.69156	9939	0.975979	0.00186669	1.07933	0.00934324
1057.55	1.19186	0.351607	3.38974	0.000699585	0.0506204	piR-rno-62821	0.00168599	0.118824	0.277868	normal	2.69156	9939	0.975979	0.00186669	1.07933	0.00934324
811.046	1.56881	0.462932	3.38886	0.000701834	0.0506204	piR-rno-62965	0.00169069	0.119014	0.311116	normal	2.69156	9939	0.975979	0.00186669	1.07933	0.00934324
4255.02	1.62529	0.480818	3.38025	0.000724188	0.05187	piR-rno-63142	0.0017373	0.121018	0.311116	normal	2.69156	9939	0.975979	0.00186669	1.07933	0.00934324
10308.6	1.28524	0.380603	3.37685	0.000733202	0.0521534	piR-rno-63133	0.00175603	0.121812	0.311116	normal	2.69156	9939	0.975979	0.00186669	1.07933	0.00934324
76.4521	1.43603	0.426909	3.36378	0.000768836	0.0541447	piR-rno-33369	0.00182982	0.124876	0.311116	normal	2.69156	9939	0.975979	0.00186669	1.07933	0.00934324
37.071	1.71849	0.511038	3.36275	0.000771696	0.0541447	piR-rno-36124	0.00183572	0.125117	0.311116	normal	2.69156	9939	0.975979	0.00186669	1.07933	0.00934324
103.659	1.47902	0.442078	3.34561	0.000821026	0.0572166	piR-rno-27316	0.00193708	0.129157	0.311116	normal	2.69156	9939	0.975979	0.00186669	1.07933	0.00934324
22.9085	1.76954	0.529394	3.34258	0.000830027	0.0572591	piR-rno-43147	0.00195548	0.129872	0.311116	normal	2.69156	9939	0.975979	0.00186669	1.07933	0.00934324
52.869	1.64196	0.491358	3.34168	0.000832739	0.0572591	piR-rno-39695	0.00196102	0.130086	0.311116	normal	2.69156	9939	0.975979	0.00186669	1.07933	0.00934324
2184.44	1.24629	0.373434	3.33739	0.000845706	0.0577657	piR-rno-63016	0.00198748	0.131102	0.311116	normal	2.69156	9939	0.975979	0.00186669	1.07933	0.00934324
211669	1.49387	0.447966	3.33479	0.000853636	0.0579237	piR-rno-62935	0.00200364	0.131716	0.311116	normal	2.69156	9939	0.975979	0.00186669	1.07933	0.00934324
53.5988	1.63656	0.492181	3.32512	0.000883798	0.0595784	rno-miR-883-5p:MIMAT0017294	0.00206491	0.134009	0.311116	normal	2.69156	9939	0.975979	0.00186669	1.07933	0.00934324
30.902	-2.2932	0.691575	-3.31591	0.000913444	0.061177	ENSRNOT00000087746.1	0.00212486	0.136197	0.311116	normal	2.69156	9939	0.975979	0.00186669	1.07933	0.00934324
954.083	1.24976	0.377208	3.31318	0.000922401	0.0613783	piR-rno-62986	0.00214292	0.136845	0.311116	normal	2.69156	9939	0.975979	0.00186669	1.07933	0.00934324
8427.77	-1.06583	0.322464	-3.30528	0.000948809	0.0626479	ENSRNOT00000040038.3	0.00219605	0.138725	0.311116	normal	2.69156	9939	0.975979	0.00186669	1.07933	0.00934324
43.606	1.38591	0.419481	3.30386	0.000953628	0.0626479	piR-rno-6814	0.00220572	0.139063	0.311116	normal	2.69156	9939	0.975979	0.00186669	1.07933	0.00934324
1634.33	1.25452	0.380268	3.29905	0.000970125	0.0632149	piR-rno-62781	0.00223879	0.140208	0.311116	normal	2.69156	9939	0.975979	0.00186669	1.07933	0.00934324
61.4307	2.09876	0.636416	3.29778	0.000974517	0.0632149	Rattus_norvegicus_chr5.trna7518-AlaGGC:(163074133-163074062)::Ala:(GGC):72:bp::Sc::55.75	0.00224758	0.14051	0.311116	normal	2.69156	9939	0.975979	0.00186669	1.07933	0.00934324
30.2346	2.01325	0.610938	3.29535	0.000982995	0.0633663	piR-rno-23533	0.00226453	0.141089	0.311116	normal	2.69156	9939	0.975979	0.00186669	1.07933	0.00934324
9019.15	1.34718	0.409115	3.2929	0.000991581	0.0635228	piR-rno-62868	0.00228168	0.141671	0.311116	normal	2.69156	9939	0.975979	0.00186669	1.07933	0.00934324
49.7858	1.55473	0.473217	3.28546	0.00101817	0.0648233	rno-miR-471-3p:MIMAT0017310	0.00233466	0.143444	0.311116	normal	2.69156	9939	0.975979	0.00186669	1.07933	0.00934324
57.9844	1.4057	0.428107	3.28353	0.00102516	0.064868	piR-rno-19961	0.00234857	0.143903	0.311116	normal	2.69156	9939	0.975979	0.00186669	1.07933	0.00934324
203224	1.43359	0.437107	3.27972	0.00103909	0.0653485	rno-miR-34c-5p:MIMAT0000814	0.00237623	0.144809	0.311116	normal	2.69156	9939	0.975979	0.00186669	1.07933	0.00934324
24.5922	1.94153	0.5925	3.27684	0.00104976	0.0656193	ENSRNOT00000081860.1	0.00239738	0.145496	0.311116	normal	2.69156	9939	0.975979	0.00186669	1.07933	0.00934324
195.729	1.48313	0.453078	3.27346	0.00106241	0.0660103	rno-miR-542-3p:MIMAT0003179	0.00242244	0.146301	0.311116	normal	2.69156	9939	0.975979	0.00186669	1.07933	0.00934324
42.3811	1.4949	0.457824	3.26522	0.00109378	0.0675525	piR-rno-35576	0.00248439	0.148259	0.311116	normal	2.69156	9939	0.975979	0.00186669	1.07933	0.00934324
35.093	1.58538	0.485994	3.26215	0.00110572	0.0677227	piR-rno-54419	0.0025079	0.148991	0.311116	normal	2.69156	9939	0.975979	0.00186669	1.07933	0.00934324
52.7781	-1.58843	0.48708	-3.26114	0.00110967	0.0677227	Rattus_norvegicus_chr17.trna2913-AsnGTT:(87003083-87003010)::Asn:(GTT):74:bp::Sc::82.24	0.00251567	0.149231	0.311116	normal	2.69156	9939	0.975979	0.00186669	1.07933	0.00934324
142.046	1.19716	0.36822	3.25121	0.00114917	0.0697206	piR-rno-57127	0.00259318	0.151589	0.311116	normal	2.69156	9939	0.975979	0.00186669	1.07933	0.00934324
36.7538	1.55269	0.478472	3.24511	0.00117406	0.0701188	rno-miR-466b-2-3p:MIMAT0017286	0.00264186	0.153035	0.311116	normal	2.69156	9939	0.975979	0.00186669	1.07933	0.00934324
3240.28	1.32384	0.407991	3.24479	0.00117538	0.0701188	rno-miR-743a-5p:MIMAT0017315	0.00264445	0.153111	0.311116	normal	2.69156	9939	0.975979	0.00186669	1.07933	0.00934324
310.71	1.16842	0.360127	3.24446	0.00117674	0.0701188	piR-rno-10772	0.0026471	0.153189	0.311116	normal	2.69156	9939	0.975979	0.00186669	1.07933	0.00934324
107.116	1.45678	0.449214	3.24297	0.00118292	0.0701188	piR-rno-29108	0.00265916	0.153542	0.311116	normal	2.69156	9939	0.975979	0.00186669	1.07933	0.00934324
973.081	1.21978	0.376841	3.23685	0.00120858	0.0708701	piR-rno-62947	0.00270914	0.15499	0.311116	normal	2.69156	9939	0.975979	0.00186669	1.07933	0.00934324
1649.38	-1.57568	0.486821	-3.23667	0.00120934	0.0708701	Rattus_norvegicus_chr13.trna2376-GlyGCC:(95723974-95724044)::Gly:(GCC):71:bp::Sc::79.48	0.00271062	0.155033	0.38039	normal	2.69156	9939	0.975979	0.00186669	1.07933	0.00934324
13444.8	1.09621	0.339622	3.22773	0.00124775	0.0727077	piR-rno-15105	0.00278517	0.157531	0.38039	normal	2.69156	9939	0.975979	0.00186669	1.07933	0.00934324
26.9643	1.56308	0.485986	3.21631	0.00129851	0.0752404	piR-rno-21129	0.00288324	0.160734	0.38039	normal	2.69156	9939	0.975979	0.00186669	1.07933	0.00934324
1166.87	1.38364	0.430552	3.21364	0.00131065	0.07552	rno-miR-1839-5p:MIMAT0024843	0.00290664	0.161485	0.38039	normal	2.69156	9939	0.975979	0.00186669	1.07933	0.00934324
1917.33	1.22566	0.383391	3.19689	0.00138917	0.0795996	rno-miR-30e-3p:MIMAT0004720	0.00305719	0.166194	0.38039	normal	2.69156	9939	0.975979	0.00186669	1.07933	0.00934324
39.1122	-2.03783	0.638	-3.19409	0.00140274	0.0799329	ENSRNOT00000086795.1	0.00308309	0.166984	0.38039	normal	2.69156	9939	0.975979	0.00186669	1.07933	0.00934324
24.5048	1.58686	0.497076	3.1924	0.00141096	0.0799598	piR-rno-10350	0.00309878	0.16746	0.38039	normal	2.69156	9939	0.975979	0.00186669	1.07933	0.00934324
43.5848	-2.25401	0.706625	-3.18983	0.00142357	0.0802333	ENSRNOT00000085658.1	0.00312279	0.168184	0.38039	normal	2.69156	9939	0.975979	0.00186669	1.07933	0.00934324
170.668	1.19429	0.374946	3.18522	0.00144642	0.0810781	piR-rno-26271	0.00316626	0.169482	0.38039	normal	2.69156	9939	0.975979	0.00186669	1.07933	0.00934324
152.922	1.4645	0.460749	3.17852	0.00148032	0.0821525	piR-rno-19881	0.00323056	0.171373	0.38039	normal	2.69156	9939	0.975979	0.00186669	1.07933	0.00934324
555.885	1.18541	0.37315	3.17676	0.00148932	0.0821525	piR-rno-32501	0.00324762	0.171869	0.38039	normal	2.69156	9939	0.975979	0.00186669	1.07933	0.00934324
212.375	1.21181	0.381467	3.17672	0.00148948	0.0821525	piR-rno-13320	0.00324792	0.171878	0.38039	normal	2.69156	9939	0.975979	0.00186669	1.07933	0.00934324
27.488	1.5366	0.486425	3.15898	0.00158324	0.0866442	piR-rno-14552	0.00342469	0.176883	0.38039	normal	2.69156	9939	0.975979	0.00186669	1.07933	0.00934324
104.437	1.15295	0.365071	3.15815	0.00158772	0.0866442	piR-rno-18104	0.0034331	0.177115	0.38039	normal	2.69156	9939	0.975979	0.00186669	1.07933	0.00934324
61.7509	1.38792	0.440425	3.15132	0.00162535	0.088231	piR-rno-29516	0.00350363	0.179041	0.38039	normal	2.69156	9939	0.975979	0.00186669	1.07933	0.00934324
212.001	1.36378	0.433523	3.1458	0.00165635	0.0892661	piR-rno-9804	0.00356157	0.180596	0.38039	normal	2.69156	9939	0.975979	0.00186669	1.07933	0.00934324
1924.88	1.44371	0.459197	3.144	0.00166658	0.0892661	rno-miR-22-3p:MIMAT0000791	0.00358066	0.181103	0.38039	normal	2.69156	9939	0.975979	0.00186669	1.07933	0.00934324
28.9558	1.68158	0.534969	3.14333	0.00167039	0.0892661	piR-rno-19774	0.00358776	0.181291	0.38039	normal	2.69156	9939	0.975979	0.00186669	1.07933	0.00934324
966.819	1.17022	0.372691	3.13991	0.00168998	0.0898477	rno-miR-16-5p:MIMAT0000785	0.00362427	0.182252	0.38039	normal	2.69156	9939	0.975979	0.00186669	1.07933	0.00934324
48.7075	-2.16253	0.689456	-3.13657	0.00170936	0.0904118	piR-rno-33225	0.00366033	0.183192	0.38039	normal	2.69156	9939	0.975979	0.00186669	1.07933	0.00934324
25.4613	1.91059	0.609803	3.13313	0.00172953	0.0905538	piR-rno-8404	0.0036978	0.184159	0.38039	normal	2.69156	9939	0.975979	0.00186669	1.07933	0.00934324
49.752	-1.33882	0.427313	-3.13312	0.0017296	0.0905538	Rattus_norvegicus_chr10.trna8986-AsnGTT:(85436542-85436469)::Asn:(GTT):74:bp::Sc::82.24	0.00369794	0.184163	0.38039	normal	2.69156	9939	0.975979	0.00186669	1.07933	0.00934324
47.3571	1.53553	0.490415	3.13108	0.00174164	0.0907234	piR-rno-6512	0.00372027	0.184735	0.38039	normal	2.69156	9939	0.975979	0.00186669	1.07933	0.00934324
65.925	1.39535	0.446513	3.12499	0.00177813	0.0921591	piR-rno-61155	0.00378787	0.186446	0.38039	normal	2.69156	9939	0.975979	0.00186669	1.07933	0.00934324
28.7609	1.65088	0.528813	3.12186	0.00179712	0.0926773	piR-rno-13260	0.00382296	0.187323	0.38039	normal	2.69156	9939	0.975979	0.00186669	1.07933	0.00934324
32.9992	-1.6363	0.525695	-3.11264	0.00185421	0.0939928	piR-rno-38576	0.0039282	0.189905	0.38039	normal	2.69156	9939	0.975979	0.00186669	1.07933	0.00934324
62.9109	1.40975	0.453217	3.11054	0.00186746	0.0939928	piR-rno-39111	0.00395256	0.190493	0.38039	normal	2.69156	9939	0.975979	0.00186669	1.07933	0.00934324
93.2402	1.24152	0.39938	3.10863	0.0018796	0.0939928	piR-rno-53079	0.00397486	0.191028	0.38039	normal	2.69156	9939	0.975979	0.00186669	1.07933	0.00934324
55.8721	1.73065	0.556778	3.10833	0.00188146	0.0939928	piR-rno-16206	0.00397829	0.19111	0.38039	normal	2.69156	9939	0.975979	0.00186669	1.07933	0.00934324
44.2289	-1.33832	0.430836	-3.10633	0.00189424	0.0939928	piR-rno-21313	0.00400173	0.191669	0.38039	normal	2.69156	9939	0.975979	0.00186669	1.07933	0.00934324
2390.85	-1.14758	0.369646	-3.10454	0.00190577	0.0939928	Rattus_norvegicus_chr7.trna8336-AspGTC:(31970686-31970615)::Asp:(GTC):72:bp::Sc::74.76	0.00402289	0.19217	0.38039	normal	2.69156	9939	0.975979	0.00186669	1.07933	0.00934324
46.7501	1.43751	0.463061	3.10436	0.00190693	0.0939928	piR-rno-34051	0.00402501	0.192221	0.38039	normal	2.69156	9939	0.975979	0.00186669	1.07933	0.00934324
37.554	1.78087	0.573741	3.10396	0.00190946	0.0939928	rno-miR-206-3p:MIMAT0000879	0.00402965	0.19233	0.38039	normal	2.69156	9939	0.975979	0.00186669	1.07933	0.00934324
1638.97	1.45813	0.469763	3.10396	0.00190949	0.0939928	piR-rno-62764	0.00402971	0.192331	0.38039	normal	2.69156	9939	0.975979	0.00186669	1.07933	0.00934324
2353.62	1.2021	0.387363	3.1033	0.00191376	0.0939928	piR-rno-62988	0.00403752	0.192516	0.38039	normal	2.69156	9939	0.975979	0.00186669	1.07933	0.00934324
57.0191	1.4373	0.463594	3.10034	0.00193301	0.0944883	piR-rno-15503	0.00407277	0.193342	0.38039	normal	2.69156	9939	0.975979	0.00186669	1.07933	0.00934324
38.4438	1.37479	0.443758	3.09806	0.00194791	0.0947675	piR-rno-25385	0.00410002	0.193976	0.38039	normal	2.69156	9939	0.975979	0.00186669	1.07933	0.00934324
410.15	-1.35682	0.438782	-3.09224	0.00198654	0.0960707	ENSRNOT00000083992.1	0.00417053	0.195597	0.38039	normal	2.69156	9939	0.975979	0.00186669	1.07933	0.00934324
1865.93	1.54045	0.498331	3.09123	0.00199332	0.0960707	piR-rno-63140	0.0041829	0.195878	0.38039	normal	2.69156	9939	0.975979	0.00186669	1.07933	0.00934324
1662.09	1.74359	0.564964	3.08619	0.00202737	0.0970092	piR-rno-28284	0.00424489	0.197275	0.38039	normal	2.69156	9939	0.975979	0.00186669	1.07933	0.00934324
54.8122	-1.36116	0.441137	-3.08557	0.00203161	0.0970092	Rattus_norvegicus_chr12.trna323-AsnGTT:(9017899-9017972)::Asn:(GTT):74:bp::Sc::82.24	0.00425259	0.197447	0.38039	normal	2.69156	9939	0.975979	0.00186669	1.07933	0.00934324
161.179	1.47084	0.47727	3.08178	0.00205767	0.0977914	piR-rno-35586	0.00429993	0.198499	0.38039	normal	2.69156	9939	0.975979	0.00186669	1.07933	0.00934324
50.1867	1.32049	0.428668	3.08044	0.00206695	0.0977914	piR-rno-31868	0.00431677	0.198869	0.38039	normal	2.69156	9939	0.975979	0.00186669	1.07933	0.00934324
152.991	1.24681	0.404945	3.07895	0.0020773	0.0978323	piR-rno-62797	0.00433553	0.199281	0.415896	normal	2.69156	9939	0.975979	0.00186669	1.07933	0.00934324
210.849	1.23541	0.402485	3.06946	0.00214448	0.100431	piR-rno-36935	0.00445705	0.202152	0.415896	normal	2.69156	9939	0.975979	0.00186669	1.07933	0.00934324
60.6336	1.33945	0.436529	3.06842	0.00215196	0.100431	piR-rno-21139	0.00447056	0.202466	0.415896	normal	2.69156	9939	0.975979	0.00186669	1.07933	0.00934324
256.904	1.02841	0.335649	3.06393	0.00218449	0.10149	piR-rno-13226	0.0045292	0.20382	0.415896	normal	2.69156	9939	0.975979	0.00186669	1.07933	0.00934324
1328.91	1.5112	0.494155	3.05816	0.00222702	0.102981	piR-rno-63041	0.0046057	0.205561	0.415896	normal	2.69156	9939	0.975979	0.00186669	1.07933	0.00934324
91.5801	-1.18587	0.387935	-3.05688	0.00223655	0.102981	piR-rno-14437	0.00462282	0.205947	0.415896	normal	2.69156	9939	0.975979	0.00186669	1.07933	0.00934324
94.393	1.40189	0.459716	3.04946	0.0022925	0.105088	piR-rno-38310	0.00472309	0.208178	0.415896	normal	2.69156	9939	0.975979	0.00186669	1.07933	0.00934324
38.3883	1.41782	0.465475	3.04595	0.00231944	0.105852	piR-rno-42647	0.00477127	0.209233	0.415896	normal	2.69156	9939	0.975979	0.00186669	1.07933	0.00934324
51.0228	1.35219	0.444274	3.0436	0.00233765	0.106214	piR-rno-37014	0.00480379	0.20994	0.415896	normal	2.69156	9939	0.975979	0.00186669	1.07933	0.00934324
38344.9	1.13195	0.372192	3.04132	0.00235547	0.106554	piR-rno-62907	0.00483559	0.210625	0.415896	normal	2.69156	9939	0.975979	0.00186669	1.07933	0.00934324
34.2311	1.4136	0.465094	3.03939	0.00237059	0.106634	piR-rno-18536	0.00486255	0.211203	0.415896	normal	2.69156	9939	0.975979	0.00186669	1.07933	0.00934324
4155.11	1.23333	0.405906	3.03846	0.00237792	0.106634	piR-rno-63023	0.0048756	0.211482	0.415896	normal	2.69156	9939	0.975979	0.00186669	1.07933	0.00934324
20668	1.28372	0.422954	3.03514	0.00240423	0.107348	piR-rno-62940	0.00492244	0.212476	0.415896	normal	2.69156	9939	0.975979	0.00186669	1.07933	0.00934324
107.832	1.15633	0.381296	3.03262	0.0024244	0.107781	piR-rno-40407	0.00495829	0.21323	0.415896	normal	2.69156	9939	0.975979	0.00186669	1.07933	0.00934324
57.9286	1.94062	0.641812	3.02366	0.00249737	0.110549	piR-rno-46420	0.00508769	0.215906	0.415896	normal	2.69156	9939	0.975979	0.00186669	1.07933	0.00934324
169.315	1.30692	0.43283	3.01947	0.00253214	0.111609	rno-miR-203b-3p:MIMAT0017800	0.00514917	0.217152	0.415896	normal	2.69156	9939	0.975979	0.00186669	1.07933	0.00934324
114.519	1.67531	0.555448	3.01613	0.00256022	0.112366	piR-rno-39557	0.00519875	0.218147	0.415896	normal	2.69156	9939	0.975979	0.00186669	1.07933	0.00934324
24.5124	-1.7299	0.574186	-3.01279	0.0025886	0.112779	piR-rno-47547	0.00524878	0.21914	0.415896	normal	2.69156	9939	0.975979	0.00186669	1.07933	0.00934324
63.1177	-1.66471	0.552611	-3.01245	0.00259149	0.112779	ENSRNOT00000078194.1	0.00525387	0.21924	0.415896	normal	2.69156	9939	0.975979	0.00186669	1.07933	0.00934324
32.635	-2.09294	0.695565	-3.00898	0.00262129	0.11344	ENSRNOT00000083337.1	0.00530632	0.22027	0.415896	normal	2.69156	9939	0.975979	0.00186669	1.07933	0.00934324
34.1981	1.46293	0.486325	3.00812	0.00262867	0.11344	piR-rno-35066	0.00531929	0.220523	0.415896	normal	2.69156	9939	0.975979	0.00186669	1.07933	0.00934324
2105.81	1.10141	0.366544	3.00485	0.0026571	0.114189	piR-rno-62890	0.00536924	0.221491	0.415896	normal	2.69156	9939	0.975979	0.00186669	1.07933	0.00934324
823.945	-1.7277	0.575466	-3.00226	0.00267982	0.114687	ENSRNOT00000080140.1	0.00540911	0.222257	0.415896	normal	2.69156	9939	0.975979	0.00186669	1.07933	0.00934324
96.2333	-1.14036	0.380204	-2.99934	0.00270567	0.114873	piR-rno-31788	0.00545442	0.22312	0.415896	normal	2.69156	9939	0.975979	0.00186669	1.07933	0.00934324
28.0112	1.54385	0.514747	2.99925	0.00270644	0.114873	piR-rno-17917	0.00545578	0.223145	0.415896	normal	2.69156	9939	0.975979	0.00186669	1.07933	0.00934324
395.585	1.17091	0.390759	2.99649	0.00273107	0.115444	piR-rno-62790	0.00549888	0.223959	0.415896	normal	2.69156	9939	0.975979	0.00186669	1.07933	0.00934324
27.8804	-1.61461	0.539537	-2.99257	0.00276635	0.116233	piR-rno-29538	0.00556057	0.225111	0.415896	normal	2.69156	9939	0.975979	0.00186669	1.07933	0.00934324
36.6538	1.47232	0.492098	2.99192	0.00277228	0.116233	piR-rno-28071	0.00557091	0.225303	0.415896	normal	2.69156	9939	0.975979	0.00186669	1.07933	0.00934324
24.1372	-1.64745	0.551322	-2.98819	0.00280639	0.116711	piR-rno-1243	0.00563043	0.2264	0.415896	normal	2.69156	9939	0.975979	0.00186669	1.07933	0.00934324
1231.16	1.55004	0.518749	2.98804	0.00280775	0.116711	rno-miR-141-3p:MIMAT0000846	0.0056328	0.226443	0.415896	normal	2.69156	9939	0.975979	0.00186669	1.07933	0.00934324
14565.5	1.21924	0.408188	2.98696	0.00281764	0.116711	rno-let-7f-5p:MIMAT0000778	0.00565003	0.226758	0.415896	normal	2.69156	9939	0.975979	0.00186669	1.07933	0.00934324
29.9099	-1.53483	0.514513	-2.98307	0.00285371	0.11698	piR-rno-59707	0.00571283	0.227898	0.415896	normal	2.69156	9939	0.975979	0.00186669	1.07933	0.00934324
85.5237	1.11806	0.374883	2.98242	0.0028598	0.11698	piR-rno-2554	0.00572343	0.228089	0.415896	normal	2.69156	9939	0.975979	0.00186669	1.07933	0.00934324
129.723	1.10146	0.369321	2.98239	0.00286005	0.11698	piR-rno-19037	0.00572386	0.228096	0.415896	normal	2.69156	9939	0.975979	0.00186669	1.07933	0.00934324
45.8129	1.47704	0.49542	2.98138	0.00286949	0.11698	piR-rno-18829	0.00574027	0.228391	0.418931	normal	2.69156	9939	0.975979	0.00186669	1.07933	0.00934324
35.8303	1.31356	0.440988	2.97866	0.00289507	0.117558	piR-rno-5757	0.00578473	0.229192	0.418931	normal	2.69156	9939	0.975979	0.00186669	1.07933	0.00934324
1929.39	1.39541	0.469019	2.97517	0.00292828	0.11844	piR-rno-62948	0.00584234	0.230221	0.418931	normal	2.69156	9939	0.975979	0.00186669	1.07933	0.00934324
41.2417	-1.38889	0.467698	-2.96963	0.00298155	0.120124	piR-rno-8687	0.00593459	0.231844	0.418931	normal	2.69156	9939	0.975979	0.00186669	1.07933	0.00934324
42.7195	1.36028	0.458383	2.96756	0.0030017	0.120465	rno-miR-1843b-3p:MIMAT0035731	0.00596944	0.23245	0.418931	normal	2.69156	9939	0.975979	0.00186669	1.07933	0.00934324
33.3439	1.35038	0.455825	2.96249	0.00305165	0.121995	piR-rno-10825	0.00605567	0.233933	0.418931	normal	2.69156	9939	0.975979	0.00186669	1.07933	0.00934324
97.4158	1.19532	0.403928	2.95925	0.00308392	0.122809	piR-rno-22182	0.00611128	0.234877	0.418931	normal	2.69156	9939	0.975979	0.00186669	1.07933	0.00934324
97.6752	1.14273	0.386437	2.95708	0.00310568	0.1232	piR-rno-30712	0.00614874	0.235507	0.418931	normal	2.69156	9939	0.975979	0.00186669	1.07933	0.00934324
467.887	1.04783	0.354629	2.95472	0.00312954	0.123483	rno-miR-28-5p:MIMAT0000800	0.00618979	0.236193	0.418931	normal	2.69156	9939	0.975979	0.00186669	1.07933	0.00934324
43.5692	-1.58054	0.535051	-2.95401	0.00313677	0.123483	piR-rno-62264	0.0062022	0.236399	0.418931	normal	2.69156	9939	0.975979	0.00186669	1.07933	0.00934324
38.0093	1.37675	0.46686	2.94896	0.0031885	0.124607	piR-rno-39385	0.00629101	0.237862	0.418931	normal	2.69156	9939	0.975979	0.00186669	1.07933	0.00934324
25.1535	1.87373	0.635409	2.94886	0.00318947	0.124607	piR-rno-33982	0.00629267	0.237889	0.418931	normal	2.69156	9939	0.975979	0.00186669	1.07933	0.00934324
4403.6	1.06471	0.361312	2.9468	0.00321082	0.124765	piR-rno-62885	0.00632927	0.238485	0.418931	normal	2.69156	9939	0.975979	0.00186669	1.07933	0.00934324
277.042	1.14885	0.389952	2.94614	0.00321771	0.124765	rno-miR-3580-5p:MIMAT0017868	0.00634107	0.238677	0.418931	normal	2.69156	9939	0.975979	0.00186669	1.07933	0.00934324
117.577	1.31867	0.448049	2.94313	0.00324911	0.125511	piR-rno-63010	0.00639482	0.239543	0.418931	normal	2.69156	9939	0.975979	0.00186669	1.07933	0.00934324
50.2966	-1.31017	0.445432	-2.94136	0.00326776	0.12576	Rattus_norvegicus_chr2.trna4383-AsnGTT:(218121961-218122034)::Asn:(GTT):74:bp::Sc::82.24	0.00642671	0.240053	0.418931	normal	2.69156	9939	0.975979	0.00186669	1.07933	0.00934324
66.2044	1.15125	0.391628	2.93965	0.00328587	0.125987	piR-rno-30856	0.00645765	0.240545	0.418931	normal	2.69156	9939	0.975979	0.00186669	1.07933	0.00934324
116.843	1.2476	0.424941	2.93594	0.00332536	0.127029	rno-miR-466b-5p:MIMAT0005278	0.00652506	0.241608	0.418931	normal	2.69156	9939	0.975979	0.00186669	1.07933	0.00934324
40.5791	1.2892	0.439306	2.93463	0.00333944	0.127096	piR-rno-4331	0.00654908	0.241984	0.418931	normal	2.69156	9939	0.975979	0.00186669	1.07933	0.00934324
1089.34	1.17769	0.401508	2.93316	0.0033553	0.12723	piR-rno-63045	0.0065761	0.242404	0.418931	normal	2.69156	9939	0.975979	0.00186669	1.07933	0.00934324
375.86	1.15996	0.395966	2.92943	0.00339584	0.12817	piR-rno-62926	0.00664511	0.24347	0.418931	normal	2.69156	9939	0.975979	0.00186669	1.07933	0.00934324
65.323	1.24742	0.426066	2.92775	0.00341421	0.12817	piR-rno-8591	0.00667635	0.243948	0.418931	normal	2.69156	9939	0.975979	0.00186669	1.07933	0.00934324
58.3514	1.30452	0.445729	2.9267	0.00342575	0.12817	piR-rno-3069	0.00669597	0.244247	0.418931	normal	2.69156	9939	0.975979	0.00186669	1.07933	0.00934324
15304.2	1.27341	0.435155	2.92634	0.00342979	0.12817	piR-rno-62863	0.00670283	0.244351	0.418931	normal	2.69156	9939	0.975979	0.00186669	1.07933	0.00934324
194.907	1.10503	0.377866	2.92441	0.00345115	0.128502	piR-rno-9274	0.00673909	0.2449	0.450851	normal	2.69156	9939	0.975979	0.00186669	1.07933	0.00934324
16711.8	1.10796	0.380091	2.91499	0.00355706	0.131784	rno-miR-21-5p:MIMAT0000790	0.00691851	0.247836	0.450851	normal	2.69156	9939	0.975979	0.00186669	1.07933	0.00934324
118.57	1.40697	0.48278	2.9143	0.00356484	0.131784	piR-rno-13036	0.00693167	0.248048	0.450851	normal	2.69156	9939	0.975979	0.00186669	1.07933	0.00934324
56.5451	1.38051	0.47461	2.90872	0.00362908	0.13368	piR-rno-31130	0.00704013	0.249779	0.450851	normal	2.69156	9939	0.975979	0.00186669	1.07933	0.00934324
49.9978	1.51213	0.520807	2.90344	0.00369093	0.134302	rno-miR-148b-5p:MIMAT0004645	0.00714434	0.251415	0.450851	normal	2.69156	9939	0.975979	0.00186669	1.07933	0.00934324
110.316	1.5975	0.550295	2.903	0.0036961	0.134302	piR-rno-1606	0.00715304	0.25155	0.450851	normal	2.69156	9939	0.975979	0.00186669	1.07933	0.00934324
17837.6	1.10258	0.379814	2.90294	0.00369674	0.134302	piR-rno-62976	0.00715412	0.251567	0.450851	normal	2.69156	9939	0.975979	0.00186669	1.07933	0.00934324
289.892	-1.39336	0.480002	-2.90283	0.00369806	0.134302	piR-rno-11318	0.00715632	0.251601	0.450851	normal	2.69156	9939	0.975979	0.00186669	1.07933	0.00934324
75.2117	1.44509	0.498687	2.89779	0.00375796	0.135999	piR-rno-21669	0.00725701	0.253153	0.450851	normal	2.69156	9939	0.975979	0.00186669	1.07933	0.00934324
66.8782	1.21547	0.41985	2.895	0.00379156	0.136735	rno-miR-449a-3p:MIMAT0017181	0.00731337	0.254012	0.450851	normal	2.69156	9939	0.975979	0.00186669	1.07933	0.00934324
42.6582	-1.56748	0.542619	-2.88872	0.00386808	0.138077	Rattus_norvegicus_chr17.trna1607-ValCAC:(45816908-45816980)::Val:(CAC):73:bp::Sc::85.55	0.00744153	0.255936	0.450851	normal	2.69156	9939	0.975979	0.00186669	1.07933	0.00934324
36.285	1.54683	0.535481	2.88868	0.00386859	0.138077	piR-rno-7377	0.0074424	0.255949	0.450851	normal	2.69156	9939	0.975979	0.00186669	1.07933	0.00934324
42.5886	1.38976	0.481111	2.88866	0.00386893	0.138077	piR-rno-5356	0.00744297	0.255957	0.450851	normal	2.69156	9939	0.975979	0.00186669	1.07933	0.00934324
16030.9	1.13342	0.392672	2.88644	0.00389625	0.138349	piR-rno-62938	0.00748864	0.256634	0.450851	normal	2.69156	9939	0.975979	0.00186669	1.07933	0.00934324
163.397	1.04039	0.360922	2.88258	0.00394437	0.138349	piR-rno-22433	0.00756899	0.257813	0.450851	normal	2.69156	9939	0.975979	0.00186669	1.07933	0.00934324
51.8329	-1.33959	0.464744	-2.88242	0.00394639	0.138349	Rattus_norvegicus_chr7.trna8977-AsnGTT:(12496056-12495983)::Asn:(GTT):74:bp::Sc::82.24	0.00757236	0.257862	0.450851	normal	2.69156	9939	0.975979	0.00186669	1.07933	0.00934324
33.9151	1.58288	0.54922	2.88205	0.00395092	0.138349	piR-rno-30953	0.00757991	0.257972	0.450851	normal	2.69156	9939	0.975979	0.00186669	1.07933	0.00934324
108.951	1.13969	0.395506	2.8816	0.00395663	0.138349	piR-rno-27253	0.00758944	0.258111	0.450851	normal	2.69156	9939	0.975979	0.00186669	1.07933	0.00934324
2061.41	1.05575	0.366522	2.88047	0.00397083	0.138349	rno-miR-128-3p:MIMAT0000834	0.00761311	0.258454	0.450851	normal	2.69156	9939	0.975979	0.00186669	1.07933	0.00934324
77.641	1.32428	0.459845	2.87984	0.00397883	0.138349	piR-rno-11453	0.00762645	0.258647	0.450851	normal	2.69156	9939	0.975979	0.00186669	1.07933	0.00934324
689.369	0.986242	0.342512	2.87944	0.00398387	0.138349	piR-rno-27303	0.00763486	0.258769	0.616633	normal	2.69156	9939	0.975979	0.00186669	1.07933	0.00934324
262.875	1.12836	0.392782	2.87274	0.00406928	0.140841	rno-miR-190b-5p:MIMAT0005302	0.00777698	0.261543	0.616633	normal	2.69156	9939	0.975979	0.00186669	1.07933	0.00934324
54.0355	1.276	0.445837	2.86203	0.00420931	0.144307	piR-rno-20215	0.00800917	0.265983	0.616633	normal	2.69156	9939	0.975979	0.00186669	1.07933	0.00934324
33.5673	1.3695	0.478588	2.86154	0.00421591	0.144307	piR-rno-15740	0.0080201	0.266189	0.616633	normal	2.69156	9939	0.975979	0.00186669	1.07933	0.00934324
3408.26	1.04797	0.366251	2.86135	0.00421847	0.144307	piR-rno-62858	0.00802434	0.266269	0.616633	normal	2.69156	9939	0.975979	0.00186669	1.07933	0.00934324
90.198	1.10268	0.38544	2.86082	0.0042254	0.144307	piR-rno-20539	0.0080358	0.266485	0.616633	normal	2.69156	9939	0.975979	0.00186669	1.07933	0.00934324
32.397	-1.4179	0.496207	-2.85748	0.00427013	0.145186	piR-rno-61328	0.00810972	0.267872	0.616633	normal	2.69156	9939	0.975979	0.00186669	1.07933	0.00934324
41.6132	1.34409	0.470488	2.85681	0.00427927	0.145186	rno-miR-425-3p:MIMAT0017306	0.00812482	0.268154	0.616633	normal	2.69156	9939	0.975979	0.00186669	1.07933	0.00934324
40.6435	1.29462	0.453585	2.8542	0.0043146	0.14549	piR-rno-30104	0.00818311	0.269237	0.616633	normal	2.69156	9939	0.975979	0.00186669	1.07933	0.00934324
45.187	1.85957	0.651551	2.85406	0.00431645	0.14549	piR-rno-1693	0.00818618	0.269294	0.625256	normal	2.69156	9939	0.975979	0.00186669	1.07933	0.00934324
44.3624	1.25047	0.439235	2.84692	0.00441438	0.148306	piR-rno-27827	0.00834745	0.272289	0.625256	normal	2.69156	9939	0.975979	0.00186669	1.07933	0.00934324
42.9928	1.37999	0.485489	2.84247	0.00447657	0.149907	piR-rno-11573	0.00844964	0.274161	0.625256	normal	2.69156	9939	0.975979	0.00186669	1.07933	0.00934324
11623.7	1.06924	0.376358	2.84102	0.00449693	0.150101	rno-miR-741-3p:MIMAT0017902	0.00848305	0.274769	0.625256	normal	2.69156	9939	0.975979	0.00186669	1.07933	0.00934324
49.0734	1.21575	0.429828	2.82846	0.00467722	0.155344	piR-rno-28175	0.0087781	0.280045	0.625256	normal	2.69156	9939	0.975979	0.00186669	1.07933	0.00934324
23.2178	-1.70605	0.603271	-2.82799	0.00468412	0.155344	piR-rno-12004	0.00878936	0.280243	0.625256	normal	2.69156	9939	0.975979	0.00186669	1.07933	0.00934324
1949.78	1.09794	0.388997	2.82249	0.00476519	0.157526	rno-miR-30a-3p:MIMAT0000809	0.00892152	0.282553	0.625256	normal	2.69156	9939	0.975979	0.00186669	1.07933	0.00934324
88.2992	1.07791	0.383241	2.81263	0.00491387	0.161129	piR-rno-12175	0.00916317	0.286697	0.625256	normal	2.69156	9939	0.975979	0.00186669	1.07933	0.00934324
422.574	1.21696	0.432765	2.81206	0.00492254	0.161129	piR-rno-62894	0.00917724	0.286935	0.625256	normal	2.69156	9939	0.975979	0.00186669	1.07933	0.00934324
7452.37	1.43497	0.510295	2.81204	0.00492291	0.161129	rno-miR-140-3p:MIMAT0000574	0.00917783	0.286945	0.625256	normal	2.69156	9939	0.975979	0.00186669	1.07933	0.00934324
44.9368	1.24304	0.442333	2.81019	0.00495122	0.161129	piR-rno-25438	0.00922372	0.28772	0.625256	normal	2.69156	9939	0.975979	0.00186669	1.07933	0.00934324
39.9429	-1.24325	0.442418	-2.81012	0.00495228	0.161129	Rattus_norvegicus_chr13.trna2251-GluCTC:(94096808-94096879)::Glu:(CTC):72:bp::Sc::76.61	0.00922543	0.287748	0.625256	normal	2.69156	9939	0.975979	0.00186669	1.07933	0.00934324
45.3499	-1.16926	0.416562	-2.80693	0.00500164	0.162223	Rattus_norvegicus_chr2.trna7565-GluCTC:(218119023-218118952)::Glu:(CTC):72:bp::Sc::76.61	0.00930538	0.289089	0.625256	normal	2.69156	9939	0.975979	0.00186669	1.07933	0.00934324
71.524	1.35482	0.483476	2.80224	0.00507489	0.163659	piR-rno-26260	0.00942382	0.291056	0.625256	normal	2.69156	9939	0.975979	0.00186669	1.07933	0.00934324
28.6992	1.52158	0.543219	2.80104	0.00509381	0.163659	piR-rno-56380	0.00945437	0.291559	0.625256	normal	2.69156	9939	0.975979	0.00186669	1.07933	0.00934324
36.3261	1.3046	0.465853	2.80045	0.00510317	0.163659	piR-rno-27586	0.00946949	0.291808	0.625256	normal	2.69156	9939	0.975979	0.00186669	1.07933	0.00934324
72.8457	-1.52625	0.545079	-2.80005	0.00510939	0.163659	ENSRNOT00000078842.1	0.00947953	0.291973	0.625256	normal	2.69156	9939	0.975979	0.00186669	1.07933	0.00934324
82.1292	1.23115	0.439955	2.79834	0.00513657	0.16402	rno-miR-1843b-5p:MIMAT0035730	0.00952338	0.292691	0.625256	normal	2.69156	9939	0.975979	0.00186669	1.07933	0.00934324
97.4781	-1.38414	0.495097	-2.79569	0.00517897	0.164864	piR-rno-23584	0.00959173	0.293805	0.625256	normal	2.69156	9939	0.975979	0.00186669	1.07933	0.00934324
220.641	1.47828	0.529207	2.79339	0.00521594	0.16553	piR-rno-19192	0.00965127	0.294769	0.625256	normal	2.69156	9939	0.975979	0.00186669	1.07933	0.00934324
41.7595	1.25268	0.448717	2.79169	0.00524338	0.16589	piR-rno-23416	0.00969543	0.29548	0.625256	normal	2.69156	9939	0.975979	0.00186669	1.07933	0.00934324
680.234	-1.58188	0.568079	-2.78461	0.00535917	0.168529	ENSRNOT00000091391.1	0.00988143	0.298443	0.625256	normal	2.69156	9939	0.975979	0.00186669	1.07933	0.00934324
114.468	-1.2193	0.437874	-2.78459	0.00535947	0.168529	piR-rno-9588	0.00988192	0.298451	0.625256	normal	2.69156	9939	0.975979	0.00186669	1.07933	0.00934324
55.6106	-1.12302	0.40358	-2.78265	0.00539177	0.16903	piR-rno-55020	0.00993371	0.299266	0.625256	normal	2.69156	9939	0.975979	0.00186669	1.07933	0.00934324
76.3806	1.31491	0.473477	2.77715	0.00548386	0.171395	piR-rno-23337	0.0100812	0.301566	0.625256	normal	2.69156	9939	0.975979	0.00186669	1.07933	0.00934324
56.6979	1.26846	0.457057	2.77527	0.00551555	0.171865	piR-rno-10601	0.0101318	0.302349	0.625256	normal	2.69156	9939	0.975979	0.00186669	1.07933	0.00934324
20616.4	1.1614	0.418787	2.77325	0.00555003	0.172419	piR-rno-63060	0.0101869	0.303196	0.625256	normal	2.69156	9939	0.975979	0.00186669	1.07933	0.00934324
7172.17	1.42318	0.513922	2.76926	0.00561838	0.174018	piR-rno-63076	0.010296	0.304859	0.625256	normal	2.69156	9939	0.975979	0.00186669	1.07933	0.00934324
38.8844	1.30731	0.472597	2.76622	0.00567104	0.175083	piR-rno-59384	0.0103799	0.306128	0.625256	normal	2.69156	9939	0.975979	0.00186669	1.07933	0.00934324
106.537	1.087	0.393166	2.76475	0.00569666	0.175083	rno-miR-140-5p:MIMAT0000573	0.0104207	0.30674	0.625256	normal	2.69156	9939	0.975979	0.00186669	1.07933	0.00934324
269.577	0.966581	0.34966	2.76435	0.00570369	0.175083	piR-rno-16177	0.0104319	0.306908	0.625256	normal	2.69156	9939	0.975979	0.00186669	1.07933	0.00934324
235.505	1.35176	0.489269	2.76281	0.00573056	0.175236	rno-miR-185-5p:MIMAT0000862	0.0104746	0.307547	0.625256	normal	2.69156	9939	0.975979	0.00186669	1.07933	0.00934324
83.8487	1.13089	0.409427	2.76213	0.00574264	0.175236	piR-rno-31802	0.0104939	0.307833	0.625256	normal	2.69156	9939	0.975979	0.00186669	1.07933	0.00934324
43.1765	-1.91428	0.693313	-2.76106	0.00576141	0.17529	ENSRNOT00000081597.1	0.0105237	0.308277	0.625256	normal	2.69156	9939	0.975979	0.00186669	1.07933	0.00934324
115.954	1.14607	0.415264	2.75987	0.0057825	0.175414	rno-miR-504:MIMAT0012830	0.0105572	0.308774	0.625256	normal	2.69156	9939	0.975979	0.00186669	1.07933	0.00934324
4953.99	0.955465	0.346481	2.75763	0.00582224	0.175671	piR-rno-62870	0.0106203	0.309706	0.625256	normal	2.69156	9939	0.975979	0.00186669	1.07933	0.00934324
18042.7	1.02478	0.371637	2.75747	0.00582504	0.175671	rno-miR-191a-5p:MIMAT0000866	0.0106248	0.309771	0.625256	normal	2.69156	9939	0.975979	0.00186669	1.07933	0.00934324
27.7703	-1.38264	0.502497	-2.75153	0.00593176	0.177634	piR-rno-16060	0.010794	0.31224	0.625256	normal	2.69156	9939	0.975979	0.00186669	1.07933	0.00934324
7798.32	1.23455	0.448821	2.75065	0.00594778	0.177634	piR-rno-62980	0.0108193	0.312607	0.625256	normal	2.69156	9939	0.975979	0.00186669	1.07933	0.00934324
421.097	1.05939	0.38517	2.75045	0.0059514	0.177634	rno-miR-15b-3p:MIMAT0017093	0.0108251	0.31269	0.625256	normal	2.69156	9939	0.975979	0.00186669	1.07933	0.00934324
29.395	-1.95922	0.712436	-2.75003	0.00595903	0.177634	ENSRNOT00000089999.1	0.0108371	0.312864	0.625256	normal	2.69156	9939	0.975979	0.00186669	1.07933	0.00934324
106.548	1.55839	0.567857	2.74434	0.0060633	0.179438	piR-rno-19187	0.011002	0.315224	0.625256	normal	2.69156	9939	0.975979	0.00186669	1.07933	0.00934324
16207.7	1.14864	0.418602	2.74398	0.00606993	0.179438	piR-rno-62946	0.0110124	0.315373	0.625256	normal	2.69156	9939	0.975979	0.00186669	1.07933	0.00934324
67.9384	1.11675	0.407071	2.74338	0.00608112	0.179438	piR-rno-3820	0.0110301	0.315623	0.625256	normal	2.69156	9939	0.975979	0.00186669	1.07933	0.00934324
41.1005	1.17948	0.430005	2.74294	0.00608912	0.179438	piR-rno-28187	0.0110427	0.315802	0.625256	normal	2.69156	9939	0.975979	0.00186669	1.07933	0.00934324
106.158	1.10892	0.405166	2.73696	0.00620094	0.182212	piR-rno-35662	0.011219	0.318277	0.625256	normal	2.69156	9939	0.975979	0.00186669	1.07933	0.00934324
200.078	0.954614	0.34923	2.73348	0.0062669	0.18271	piR-rno-39904	0.0113228	0.319716	0.625256	normal	2.69156	9939	0.975979	0.00186669	1.07933	0.00934324
158.639	1.07126	0.391912	2.73342	0.00626807	0.18271	piR-rno-17525	0.0113246	0.319741	0.625256	normal	2.69156	9939	0.975979	0.00186669	1.07933	0.00934324
518.036	1.17525	0.42998	2.73326	0.00627104	0.18271	ENSRNOT00000069393.1	0.0113293	0.319806	0.625256	normal	2.69156	9939	0.975979	0.00186669	1.07933	0.00934324
38.2636	1.19727	0.439126	2.7265	0.00640105	0.185973	piR-rno-28220	0.0115334	0.322595	0.625256	normal	2.69156	9939	0.975979	0.00186669	1.07933	0.00934324
32.1722	1.34313	0.492833	2.72532	0.00642389	0.186112	rno-miR-292-5p:MIMAT0000896	0.0115692	0.323079	0.625256	normal	2.69156	9939	0.975979	0.00186669	1.07933	0.00934324
45.0802	1.20195	0.441257	2.72393	0.00645102	0.186375	piR-rno-33352	0.0116118	0.323652	0.625256	normal	2.69156	9939	0.975979	0.00186669	1.07933	0.00934324
30.5466	1.34179	0.493779	2.71739	0.00657988	0.188694	piR-rno-27511	0.0118134	0.326339	0.625256	normal	2.69156	9939	0.975979	0.00186669	1.07933	0.00934324
96.1023	-1.00701	0.370601	-2.71722	0.00658322	0.188694	piR-rno-16938	0.0118186	0.326408	0.625256	normal	2.69156	9939	0.975979	0.00186669	1.07933	0.00934324
83.314	1.42389	0.524068	2.717	0.0065876	0.188694	piR-rno-4114	0.0118255	0.326498	0.625256	normal	2.69156	9939	0.975979	0.00186669	1.07933	0.00934324
244.856	1.20553	0.443836	2.71616	0.00660447	0.188694	piR-rno-63116	0.0118518	0.326845	0.625256	normal	2.69156	9939	0.975979	0.00186669	1.07933	0.00934324
25.6707	1.42759	0.526005	2.71403	0.00664693	0.189372	piR-rno-27195	0.0119181	0.327715	0.625256	normal	2.69156	9939	0.975979	0.00186669	1.07933	0.00934324
94.0028	-1.05402	0.388489	-2.71314	0.00666492	0.189372	piR-rno-25904	0.0119462	0.328082	0.625256	normal	2.69156	9939	0.975979	0.00186669	1.07933	0.00934324
678.005	0.96105	0.354426	2.71157	0.0066966	0.189651	piR-rno-8482	0.0119956	0.328726	0.625256	normal	2.69156	9939	0.975979	0.00186669	1.07933	0.00934324
74.0541	1.31534	0.485276	2.71051	0.00671805	0.189651	piR-rno-63094	0.012029	0.32916	0.625256	normal	2.69156	9939	0.975979	0.00186669	1.07933	0.00934324
46.827	1.29582	0.478455	2.70834	0.00676215	0.189651	piR-rno-16911	0.0120977	0.330047	0.625256	normal	2.69156	9939	0.975979	0.00186669	1.07933	0.00934324
89.8047	1.02906	0.380013	2.70797	0.00676964	0.189651	piR-rno-18358	0.0121094	0.330197	0.625256	normal	2.69156	9939	0.975979	0.00186669	1.07933	0.00934324
32.0486	-1.27614	0.471463	-2.70676	0.00679434	0.189651	piR-rno-14103	0.0121479	0.330691	0.625256	normal	2.69156	9939	0.975979	0.00186669	1.07933	0.00934324
19545.8	1.07247	0.396375	2.7057	0.00681609	0.189651	piR-rno-63031	0.0121817	0.331125	0.625256	normal	2.69156	9939	0.975979	0.00186669	1.07933	0.00934324
114.618	1.18667	0.438611	2.70552	0.00681975	0.189651	rno-miR-106b-5p:MIMAT0000825	0.0121874	0.331197	0.625256	normal	2.69156	9939	0.975979	0.00186669	1.07933	0.00934324
23.0183	1.52698	0.564416	2.70542	0.00682184	0.189651	piR-rno-24441	0.0121906	0.331239	1	normal	2.69156	9939	0.975979	0.00186669	1.07933	0.00934324
69.4871	1.32215	0.489016	2.70368	0.00685755	0.189873	rno-miR-3068-3p:MIMAT0024846	0.0122462	0.332247	1	normal	2.69156	9939	0.975979	0.00186669	1.07933	0.00934324
29.0523	-1.47802	0.546757	-2.70324	0.00686664	0.189873	piR-rno-30422	0.0122603	0.332502	1	normal	2.69156	9939	0.975979	0.00186669	1.07933	0.00934324
3455.66	1.38528	0.512923	2.70075	0.00691828	0.190789	piR-rno-62917	0.0123405	0.333952	1	normal	2.69156	9939	0.975979	0.00186669	1.07933	0.00934324
238.924	1.10238	0.409499	2.69201	0.00710226	0.19534	piR-rno-25130	0.0126257	0.339053	1	normal	2.69156	9939	0.975979	0.00186669	1.07933	0.00934324
370.958	0.95774	0.356725	2.68481	0.00725711	0.199069	piR-rno-62899	0.0128651	0.343274	1	normal	2.69156	9939	0.975979	0.00186669	1.07933	0.00934324
181.834	1.20486	0.449054	2.68312	0.00729394	0.199451	piR-rno-10881	0.0129219	0.344268	1	normal	2.69156	9939	0.975979	0.00186669	1.07933	0.00934324
75.9717	-1.13003	0.421515	-2.68088	0.00734282	0.199451	piR-rno-58735	0.0129972	0.345582	1	normal	2.69156	9939	0.975979	0.00186669	1.07933	0.00934324
27.3116	-1.49315	0.556964	-2.68087	0.00734319	0.199451	piR-rno-22683	0.0129978	0.345591	1	normal	2.69156	9939	0.975979	0.00186669	1.07933	0.00934324
3862.65	1.02776	0.383482	2.68007	0.0073606	0.199451	rno-miR-3580-3p:MIMAT0017869	0.0130246	0.346058	1	normal	2.69156	9939	0.975979	0.00186669	1.07933	0.00934324
114.317	-1.58472	0.591369	-2.67975	0.00736774	0.199451	ENSRNOT00000079258.1	0.0130356	0.346249	1	normal	2.69156	9939	0.975979	0.00186669	1.07933	0.00934324
23.338	1.37505	0.513417	2.67823	0.0074013	0.199553	piR-rno-12165	0.0130873	0.347145	1	normal	2.69156	9939	0.975979	0.00186669	1.07933	0.00934324
101.464	-1.71645	0.641188	-2.67698	0.00742884	0.199553	ENSRNOT00000085413.1	0.0131297	0.347879	1	normal	2.69156	9939	0.975979	0.00186669	1.07933	0.00934324
2176.58	1.18287	0.441871	2.67695	0.00742956	0.199553	piR-rno-63106	0.0131308	0.347898	1	normal	2.69156	9939	0.975979	0.00186669	1.07933	0.00934324
376.787	1.14081	0.426813	2.67285	0.00752098	0.201196	piR-rno-10519	0.0132714	0.350317	1	normal	2.69156	9939	0.975979	0.00186669	1.07933	0.00934324
1137.3	1.19959	0.449151	2.67079	0.00756738	0.201196	rno-miR-429:MIMAT0001538	0.0133426	0.351537	1	normal	2.69156	9939	0.975979	0.00186669	1.07933	0.00934324
1172.33	1.22556	0.45891	2.67059	0.00757189	0.201196	piR-rno-62877	0.0133496	0.351655	1	normal	2.69156	9939	0.975979	0.00186669	1.07933	0.00934324
41.6744	1.31967	0.494379	2.66935	0.00759976	0.201196	piR-rno-34751	0.0133923	0.352385	1	normal	2.69156	9939	0.975979	0.00186669	1.07933	0.00934324
24.0257	1.36643	0.511902	2.66932	0.00760058	0.201196	piR-rno-25589	0.0133936	0.352406	1	normal	2.69156	9939	0.975979	0.00186669	1.07933	0.00934324
28.9551	1.25767	0.471216	2.669	0.00760775	0.201196	piR-rno-54253	0.0134046	0.352594	1	normal	2.69156	9939	0.975979	0.00186669	1.07933	0.00934324
625.605	1.18346	0.444469	2.66263	0.00775333	0.204521	piR-rno-50566	0.0136277	0.356371	1	normal	2.69156	9939	0.975979	0.00186669	1.07933	0.00934324
247.534	-1.13333	0.426277	-2.65867	0.00784497	0.206411	piR-rno-29167	0.0137678	0.358721	1	normal	2.69156	9939	0.975979	0.00186669	1.07933	0.00934324
48.1946	-1.54292	0.5811	-2.65518	0.00792671	0.207733	piR-rno-5707	0.0138926	0.3608	1	normal	2.69156	9939	0.975979	0.00186669	1.07933	0.00934324
219.923	0.915931	0.345009	2.6548	0.00793551	0.207733	piR-rno-22637	0.0139061	0.361023	1	normal	2.69156	9939	0.975979	0.00186669	1.07933	0.00934324
369.915	1.22854	0.463041	2.65319	0.00797342	0.208197	piR-rno-63109	0.0139639	0.361981	1	normal	2.69156	9939	0.975979	0.00186669	1.07933	0.00934324
54.6056	1.06568	0.402321	2.64884	0.00807679	0.209682	piR-rno-62676	0.0141214	0.364575	1	normal	2.69156	9939	0.975979	0.00186669	1.07933	0.00934324
143.919	1.01263	0.382443	2.64779	0.00810188	0.209682	piR-rno-32893	0.0141596	0.365201	1	normal	2.69156	9939	0.975979	0.00186669	1.07933	0.00934324
23.4231	1.44666	0.546378	2.64774	0.00810321	0.209682	piR-rno-6281	0.0141616	0.365234	1	normal	2.69156	9939	0.975979	0.00186669	1.07933	0.00934324
877.537	1.39127	0.525527	2.64739	0.00811159	0.209682	piR-rno-63004	0.0141744	0.365443	1	normal	2.69156	9939	0.975979	0.00186669	1.07933	0.00934324
151.002	-1.2422	0.470641	-2.63938	0.00830569	0.214162	piR-rno-16	0.0144693	0.370231	1	normal	2.69156	9939	0.975979	0.00186669	1.07933	0.00934324
153.101	1.00421	0.38183	2.62999	0.00853873	0.219622	piR-rno-112	0.0148223	0.375868	1	normal	2.69156	9939	0.975979	0.00186669	1.07933	0.00934324
4272.94	1.05605	0.401691	2.62902	0.00856325	0.219703	rno-miR-106b-3p:MIMAT0004727	0.0148593	0.376454	1	normal	2.69156	9939	0.975979	0.00186669	1.07933	0.00934324
439.275	1.15035	0.437833	2.62737	0.00860477	0.219703	rno-miR-201-5p:MIMAT0012846	0.0149221	0.377443	1	normal	2.69156	9939	0.975979	0.00186669	1.07933	0.00934324
30.9002	1.31914	0.502083	2.62733	0.00860577	0.219703	piR-rno-14609	0.0149236	0.377467	1	normal	2.69156	9939	0.975979	0.00186669	1.07933	0.00934324
288.895	1.3181	0.502392	2.62365	0.00869941	0.221545	piR-rno-63158	0.0150649	0.379685	1	normal	2.69156	9939	0.975979	0.00186669	1.07933	0.00934324
48.7976	-1.16281	0.443863	-2.61974	0.00879955	0.223543	Rattus_norvegicus_chr2.trna7572-AsnGTT:(218083856-218083783)::Asn:(GTT):74:bp::Sc::82.24	0.0152158	0.382035	1	normal	2.69156	9939	0.975979	0.00186669	1.07933	0.00934324
48.2992	1.23126	0.470286	2.61812	0.00884163	0.22406	piR-rno-48720	0.0152792	0.383017	1	normal	2.69156	9939	0.975979	0.00186669	1.07933	0.00934324
136.878	0.973161	0.372222	2.61446	0.00893682	0.225918	piR-rno-25345	0.0154224	0.385224	1	normal	2.69156	9939	0.975979	0.00186669	1.07933	0.00934324
160.35	1.13457	0.434695	2.61005	0.00905296	0.228294	piR-rno-9012	0.0155968	0.387891	1	normal	2.69156	9939	0.975979	0.00186669	1.07933	0.00934324
25.3729	1.27097	0.488211	2.60332	0.00923253	0.23218	piR-rno-12959	0.015866	0.391961	1	normal	2.69156	9939	0.975979	0.00186669	1.07933	0.00934324
30.9256	-1.33616	0.513396	-2.6026	0.00925209	0.23218	piR-rno-22704	0.0158952	0.3924	1	normal	2.69156	9939	0.975979	0.00186669	1.07933	0.00934324
81.19	-1.16074	0.446297	-2.60083	0.00929998	0.232816	piR-rno-12841	0.0159669	0.393473	1	normal	2.69156	9939	0.975979	0.00186669	1.07933	0.00934324
204.226	1.15874	0.446011	2.598	0.0093768	0.23417	rno-miR-547-3p:MIMAT0012851	0.0160817	0.395184	1	normal	2.69156	9939	0.975979	0.00186669	1.07933	0.00934324
399.922	0.930554	0.358347	2.5968	0.00940979	0.234312	piR-rno-22908	0.016131	0.395916	1	normal	2.69156	9939	0.975979	0.00186669	1.07933	0.00934324
48.0162	-1.36008	0.523885	-2.59613	0.00942791	0.234312	piR-rno-32076	0.0161581	0.396317	1	normal	2.69156	9939	0.975979	0.00186669	1.07933	0.00934324
43.8873	1.11968	0.431561	2.59449	0.00947305	0.234868	piR-rno-18538	0.0162254	0.397313	1	normal	2.69156	9939	0.975979	0.00186669	1.07933	0.00934324
30.1018	-1.26911	0.489564	-2.59232	0.00953298	0.234957	piR-rno-305	0.0163148	0.398629	1	normal	2.69156	9939	0.975979	0.00186669	1.07933	0.00934324
31.5908	1.26899	0.489557	2.59213	0.0095385	0.234957	piR-rno-6996	0.0163231	0.39875	1	normal	2.69156	9939	0.975979	0.00186669	1.07933	0.00934324
618.107	-1.01511	0.391734	-2.59133	0.00956048	0.234957	Rattus_norvegicus_chr13.trna2249-AspGTC:(94095976-94096047)::Asp:(GTC):72:bp::Sc::72.92	0.0163558	0.399231	1	normal	2.69156	9939	0.975979	0.00186669	1.07933	0.00934324
103.045	1.1679	0.450791	2.59078	0.00957592	0.234957	rno-miR-340-3p:MIMAT0000585	0.0163788	0.399568	1	normal	2.69156	9939	0.975979	0.00186669	1.07933	0.00934324
6656.62	1.21089	0.467614	2.58951	0.00961132	0.234957	piR-rno-63029	0.0164316	0.40034	1	normal	2.69156	9939	0.975979	0.00186669	1.07933	0.00934324
281.54	0.990671	0.382582	2.58944	0.00961331	0.234957	rno-miR-98-5p:MIMAT0000819	0.0164345	0.400383	1	normal	2.69156	9939	0.975979	0.00186669	1.07933	0.00934324
74.8732	1.19093	0.460563	2.58581	0.00971506	0.236882	piR-rno-35997	0.016586	0.402587	1	normal	2.69156	9939	0.975979	0.00186669	1.07933	0.00934324
41.7104	-1.3965	0.540742	-2.58256	0.00980706	0.238561	piR-rno-7448	0.0167227	0.404564	1	normal	2.69156	9939	0.975979	0.00186669	1.07933	0.00934324
89.5845	1.04726	0.405683	2.58146	0.00983838	0.23876	piR-rno-20881	0.0167693	0.405233	1	normal	2.69156	9939	0.975979	0.00186669	1.07933	0.00934324
20588.3	0.954951	0.370047	2.58062	0.0098622	0.238776	piR-rno-62840	0.0168046	0.405741	1	normal	2.69156	9939	0.975979	0.00186669	1.07933	0.00934324
24438.9	1.12363	0.435845	2.57806	0.00993577	0.239416	Rattus_norvegicus_chr1.trna2048-SeC(e)TCA:(81479463-81479548)::SeC(e):(TCA):86:bp::Sc::75.67	0.0169138	0.407303	1	normal	2.69156	9939	0.975979	0.00186669	1.07933	0.00934324
31.0971	1.23221	0.478077	2.57743	0.00995385	0.239416	piR-rno-5743	0.0169406	0.407686	1	normal	2.69156	9939	0.975979	0.00186669	1.07933	0.00934324
56.6639	1.03442	0.401486	2.57648	0.00998118	0.239416	piR-rno-26997	0.0169811	0.408263	1	normal	2.69156	9939	0.975979	0.00186669	1.07933	0.00934324
77.1754	-1.18179	0.458687	-2.57647	0.00998145	0.239416	piR-rno-42651	0.0169815	0.408268	1	normal	2.69156	9939	0.975979	0.00186669	1.07933	0.00934324
618.771	-1.0062	0.390785	-2.57483	0.010029	0.239897	Rattus_norvegicus_chr13.trna4004-AspGTC:(94077340-94077269)::Asp:(GTC):72:bp::Sc::72.92	0.017052	0.40927	1	normal	2.69156	9939	0.975979	0.00186669	1.07933	0.00934324
51.6386	1.09835	0.426681	2.57417	0.010048	0.239897	piR-rno-37793	0.0170802	0.409669	1	normal	2.69156	9939	0.975979	0.00186669	1.07933	0.00934324
898.487	1.02476	0.398335	2.57261	0.0100936	0.240429	piR-rno-50564	0.0171477	0.410623	1	normal	2.69156	9939	0.975979	0.00186669	1.07933	0.00934324
1556	1.16238	0.452055	2.57132	0.0101312	0.240769	rno-miR-183-5p:MIMAT0000860	0.0172034	0.411407	1	normal	2.69156	9939	0.975979	0.00186669	1.07933	0.00934324
86.2477	1.21363	0.472294	2.56964	0.0101804	0.241332	piR-rno-42238	0.0172761	0.412429	1	normal	2.69156	9939	0.975979	0.00186669	1.07933	0.00934324
54.7086	1.23935	0.482629	2.56791	0.0102313	0.241332	piR-rno-38152	0.0173513	0.413483	1	normal	2.69156	9939	0.975979	0.00186669	1.07933	0.00934324
238.631	1.00499	0.391439	2.56742	0.0102459	0.241332	piR-rno-39028	0.0173729	0.413785	1	normal	2.69156	9939	0.975979	0.00186669	1.07933	0.00934324
110.797	1.06196	0.413645	2.56733	0.0102485	0.241332	piR-rno-22906	0.0173768	0.413838	1	normal	2.69156	9939	0.975979	0.00186669	1.07933	0.00934324
145.402	-1.22914	0.480073	-2.56032	0.0104577	0.243027	ENSRNOT00000091815.1	0.0176854	0.418115	1	normal	2.69156	9939	0.975979	0.00186669	1.07933	0.00934324
44.9639	1.12678	0.440134	2.56009	0.0104644	0.243027	piR-rno-62712	0.0176953	0.418252	1	normal	2.69156	9939	0.975979	0.00186669	1.07933	0.00934324
3367.33	1.26785	0.495585	2.55828	0.0105191	0.243027	rno-miR-34c-3p:MIMAT0004723	0.0177758	0.419356	1	normal	2.69156	9939	0.975979	0.00186669	1.07933	0.00934324
100.134	1.01567	0.397162	2.55732	0.0105481	0.243027	piR-rno-26944	0.0178185	0.419941	1	normal	2.69156	9939	0.975979	0.00186669	1.07933	0.00934324
169.965	1.14767	0.448842	2.55696	0.0105591	0.243027	piR-rno-14080	0.0178347	0.420162	1	normal	2.69156	9939	0.975979	0.00186669	1.07933	0.00934324
30.5784	1.20042	0.469539	2.55659	0.0105703	0.243027	piR-rno-23919	0.0178513	0.420388	1	normal	2.69156	9939	0.975979	0.00186669	1.07933	0.00934324
74.5351	1.16204	0.455001	2.55393	0.0106516	0.243027	rno-miR-9b-5p:MIMAT0017835	0.0179707	0.422014	1	normal	2.69156	9939	0.975979	0.00186669	1.07933	0.00934324
138.519	1.15003	0.450366	2.55354	0.0106634	0.243027	piR-rno-36392	0.0179882	0.422251	1	normal	2.69156	9939	0.975979	0.00186669	1.07933	0.00934324
70.1562	0.978889	0.383351	2.55351	0.0106644	0.243027	piR-rno-22618	0.0179897	0.422272	1	normal	2.69156	9939	0.975979	0.00186669	1.07933	0.00934324
2846.42	1.16643	0.456985	2.55245	0.0106968	0.243027	piR-rno-62834	0.0180373	0.422917	1	normal	2.69156	9939	0.975979	0.00186669	1.07933	0.00934324
2853.79	1.15307	0.451754	2.55243	0.0106975	0.243027	rno-miR-9a-5p:MIMAT0000781	0.0180383	0.422929	1	normal	2.69156	9939	0.975979	0.00186669	1.07933	0.00934324
23.7646	1.34538	0.527108	2.55238	0.0106989	0.243027	rno-miR-488-3p:MIMAT0005341	0.0180404	0.422958	1	normal	2.69156	9939	0.975979	0.00186669	1.07933	0.00934324
49.3775	1.14109	0.447158	2.55186	0.010715	0.243027	piR-rno-20120	0.0180639	0.423277	1	normal	2.69156	9939	0.975979	0.00186669	1.07933	0.00934324
50.3962	-1.17992	0.462501	-2.55118	0.010736	0.243027	ENSRNOT00000040611.3	0.0180948	0.423693	1	normal	2.69156	9939	0.975979	0.00186669	1.07933	0.00934324
32.2558	1.32117	0.517889	2.55107	0.0107393	0.243027	piR-rno-23394	0.0180996	0.423759	1	normal	2.69156	9939	0.975979	0.00186669	1.07933	0.00934324
72.2958	1.07138	0.419993	2.55094	0.0107433	0.243027	piR-rno-27109	0.0181056	0.423839	1	normal	2.69156	9939	0.975979	0.00186669	1.07933	0.00934324
23.1686	-1.73611	0.680584	-2.55091	0.0107443	0.243027	ENSRNOT00000082509.1	0.018107	0.423858	1	normal	2.69156	9939	0.975979	0.00186669	1.07933	0.00934324
79.8644	1.34726	0.528152	2.5509	0.0107447	0.243027	piR-rno-63088	0.0181076	0.423866	1	normal	2.69156	9939	0.975979	0.00186669	1.07933	0.00934324
458.598	1.26172	0.495099	2.54841	0.0108214	0.244136	piR-rno-35397	0.0182202	0.42538	1	normal	2.69156	9939	0.975979	0.00186669	1.07933	0.00934324
1413.85	0.912286	0.358071	2.54778	0.010841	0.244136	piR-rno-7167	0.018249	0.425767	1	normal	2.69156	9939	0.975979	0.00186669	1.07933	0.00934324
48.0475	1.04829	0.411697	2.54626	0.0108885	0.244671	piR-rno-57583	0.0183186	0.426698	1	normal	2.69156	9939	0.975979	0.00186669	1.07933	0.00934324
42.9628	-1.20221	0.472993	-2.5417	0.0110314	0.247343	piR-rno-9005	0.0185279	0.42948	1	normal	2.69156	9939	0.975979	0.00186669	1.07933	0.00934324
159.21	1.20951	0.476267	2.53957	0.0110989	0.247872	piR-rno-9921	0.0186267	0.430783	1	normal	2.69156	9939	0.975979	0.00186669	1.07933	0.00934324
33.5552	1.19715	0.471548	2.53877	0.0111241	0.247872	Rattus_norvegicus_chr15.trna1072-ArgACG:(37051458-37051530)::Arg:(ACG):73:bp::Sc::72.37	0.0186637	0.431269	1	normal	2.69156	9939	0.975979	0.00186669	1.07933	0.00934324
24.3316	-1.33395	0.525451	-2.53868	0.0111271	0.247872	piR-rno-881	0.0186679	0.431325	1	normal	2.69156	9939	0.975979	0.00186669	1.07933	0.00934324
1499.87	1.17327	0.462496	2.53681	0.0111867	0.248008	rno-miR-30b-5p:MIMAT0000806	0.0187551	0.432468	1	normal	2.69156	9939	0.975979	0.00186669	1.07933	0.00934324
292.846	0.991074	0.390708	2.53661	0.011193	0.248008	piR-rno-5349	0.0187644	0.432589	1	normal	2.69156	9939	0.975979	0.00186669	1.07933	0.00934324
62.4931	1.43003	0.563978	2.53562	0.0112248	0.248008	rno-let-7c-1-3p:MIMAT0017087	0.0188108	0.433196	1	normal	2.69156	9939	0.975979	0.00186669	1.07933	0.00934324
66.3351	1.03652	0.408808	2.53548	0.0112294	0.248008	piR-rno-16719	0.0188174	0.433283	1	normal	2.69156	9939	0.975979	0.00186669	1.07933	0.00934324
35.108	1.14814	0.453036	2.53433	0.0112663	0.248293	piR-rno-27368	0.0188714	0.433986	1	normal	2.69156	9939	0.975979	0.00186669	1.07933	0.00934324
112.496	-1.30022	0.513528	-2.53193	0.0113436	0.248943	piR-rno-8258	0.0189842	0.435451	1	normal	2.69156	9939	0.975979	0.00186669	1.07933	0.00934324
273.706	0.886923	0.350297	2.53192	0.0113441	0.248943	piR-rno-41278	0.0189849	0.43546	1	normal	2.69156	9939	0.975979	0.00186669	1.07933	0.00934324
604.888	-1.01975	0.403139	-2.52952	0.011422	0.250119	Rattus_norvegicus_chr13.trna3853-AspGTC:(95680683-95680612)::Asp:(GTC):72:bp::Sc::72.92	0.0190984	0.436926	1	normal	2.69156	9939	0.975979	0.00186669	1.07933	0.00934324
218.91	1.14454	0.452888	2.52721	0.0114973	0.250751	rno-miR-218a-5p:MIMAT0000888	0.0192082	0.438336	1	normal	2.69156	9939	0.975979	0.00186669	1.07933	0.00934324
105.873	0.991178	0.392213	2.52714	0.0114994	0.250751	piR-rno-27020	0.0192113	0.438376	1	normal	2.69156	9939	0.975979	0.00186669	1.07933	0.00934324
70.9976	-1.36208	0.539604	-2.52423	0.0115953	0.251897	piR-rno-3396	0.0193509	0.440159	1	normal	2.69156	9939	0.975979	0.00186669	1.07933	0.00934324
646.841	1.10621	0.438357	2.52355	0.0116177	0.251897	rno-miR-194-5p:MIMAT0000869	0.0193834	0.440573	1	normal	2.69156	9939	0.975979	0.00186669	1.07933	0.00934324
28.9081	1.22353	0.484889	2.52332	0.0116253	0.251897	piR-rno-1650	0.0193944	0.440712	1	normal	2.69156	9939	0.975979	0.00186669	1.07933	0.00934324
3573.23	1.03172	0.409086	2.52201	0.0116685	0.252305	piR-rno-62937	0.0194573	0.441511	1	normal	2.69156	9939	0.975979	0.00186669	1.07933	0.00934324
94.8204	1.2869	0.510823	2.51928	0.0117596	0.253741	piR-rno-41821	0.0195896	0.443182	1	normal	2.69156	9939	0.975979	0.00186669	1.07933	0.00934324
22.75	-1.38553	0.550861	-2.51521	0.0118961	0.255203	piR-rno-31443	0.0197876	0.445666	1	normal	2.69156	9939	0.975979	0.00186669	1.07933	0.00934324
35.1822	-1.31212	0.521733	-2.51492	0.011906	0.255203	piR-rno-30106	0.019802	0.445845	1	normal	2.69156	9939	0.975979	0.00186669	1.07933	0.00934324
42.8516	-1.19222	0.474135	-2.51451	0.0119197	0.255203	piR-rno-11354	0.0198218	0.446092	1	normal	2.69156	9939	0.975979	0.00186669	1.07933	0.00934324
22.4348	-1.37976	0.548763	-2.51432	0.0119263	0.255203	piR-rno-61309	0.0198314	0.446212	1	normal	2.69156	9939	0.975979	0.00186669	1.07933	0.00934324
40.2453	-1.09193	0.434588	-2.51258	0.0119853	0.255492	piR-rno-44787	0.0199169	0.447276	1	normal	2.69156	9939	0.975979	0.00186669	1.07933	0.00934324
53.0933	-1.1771	0.468505	-2.51246	0.0119894	0.255492	piR-rno-30232	0.0199228	0.447349	1	normal	2.69156	9939	0.975979	0.00186669	1.07933	0.00934324
56.7957	1.10184	0.438808	2.51097	0.0120399	0.256027	piR-rno-62756	0.019996	0.448256	1	normal	2.69156	9939	0.975979	0.00186669	1.07933	0.00934324
102.355	0.921731	0.367251	2.50981	0.0120795	0.256027	piR-rno-61475	0.0200533	0.448963	1	normal	2.69156	9939	0.975979	0.00186669	1.07933	0.00934324
23.296	1.33117	0.530445	2.50954	0.0120889	0.256027	piR-rno-32842	0.0200669	0.449131	1	normal	2.69156	9939	0.975979	0.00186669	1.07933	0.00934324
56.9381	1.09689	0.437375	2.5079	0.012145	0.256688	piR-rno-25765	0.0201481	0.45013	1	normal	2.69156	9939	0.975979	0.00186669	1.07933	0.00934324
46.745	1.26788	0.506184	2.50478	0.0122526	0.258369	piR-rno-21703	0.0203037	0.452035	1	normal	2.69156	9939	0.975979	0.00186669	1.07933	0.00934324
44.644	1.19914	0.47912	2.50279	0.0123217	0.258369	piR-rno-16208	0.0204034	0.453249	1	normal	2.69156	9939	0.975979	0.00186669	1.07933	0.00934324
25.6529	1.28971	0.51531	2.50279	0.012322	0.258369	piR-rno-15323	0.0204038	0.453254	1	normal	2.69156	9939	0.975979	0.00186669	1.07933	0.00934324
27.0247	-1.2314	0.492027	-2.50271	0.0123248	0.258369	piR-rno-38996	0.0204078	0.453303	1	normal	2.69156	9939	0.975979	0.00186669	1.07933	0.00934324
5188.35	0.873686	0.349467	2.50006	0.0124174	0.259475	rno-miR-486:MIMAT0037265	0.0205414	0.45492	1	normal	2.69156	9939	0.975979	0.00186669	1.07933	0.00934324
119.772	-0.938812	0.375561	-2.49976	0.0124278	0.259475	piR-rno-42679	0.0205565	0.455102	1	normal	2.69156	9939	0.975979	0.00186669	1.07933	0.00934324
39.8377	1.10777	0.443322	2.49879	0.0124619	0.259517	piR-rno-50590	0.0206057	0.455695	1	normal	2.69156	9939	0.975979	0.00186669	1.07933	0.00934324
33.6643	1.09938	0.440057	2.49827	0.0124802	0.259517	piR-rno-26213	0.020632	0.456011	1	normal	2.69156	9939	0.975979	0.00186669	1.07933	0.00934324
1327.65	1.22113	0.489368	2.49532	0.0125843	0.261156	rno-miR-676:MIMAT0037264	0.020782	0.457808	1	normal	2.69156	9939	0.975979	0.00186669	1.07933	0.00934324
445.483	-1.11743	0.448329	-2.49243	0.0126873	0.262765	ENSRNOT00000090063.1	0.0209302	0.459573	1	normal	2.69156	9939	0.975979	0.00186669	1.07933	0.00934324
1785.25	1.00809	0.405186	2.48798	0.0128472	0.2653	piR-rno-30402	0.02116	0.462286	1	normal	2.69156	9939	0.975979	0.00186669	1.07933	0.00934324
23.2494	1.23935	0.498214	2.48759	0.0128612	0.2653	piR-rno-60039	0.02118	0.462522	1	normal	2.69156	9939	0.975979	0.00186669	1.07933	0.00934324
391.297	1.0327	0.415975	2.48261	0.0130425	0.268505	rno-miR-30c-2-3p:MIMAT0005442	0.0214403	0.465559	1	normal	2.69156	9939	0.975979	0.00186669	1.07933	0.00934324
50.0444	-1.36695	0.550911	-2.48126	0.0130919	0.268984	piR-rno-44815	0.021511	0.466378	1	normal	2.69156	9939	0.975979	0.00186669	1.07933	0.00934324
71.0258	1.09739	0.442436	2.48034	0.0131256	0.269141	piR-rno-7479	0.0215593	0.466937	1	normal	2.69156	9939	0.975979	0.00186669	1.07933	0.00934324
78.0585	1.13115	0.456393	2.47846	0.0131951	0.269906	piR-rno-10639	0.0216588	0.468082	1	normal	2.69156	9939	0.975979	0.00186669	1.07933	0.00934324
94.5099	-1.03808	0.419067	-2.47711	0.013245	0.269906	piR-rno-51111	0.0217302	0.468902	1	normal	2.69156	9939	0.975979	0.00186669	1.07933	0.00934324
40.3369	-1.07541	0.434185	-2.47684	0.0132553	0.269906	Rattus_norvegicus_chr1.trna17865-GluCTC:(30658033-30657962)::Glu:(CTC):72:bp::Sc::76.61	0.0217449	0.469071	1	normal	2.69156	9939	0.975979	0.00186669	1.07933	0.00934324
27.9869	1.34151	0.541744	2.47628	0.0132761	0.269906	piR-rno-5376	0.0217746	0.469411	1	normal	2.69156	9939	0.975979	0.00186669	1.07933	0.00934324
251.584	-1.46063	0.590057	-2.47541	0.0133084	0.269906	piR-rno-41664	0.0218208	0.469939	1	normal	2.69156	9939	0.975979	0.00186669	1.07933	0.00934324
25.9286	1.2463	0.503907	2.47327	0.0133884	0.269906	rno-miR-6329:MIMAT0025068	0.0219352	0.471242	1	normal	2.69156	9939	0.975979	0.00186669	1.07933	0.00934324
27.7097	1.24364	0.502839	2.47324	0.0133893	0.269906	piR-rno-35432	0.0219364	0.471255	1	normal	2.69156	9939	0.975979	0.00186669	1.07933	0.00934324
910.325	0.935017	0.378061	2.47319	0.0133913	0.269906	piR-rno-62845	0.0219393	0.471288	1	normal	2.69156	9939	0.975979	0.00186669	1.07933	0.00934324
338.637	0.990666	0.400599	2.47296	0.0133998	0.269906	piR-rno-29515	0.0219514	0.471425	1	normal	2.69156	9939	0.975979	0.00186669	1.07933	0.00934324
69.0298	0.972425	0.393328	2.4723	0.0134247	0.269906	piR-rno-37487	0.021987	0.471829	1	normal	2.69156	9939	0.975979	0.00186669	1.07933	0.00934324
1468.85	1.13674	0.459979	2.47129	0.0134625	0.27014	piR-rno-62950	0.022041	0.47244	1	normal	2.69156	9939	0.975979	0.00186669	1.07933	0.00934324
327.147	-1.49835	0.606609	-2.47004	0.0135098	0.270564	ENSRNOT00000090754.1	0.0221086	0.473203	1	normal	2.69156	9939	0.975979	0.00186669	1.07933	0.00934324
54.4283	1.21828	0.493412	2.46909	0.0135456	0.270755	piR-rno-25836	0.0221596	0.473778	1	normal	2.69156	9939	0.975979	0.00186669	1.07933	0.00934324
205.728	-1.0721	0.434878	-2.4653	0.01369	0.272973	piR-rno-4125	0.0223654	0.476084	1	normal	2.69156	9939	0.975979	0.00186669	1.07933	0.00934324
32.4363	1.10915	0.450106	2.4642	0.0137318	0.272973	piR-rno-51166	0.022425	0.476748	1	normal	2.69156	9939	0.975979	0.00186669	1.07933	0.00934324
213.723	-0.900332	0.36538	-2.46409	0.013736	0.272973	Rattus_norvegicus_chr6.trna6230-LysCTT:(102863465-102863393)::Lys:(CTT):73:bp::Sc::80.72	0.022431	0.476813	1	normal	2.69156	9939	0.975979	0.00186669	1.07933	0.00934324
3560.72	1.00585	0.408376	2.46304	0.0137766	0.273253	rno-miR-203a-3p:MIMAT0000876	0.0224888	0.477455	1	normal	2.69156	9939	0.975979	0.00186669	1.07933	0.00934324
23.6379	-1.38937	0.564324	-2.462	0.0138165	0.273518	piR-rno-59949	0.0225455	0.478085	1	normal	2.69156	9939	0.975979	0.00186669	1.07933	0.00934324
1079.4	1.04186	0.423349	2.461	0.0138552	0.27376	rno-miR-186-5p:MIMAT0000863	0.0226006	0.478694	1	normal	2.69156	9939	0.975979	0.00186669	1.07933	0.00934324
97.2193	1.18116	0.480434	2.45853	0.0139507	0.275119	piR-rno-62818	0.0227364	0.480189	1	normal	2.69156	9939	0.975979	0.00186669	1.07933	0.00934324
27.5913	1.40931	0.573635	2.45681	0.0140178	0.275915	rno-miR-382-3p:MIMAT0003202	0.0228317	0.481233	1	normal	2.69156	9939	0.975979	0.00186669	1.07933	0.00934324
44.8626	-1.08666	0.442468	-2.4559	0.0140533	0.276086	piR-rno-26727	0.0228821	0.481783	1	normal	2.69156	9939	0.975979	0.00186669	1.07933	0.00934324
26.9633	1.36289	0.555457	2.45364	0.0141418	0.276717	piR-rno-33518	0.0230078	0.483151	1	normal	2.69156	9939	0.975979	0.00186669	1.07933	0.00934324
34.2627	1.18357	0.48249	2.45304	0.0141654	0.276717	piR-rno-7176	0.0230413	0.483515	1	normal	2.69156	9939	0.975979	0.00186669	1.07933	0.00934324
50.9089	-1.14267	0.465905	-2.45258	0.0141838	0.276717	piR-rno-12484	0.0230674	0.483797	1	normal	2.69156	9939	0.975979	0.00186669	1.07933	0.00934324
27.1714	1.14016	0.464924	2.45235	0.0141927	0.276717	piR-rno-34835	0.02308	0.483933	1	normal	2.69156	9939	0.975979	0.00186669	1.07933	0.00934324
33.6985	1.21246	0.494938	2.44971	0.014297	0.276758	piR-rno-18809	0.0232279	0.485529	1	normal	2.69156	9939	0.975979	0.00186669	1.07933	0.00934324
55.5545	0.991051	0.404561	2.4497	0.0142976	0.276758	piR-rno-33553	0.0232288	0.485538	1	normal	2.69156	9939	0.975979	0.00186669	1.07933	0.00934324
26.2679	1.26441	0.516248	2.44923	0.0143163	0.276758	piR-rno-7181	0.0232552	0.485823	1	normal	2.69156	9939	0.975979	0.00186669	1.07933	0.00934324
25.7233	1.18363	0.483293	2.44908	0.014322	0.276758	piR-rno-28065	0.0232633	0.485909	1	normal	2.69156	9939	0.975979	0.00186669	1.07933	0.00934324
1241.55	1.11177	0.453984	2.44891	0.0143289	0.276758	piR-rno-63092	0.0232731	0.486015	1	normal	2.69156	9939	0.975979	0.00186669	1.07933	0.00934324
90.2265	0.946212	0.38685	2.44594	0.0144474	0.278318	piR-rno-38448	0.0234409	0.487809	1	normal	2.69156	9939	0.975979	0.00186669	1.07933	0.00934324
14185.9	1.02582	0.419468	2.44554	0.0144637	0.278318	piR-rno-63086	0.0234639	0.488054	1	normal	2.69156	9939	0.975979	0.00186669	1.07933	0.00934324
25.3159	1.18711	0.485822	2.4435	0.0145454	0.279369	piR-rno-33430	0.0235795	0.489282	1	normal	2.69156	9939	0.975979	0.00186669	1.07933	0.00934324
75.2336	1.05185	0.431195	2.43938	0.0147124	0.282052	piR-rno-16880	0.0238155	0.491771	1	normal	2.69156	9939	0.975979	0.00186669	1.07933	0.00934324
55.5554	1.06483	0.436982	2.43678	0.0148187	0.283448	piR-rno-38417	0.0239655	0.493341	1	normal	2.69156	9939	0.975979	0.00186669	1.07933	0.00934324
34.6221	-1.10352	0.452977	-2.43616	0.014844	0.283448	piR-rno-15585	0.0240012	0.493712	1	normal	2.69156	9939	0.975979	0.00186669	1.07933	0.00934324
6605.18	1.10758	0.454829	2.43516	0.0148853	0.283448	rno-miR-200b-3p:MIMAT0000875	0.0240593	0.494317	1	normal	2.69156	9939	0.975979	0.00186669	1.07933	0.00934324
27.3262	1.13222	0.465108	2.43432	0.0149199	0.283448	piR-rno-19437	0.0241081	0.494824	1	normal	2.69156	9939	0.975979	0.00186669	1.07933	0.00934324
62.7554	1.47551	0.606145	2.43425	0.0149227	0.283448	rno-miR-184:MIMAT0000861	0.024112	0.494864	1	normal	2.69156	9939	0.975979	0.00186669	1.07933	0.00934324
51.8986	0.99056	0.407075	2.43336	0.0149595	0.283625	piR-rno-61934	0.0241639	0.495402	1	normal	2.69156	9939	0.975979	0.00186669	1.07933	0.00934324
44.1604	1.07734	0.443406	2.42968	0.0151121	0.285994	piR-rno-4979	0.0243789	0.497616	1	normal	2.69156	9939	0.975979	0.00186669	1.07933	0.00934324
31.2114	1.19067	0.490498	2.42746	0.0152048	0.287221	piR-rno-18785	0.0245092	0.498949	1	normal	2.69156	9939	0.975979	0.00186669	1.07933	0.00934324
326.614	0.816455	0.336435	2.42678	0.0152334	0.287235	piR-rno-14761	0.0245494	0.499358	1	normal	2.69156	9939	0.975979	0.00186669	1.07933	0.00934324
1122.88	1.0913	0.44995	2.42538	0.0152926	0.287402	rno-miR-19b-3p:MIMAT0000788	0.0246326	0.500204	1	normal	2.69156	9939	0.975979	0.00186669	1.07933	0.00934324
31.7957	1.13692	0.468784	2.42525	0.015298	0.287402	piR-rno-37447	0.0246402	0.500282	1	normal	2.69156	9939	0.975979	0.00186669	1.07933	0.00934324
47.9419	1.30209	0.537698	2.42161	0.0154519	0.289766	piR-rno-29062	0.0248564	0.502465	1	normal	2.69156	9939	0.975979	0.00186669	1.07933	0.00934324
31.696	-1.18792	0.490686	-2.42093	0.0154808	0.289781	piR-rno-50310	0.0248969	0.502872	1	normal	2.69156	9939	0.975979	0.00186669	1.07933	0.00934324
34.6545	1.08992	0.450511	2.41929	0.0155509	0.290565	piR-rno-15416	0.0249951	0.503857	1	normal	2.69156	9939	0.975979	0.00186669	1.07933	0.00934324
34.1958	1.18476	0.490289	2.41645	0.0156729	0.291655	piR-rno-41563	0.0251661	0.505561	1	normal	2.69156	9939	0.975979	0.00186669	1.07933	0.00934324
116.744	0.967677	0.400568	2.41576	0.0157023	0.291655	piR-rno-36932	0.0252074	0.505971	1	normal	2.69156	9939	0.975979	0.00186669	1.07933	0.00934324
29.3447	1.23994	0.513374	2.41528	0.015723	0.291655	piR-rno-12249	0.0252363	0.506257	1	normal	2.69156	9939	0.975979	0.00186669	1.07933	0.00934324
11313.1	1.01676	0.421122	2.4144	0.015761	0.291655	piR-rno-62966	0.0252895	0.506783	1	normal	2.69156	9939	0.975979	0.00186669	1.07933	0.00934324
2256.86	0.918605	0.380499	2.41421	0.0157693	0.291655	rno-miR-28-3p:MIMAT0004716	0.0253011	0.506898	1	normal	2.69156	9939	0.975979	0.00186669	1.07933	0.00934324
11546.9	1.17407	0.486362	2.41399	0.0157789	0.291655	piR-rno-62954	0.0253146	0.507031	1	normal	2.69156	9939	0.975979	0.00186669	1.07933	0.00934324
46.4188	0.980638	0.40655	2.41209	0.0158612	0.292652	piR-rno-24327	0.0254297	0.508165	1	normal	2.69156	9939	0.975979	0.00186669	1.07933	0.00934324
48.962	0.964656	0.400414	2.40915	0.0159899	0.29418	piR-rno-10423	0.0256096	0.509927	1	normal	2.69156	9939	0.975979	0.00186669	1.07933	0.00934324
26.3083	1.1509	0.47777	2.40889	0.0160011	0.29418	piR-rno-8260	0.0256253	0.51008	1	normal	2.69156	9939	0.975979	0.00186669	1.07933	0.00934324
139.571	0.999755	0.415207	2.40785	0.016047	0.294499	piR-rno-32010	0.0256894	0.510704	1	normal	2.69156	9939	0.975979	0.00186669	1.07933	0.00934324
528.726	1.1389	0.473367	2.40596	0.01613	0.295492	rno-miR-29a-3p:MIMAT0000802	0.0258053	0.511829	1	normal	2.69156	9939	0.975979	0.00186669	1.07933	0.00934324
1272.74	1.07508	0.446959	2.40532	0.0161584	0.295492	piR-rno-62738	0.0258449	0.512213	1	normal	2.69156	9939	0.975979	0.00186669	1.07933	0.00934324
25.8655	-1.42843	0.594062	-2.40452	0.0161939	0.295617	piR-rno-34552	0.0258945	0.512691	1	normal	2.69156	9939	0.975979	0.00186669	1.07933	0.00934324
57.9298	-3.44643	1.43485	-2.40195	0.0163081	0.297177	ENSRNOT00000088786.1	0.0260538	0.514224	1	normal	2.69156	9939	0.975979	0.00186669	1.07933	0.00934324
26.7563	1.32372	0.551675	2.39945	0.0164197	0.298682	piR-rno-8845	0.0262092	0.515709	1	normal	2.69156	9939	0.975979	0.00186669	1.07933	0.00934324
43.8675	-1.09425	0.456629	-2.39636	0.0165586	0.299963	Rattus_norvegicus_chr10.trna11803-GluCTC:(43533139-43533068)::Glu:(CTC):72:bp::Sc::76.61	0.0264026	0.517545	1	normal	2.69156	9939	0.975979	0.00186669	1.07933	0.00934324
318.601	1.14869	0.4794	2.3961	0.0165704	0.299963	rno-miR-466c-5p:MIMAT0005279	0.026419	0.5177	1	normal	2.69156	9939	0.975979	0.00186669	1.07933	0.00934324
117.598	-0.880676	0.367659	-2.39536	0.016604	0.299963	piR-rno-13967	0.0264658	0.518142	1	normal	2.69156	9939	0.975979	0.00186669	1.07933	0.00934324
30.6718	1.2383	0.517066	2.39487	0.0166264	0.299963	piR-rno-21292	0.0264969	0.518435	1	normal	2.69156	9939	0.975979	0.00186669	1.07933	0.00934324
27.1102	1.26446	0.528032	2.39467	0.0166355	0.299963	piR-rno-24733	0.0265096	0.518554	1	normal	2.69156	9939	0.975979	0.00186669	1.07933	0.00934324
45.3369	1.28162	0.535694	2.39246	0.0167361	0.301135	rno-miR-339-3p:MIMAT0004648	0.0266493	0.519867	1	normal	2.69156	9939	0.975979	0.00186669	1.07933	0.00934324
80.49	0.954253	0.398955	2.39188	0.0167622	0.301135	piR-rno-30233	0.0266856	0.520206	1	normal	2.69156	9939	0.975979	0.00186669	1.07933	0.00934324
22.6261	1.57993	0.660911	2.39054	0.0168238	0.301135	ENSRNOT00000081762.1	0.0267711	0.521005	1	normal	2.69156	9939	0.975979	0.00186669	1.07933	0.00934324
215.874	0.831722	0.347929	2.39049	0.0168258	0.301135	piR-rno-42678	0.026774	0.521032	1	normal	2.69156	9939	0.975979	0.00186669	1.07933	0.00934324
37.3015	1.10349	0.461721	2.38995	0.0168509	0.301135	piR-rno-6092	0.0268088	0.521356	1	normal	2.69156	9939	0.975979	0.00186669	1.07933	0.00934324
628.891	-0.922797	0.386286	-2.3889	0.016899	0.301135	Rattus_norvegicus_chr13.trna4012-AspGTC:(94042774-94042703)::Asp:(GTC):72:bp::Sc::72.92	0.0268756	0.521977	1	normal	2.69156	9939	0.975979	0.00186669	1.07933	0.00934324
622.288	-0.928656	0.388759	-2.38877	0.0169049	0.301135	Rattus_norvegicus_chr13.trna3843-AspGTC:(95751497-95751426)::Asp:(GTC):72:bp::Sc::72.92	0.0268838	0.522053	1	normal	2.69156	9939	0.975979	0.00186669	1.07933	0.00934324
82.4478	-1.06389	0.445592	-2.3876	0.0169589	0.301576	piR-rno-61817	0.0269587	0.522747	1	normal	2.69156	9939	0.975979	0.00186669	1.07933	0.00934324
148.843	1.21816	0.510396	2.3867	0.0170005	0.301795	rno-miR-96-5p:MIMAT0000818	0.0270164	0.52328	1	normal	2.69156	9939	0.975979	0.00186669	1.07933	0.00934324
1997.93	1.10036	0.461245	2.38563	0.0170498	0.301821	piR-rno-35458	0.0270848	0.523911	1	normal	2.69156	9939	0.975979	0.00186669	1.07933	0.00934324
27.1965	1.27743	0.535521	2.3854	0.0170604	0.301821	piR-rno-6644	0.0270995	0.524047	1	normal	2.69156	9939	0.975979	0.00186669	1.07933	0.00934324
53.5169	1.02456	0.429834	2.38363	0.017143	0.302531	piR-rno-31072	0.0272139	0.525097	1	normal	2.69156	9939	0.975979	0.00186669	1.07933	0.00934324
173.613	1.13676	0.477122	2.38253	0.0171941	0.302531	Rattus_norvegicus_chr4.trna7756-CysGCA:(142619469-142619398)::Cys:(GCA):72:bp::Sc::63.68	0.0272846	0.525744	1	normal	2.69156	9939	0.975979	0.00186669	1.07933	0.00934324
34.1464	-1.10438	0.463622	-2.38207	0.0172157	0.302531	piR-rno-14542	0.0273145	0.526018	1	normal	2.69156	9939	0.975979	0.00186669	1.07933	0.00934324
37.3876	1.10953	0.465791	2.38202	0.0172179	0.302531	piR-rno-3802	0.0273176	0.526046	1	normal	2.69156	9939	0.975979	0.00186669	1.07933	0.00934324
23.9855	-1.19179	0.500572	-2.38086	0.0172722	0.302969	piR-rno-29400	0.0273928	0.526731	1	normal	2.69156	9939	0.975979	0.00186669	1.07933	0.00934324
1247.67	1.07086	0.450129	2.379	0.0173598	0.303815	piR-rno-62977	0.0275139	0.527831	1	normal	2.69156	9939	0.975979	0.00186669	1.07933	0.00934324
28.5152	-1.293	0.543603	-2.37858	0.0173794	0.303815	piR-rno-46134	0.027541	0.528076	1	normal	2.69156	9939	0.975979	0.00186669	1.07933	0.00934324
71.6676	1.10014	0.462968	2.37627	0.0174887	0.305154	piR-rno-1933	0.0276922	0.52944	1	normal	2.69156	9939	0.975979	0.00186669	1.07933	0.00934324
10373.7	1.09068	0.459097	2.37571	0.0175151	0.305154	piR-rno-62871	0.0277287	0.529768	1	normal	2.69156	9939	0.975979	0.00186669	1.07933	0.00934324
168.135	0.873611	0.367886	2.37468	0.0175643	0.305286	piR-rno-38457	0.0277966	0.530378	1	normal	2.69156	9939	0.975979	0.00186669	1.07933	0.00934324
71.8266	0.996665	0.419771	2.37431	0.0175819	0.305286	piR-rno-2325	0.0278209	0.530595	1	normal	2.69156	9939	0.975979	0.00186669	1.07933	0.00934324
104.941	-1.30727	0.550925	-2.37287	0.0176505	0.305962	ENSRNOT00000088446.1	0.0279157	0.531442	1	normal	2.69156	9939	0.975979	0.00186669	1.07933	0.00934324
71.0587	1.12389	0.474248	2.36984	0.0177957	0.307961	piR-rno-32144	0.028116	0.533222	1	normal	2.69156	9939	0.975979	0.00186669	1.07933	0.00934324
61.2528	1.06552	0.449856	2.36858	0.0178563	0.30824	piR-rno-8239	0.0281995	0.53396	1	normal	2.69156	9939	0.975979	0.00186669	1.07933	0.00934324
37.2212	1.29761	0.547913	2.36827	0.0178716	0.30824	rno-miR-503-5p:MIMAT0003213	0.0282206	0.534146	1	normal	2.69156	9939	0.975979	0.00186669	1.07933	0.00934324
41.8398	1.03963	0.439142	2.36741	0.0179132	0.308269	piR-rno-38044	0.0282779	0.534651	1	normal	2.69156	9939	0.975979	0.00186669	1.07933	0.00934324
78.6066	-1.13777	0.480692	-2.36694	0.017936	0.308269	piR-rno-10518	0.0283094	0.534927	1	normal	2.69156	9939	0.975979	0.00186669	1.07933	0.00934324
70.1255	-1.21431	0.513149	-2.36638	0.0179629	0.308269	piR-rno-60727	0.0283464	0.535253	1	normal	2.69156	9939	0.975979	0.00186669	1.07933	0.00934324
603.491	-0.908466	0.384046	-2.36551	0.018005	0.308478	Rattus_norvegicus_chr10.trna2466-AspGTC:(55364090-55364161)::Asp:(GTC):72:bp::Sc::72.92	0.0284044	0.535761	1	normal	2.69156	9939	0.975979	0.00186669	1.07933	0.00934324
168.198	0.944399	0.399405	2.36451	0.0180537	0.3088	piR-rno-19597	0.0284714	0.536347	1	normal	2.69156	9939	0.975979	0.00186669	1.07933	0.00934324
312.806	1.1676	0.493948	2.36381	0.018088	0.308874	piR-rno-63134	0.0285186	0.536759	1	normal	2.69156	9939	0.975979	0.00186669	1.07933	0.00934324
31.2042	1.09087	0.461863	2.36188	0.0181825	0.309974	piR-rno-6727	0.0286486	0.537889	1	normal	2.69156	9939	0.975979	0.00186669	1.07933	0.00934324
45.9119	-0.999452	0.423637	-2.35922	0.0183134	0.311445	Rattus_norvegicus_chr17.trna3727-GluCTC:(57827528-57827457)::Glu:(CTC):72:bp::Sc::76.61	0.0288285	0.539445	1	normal	2.69156	9939	0.975979	0.00186669	1.07933	0.00934324
64.8485	0.969719	0.411089	2.3589	0.0183292	0.311445	piR-rno-28000	0.0288502	0.539632	1	normal	2.69156	9939	0.975979	0.00186669	1.07933	0.00934324
44.9268	1.03538	0.439188	2.35749	0.018399	0.312117	piR-rno-11988	0.0289461	0.540457	1	normal	2.69156	9939	0.975979	0.00186669	1.07933	0.00934324
42.8747	1.10327	0.468151	2.35665	0.0184404	0.312117	piR-rno-5956	0.029003	0.540944	1	normal	2.69156	9939	0.975979	0.00186669	1.07933	0.00934324
607.939	-0.882948	0.374736	-2.35619	0.0184637	0.312117	Rattus_norvegicus_chr13.trna3850-AspGTC:(95700507-95700436)::Asp:(GTC):72:bp::Sc::72.92	0.0290349	0.541217	1	normal	2.69156	9939	0.975979	0.00186669	1.07933	0.00934324
610.839	-0.923919	0.392305	-2.35511	0.0185175	0.312117	Rattus_norvegicus_chr13.trna4025-AspGTC:(93938071-93938000)::Asp:(GTC):72:bp::Sc::72.92	0.0291087	0.541847	1	normal	2.69156	9939	0.975979	0.00186669	1.07933	0.00934324
66.368	0.964586	0.409581	2.35505	0.0185201	0.312117	piR-rno-28289	0.0291123	0.541878	1	normal	2.69156	9939	0.975979	0.00186669	1.07933	0.00934324
44.9729	-0.982071	0.417158	-2.35419	0.0185629	0.312242	piR-rno-498	0.0291711	0.542379	1	normal	2.69156	9939	0.975979	0.00186669	1.07933	0.00934324
43.5808	-1.00751	0.428057	-2.35369	0.018588	0.312242	piR-rno-29808	0.0292054	0.542671	1	normal	2.69156	9939	0.975979	0.00186669	1.07933	0.00934324
115.127	0.890325	0.378709	2.35095	0.0187257	0.3128	piR-rno-856	0.0293943	0.54427	1	normal	2.69156	9939	0.975979	0.00186669	1.07933	0.00934324
33.6325	-1.13765	0.483937	-2.35083	0.0187316	0.3128	piR-rno-43883	0.0294024	0.544338	1	normal	2.69156	9939	0.975979	0.00186669	1.07933	0.00934324
39.2864	-1.20156	0.511204	-2.35044	0.018751	0.3128	piR-rno-60838	0.0294289	0.544562	1	normal	2.69156	9939	0.975979	0.00186669	1.07933	0.00934324
79.1793	0.923576	0.392956	2.35033	0.0187568	0.3128	piR-rno-39044	0.0294368	0.544629	1	normal	2.69156	9939	0.975979	0.00186669	1.07933	0.00934324
33.4799	1.22463	0.521205	2.34961	0.0187929	0.3128	piR-rno-63128	0.0294864	0.545046	1	normal	2.69156	9939	0.975979	0.00186669	1.07933	0.00934324
138.108	1.16839	0.497312	2.34941	0.0188032	0.3128	piR-rno-10805	0.0295004	0.545164	1	normal	2.69156	9939	0.975979	0.00186669	1.07933	0.00934324
2966.21	1.08951	0.463968	2.34824	0.0188625	0.312988	rno-miR-182:MIMAT0005300	0.0295817	0.545846	1	normal	2.69156	9939	0.975979	0.00186669	1.07933	0.00934324
55.4281	1.08415	0.461778	2.34778	0.0188858	0.312988	piR-rno-31079	0.0296134	0.546112	1	normal	2.69156	9939	0.975979	0.00186669	1.07933	0.00934324
75.4031	0.921942	0.392803	2.34709	0.0189208	0.312988	piR-rno-27483	0.0296613	0.546513	1	normal	2.69156	9939	0.975979	0.00186669	1.07933	0.00934324
1382.12	1.1277	0.480662	2.34615	0.0189685	0.312988	piR-rno-63110	0.0297266	0.547058	1	normal	2.69156	9939	0.975979	0.00186669	1.07933	0.00934324
42.7392	1.22253	0.521148	2.34584	0.0189845	0.312988	piR-rno-1416	0.0297485	0.54724	1	normal	2.69156	9939	0.975979	0.00186669	1.07933	0.00934324
24.8629	1.20307	0.512904	2.3456	0.0189966	0.312988	piR-rno-38495	0.0297651	0.547378	1	normal	2.69156	9939	0.975979	0.00186669	1.07933	0.00934324
29.4073	-1.23337	0.526167	-2.34407	0.0190748	0.313775	piR-rno-58791	0.029872	0.548266	1	normal	2.69156	9939	0.975979	0.00186669	1.07933	0.00934324
58.5352	-1.13227	0.483796	-2.34038	0.0192641	0.316384	piR-rno-61254	0.0301306	0.5504	1	normal	2.69156	9939	0.975979	0.00186669	1.07933	0.00934324
930.678	0.978424	0.418233	2.33942	0.0193135	0.316692	piR-rno-50565	0.030198	0.550953	1	normal	2.69156	9939	0.975979	0.00186669	1.07933	0.00934324
78.0889	0.928917	0.397295	2.33811	0.0193818	0.317175	piR-rno-9200	0.0302912	0.551715	1	normal	2.69156	9939	0.975979	0.00186669	1.07933	0.00934324
56.131	0.962339	0.411666	2.33767	0.0194044	0.317175	piR-rno-11786	0.0303222	0.551968	1	normal	2.69156	9939	0.975979	0.00186669	1.07933	0.00934324
7394.5	1.17894	0.50459	2.33643	0.0194686	0.317361	rno-miR-200a-3p:MIMAT0000874	0.0304097	0.55268	1	normal	2.69156	9939	0.975979	0.00186669	1.07933	0.00934324
54.5074	0.989337	0.423469	2.33627	0.0194774	0.317361	piR-rno-27099	0.0304216	0.552778	1	normal	2.69156	9939	0.975979	0.00186669	1.07933	0.00934324
46.5244	1.06515	0.456106	2.33531	0.0195274	0.317675	piR-rno-26083	0.0304899	0.553332	1	normal	2.69156	9939	0.975979	0.00186669	1.07933	0.00934324
38.6415	-1.11094	0.476128	-2.33328	0.0196337	0.3189	piR-rno-27042	0.0306346	0.554502	1	normal	2.69156	9939	0.975979	0.00186669	1.07933	0.00934324
81.1408	0.944625	0.405088	2.3319	0.0197059	0.31957	piR-rno-10971	0.030733	0.555294	1	normal	2.69156	9939	0.975979	0.00186669	1.07933	0.00934324
447.968	0.782031	0.335657	2.32985	0.0198141	0.32082	piR-rno-22828	0.0308802	0.556473	1	normal	2.69156	9939	0.975979	0.00186669	1.07933	0.00934324
48.2853	-0.996125	0.427711	-2.32897	0.0198609	0.321074	piR-rno-36472	0.0309439	0.556982	1	normal	2.69156	9939	0.975979	0.00186669	1.07933	0.00934324
11064.4	1.04552	0.449566	2.32561	0.0200392	0.323384	piR-rno-63138	0.0311864	0.558907	1	normal	2.69156	9939	0.975979	0.00186669	1.07933	0.00934324
24.6374	-1.14639	0.493154	-2.32461	0.0200926	0.323384	piR-rno-28740	0.0312589	0.55948	1	normal	2.69156	9939	0.975979	0.00186669	1.07933	0.00934324
22.3605	1.19116	0.512533	2.32406	0.0201222	0.323384	rno-miR-466b-3p:MIMAT0017285	0.0312991	0.559796	1	normal	2.69156	9939	0.975979	0.00186669	1.07933	0.00934324
105.604	0.89853	0.386642	2.32393	0.0201292	0.323384	piR-rno-28575	0.0313087	0.559871	1	normal	2.69156	9939	0.975979	0.00186669	1.07933	0.00934324
49.5215	-1.11465	0.479907	-2.32263	0.020199	0.323746	piR-rno-22450	0.0314034	0.560616	1	normal	2.69156	9939	0.975979	0.00186669	1.07933	0.00934324
34.4987	1.07594	0.463301	2.32234	0.0202145	0.323746	piR-rno-59270	0.0314244	0.56078	1	normal	2.69156	9939	0.975979	0.00186669	1.07933	0.00934324
24.676	-1.14359	0.493039	-2.31948	0.0203691	0.325716	piR-rno-2812	0.0316341	0.562418	1	normal	2.69156	9939	0.975979	0.00186669	1.07933	0.00934324
373.264	0.982598	0.424241	2.31613	0.0205511	0.328117	piR-rno-62750	0.0318808	0.564329	1	normal	2.69156	9939	0.975979	0.00186669	1.07933	0.00934324
13399	0.914422	0.394949	2.31529	0.0205968	0.328339	rno-miR-10a-5p:MIMAT0000782	0.0319427	0.564806	1	normal	2.69156	9939	0.975979	0.00186669	1.07933	0.00934324
23.2549	-1.33007	0.574868	-2.3137	0.0206842	0.329224	piR-rno-26201	0.0320611	0.565715	1	normal	2.69156	9939	0.975979	0.00186669	1.07933	0.00934324
22.7717	-1.221	0.52788	-2.31303	0.020721	0.329302	piR-rno-56102	0.0321109	0.566096	1	normal	2.69156	9939	0.975979	0.00186669	1.07933	0.00934324
28.2183	1.12097	0.484801	2.31223	0.0207648	0.32949	piR-rno-18938	0.0321701	0.566549	1	normal	2.69156	9939	0.975979	0.00186669	1.07933	0.00934324
107.7	0.926363	0.400911	2.31064	0.0208525	0.330374	piR-rno-25834	0.0322888	0.567452	1	normal	2.69156	9939	0.975979	0.00186669	1.07933	0.00934324
35.0803	1.00997	0.437408	2.309	0.0209436	0.331307	piR-rno-19941	0.0324118	0.568386	1	normal	2.69156	9939	0.975979	0.00186669	1.07933	0.00934324
10895.2	0.937205	0.40629	2.30674	0.0210694	0.332786	rno-miR-26a-5p:MIMAT0000796	0.0325817	0.569668	1	normal	2.69156	9939	0.975979	0.00186669	1.07933	0.00934324
86.1171	-1.09061	0.473518	-2.3032	0.0212676	0.335404	piR-rno-6134	0.0328493	0.571672	1	normal	2.69156	9939	0.975979	0.00186669	1.07933	0.00934324
31.2282	-1.20514	0.523471	-2.30222	0.021323	0.335493	piR-rno-57664	0.032924	0.572228	1	normal	2.69156	9939	0.975979	0.00186669	1.07933	0.00934324
3532.33	0.943934	0.410059	2.30194	0.0213383	0.335493	rno-miR-449a-5p:MIMAT0001543	0.0329447	0.572382	1	normal	2.69156	9939	0.975979	0.00186669	1.07933	0.00934324
45.3079	-0.949683	0.412776	-2.30072	0.0214074	0.336014	piR-rno-25260	0.0330377	0.573072	1	normal	2.69156	9939	0.975979	0.00186669	1.07933	0.00934324
26.8787	-1.14069	0.495906	-2.30021	0.0214366	0.336014	piR-rno-48718	0.0330771	0.573363	1	normal	2.69156	9939	0.975979	0.00186669	1.07933	0.00934324
6739.17	0.8567	0.372667	2.29884	0.0215142	0.336719	rno-let-7a-5p:MIMAT0000774	0.0331817	0.574135	1	normal	2.69156	9939	0.975979	0.00186669	1.07933	0.00934324
30.0747	1.05569	0.459855	2.29571	0.0216924	0.338359	piR-rno-15688	0.0334216	0.575896	1	normal	2.69156	9939	0.975979	0.00186669	1.07933	0.00934324
256.999	0.965215	0.420577	2.29498	0.0217345	0.338359	piR-rno-24883	0.0334782	0.576309	1	normal	2.69156	9939	0.975979	0.00186669	1.07933	0.00934324
32.7802	-1.10283	0.480596	-2.29472	0.0217492	0.338359	piR-rno-55153	0.033498	0.576454	1	normal	2.69156	9939	0.975979	0.00186669	1.07933	0.00934324
1523.23	1.10982	0.483645	2.2947	0.0217502	0.338359	rno-miR-871-3p:MIMAT0017289	0.0334993	0.576463	1	normal	2.69156	9939	0.975979	0.00186669	1.07933	0.00934324
70.6015	-0.93664	0.408549	-2.2926	0.0218709	0.339724	piR-rno-28176	0.0336616	0.577643	1	normal	2.69156	9939	0.975979	0.00186669	1.07933	0.00934324
11602.1	0.918485	0.400802	2.29162	0.0219278	0.339822	piR-rno-63104	0.0337381	0.578196	1	normal	2.69156	9939	0.975979	0.00186669	1.07933	0.00934324
622.451	-0.937301	0.40906	-2.29135	0.0219431	0.339822	Rattus_norvegicus_chr13.trna2243-AspGTC:(94071463-94071534)::Asp:(GTC):72:bp::Sc::72.92	0.0337586	0.578345	1	normal	2.69156	9939	0.975979	0.00186669	1.07933	0.00934324
84.9401	0.966631	0.422086	2.29013	0.0220137	0.340042	piR-rno-45753	0.0338535	0.579029	1	normal	2.69156	9939	0.975979	0.00186669	1.07933	0.00934324
1584.02	1.1151	0.486949	2.28997	0.0220233	0.340042	piR-rno-30398	0.0338663	0.579121	1	normal	2.69156	9939	0.975979	0.00186669	1.07933	0.00934324
34.6714	-1.08106	0.473227	-2.28444	0.0223456	0.343554	piR-rno-62600	0.0342989	0.582211	1	normal	2.69156	9939	0.975979	0.00186669	1.07933	0.00934324
33.4235	-1.04415	0.457074	-2.28443	0.0223464	0.343554	piR-rno-59437	0.0342999	0.582219	1	normal	2.69156	9939	0.975979	0.00186669	1.07933	0.00934324
400.142	-0.791658	0.346573	-2.28425	0.0223571	0.343554	piR-rno-16366	0.0343142	0.58232	1	normal	2.69156	9939	0.975979	0.00186669	1.07933	0.00934324
103.603	-1.01809	0.445791	-2.28379	0.022384	0.343554	piR-rno-10110	0.0343503	0.582575	1	normal	2.69156	9939	0.975979	0.00186669	1.07933	0.00934324
141.105	-0.860567	0.377004	-2.28265	0.0224512	0.344073	Rattus_norvegicus_chr2.trna2839-LysCTT:(161575674-161575746)::Lys:(CTT):73:bp::Sc::62.11	0.0344403	0.583212	1	normal	2.69156	9939	0.975979	0.00186669	1.07933	0.00934324
107.82	0.944074	0.413767	2.28166	0.0225095	0.344456	piR-rno-18564	0.0345185	0.583763	1	normal	2.69156	9939	0.975979	0.00186669	1.07933	0.00934324
57.168	1.1597	0.508608	2.28015	0.0225987	0.344972	piR-rno-14696	0.0346379	0.584602	1	normal	2.69156	9939	0.975979	0.00186669	1.07933	0.00934324
33.2351	1.16182	0.509578	2.27996	0.0226102	0.344972	piR-rno-3385	0.0346532	0.584709	1	normal	2.69156	9939	0.975979	0.00186669	1.07933	0.00934324
27.7553	5.31574	2.3352	2.27636	0.0228245	0.347613	piR-rno-10562	0.0349401	0.58671	1	normal	2.69156	9939	0.975979	0.00186669	1.07933	0.00934324
33.7252	-1.05454	0.463344	-2.27592	0.0228507	0.347613	piR-rno-29687	0.034975	0.586952	1	normal	2.69156	9939	0.975979	0.00186669	1.07933	0.00934324
28.2748	1.07921	0.474377	2.27501	0.0229055	0.347626	piR-rno-42288	0.0350483	0.58746	1	normal	2.69156	9939	0.975979	0.00186669	1.07933	0.00934324
69.5398	-0.98877	0.434837	-2.27389	0.0229727	0.347626	piR-rno-6186	0.0351381	0.588079	1	normal	2.69156	9939	0.975979	0.00186669	1.07933	0.00934324
65.7609	-1.08889	0.478935	-2.27356	0.0229926	0.347626	piR-rno-38788	0.0351647	0.588262	1	normal	2.69156	9939	0.975979	0.00186669	1.07933	0.00934324
23.449	1.1412	0.501967	2.27347	0.0229981	0.347626	piR-rno-61100	0.035172	0.588313	1	normal	2.69156	9939	0.975979	0.00186669	1.07933	0.00934324
31.6812	-1.16672	0.513273	-2.2731	0.02302	0.347626	piR-rno-29173	0.0352013	0.588515	1	normal	2.69156	9939	0.975979	0.00186669	1.07933	0.00934324
120.052	0.858347	0.377936	2.27114	0.0231384	0.348587	rno-miR-132-5p:MIMAT0017123	0.0353593	0.589599	1	normal	2.69156	9939	0.975979	0.00186669	1.07933	0.00934324
75.086	1.11284	0.490038	2.27093	0.0231513	0.348587	piR-rno-7122	0.0353765	0.589717	1	normal	2.69156	9939	0.975979	0.00186669	1.07933	0.00934324
563.828	1.26209	0.556389	2.26835	0.0233079	0.350401	Rattus_norvegicus_chr10.trna12492-AlaTGC:(33966418-33966347)::Ala:(TGC):72:bp::Sc::74.45	0.0355855	0.591141	1	normal	2.69156	9939	0.975979	0.00186669	1.07933	0.00934324
29.6377	-1.33628	0.589234	-2.26783	0.0233397	0.350401	piR-rno-10084	0.0356279	0.591429	1	normal	2.69156	9939	0.975979	0.00186669	1.07933	0.00934324
146.684	1.34419	0.593275	2.26571	0.0234692	0.351487	piR-rno-29211	0.0358006	0.592597	1	normal	2.69156	9939	0.975979	0.00186669	1.07933	0.00934324
42.3663	0.984044	0.434403	2.26528	0.0234956	0.351487	piR-rno-13192	0.0358357	0.592833	1	normal	2.69156	9939	0.975979	0.00186669	1.07933	0.00934324
71.398	1.08896	0.480784	2.26497	0.0235142	0.351487	piR-rno-31485	0.0358606	0.593001	1	normal	2.69156	9939	0.975979	0.00186669	1.07933	0.00934324
40.2269	-1.19254	0.526751	-2.26396	0.0235768	0.351912	piR-rno-17490	0.035944	0.593561	1	normal	2.69156	9939	0.975979	0.00186669	1.07933	0.00934324
48.2012	1.17362	0.518735	2.26247	0.0236685	0.352771	rno-miR-181c-3p:MIMAT0017137	0.036066	0.594379	1	normal	2.69156	9939	0.975979	0.00186669	1.07933	0.00934324
37.0386	1.08061	0.477923	2.26106	0.0237554	0.353555	piR-rno-12633	0.0361817	0.59515	1	normal	2.69156	9939	0.975979	0.00186669	1.07933	0.00934324
34.118	-1.0507	0.465091	-2.25914	0.0238749	0.354803	piR-rno-46733	0.0363406	0.596206	1	normal	2.69156	9939	0.975979	0.00186669	1.07933	0.00934324
361.892	-1.01554	0.449634	-2.2586	0.0239081	0.354803	piR-rno-35330	0.0363847	0.596498	1	normal	2.69156	9939	0.975979	0.00186669	1.07933	0.00934324
195.408	0.867424	0.384398	2.25658	0.0240345	0.356166	piR-rno-20568	0.0365527	0.597606	1	normal	2.69156	9939	0.975979	0.00186669	1.07933	0.00934324
26.3323	1.10871	0.491586	2.25538	0.0241095	0.356765	piR-rno-27751	0.0366524	0.598261	1	normal	2.69156	9939	0.975979	0.00186669	1.07933	0.00934324
30.4376	-1.10279	0.489085	-2.2548	0.024146	0.356794	piR-rno-12230	0.0367009	0.598578	1	normal	2.69156	9939	0.975979	0.00186669	1.07933	0.00934324
22.6244	1.09372	0.485335	2.25353	0.0242256	0.357458	rno-miR-3559-3p:MIMAT0017828	0.0368066	0.599269	1	normal	2.69156	9939	0.975979	0.00186669	1.07933	0.00934324
113.572	1.29265	0.574748	2.24908	0.0245074	0.360838	piR-rno-63084	0.0371804	0.601693	1	normal	2.69156	9939	0.975979	0.00186669	1.07933	0.00934324
36.2709	1.02272	0.454782	2.24881	0.0245247	0.360838	piR-rno-28321	0.0372032	0.601841	1	normal	2.69156	9939	0.975979	0.00186669	1.07933	0.00934324
2092.28	1.02782	0.457597	2.24613	0.0246959	0.362839	rno-miR-743a-3p:MIMAT0005334	0.03743	0.603296	1	normal	2.69156	9939	0.975979	0.00186669	1.07933	0.00934324
28.013	1.09726	0.488954	2.24411	0.0248256	0.363923	piR-rno-1553	0.0376017	0.604391	1	normal	2.69156	9939	0.975979	0.00186669	1.07933	0.00934324
399.951	0.796085	0.354839	2.24351	0.024864	0.363923	piR-rno-32647	0.0376526	0.604714	1	normal	2.69156	9939	0.975979	0.00186669	1.07933	0.00934324
65.0496	-1.16935	0.521408	-2.24268	0.0249175	0.363923	ENSRNOT00000090622.1	0.0377233	0.605163	1	normal	2.69156	9939	0.975979	0.00186669	1.07933	0.00934324
28.225	-1.12454	0.501995	-2.24013	0.0250822	0.363923	piR-rno-4009	0.0379411	0.606537	1	normal	2.69156	9939	0.975979	0.00186669	1.07933	0.00934324
102.814	0.829027	0.370099	2.24002	0.0250898	0.363923	piR-rno-23485	0.0379512	0.606601	1	normal	2.69156	9939	0.975979	0.00186669	1.07933	0.00934324
6431.69	0.80345	0.35872	2.23977	0.025106	0.363923	piR-rno-62862	0.0379726	0.606735	1	normal	2.69156	9939	0.975979	0.00186669	1.07933	0.00934324
33.4294	1.09122	0.487207	2.23975	0.0251075	0.363923	piR-rno-29342	0.0379745	0.606747	1	normal	2.69156	9939	0.975979	0.00186669	1.07933	0.00934324
297.407	0.778415	0.3476	2.2394	0.0251301	0.363923	piR-rno-23309	0.0380044	0.606935	1	normal	2.69156	9939	0.975979	0.00186669	1.07933	0.00934324
25.9206	1.13975	0.509021	2.2391	0.0251494	0.363923	piR-rno-42555	0.0380299	0.607095	1	normal	2.69156	9939	0.975979	0.00186669	1.07933	0.00934324
64.0466	0.907336	0.405288	2.23874	0.0251727	0.363923	piR-rno-34190	0.0380607	0.607288	1	normal	2.69156	9939	0.975979	0.00186669	1.07933	0.00934324
73.9736	-1.12513	0.502618	-2.23854	0.0251857	0.363923	piR-rno-14643	0.0380779	0.607396	1	normal	2.69156	9939	0.975979	0.00186669	1.07933	0.00934324
15314.4	0.887911	0.396667	2.23843	0.0251931	0.363923	piR-rno-63101	0.0380876	0.607457	1	normal	2.69156	9939	0.975979	0.00186669	1.07933	0.00934324
246.922	0.773053	0.345529	2.2373	0.0252667	0.364476	piR-rno-195	0.0381848	0.608064	1	normal	2.69156	9939	0.975979	0.00186669	1.07933	0.00934324
110.697	0.901426	0.404155	2.2304	0.025721	0.369787	piR-rno-19988	0.0387842	0.61177	1	normal	2.69156	9939	0.975979	0.00186669	1.07933	0.00934324
91.346	-1.04928	0.470469	-2.23029	0.0257282	0.369787	piR-rno-62231	0.0387936	0.611828	1	normal	2.69156	9939	0.975979	0.00186669	1.07933	0.00934324
35.8524	1.01089	0.453297	2.23008	0.0257424	0.369787	piR-rno-5667	0.0388123	0.611942	1	normal	2.69156	9939	0.975979	0.00186669	1.07933	0.00934324
61.234	-1.19676	0.537133	-2.22805	0.0258769	0.370975	piR-rno-42153	0.0389895	0.613023	1	normal	2.69156	9939	0.975979	0.00186669	1.07933	0.00934324
60.1644	-0.947698	0.425405	-2.22775	0.025897	0.370975	piR-rno-7052	0.039016	0.613184	1	normal	2.69156	9939	0.975979	0.00186669	1.07933	0.00934324
36.1076	1.04763	0.470878	2.22485	0.0260913	0.373239	piR-rno-33940	0.0392716	0.614732	1	normal	2.69156	9939	0.975979	0.00186669	1.07933	0.00934324
103.888	0.90501	0.407154	2.22277	0.0262314	0.37467	rno-miR-450b-5p:MIMAT0035746	0.0394558	0.61584	1	normal	2.69156	9939	0.975979	0.00186669	1.07933	0.00934324
27.4009	1.06223	0.478009	2.22219	0.0262703	0.37467	rno-miR-18a-5p:MIMAT0000787	0.039507	0.616146	1	normal	2.69156	9939	0.975979	0.00186669	1.07933	0.00934324
22.4092	-1.32824	0.597836	-2.22175	0.0263003	0.37467	piR-rno-2343	0.0395463	0.616382	1	normal	2.69156	9939	0.975979	0.00186669	1.07933	0.00934324
140.712	1.18014	0.531345	2.22104	0.0263484	0.374838	rno-miR-24-2-5p:MIMAT0005441	0.0396096	0.616759	1	normal	2.69156	9939	0.975979	0.00186669	1.07933	0.00934324
46.1542	1.11094	0.500413	2.22005	0.0264152	0.374912	piR-rno-7664	0.0396974	0.617283	1	normal	2.69156	9939	0.975979	0.00186669	1.07933	0.00934324
102.433	0.859542	0.387201	2.21989	0.0264263	0.374912	piR-rno-7292	0.0397119	0.617369	1	normal	2.69156	9939	0.975979	0.00186669	1.07933	0.00934324
24.3276	1.10825	0.499405	2.21914	0.0264769	0.375114	piR-rno-14604	0.0397784	0.617764	1	normal	2.69156	9939	0.975979	0.00186669	1.07933	0.00934324
30.6778	0.994009	0.448238	2.21759	0.0265826	0.375614	piR-rno-3578	0.0399171	0.618586	1	normal	2.69156	9939	0.975979	0.00186669	1.07933	0.00934324
128.693	0.912953	0.411832	2.21681	0.026636	0.375614	piR-rno-12570	0.0399871	0.618999	1	normal	2.69156	9939	0.975979	0.00186669	1.07933	0.00934324
94.6875	1.02221	0.461128	2.21676	0.0266396	0.375614	piR-rno-40146	0.0399919	0.619027	1	normal	2.69156	9939	0.975979	0.00186669	1.07933	0.00934324
65.0158	-0.988071	0.445979	-2.21551	0.026725	0.375614	piR-rno-42179	0.0401039	0.619687	1	normal	2.69156	9939	0.975979	0.00186669	1.07933	0.00934324
220.335	0.841057	0.379629	2.21547	0.0267279	0.375614	piR-rno-21809	0.0401077	0.619709	1	normal	2.69156	9939	0.975979	0.00186669	1.07933	0.00934324
606.181	-0.901534	0.406934	-2.21543	0.0267307	0.375614	Rattus_norvegicus_chr7.trna8266-AspGTC:(34353143-34353072)::Asp:(GTC):72:bp::Sc::72.92	0.0401114	0.619731	1	normal	2.69156	9939	0.975979	0.00186669	1.07933	0.00934324
67.9684	1.03853	0.46934	2.21275	0.0269148	0.377686	piR-rno-28189	0.0403528	0.621144	1	normal	2.69156	9939	0.975979	0.00186669	1.07933	0.00934324
24.3923	-1.36086	0.61547	-2.2111	0.0270291	0.377814	piR-rno-56855	0.0405025	0.622015	1	normal	2.69156	9939	0.975979	0.00186669	1.07933	0.00934324
84.7719	-0.87229	0.394513	-2.21105	0.0270322	0.377814	piR-rno-12333	0.0405065	0.622038	1	normal	2.69156	9939	0.975979	0.00186669	1.07933	0.00934324
7203.34	0.91723	0.414843	2.21103	0.0270338	0.377814	piR-rno-63039	0.0405087	0.622051	1	normal	2.69156	9939	0.975979	0.00186669	1.07933	0.00934324
50.7591	-1.12728	0.511042	-2.20584	0.027395	0.382343	piR-rno-41102	0.0409812	0.624774	1	normal	2.69156	9939	0.975979	0.00186669	1.07933	0.00934324
50.2136	0.924612	0.419269	2.2053	0.0274332	0.382359	piR-rno-695	0.0410312	0.625059	1	normal	2.69156	9939	0.975979	0.00186669	1.07933	0.00934324
115.978	-3.39608	1.54241	-2.20181	0.0276788	0.385262	ENSRNOT00000078591.1	0.0413522	0.626884	1	normal	2.69156	9939	0.975979	0.00186669	1.07933	0.00934324
36.4372	1.12548	0.511368	2.20092	0.0277415	0.385614	piR-rno-2052	0.041434	0.627346	1	normal	2.69156	9939	0.975979	0.00186669	1.07933	0.00934324
27.1773	1.02998	0.46824	2.19967	0.02783	0.386324	piR-rno-37010	0.0415496	0.627997	1	normal	2.69156	9939	0.975979	0.00186669	1.07933	0.00934324
198.957	0.842946	0.383566	2.19766	0.0279737	0.387015	piR-rno-9815	0.041737	0.629047	1	normal	2.69156	9939	0.975979	0.00186669	1.07933	0.00934324
39.094	1.40522	0.639442	2.19757	0.0279796	0.387015	piR-rno-21415	0.0417447	0.62909	1	normal	2.69156	9939	0.975979	0.00186669	1.07933	0.00934324
608.047	-0.858683	0.390827	-2.19709	0.0280137	0.387015	Rattus_norvegicus_chr12.trna2267-AspGTC:(38498463-38498534)::Asp:(GTC):72:bp::Sc::72.92	0.0417892	0.629339	1	normal	2.69156	9939	0.975979	0.00186669	1.07933	0.00934324
938.627	0.95988	0.436931	2.19687	0.0280299	0.387015	piR-rno-50568	0.0418103	0.629457	1	normal	2.69156	9939	0.975979	0.00186669	1.07933	0.00934324
63.9398	-0.906647	0.412935	-2.19562	0.0281194	0.38757	piR-rno-58847	0.0419269	0.630106	1	normal	2.69156	9939	0.975979	0.00186669	1.07933	0.00934324
139.658	-0.825419	0.376001	-2.19526	0.0281453	0.38757	piR-rno-23969	0.0419606	0.630294	1	normal	2.69156	9939	0.975979	0.00186669	1.07933	0.00934324
23.355	1.14347	0.521161	2.19409	0.0282291	0.388206	piR-rno-4479	0.0420699	0.630899	1	normal	2.69156	9939	0.975979	0.00186669	1.07933	0.00934324
201.925	0.908863	0.414379	2.19331	0.0282847	0.388297	piR-rno-32741	0.0421423	0.6313	1	normal	2.69156	9939	0.975979	0.00186669	1.07933	0.00934324
260.223	-0.919168	0.419147	-2.19295	0.028311	0.388297	piR-rno-24081	0.0421766	0.631489	1	normal	2.69156	9939	0.975979	0.00186669	1.07933	0.00934324
312.099	0.788712	0.359968	2.19106	0.0284472	0.388465	piR-rno-61053	0.0423539	0.632465	1	normal	2.69156	9939	0.975979	0.00186669	1.07933	0.00934324
87.0458	0.81411	0.371615	2.19073	0.028471	0.388465	piR-rno-15026	0.0423849	0.632635	1	normal	2.69156	9939	0.975979	0.00186669	1.07933	0.00934324
36.1345	1.01229	0.462245	2.18994	0.0285283	0.388465	piR-rno-18021	0.0424595	0.633043	1	normal	2.69156	9939	0.975979	0.00186669	1.07933	0.00934324
64.6882	0.889166	0.406183	2.18908	0.0285914	0.388465	piR-rno-31407	0.0425415	0.633491	1	normal	2.69156	9939	0.975979	0.00186669	1.07933	0.00934324
149.888	0.868585	0.396983	2.18796	0.0286724	0.388465	piR-rno-742	0.0426469	0.634066	1	normal	2.69156	9939	0.975979	0.00186669	1.07933	0.00934324
27.2908	1.35599	0.619758	2.18793	0.0286749	0.388465	rno-miR-136-3p:MIMAT0004733	0.0426501	0.634083	1	normal	2.69156	9939	0.975979	0.00186669	1.07933	0.00934324
32.1733	1.08836	0.497497	2.18768	0.028693	0.388465	piR-rno-31497	0.0426736	0.634211	1	normal	2.69156	9939	0.975979	0.00186669	1.07933	0.00934324
9590.72	0.969955	0.443435	2.18737	0.0287158	0.388465	rno-miR-30c-5p:MIMAT0000804	0.0427033	0.634373	1	normal	2.69156	9939	0.975979	0.00186669	1.07933	0.00934324
114.509	0.996924	0.455963	2.18641	0.0287854	0.388465	piR-rno-5635	0.0427937	0.634863	1	normal	2.69156	9939	0.975979	0.00186669	1.07933	0.00934324
25.4551	1.20573	0.551614	2.18582	0.0288289	0.388465	piR-rno-7108	0.0428503	0.635169	1	normal	2.69156	9939	0.975979	0.00186669	1.07933	0.00934324
47.6592	0.9519	0.435526	2.18563	0.0288427	0.388465	piR-rno-22162	0.0428682	0.635266	1	normal	2.69156	9939	0.975979	0.00186669	1.07933	0.00934324
261.849	0.773666	0.353998	2.18551	0.0288513	0.388465	piR-rno-12598	0.0428794	0.635327	1	normal	2.69156	9939	0.975979	0.00186669	1.07933	0.00934324
22.4963	-1.13514	0.519433	-2.18534	0.028864	0.388465	piR-rno-17070	0.0428959	0.635416	1	normal	2.69156	9939	0.975979	0.00186669	1.07933	0.00934324
115.501	-0.875929	0.400846	-2.1852	0.0288741	0.388465	piR-rno-117	0.042909	0.635486	1	normal	2.69156	9939	0.975979	0.00186669	1.07933	0.00934324
28.0925	-1.04532	0.478404	-2.18501	0.0288882	0.388465	piR-rno-39684	0.0429273	0.635585	1	normal	2.69156	9939	0.975979	0.00186669	1.07933	0.00934324
112.438	-0.984018	0.45063	-2.18365	0.028988	0.389299	piR-rno-44505	0.0430569	0.636283	1	normal	2.69156	9939	0.975979	0.00186669	1.07933	0.00934324
45.7092	-0.966587	0.442756	-2.18311	0.0290274	0.389322	piR-rno-60694	0.0431081	0.636558	1	normal	2.69156	9939	0.975979	0.00186669	1.07933	0.00934324
2929.05	0.996225	0.456466	2.18248	0.0290744	0.389446	piR-rno-62872	0.0431692	0.636885	1	normal	2.69156	9939	0.975979	0.00186669	1.07933	0.00934324
89.0813	0.846035	0.387875	2.1812	0.0291683	0.390169	piR-rno-11032	0.043291	0.637537	1	normal	2.69156	9939	0.975979	0.00186669	1.07933	0.00934324
518.226	1.03505	0.474637	2.18072	0.0292041	0.390169	piR-rno-62956	0.0433374	0.637784	1	normal	2.69156	9939	0.975979	0.00186669	1.07933	0.00934324
81.6669	-1.03037	0.472676	-2.17986	0.0292675	0.390511	piR-rno-34412	0.0434197	0.638223	1	normal	2.69156	9939	0.975979	0.00186669	1.07933	0.00934324
50.0816	-1.10961	0.509532	-2.17771	0.0294274	0.392137	piR-rno-47600	0.043627	0.639322	1	normal	2.69156	9939	0.975979	0.00186669	1.07933	0.00934324
27.7407	1.04919	0.482153	2.17606	0.0295506	0.393066	piR-rno-49557	0.0437867	0.640164	1	normal	2.69156	9939	0.975979	0.00186669	1.07933	0.00934324
35.675	-1.13812	0.523092	-2.17576	0.0295734	0.393066	piR-rno-35074	0.0438161	0.640319	1	normal	2.69156	9939	0.975979	0.00186669	1.07933	0.00934324
31.0142	-1.06643	0.490526	-2.17405	0.0297012	0.394258	piR-rno-27362	0.0439817	0.641187	1	normal	2.69156	9939	0.975979	0.00186669	1.07933	0.00934324
2886.17	0.803564	0.369786	2.17305	0.0297765	0.394749	ENSRNOT00000070100.2	0.0440792	0.641696	1	normal	2.69156	9939	0.975979	0.00186669	1.07933	0.00934324
33.1103	1.1173	0.514529	2.1715	0.0298935	0.395791	piR-rno-48707	0.0442305	0.642484	1	normal	2.69156	9939	0.975979	0.00186669	1.07933	0.00934324
74.2645	0.833573	0.384035	2.17057	0.0299638	0.395996	piR-rno-29692	0.0443215	0.642956	1	normal	2.69156	9939	0.975979	0.00186669	1.07933	0.00934324
29.7441	-1.19675	0.551469	-2.17011	0.0299987	0.395996	piR-rno-26844	0.0443666	0.643189	1	normal	2.69156	9939	0.975979	0.00186669	1.07933	0.00934324
318.336	0.795977	0.367062	2.16851	0.03012	0.395996	piR-rno-21911	0.0445234	0.643998	1	normal	2.69156	9939	0.975979	0.00186669	1.07933	0.00934324
68.921	1.0362	0.477867	2.16838	0.0301297	0.395996	piR-rno-13404	0.0445359	0.644063	1	normal	2.69156	9939	0.975979	0.00186669	1.07933	0.00934324
24.8169	1.09865	0.506689	2.16828	0.0301372	0.395996	piR-rno-22932	0.0445457	0.644113	1	normal	2.69156	9939	0.975979	0.00186669	1.07933	0.00934324
455.967	0.955683	0.440761	2.16825	0.0301393	0.395996	rno-miR-15a-5p:MIMAT0035728	0.0445484	0.644127	1	normal	2.69156	9939	0.975979	0.00186669	1.07933	0.00934324
62.9705	0.837862	0.387311	2.16328	0.0305197	0.400435	piR-rno-25593	0.0450397	0.646637	1	normal	2.69156	9939	0.975979	0.00186669	1.07933	0.00934324
129.575	-1.30614	0.603905	-2.16282	0.0305548	0.400435	piR-rno-41973	0.045085	0.646867	1	normal	2.69156	9939	0.975979	0.00186669	1.07933	0.00934324
24.5387	-1.36162	0.629926	-2.16156	0.0306523	0.401071	piR-rno-56874	0.0452108	0.647503	1	normal	2.69156	9939	0.975979	0.00186669	1.07933	0.00934324
30.1415	0.963753	0.445938	2.16118	0.0306811	0.401071	piR-rno-33537	0.0452478	0.64769	1	normal	2.69156	9939	0.975979	0.00186669	1.07933	0.00934324
566.513	1.24083	0.57494	2.15818	0.0309137	0.403601	Rattus_norvegicus_chr12.trna2270-AlaTGC:(38503098-38503169)::Ala:(TGC):72:bp::Sc::74.45	0.0455477	0.649196	1	normal	2.69156	9939	0.975979	0.00186669	1.07933	0.00934324
60.0688	-0.904685	0.419287	-2.15768	0.0309531	0.403603	piR-rno-32651	0.0455984	0.649449	1	normal	2.69156	9939	0.975979	0.00186669	1.07933	0.00934324
110.435	0.760995	0.352797	2.15703	0.031003	0.403744	piR-rno-17436	0.0456627	0.64977	1	normal	2.69156	9939	0.975979	0.00186669	1.07933	0.00934324
612.461	-0.868534	0.403079	-2.15475	0.0311816	0.405558	Rattus_norvegicus_chr12.trna2269-AspGTC:(38501781-38501852)::Asp:(GTC):72:bp::Sc::72.92	0.0458927	0.650912	1	normal	2.69156	9939	0.975979	0.00186669	1.07933	0.00934324
54.0134	-0.890479	0.413387	-2.1541	0.031232	0.405702	piR-rno-1730	0.0459576	0.651233	1	normal	2.69156	9939	0.975979	0.00186669	1.07933	0.00934324
23.0896	-1.23208	0.572781	-2.15105	0.0314726	0.408312	piR-rno-33395	0.046267	0.652755	1	normal	2.69156	9939	0.975979	0.00186669	1.07933	0.00934324
7633.3	0.783119	0.364399	2.14907	0.0316289	0.409825	piR-rno-62814	0.0464679	0.653737	1	normal	2.69156	9939	0.975979	0.00186669	1.07933	0.00934324
103.813	-0.817202	0.380646	-2.14688	0.0318027	0.411245	piR-rno-59273	0.0466911	0.654821	1	normal	2.69156	9939	0.975979	0.00186669	1.07933	0.00934324
10086.3	0.856377	0.39893	2.14669	0.0318183	0.411245	piR-rno-15282	0.0467111	0.654918	1	normal	2.69156	9939	0.975979	0.00186669	1.07933	0.00934324
23.6684	1.11654	0.520743	2.14412	0.0320229	0.413372	piR-rno-22548	0.0469737	0.656184	1	normal	2.69156	9939	0.975979	0.00186669	1.07933	0.00934324
91.4996	0.813268	0.379446	2.1433	0.0320887	0.413704	piR-rno-15337	0.0470582	0.656589	1	normal	2.69156	9939	0.975979	0.00186669	1.07933	0.00934324
32.7298	-1.07298	0.500959	-2.14184	0.0322062	0.414435	piR-rno-12349	0.0472088	0.657309	1	normal	2.69156	9939	0.975979	0.00186669	1.07933	0.00934324
452.881	0.779473	0.363968	2.1416	0.0322258	0.414435	piR-rno-10929	0.0472339	0.657429	1	normal	2.69156	9939	0.975979	0.00186669	1.07933	0.00934324
36.4249	1.01613	0.474904	2.13966	0.0323825	0.415932	piR-rno-55435	0.0474348	0.658384	1	normal	2.69156	9939	0.975979	0.00186669	1.07933	0.00934324
399.273	0.717369	0.335488	2.13828	0.0324938	0.416621	piR-rno-682	0.0475773	0.659058	1	normal	2.69156	9939	0.975979	0.00186669	1.07933	0.00934324
34.8641	-1.04234	0.487533	-2.138	0.0325169	0.416621	piR-rno-56253	0.0476069	0.659198	1	normal	2.69156	9939	0.975979	0.00186669	1.07933	0.00934324
66.7084	0.986219	0.461416	2.13738	0.0325672	0.416748	piR-rno-9820	0.0476713	0.659502	1	normal	2.69156	9939	0.975979	0.00186669	1.07933	0.00934324
22.931	-1.21336	0.568555	-2.13411	0.0328337	0.41923	piR-rno-49625	0.0480123	0.6611	1	normal	2.69156	9939	0.975979	0.00186669	1.07933	0.00934324
55.4475	-1.00572	0.471315	-2.13386	0.0328543	0.41923	piR-rno-18199	0.0480387	0.661224	1	normal	2.69156	9939	0.975979	0.00186669	1.07933	0.00934324
29.0569	-1.14197	0.53532	-2.13326	0.0329036	0.41923	piR-rno-56019	0.0481017	0.661517	1	normal	2.69156	9939	0.975979	0.00186669	1.07933	0.00934324
2985.03	0.947611	0.44426	2.13301	0.0329239	0.41923	piR-rno-62876	0.0481276	0.661638	1	normal	2.69156	9939	0.975979	0.00186669	1.07933	0.00934324
38.8283	0.976635	0.458132	2.13178	0.033025	0.42	piR-rno-48816	0.0482569	0.662238	1	normal	2.69156	9939	0.975979	0.00186669	1.07933	0.00934324
22.863	-1.53065	0.718271	-2.13102	0.0330872	0.420053	piR-rno-2563	0.0483364	0.662606	1	normal	2.69156	9939	0.975979	0.00186669	1.07933	0.00934324
92.5174	-0.839438	0.393966	-2.13074	0.0331106	0.420053	piR-rno-59366	0.0483663	0.662745	1	normal	2.69156	9939	0.975979	0.00186669	1.07933	0.00934324
23.1162	-1.43586	0.674178	-2.1298	0.0331884	0.420522	ENSRNOT00000086598.1	0.0484657	0.663203	1	normal	2.69156	9939	0.975979	0.00186669	1.07933	0.00934324
58.7368	-0.917702	0.431167	-2.12842	0.0333026	0.421452	piR-rno-18303	0.0486116	0.663874	1	normal	2.69156	9939	0.975979	0.00186669	1.07933	0.00934324
69.787	-2.35987	1.10956	-2.12685	0.0334323	0.422575	ENSRNOT00000086569.1	0.0487772	0.664633	1	normal	2.69156	9939	0.975979	0.00186669	1.07933	0.00934324
69.9822	-0.968082	0.455388	-2.12584	0.0335164	0.422679	piR-rno-2976	0.0488844	0.665122	1	normal	2.69156	9939	0.975979	0.00186669	1.07933	0.00934324
98.442	0.790214	0.371731	2.12577	0.0335225	0.422679	piR-rno-20379	0.0488922	0.665158	1	normal	2.69156	9939	0.975979	0.00186669	1.07933	0.00934324
24.7283	-1.15313	0.542722	-2.12471	0.0336109	0.423224	piR-rno-58109	0.0490049	0.66567	1	normal	2.69156	9939	0.975979	0.00186669	1.07933	0.00934324
547.818	0.732629	0.344885	2.12427	0.0336479	0.423224	piR-rno-16926	0.0490521	0.665884	1	normal	2.69156	9939	0.975979	0.00186669	1.07933	0.00934324
23.0082	-1.12679	0.530599	-2.12361	0.0337025	0.423396	piR-rno-1471	0.0491218	0.6662	1	normal	2.69156	9939	0.975979	0.00186669	1.07933	0.00934324
24.2838	-1.12056	0.527915	-2.12262	0.0337858	0.423926	piR-rno-14894	0.049228	0.66668	1	normal	2.69156	9939	0.975979	0.00186669	1.07933	0.00934324
1392.5	0.764478	0.360588	2.12009	0.0339985	0.426076	piR-rno-21623	0.049499	0.667899	1	normal	2.69156	9939	0.975979	0.00186669	1.07933	0.00934324
42.5429	0.92985	0.438949	2.11836	0.034145	0.42691	piR-rno-11868	0.0496855	0.668732	1	normal	2.69156	9939	0.975979	0.00186669	1.07933	0.00934324
28.245	1.12357	0.530406	2.11832	0.0341478	0.42691	piR-rno-26719	0.0496891	0.668749	1	normal	2.69156	9939	0.975979	0.00186669	1.07933	0.00934324
5621.49	0.831622	0.393202	2.115	0.0344298	0.429914	piR-rno-63155	0.0500479	0.67034	1	normal	2.69156	9939	0.975979	0.00186669	1.07933	0.00934324
2049.17	1.10952	0.52514	2.11282	0.0346165	0.431723	rno-miR-30a-5p:MIMAT0000808	0.0502853	0.671385	1	normal	2.69156	9939	0.975979	0.00186669	1.07933	0.00934324
43.4464	0.968683	0.458737	2.11163	0.0347181	0.431893	piR-rno-16892	0.0504143	0.67195	1	normal	2.69156	9939	0.975979	0.00186669	1.07933	0.00934324
80.6731	0.927598	0.439337	2.11136	0.0347415	0.431893	piR-rno-18249	0.050444	0.67208	1	normal	2.69156	9939	0.975979	0.00186669	1.07933	0.00934324
91.4484	0.945294	0.447777	2.11108	0.0347651	0.431893	piR-rno-9365	0.0504741	0.672212	1	normal	2.69156	9939	0.975979	0.00186669	1.07933	0.00934324
37.083	-1.07363	0.50866	-2.11071	0.0347976	0.431893	piR-rno-27674	0.0505153	0.672392	1	normal	2.69156	9939	0.975979	0.00186669	1.07933	0.00934324
62.7654	-0.869085	0.412011	-2.10937	0.0349125	0.432692	piR-rno-3964	0.0506612	0.673027	1	normal	2.69156	9939	0.975979	0.00186669	1.07933	0.00934324
45.6615	-0.960764	0.455595	-2.10881	0.034961	0.432692	piR-rno-54771	0.0507228	0.673294	1	normal	2.69156	9939	0.975979	0.00186669	1.07933	0.00934324
53.7696	-0.859923	0.407837	-2.1085	0.0349879	0.432692	piR-rno-25496	0.0507569	0.673442	1	normal	2.69156	9939	0.975979	0.00186669	1.07933	0.00934324
29.3642	-1.02739	0.487474	-2.10757	0.0350682	0.433166	piR-rno-22741	0.0508588	0.673883	1	normal	2.69156	9939	0.975979	0.00186669	1.07933	0.00934324
27.2097	1.1445	0.5433	2.10658	0.0351543	0.43371	piR-rno-62904	0.050968	0.674354	1	normal	2.69156	9939	0.975979	0.00186669	1.07933	0.00934324
23.6388	1.17475	0.55806	2.10506	0.0352858	0.434812	piR-rno-12132	0.0511348	0.675071	1	normal	2.69156	9939	0.975979	0.00186669	1.07933	0.00934324
35.4112	1.03954	0.494177	2.10358	0.0354148	0.435881	rno-miR-1843a-3p:MIMAT0024848	0.0512983	0.675771	1	normal	2.69156	9939	0.975979	0.00186669	1.07933	0.00934324
41.2701	-1.05861	0.503446	-2.10272	0.0354902	0.436288	piR-rno-43483	0.0513939	0.676178	1	normal	2.69156	9939	0.975979	0.00186669	1.07933	0.00934324
103.298	0.803591	0.382481	2.101	0.0356412	0.436435	piR-rno-20822	0.0515852	0.676991	1	normal	2.69156	9939	0.975979	0.00186669	1.07933	0.00934324
122.754	0.81568	0.388243	2.10095	0.0356452	0.436435	piR-rno-29968	0.0515902	0.677013	1	normal	2.69156	9939	0.975979	0.00186669	1.07933	0.00934324
146.166	0.954899	0.454572	2.10066	0.035671	0.436435	piR-rno-36144	0.0516229	0.677151	1	normal	2.69156	9939	0.975979	0.00186669	1.07933	0.00934324
12387.7	0.88225	0.420012	2.10054	0.0356816	0.436435	rno-let-7i-5p:MIMAT0000779	0.0516363	0.677208	1	normal	2.69156	9939	0.975979	0.00186669	1.07933	0.00934324
44.9071	-0.991153	0.471939	-2.10017	0.0357137	0.436435	piR-rno-20308	0.051677	0.67738	1	normal	2.69156	9939	0.975979	0.00186669	1.07933	0.00934324
55.8486	1.15595	0.550712	2.09902	0.0358155	0.437161	piR-rno-58567	0.0518058	0.677924	1	normal	2.69156	9939	0.975979	0.00186669	1.07933	0.00934324
93.3373	0.912137	0.435133	2.09623	0.036062	0.43965	piR-rno-14899	0.0521177	0.679233	1	normal	2.69156	9939	0.975979	0.00186669	1.07933	0.00934324
147.087	1.03977	0.496387	2.09468	0.0361997	0.440807	piR-rno-55724	0.0522918	0.679959	1	normal	2.69156	9939	0.975979	0.00186669	1.07933	0.00934324
40.6312	0.951106	0.454316	2.09349	0.0363053	0.441572	piR-rno-16614	0.0524253	0.680514	1	normal	2.69156	9939	0.975979	0.00186669	1.07933	0.00934324
111.419	0.880021	0.420466	2.09297	0.0363521	0.441621	piR-rno-62974	0.0524844	0.680759	1	normal	2.69156	9939	0.975979	0.00186669	1.07933	0.00934324
40.7057	0.898593	0.429842	2.09052	0.036571	0.443146	piR-rno-27795	0.0527608	0.681899	1	normal	2.69156	9939	0.975979	0.00186669	1.07933	0.00934324
37.7606	-1.24093	0.593723	-2.09009	0.0366102	0.443146	piR-rno-38756	0.0528103	0.682102	1	normal	2.69156	9939	0.975979	0.00186669	1.07933	0.00934324
23.3574	-1.02954	0.49267	-2.08972	0.0366426	0.443146	piR-rno-34586	0.0528512	0.68227	1	normal	2.69156	9939	0.975979	0.00186669	1.07933	0.00934324
22.8426	1.01997	0.488106	2.08965	0.0366496	0.443146	piR-rno-58306	0.05286	0.682307	1	normal	2.69156	9939	0.975979	0.00186669	1.07933	0.00934324
55.6832	-0.872829	0.417948	-2.08837	0.0367647	0.444018	piR-rno-26190	0.0530053	0.682901	1	normal	2.69156	9939	0.975979	0.00186669	1.07933	0.00934324
102.18	-0.811171	0.388778	-2.08646	0.0369368	0.445575	piR-rno-10345	0.0532224	0.683786	1	normal	2.69156	9939	0.975979	0.00186669	1.07933	0.00934324
37477.5	0.790769	0.379215	2.08528	0.0370442	0.446162	rno-miR-34b-3p:MIMAT0017105	0.0533577	0.684335	1	normal	2.69156	9939	0.975979	0.00186669	1.07933	0.00934324
1441.39	0.952156	0.456676	2.08497	0.037072	0.446162	piR-rno-28372	0.0533928	0.684476	1	normal	2.69156	9939	0.975979	0.00186669	1.07933	0.00934324
24.0651	1.0897	0.522986	2.08361	0.037196	0.447133	piR-rno-24513	0.0535491	0.685107	1	normal	2.69156	9939	0.975979	0.00186669	1.07933	0.00934324
44.7326	0.977257	0.469506	2.08146	0.037392	0.448965	piR-rno-5685	0.0537959	0.686099	1	normal	2.69156	9939	0.975979	0.00186669	1.07933	0.00934324
88.9635	-0.877893	0.421907	-2.08077	0.0374549	0.449157	piR-rno-47103	0.053875	0.686415	1	normal	2.69156	9939	0.975979	0.00186669	1.07933	0.00934324
56.4464	0.98309	0.472611	2.08012	0.0375142	0.449157	rno-miR-6215:MIMAT0024854	0.0539497	0.686713	1	normal	2.69156	9939	0.975979	0.00186669	1.07933	0.00934324
2017.38	1.09709	0.527485	2.07986	0.0375387	0.449157	piR-rno-63043	0.0539805	0.686836	1	normal	2.69156	9939	0.975979	0.00186669	1.07933	0.00934324
27.5408	-1.499	0.720897	-2.07935	0.0375852	0.449193	piR-rno-1012	0.0540391	0.687069	1	normal	2.69156	9939	0.975979	0.00186669	1.07933	0.00934324
67.3489	0.892957	0.429547	2.07884	0.0376324	0.449237	piR-rno-32780	0.0540985	0.687306	1	normal	2.69156	9939	0.975979	0.00186669	1.07933	0.00934324
907.004	1.04932	0.504961	2.07801	0.0377081	0.449539	rno-miR-378a-3p:MIMAT0003379	0.0541937	0.687683	1	normal	2.69156	9939	0.975979	0.00186669	1.07933	0.00934324
40.4001	0.896828	0.431692	2.07747	0.0377581	0.449539	piR-rno-18492	0.0542566	0.687932	1	normal	2.69156	9939	0.975979	0.00186669	1.07933	0.00934324
80.0366	0.79588	0.383284	2.07648	0.0378499	0.449539	piR-rno-37567	0.054372	0.688388	1	normal	2.69156	9939	0.975979	0.00186669	1.07933	0.00934324
27.2881	-1.02598	0.494379	-2.07528	0.0379605	0.449539	piR-rno-57483	0.054511	0.688936	1	normal	2.69156	9939	0.975979	0.00186669	1.07933	0.00934324
559.873	1.17122	0.564491	2.07482	0.0380029	0.449539	Rattus_norvegicus_chr17.trna1879-AlaCGC:(57916041-57916112)::Ala:(CGC):72:bp::Sc::74.81	0.0545643	0.689145	1	normal	2.69156	9939	0.975979	0.00186669	1.07933	0.00934324
71.7397	1.01619	0.489851	2.07449	0.0380336	0.449539	piR-rno-44502	0.0546029	0.689296	1	normal	2.69156	9939	0.975979	0.00186669	1.07933	0.00934324
30.0581	1.04115	0.502011	2.07396	0.0380827	0.449539	piR-rno-15944	0.0546646	0.689538	1	normal	2.69156	9939	0.975979	0.00186669	1.07933	0.00934324
61.5559	0.972082	0.468729	2.07387	0.0380918	0.449539	piR-rno-36910	0.054676	0.689583	1	normal	2.69156	9939	0.975979	0.00186669	1.07933	0.00934324
40.1438	-1.05453	0.50855	-2.07361	0.0381156	0.449539	piR-rno-60083	0.054706	0.6897	1	normal	2.69156	9939	0.975979	0.00186669	1.07933	0.00934324
128.566	0.77198	0.372369	2.07316	0.0381574	0.449539	piR-rno-54790	0.0547584	0.689905	1	normal	2.69156	9939	0.975979	0.00186669	1.07933	0.00934324
62.9943	1.00741	0.48602	2.07278	0.0381929	0.449539	piR-rno-34517	0.054803	0.690079	1	normal	2.69156	9939	0.975979	0.00186669	1.07933	0.00934324
51.5782	-0.993334	0.479296	-2.07249	0.0382201	0.449539	piR-rno-57183	0.0548372	0.690213	1	normal	2.69156	9939	0.975979	0.00186669	1.07933	0.00934324
23.875	-1.11074	0.536105	-2.07188	0.038277	0.449539	piR-rno-18803	0.0549086	0.690491	1	normal	2.69156	9939	0.975979	0.00186669	1.07933	0.00934324
40.4148	0.998762	0.482111	2.07164	0.0382986	0.449539	piR-rno-3263	0.0549357	0.690596	1	normal	2.69156	9939	0.975979	0.00186669	1.07933	0.00934324
26.6609	-1.10638	0.534096	-2.07151	0.0383115	0.449539	piR-rno-34389	0.0549519	0.690659	1	normal	2.69156	9939	0.975979	0.00186669	1.07933	0.00934324
56.249	-1.00016	0.483181	-2.06995	0.038457	0.450732	piR-rno-58173	0.0551346	0.691368	1	normal	2.69156	9939	0.975979	0.00186669	1.07933	0.00934324
28.3701	-1.19148	0.57574	-2.06949	0.0385006	0.450732	piR-rno-39817	0.0551892	0.691579	1	normal	2.69156	9939	0.975979	0.00186669	1.07933	0.00934324
62.8123	0.826422	0.399561	2.06833	0.0386093	0.451492	piR-rno-1968	0.0553256	0.692105	1	normal	2.69156	9939	0.975979	0.00186669	1.07933	0.00934324
83.5494	-0.871691	0.421688	-2.06715	0.0387203	0.452277	piR-rno-52029	0.0554648	0.692641	1	normal	2.69156	9939	0.975979	0.00186669	1.07933	0.00934324
35.9972	1.01875	0.493353	2.06494	0.0389286	0.454196	piR-rno-36090	0.0557259	0.693639	1	normal	2.69156	9939	0.975979	0.00186669	1.07933	0.00934324
115.989	-0.86518	0.419186	-2.06395	0.0390223	0.454199	piR-rno-4493	0.0558433	0.694087	1	normal	2.69156	9939	0.975979	0.00186669	1.07933	0.00934324
25.3457	-1.07881	0.522694	-2.06394	0.0390236	0.454199	piR-rno-36613	0.055845	0.694093	1	normal	2.69156	9939	0.975979	0.00186669	1.07933	0.00934324
40.7744	-0.998686	0.483975	-2.06351	0.0390645	0.454199	piR-rno-3290	0.0558962	0.694287	1	normal	2.69156	9939	0.975979	0.00186669	1.07933	0.00934324
43.1852	-0.947428	0.45923	-2.06308	0.039105	0.454199	piR-rno-32573	0.0559469	0.69448	1	normal	2.69156	9939	0.975979	0.00186669	1.07933	0.00934324
28.7124	1.02365	0.496652	2.0611	0.0392937	0.455878	piR-rno-16637	0.0561831	0.695373	1	normal	2.69156	9939	0.975979	0.00186669	1.07933	0.00934324
22.5931	-1.35495	0.658078	-2.05895	0.0394987	0.457741	piR-rno-41900	0.0564396	0.696337	1	normal	2.69156	9939	0.975979	0.00186669	1.07933	0.00934324
172.03	0.74596	0.362663	2.05689	0.0396964	0.459516	piR-rno-8339	0.0566868	0.697261	1	normal	2.69156	9939	0.975979	0.00186669	1.07933	0.00934324
62.2834	0.974438	0.474154	2.05511	0.0398687	0.460993	piR-rno-17318	0.0569022	0.698061	1	normal	2.69156	9939	0.975979	0.00186669	1.07933	0.00934324
45.5566	-1.0018	0.487785	-2.05377	0.039998	0.461971	piR-rno-55499	0.0570637	0.698658	1	normal	2.69156	9939	0.975979	0.00186669	1.07933	0.00934324
982.824	-0.80859	0.394082	-2.05183	0.040186	0.463623	ENSRNOT00000044320.3	0.0572984	0.699521	1	normal	2.69156	9939	0.975979	0.00186669	1.07933	0.00934324
53.0673	-1.36408	0.665031	-2.05116	0.0402514	0.463858	piR-rno-40866	0.05738	0.69982	1	normal	2.69156	9939	0.975979	0.00186669	1.07933	0.00934324
42.4369	-0.929903	0.453682	-2.04968	0.0403956	0.465001	piR-rno-38074	0.05756	0.700478	1	normal	2.69156	9939	0.975979	0.00186669	1.07933	0.00934324
49.0295	0.883064	0.430968	2.04902	0.0404598	0.46522	piR-rno-31145	0.05764	0.700769	1	normal	2.69156	9939	0.975979	0.00186669	1.07933	0.00934324
24.1295	-1.11325	0.543456	-2.04846	0.0405154	0.465341	piR-rno-49841	0.0577094	0.701021	1	normal	2.69156	9939	0.975979	0.00186669	1.07933	0.00934324
228.758	-1.25942	0.615956	-2.04465	0.0408892	0.469112	piR-rno-2011	0.0581753	0.702704	1	normal	2.69156	9939	0.975979	0.00186669	1.07933	0.00934324
71.8255	0.795212	0.389394	2.04218	0.0411339	0.471395	piR-rno-31956	0.0584799	0.703794	1	normal	2.69156	9939	0.975979	0.00186669	1.07933	0.00934324
39.7305	-0.910331	0.445923	-2.04145	0.0412059	0.471696	piR-rno-27029	0.0585695	0.704113	1	normal	2.69156	9939	0.975979	0.00186669	1.07933	0.00934324
41.7992	-0.893163	0.43778	-2.04021	0.0413293	0.471842	piR-rno-51	0.0587231	0.704658	1	normal	2.69156	9939	0.975979	0.00186669	1.07933	0.00934324
60.1149	-1.05177	0.515524	-2.04018	0.0413319	0.471842	piR-rno-56994	0.0587263	0.704669	1	normal	2.69156	9939	0.975979	0.00186669	1.07933	0.00934324
23.6822	-1.03174	0.50577	-2.03994	0.041356	0.471842	piR-rno-38713	0.0587562	0.704775	1	normal	2.69156	9939	0.975979	0.00186669	1.07933	0.00934324
39.2234	0.855526	0.419834	2.03777	0.0415727	0.473791	piR-rno-25827	0.0590258	0.705727	1	normal	2.69156	9939	0.975979	0.00186669	1.07933	0.00934324
1577.85	1.04569	0.513327	2.03709	0.0416412	0.474048	rno-miR-27b-3p:MIMAT0000798	0.0591109	0.706026	1	normal	2.69156	9939	0.975979	0.00186669	1.07933	0.00934324
42.5151	-1.11166	0.54592	-2.03631	0.0417194	0.474108	piR-rno-57905	0.0592081	0.706367	1	normal	2.69156	9939	0.975979	0.00186669	1.07933	0.00934324
169.938	-1.01845	0.500387	-2.03533	0.0418176	0.474108	piR-rno-10068	0.0593301	0.706794	1	normal	2.69156	9939	0.975979	0.00186669	1.07933	0.00934324
26.2552	-0.997041	0.489897	-2.0352	0.0418305	0.474108	piR-rno-12847	0.0593461	0.706849	1	normal	2.69156	9939	0.975979	0.00186669	1.07933	0.00934324
39.2437	-0.926928	0.455557	-2.03471	0.0418796	0.474108	piR-rno-57667	0.0594072	0.707063	1	normal	2.69156	9939	0.975979	0.00186669	1.07933	0.00934324
50.3393	1.02878	0.505696	2.03437	0.0419139	0.474108	piR-rno-41423	0.0594497	0.707211	1	normal	2.69156	9939	0.975979	0.00186669	1.07933	0.00934324
33.3053	0.890019	0.437575	2.03398	0.0419534	0.474108	piR-rno-15119	0.0594987	0.707382	1	normal	2.69156	9939	0.975979	0.00186669	1.07933	0.00934324
58.0099	-1.33958	0.658647	-2.03383	0.0419683	0.474108	ENSRNOT00000091039.1	0.0595172	0.707446	1	normal	2.69156	9939	0.975979	0.00186669	1.07933	0.00934324
22.5574	-1.24306	0.611398	-2.03315	0.0420374	0.474369	piR-rno-16083	0.059603	0.707744	1	normal	2.69156	9939	0.975979	0.00186669	1.07933	0.00934324
61.7018	-0.930644	0.458219	-2.031	0.0422546	0.474808	piR-rno-44344	0.0598726	0.708676	1	normal	2.69156	9939	0.975979	0.00186669	1.07933	0.00934324
57.8072	0.885297	0.435908	2.03093	0.0422626	0.474808	piR-rno-4283	0.0598825	0.708711	1	normal	2.69156	9939	0.975979	0.00186669	1.07933	0.00934324
45.9402	-0.869609	0.42839	-2.02995	0.0423621	0.474808	piR-rno-39664	0.060006	0.709136	1	normal	2.69156	9939	0.975979	0.00186669	1.07933	0.00934324
59.9521	-0.84022	0.414056	-2.02925	0.0424333	0.474808	piR-rno-32769	0.0600943	0.709439	1	normal	2.69156	9939	0.975979	0.00186669	1.07933	0.00934324
218.99	0.884142	0.435864	2.02848	0.042511	0.474808	rno-miR-298-3p:MIMAT0017166	0.0601906	0.709769	1	normal	2.69156	9939	0.975979	0.00186669	1.07933	0.00934324
41.1107	-0.938106	0.462549	-2.02812	0.0425476	0.474808	piR-rno-35903	0.060236	0.709924	1	normal	2.69156	9939	0.975979	0.00186669	1.07933	0.00934324
58.0762	1.12272	0.553637	2.0279	0.0425704	0.474808	piR-rno-43506	0.0602642	0.710021	1	normal	2.69156	9939	0.975979	0.00186669	1.07933	0.00934324
194.076	-0.771628	0.380578	-2.02752	0.0426095	0.474808	piR-rno-55358	0.0603128	0.710186	1	normal	2.69156	9939	0.975979	0.00186669	1.07933	0.00934324
57.8117	0.889101	0.438684	2.02674	0.0426886	0.474808	piR-rno-12129	0.0604107	0.71052	1	normal	2.69156	9939	0.975979	0.00186669	1.07933	0.00934324
39.3994	1.02402	0.505288	2.02661	0.0427024	0.474808	piR-rno-5908	0.0604279	0.710579	1	normal	2.69156	9939	0.975979	0.00186669	1.07933	0.00934324
442.763	0.824498	0.406859	2.02649	0.0427142	0.474808	piR-rno-63167	0.0604425	0.710628	1	normal	2.69156	9939	0.975979	0.00186669	1.07933	0.00934324
31.6462	-1.05093	0.518621	-2.02639	0.0427244	0.474808	piR-rno-3889	0.0604552	0.710672	1	normal	2.69156	9939	0.975979	0.00186669	1.07933	0.00934324
173.019	0.724166	0.35738	2.02632	0.042732	0.474808	piR-rno-4687	0.0604646	0.710704	1	normal	2.69156	9939	0.975979	0.00186669	1.07933	0.00934324
74.4787	-2.51134	1.23952	-2.02606	0.0427589	0.474808	ENSRNOT00000084463.1	0.0604978	0.710817	1	normal	2.69156	9939	0.975979	0.00186669	1.07933	0.00934324
40.6406	0.935748	0.461874	2.02598	0.0427668	0.474808	piR-rno-23217	0.0605076	0.71085	1	normal	2.69156	9939	0.975979	0.00186669	1.07933	0.00934324
38.7646	-0.915381	0.452764	-2.02176	0.0432011	0.479114	piR-rno-57507	0.0610454	0.712665	1	normal	2.69156	9939	0.975979	0.00186669	1.07933	0.00934324
154.433	0.799779	0.395883	2.02024	0.0433583	0.480342	piR-rno-12482	0.0612399	0.713316	1	normal	2.69156	9939	0.975979	0.00186669	1.07933	0.00934324
2030	1.07708	0.533488	2.01895	0.0434929	0.481315	piR-rno-63152	0.0614064	0.713871	1	normal	2.69156	9939	0.975979	0.00186669	1.07933	0.00934324
315.69	0.782108	0.387528	2.0182	0.0435705	0.481657	piR-rno-63055	0.0615022	0.714189	1	normal	2.69156	9939	0.975979	0.00186669	1.07933	0.00934324
25.418	-1.04963	0.5206	-2.01619	0.0437805	0.482882	piR-rno-21265	0.0617618	0.715048	1	normal	2.69156	9939	0.975979	0.00186669	1.07933	0.00934324
97.6307	-0.826914	0.410278	-2.01549	0.0438529	0.482882	piR-rno-13695	0.0618512	0.715343	1	normal	2.69156	9939	0.975979	0.00186669	1.07933	0.00934324
34.9791	-0.975401	0.483977	-2.01539	0.0438642	0.482882	piR-rno-31574	0.0618652	0.715389	1	normal	2.69156	9939	0.975979	0.00186669	1.07933	0.00934324
27.1756	0.92758	0.460258	2.01534	0.0438685	0.482882	piR-rno-18054	0.0618706	0.715407	1	normal	2.69156	9939	0.975979	0.00186669	1.07933	0.00934324
34.0019	-0.971613	0.482504	-2.01369	0.044042	0.484274	piR-rno-14925	0.0620848	0.71611	1	normal	2.69156	9939	0.975979	0.00186669	1.07933	0.00934324
1610.1	1.05048	0.52208	2.01211	0.0442083	0.485585	piR-rno-63000	0.0622901	0.71678	1	normal	2.69156	9939	0.975979	0.00186669	1.07933	0.00934324
29.8939	-0.930355	0.462655	-2.0109	0.0443357	0.486466	piR-rno-20121	0.0624472	0.717292	1	normal	2.69156	9939	0.975979	0.00186669	1.07933	0.00934324
32.1837	-1.2513	0.622724	-2.00939	0.0444959	0.487705	piR-rno-28815	0.0626448	0.717932	1	normal	2.69156	9939	0.975979	0.00186669	1.07933	0.00934324
707.906	0.764456	0.380615	2.00848	0.0445926	0.487753	piR-rno-10008	0.0627641	0.718317	1	normal	2.69156	9939	0.975979	0.00186669	1.07933	0.00934324
38.6425	-1.04767	0.521645	-2.0084	0.0446004	0.487753	piR-rno-44467	0.0627736	0.718348	1	normal	2.69156	9939	0.975979	0.00186669	1.07933	0.00934324
217.373	0.808018	0.402397	2.00801	0.0446422	0.487753	rno-miR-135a-5p:MIMAT0000841	0.0628251	0.718514	1	normal	2.69156	9939	0.975979	0.00186669	1.07933	0.00934324
41.6547	0.909382	0.453385	2.00576	0.0448815	0.48985	piR-rno-45386	0.0631201	0.71946	1	normal	2.69156	9939	0.975979	0.00186669	1.07933	0.00934324
36.6171	0.95544	0.476716	2.00421	0.0450475	0.491142	piR-rno-27507	0.0633245	0.720112	1	normal	2.69156	9939	0.975979	0.00186669	1.07933	0.00934324
45.0065	-0.886506	0.442769	-2.00219	0.0452647	0.49209	piR-rno-34024	0.0635918	0.72096	1	normal	2.69156	9939	0.975979	0.00186669	1.07933	0.00934324
51.0883	-1.00074	0.499868	-2.00201	0.0452833	0.49209	piR-rno-25810	0.0636147	0.721033	1	normal	2.69156	9939	0.975979	0.00186669	1.07933	0.00934324
142.014	0.791711	0.395646	2.00106	0.045386	0.49209	piR-rno-23000	0.063741	0.721432	1	normal	2.69156	9939	0.975979	0.00186669	1.07933	0.00934324
50.0878	0.922351	0.461004	2.00075	0.0454198	0.49209	piR-rno-3485	0.0637827	0.721563	1	normal	2.69156	9939	0.975979	0.00186669	1.07933	0.00934324
53.0324	0.915275	0.457482	2.00068	0.0454269	0.49209	rno-miR-195-5p:MIMAT0000870	0.0637913	0.72159	1	normal	2.69156	9939	0.975979	0.00186669	1.07933	0.00934324
46.3161	-1.13293	0.566458	-2.00002	0.0454981	0.49209	piR-rno-557	0.063879	0.721866	1	normal	2.69156	9939	0.975979	0.00186669	1.07933	0.00934324
79.9732	-0.962555	0.481329	-1.99979	0.0455234	0.49209	piR-rno-16994	0.0639101	0.721964	1	normal	2.69156	9939	0.975979	0.00186669	1.07933	0.00934324
30.599	-1.02597	0.51307	-1.99967	0.0455357	0.49209	piR-rno-43121	0.0639251	0.722011	1	normal	2.69156	9939	0.975979	0.00186669	1.07933	0.00934324
119.441	-3.02453	1.5134	-1.9985	0.0456625	0.49209	ENSRNOT00000086225.1	0.0640811	0.7225	1	normal	2.69156	9939	0.975979	0.00186669	1.07933	0.00934324
27.9993	1.0255	0.513135	1.9985	0.0456625	0.49209	piR-rno-54800	0.0640811	0.7225	1	normal	2.69156	9939	0.975979	0.00186669	1.07933	0.00934324
33.1865	1.0207	0.510902	1.99784	0.0457345	0.49209	piR-rno-35516	0.0641696	0.722776	1	normal	2.69156	9939	0.975979	0.00186669	1.07933	0.00934324
50.0771	1.22022	0.610923	1.99734	0.0457887	0.49209	rno-miR-547-5p:MIMAT0017368	0.0642362	0.722984	1	normal	2.69156	9939	0.975979	0.00186669	1.07933	0.00934324
12469.2	0.854624	0.427883	1.99733	0.0457893	0.49209	piR-rno-62953	0.0642369	0.722986	1	normal	2.69156	9939	0.975979	0.00186669	1.07933	0.00934324
29.4855	-0.924598	0.463008	-1.99693	0.0458323	0.49209	piR-rno-3733	0.0642897	0.723151	1	normal	2.69156	9939	0.975979	0.00186669	1.07933	0.00934324
35.2502	0.973875	0.487725	1.99677	0.0458501	0.49209	piR-rno-18761	0.0643117	0.723219	1	normal	2.69156	9939	0.975979	0.00186669	1.07933	0.00934324
79.0325	0.875569	0.438685	1.9959	0.0459453	0.492599	piR-rno-33171	0.0644286	0.723583	1	normal	2.69156	9939	0.975979	0.00186669	1.07933	0.00934324
65.8688	-0.786838	0.394445	-1.99479	0.0460653	0.493372	piR-rno-36105	0.064576	0.724039	1	normal	2.69156	9939	0.975979	0.00186669	1.07933	0.00934324
40.5373	0.992826	0.497868	1.99415	0.0461352	0.493609	piR-rno-16400	0.0646618	0.724305	1	normal	2.69156	9939	0.975979	0.00186669	1.07933	0.00934324
37.1752	0.913177	0.458087	1.99346	0.0462113	0.49391	piR-rno-38282	0.0647552	0.724593	1	normal	2.69156	9939	0.975979	0.00186669	1.07933	0.00934324
29.6277	0.980165	0.492233	1.99126	0.0464523	0.495972	piR-rno-2950	0.065051	0.725501	1	normal	2.69156	9939	0.975979	0.00186669	1.07933	0.00934324
377.788	0.978442	0.491802	1.9895	0.0466456	0.497521	Rattus_norvegicus_chr15.trna916-TyrGTA:(31848822-31848910)::Tyr:(GTA):89:bp::Sc::74.16	0.065288	0.726225	1	normal	2.69156	9939	0.975979	0.00186669	1.07933	0.00934324
41.7943	0.982423	0.495115	1.98423	0.0472298	0.503113	piR-rno-20483	0.0660038	0.728388	1	normal	2.69156	9939	0.975979	0.00186669	1.07933	0.00934324
38.9638	0.866369	0.436701	1.9839	0.0472674	0.503113	piR-rno-33742	0.0660499	0.728526	1	normal	2.69156	9939	0.975979	0.00186669	1.07933	0.00934324
24.7574	-1.01132	0.510023	-1.98289	0.0473802	0.503568	piR-rno-31940	0.0661879	0.728938	1	normal	2.69156	9939	0.975979	0.00186669	1.07933	0.00934324
75.9191	-0.81986	0.41352	-1.98264	0.0474079	0.503568	piR-rno-15926	0.0662218	0.729039	1	normal	2.69156	9939	0.975979	0.00186669	1.07933	0.00934324
38.5591	-0.935603	0.472565	-1.97984	0.0477217	0.506132	piR-rno-20889	0.0666058	0.73018	1	normal	2.69156	9939	0.975979	0.00186669	1.07933	0.00934324
44.8893	0.913598	0.461629	1.97908	0.0478076	0.506132	piR-rno-15520	0.0667107	0.73049	1	normal	2.69156	9939	0.975979	0.00186669	1.07933	0.00934324
27.0717	0.984025	0.497389	1.97838	0.0478857	0.506132	piR-rno-61054	0.0668062	0.730772	1	normal	2.69156	9939	0.975979	0.00186669	1.07933	0.00934324
220.658	-0.705841	0.35681	-1.9782	0.0479061	0.506132	piR-rno-61418	0.0668312	0.730845	1	normal	2.69156	9939	0.975979	0.00186669	1.07933	0.00934324
311.651	0.812799	0.410895	1.97812	0.0479156	0.506132	rno-miR-450a-5p:MIMAT0001547	0.0668427	0.730879	1	normal	2.69156	9939	0.975979	0.00186669	1.07933	0.00934324
70.2164	-0.887356	0.448713	-1.97756	0.0479785	0.506132	piR-rno-34317	0.0669197	0.731105	1	normal	2.69156	9939	0.975979	0.00186669	1.07933	0.00934324
53.4899	-0.912771	0.461594	-1.97743	0.0479927	0.506132	piR-rno-29280	0.066937	0.731156	1	normal	2.69156	9939	0.975979	0.00186669	1.07933	0.00934324
332.244	-0.763406	0.386284	-1.97628	0.0481226	0.506983	ENSRNOT00000047162.3	0.0670957	0.731622	1	normal	2.69156	9939	0.975979	0.00186669	1.07933	0.00934324
23.1351	-0.993282	0.502745	-1.97572	0.0481869	0.507142	piR-rno-7019	0.0671742	0.731851	1	normal	2.69156	9939	0.975979	0.00186669	1.07933	0.00934324
147.351	0.720522	0.364867	1.97475	0.0482963	0.507776	piR-rno-62857	0.0673078	0.732241	1	normal	2.69156	9939	0.975979	0.00186669	1.07933	0.00934324
44.2798	-0.977009	0.495686	-1.97102	0.0487211	0.511468	piR-rno-21246	0.0678263	0.733743	1	normal	2.69156	9939	0.975979	0.00186669	1.07933	0.00934324
54.1852	-0.938872	0.476391	-1.9708	0.0487466	0.511468	piR-rno-43617	0.0678574	0.733832	1	normal	2.69156	9939	0.975979	0.00186669	1.07933	0.00934324
69.2771	0.765016	0.388488	1.96921	0.0489286	0.512792	piR-rno-16424	0.0680794	0.73447	1	normal	2.69156	9939	0.975979	0.00186669	1.07933	0.00934324
45.285	-0.866792	0.440257	-1.96883	0.0489723	0.512792	Rattus_norvegicus_chr13.trna4013-AsnGTT:(94039318-94039245)::Asn:(GTT):74:bp::Sc::82.24	0.0681326	0.734622	1	normal	2.69156	9939	0.975979	0.00186669	1.07933	0.00934324
43942.1	0.856127	0.434946	1.96836	0.0490272	0.512846	piR-rno-50569	0.0681995	0.734813	1	normal	2.69156	9939	0.975979	0.00186669	1.07933	0.00934324
32.5598	0.897991	0.45657	1.96682	0.0492038	0.514173	piR-rno-16612	0.0684148	0.735427	1	normal	2.69156	9939	0.975979	0.00186669	1.07933	0.00934324
91.5026	-1.19065	0.605762	-1.96555	0.0493512	0.51519	piR-rno-35234	0.0685943	0.735936	1	normal	2.69156	9939	0.975979	0.00186669	1.07933	0.00934324
25.7107	1.07217	0.545896	1.96406	0.0495234	0.516102	piR-rno-54471	0.068804	0.736529	1	normal	2.69156	9939	0.975979	0.00186669	1.07933	0.00934324
73.9894	0.81822	0.416703	1.96356	0.0495817	0.516102	piR-rno-4400	0.0688749	0.736729	1	normal	2.69156	9939	0.975979	0.00186669	1.07933	0.00934324
67.8807	-0.816165	0.415729	-1.96322	0.0496212	0.516102	piR-rno-5393	0.068923	0.736865	1	normal	2.69156	9939	0.975979	0.00186669	1.07933	0.00934324
51.5247	0.82505	0.420298	1.96301	0.0496447	0.516102	piR-rno-55100	0.0689517	0.736945	1	normal	2.69156	9939	0.975979	0.00186669	1.07933	0.00934324
3901.68	0.649652	0.331041	1.96246	0.0497095	0.516102	piR-rno-22894	0.0690305	0.737167	1	normal	2.69156	9939	0.975979	0.00186669	1.07933	0.00934324
73.2624	-0.79446	0.404882	-1.9622	0.0497387	0.516102	piR-rno-19842	0.0690661	0.737267	1	normal	2.69156	9939	0.975979	0.00186669	1.07933	0.00934324
30.0791	-0.964344	0.492161	-1.95941	0.0500652	0.518955	piR-rno-14713	0.0694631	0.738375	1	normal	2.69156	9939	0.975979	0.00186669	1.07933	0.00934324
36.3712	0.866297	0.442306	1.95859	0.0501607	0.518955	piR-rno-21933	0.0695793	0.738698	1	normal	2.69156	9939	0.975979	0.00186669	1.07933	0.00934324
113.932	-0.843667	0.430759	-1.95856	0.0501647	0.518955	piR-rno-35859	0.0695841	0.738711	1	normal	2.69156	9939	0.975979	0.00186669	1.07933	0.00934324
56.2832	-0.940608	0.480735	-1.9566	0.050394	0.520806	piR-rno-20416	0.0698629	0.739482	1	normal	2.69156	9939	0.975979	0.00186669	1.07933	0.00934324
60.1012	-0.860114	0.43993	-1.95512	0.0505693	0.52154	piR-rno-13367	0.0700758	0.740068	1	normal	2.69156	9939	0.975979	0.00186669	1.07933	0.00934324
11025.8	0.769424	0.393583	1.95492	0.0505924	0.52154	rno-miR-25-3p:MIMAT0000795	0.0701039	0.740145	1	normal	2.69156	9939	0.975979	0.00186669	1.07933	0.00934324
429.923	-1.15733	0.5921	-1.95462	0.0506284	0.52154	ENSRNOT00000083849.1	0.0701476	0.740265	1	normal	2.69156	9939	0.975979	0.00186669	1.07933	0.00934324
115.748	0.770241	0.394265	1.95361	0.0507472	0.52154	piR-rno-19109	0.0702917	0.74066	1	normal	2.69156	9939	0.975979	0.00186669	1.07933	0.00934324
23.5496	-0.971674	0.497442	-1.95334	0.0507792	0.52154	piR-rno-12782	0.0703306	0.740766	1	normal	2.69156	9939	0.975979	0.00186669	1.07933	0.00934324
71.4966	-0.93177	0.477167	-1.95271	0.0508536	0.52154	piR-rno-1034	0.0704209	0.741012	1	normal	2.69156	9939	0.975979	0.00186669	1.07933	0.00934324
179.432	-0.691449	0.3541	-1.95269	0.0508562	0.52154	piR-rno-6780	0.070424	0.741021	1	normal	2.69156	9939	0.975979	0.00186669	1.07933	0.00934324
67.6339	-0.870225	0.44568	-1.95258	0.0508696	0.52154	piR-rno-70	0.0704403	0.741065	1	normal	2.69156	9939	0.975979	0.00186669	1.07933	0.00934324
106.605	0.733494	0.37575	1.95208	0.0509286	0.521626	piR-rno-21052	0.0705119	0.74126	1	normal	2.69156	9939	0.975979	0.00186669	1.07933	0.00934324
119.898	0.83079	0.425731	1.95144	0.0510044	0.521884	rno-miR-10a-3p:MIMAT0004709	0.0706038	0.74151	1	normal	2.69156	9939	0.975979	0.00186669	1.07933	0.00934324
188.228	0.819978	0.420651	1.94931	0.051259	0.523969	piR-rno-63087	0.0709126	0.742345	1	normal	2.69156	9939	0.975979	0.00186669	1.07933	0.00934324
56.6323	-0.806422	0.413863	-1.94852	0.0513523	0.523986	piR-rno-10017	0.0710258	0.74265	1	normal	2.69156	9939	0.975979	0.00186669	1.07933	0.00934324
31.7622	1.29579	0.665038	1.94844	0.0513622	0.523986	piR-rno-19972	0.0710377	0.742682	1	normal	2.69156	9939	0.975979	0.00186669	1.07933	0.00934324
14852.5	0.784355	0.40285	1.94701	0.051533	0.525001	rno-miR-20a-5p:MIMAT0000602	0.0712448	0.743238	1	normal	2.69156	9939	0.975979	0.00186669	1.07933	0.00934324
71.0184	-0.822501	0.422498	-1.94676	0.0515635	0.525001	piR-rno-29474	0.0712818	0.743337	1	normal	2.69156	9939	0.975979	0.00186669	1.07933	0.00934324
98.1017	0.717257	0.368581	1.946	0.051655	0.525414	piR-rno-31378	0.0713926	0.743633	1	normal	2.69156	9939	0.975979	0.00186669	1.07933	0.00934324
104.709	0.712446	0.366304	1.94496	0.0517801	0.526168	piR-rno-23471	0.0715442	0.744038	1	normal	2.69156	9939	0.975979	0.00186669	1.07933	0.00934324
1237.89	-2.08685	1.07421	-1.94269	0.0520538	0.528428	ENSRNOT00000078298.1	0.0718755	0.744916	1	normal	2.69156	9939	0.975979	0.00186669	1.07933	0.00934324
83.3838	0.7565	0.389851	1.94048	0.0523208	0.530616	piR-rno-50784	0.0721985	0.745768	1	normal	2.69156	9939	0.975979	0.00186669	1.07933	0.00934324
54.4139	0.790131	0.407305	1.9399	0.0523914	0.530811	piR-rno-48387	0.0722839	0.745992	1	normal	2.69156	9939	0.975979	0.00186669	1.07933	0.00934324
36.296	-0.908619	0.468854	-1.93796	0.0526284	0.532688	piR-rno-12350	0.0725704	0.74674	1	normal	2.69156	9939	0.975979	0.00186669	1.07933	0.00934324
29.4574	-0.968993	0.500199	-1.93721	0.0527192	0.53288	piR-rno-4116	0.0726801	0.747026	1	normal	2.69156	9939	0.975979	0.00186669	1.07933	0.00934324
108.196	1.06313	0.548905	1.93681	0.0527681	0.53288	rno-miR-27a-3p:MIMAT0000799	0.0727393	0.74718	1	normal	2.69156	9939	0.975979	0.00186669	1.07933	0.00934324
1039.25	0.885279	0.457146	1.93653	0.0528024	0.53288	rno-miR-151-3p:MIMAT0000614	0.0727807	0.747287	1	normal	2.69156	9939	0.975979	0.00186669	1.07933	0.00934324
22.5477	-0.997844	0.51549	-1.93572	0.0529021	0.5331	piR-rno-59708	0.0729011	0.747599	1	normal	2.69156	9939	0.975979	0.00186669	1.07933	0.00934324
27.1328	-1.02236	0.528213	-1.93551	0.0529275	0.5331	piR-rno-62627	0.0729319	0.747679	1	normal	2.69156	9939	0.975979	0.00186669	1.07933	0.00934324
46.8505	-1.31268	0.678854	-1.93368	0.0531529	0.534417	piR-rno-43168	0.0732041	0.748381	1	normal	2.69156	9939	0.975979	0.00186669	1.07933	0.00934324
63.5734	0.74393	0.384778	1.9334	0.0531869	0.534417	piR-rno-8936	0.0732451	0.748486	1	normal	2.69156	9939	0.975979	0.00186669	1.07933	0.00934324
244.092	0.696291	0.360179	1.93318	0.0532138	0.534417	piR-rno-9284	0.0732775	0.74857	1	normal	2.69156	9939	0.975979	0.00186669	1.07933	0.00934324
168.328	0.676727	0.350388	1.93137	0.0534377	0.536145	piR-rno-25422	0.0735478	0.749262	1	normal	2.69156	9939	0.975979	0.00186669	1.07933	0.00934324
58.5125	-0.924028	0.478584	-1.93075	0.0535135	0.536383	piR-rno-6399	0.0736392	0.749495	1	normal	2.69156	9939	0.975979	0.00186669	1.07933	0.00934324
35.0554	-1.14138	0.591532	-1.92954	0.053664	0.537369	piR-rno-43709	0.0738207	0.749957	1	normal	2.69156	9939	0.975979	0.00186669	1.07933	0.00934324
29.6631	0.946265	0.490734	1.92826	0.0538223	0.538431	piR-rno-7723	0.0740116	0.750441	1	normal	2.69156	9939	0.975979	0.00186669	1.07933	0.00934324
31.4576	0.900449	0.467334	1.92678	0.0540072	0.538935	piR-rno-62633	0.0742345	0.751004	1	normal	2.69156	9939	0.975979	0.00186669	1.07933	0.00934324
369.67	0.884183	0.459002	1.92632	0.0540646	0.538935	Rattus_norvegicus_chr2.trna2175-TyrGTA:(124127771-124127860)::Tyr:(GTA):90:bp::Sc::72.50	0.0743036	0.751178	1	normal	2.69156	9939	0.975979	0.00186669	1.07933	0.00934324
53.5712	0.86052	0.446725	1.92629	0.0540685	0.538935	piR-rno-57241	0.0743083	0.75119	1	normal	2.69156	9939	0.975979	0.00186669	1.07933	0.00934324
48.6477	-0.841085	0.436659	-1.92618	0.0540817	0.538935	piR-rno-11544	0.0743242	0.75123	1	normal	2.69156	9939	0.975979	0.00186669	1.07933	0.00934324
30.8577	-0.919953	0.478224	-1.92369	0.0543939	0.541524	piR-rno-58002	0.0747003	0.752172	1	normal	2.69156	9939	0.975979	0.00186669	1.07933	0.00934324
110.633	-0.794421	0.413257	-1.92234	0.054563	0.542652	piR-rno-11807	0.0749038	0.752679	1	normal	2.69156	9939	0.975979	0.00186669	1.07933	0.00934324
27337.7	0.918734	0.478023	1.92195	0.0546125	0.542652	piR-rno-50788	0.0749633	0.752827	1	normal	2.69156	9939	0.975979	0.00186669	1.07933	0.00934324
140.03	-0.975492	0.507865	-1.92077	0.0547604	0.543227	piR-rno-50584	0.0751414	0.753268	1	normal	2.69156	9939	0.975979	0.00186669	1.07933	0.00934324
29.0004	-1.01211	0.527039	-1.92037	0.0548108	0.543227	piR-rno-27952	0.075202	0.753417	1	normal	2.69156	9939	0.975979	0.00186669	1.07933	0.00934324
44.371	-0.838362	0.436609	-1.92017	0.0548368	0.543227	piR-rno-9980	0.0752333	0.753495	1	normal	2.69156	9939	0.975979	0.00186669	1.07933	0.00934324
40.504	-1.06813	0.556369	-1.91982	0.054881	0.543227	piR-rno-47603	0.0752863	0.753626	1	normal	2.69156	9939	0.975979	0.00186669	1.07933	0.00934324
36.6557	-0.917174	0.477862	-1.91933	0.0549427	0.543316	piR-rno-60709	0.0753605	0.753809	1	normal	2.69156	9939	0.975979	0.00186669	1.07933	0.00934324
24.9657	-0.95376	0.49725	-1.91807	0.0551021	0.544371	piR-rno-7542	0.0755522	0.75428	1	normal	2.69156	9939	0.975979	0.00186669	1.07933	0.00934324
83.3741	0.823821	0.429764	1.91691	0.0552488	0.545298	rno-miR-151-5p:MIMAT0000613	0.0757286	0.754712	1	normal	2.69156	9939	0.975979	0.00186669	1.07933	0.00934324
107.993	0.804576	0.419927	1.91599	0.0553664	0.545541	piR-rno-24526	0.0758699	0.755057	1	normal	2.69156	9939	0.975979	0.00186669	1.07933	0.00934324
38.1472	-0.888746	0.463943	-1.91564	0.0554112	0.545541	piR-rno-17354	0.0759237	0.755188	1	normal	2.69156	9939	0.975979	0.00186669	1.07933	0.00934324
29.8977	-0.979946	0.511595	-1.91547	0.0554321	0.545541	piR-rno-56089	0.0759488	0.755249	1	normal	2.69156	9939	0.975979	0.00186669	1.07933	0.00934324
173.87	-0.783003	0.409119	-1.91387	0.0556363	0.547028	piR-rno-11742	0.0761941	0.755844	1	normal	2.69156	9939	0.975979	0.00186669	1.07933	0.00934324
282.43	-1.91322	1.00022	-1.91279	0.0557747	0.547427	ENSRNOT00000083320.1	0.0763603	0.756246	1	normal	2.69156	9939	0.975979	0.00186669	1.07933	0.00934324
197.611	0.742662	0.388274	1.91273	0.055783	0.547427	piR-rno-34091	0.0763702	0.75627	1	normal	2.69156	9939	0.975979	0.00186669	1.07933	0.00934324
22.4748	-1.12485	0.588331	-1.91193	0.0558853	0.547909	piR-rno-4143	0.076493	0.756566	1	normal	2.69156	9939	0.975979	0.00186669	1.07933	0.00934324
32.8216	0.847498	0.443756	1.90983	0.056155	0.549514	piR-rno-26688	0.0768166	0.757343	1	normal	2.69156	9939	0.975979	0.00186669	1.07933	0.00934324
33.092	-0.922309	0.482928	-1.90983	0.0561555	0.549514	piR-rno-26166	0.0768172	0.757344	1	normal	2.69156	9939	0.975979	0.00186669	1.07933	0.00934324
30.4875	-0.944533	0.494801	-1.90892	0.0562729	0.550141	piR-rno-62467	0.076958	0.757681	1	normal	2.69156	9939	0.975979	0.00186669	1.07933	0.00934324
37.4027	0.900986	0.472234	1.90792	0.056401	0.55078	piR-rno-1863	0.0771116	0.758046	1	normal	2.69156	9939	0.975979	0.00186669	1.07933	0.00934324
417.015	-0.741483	0.388781	-1.9072	0.0564948	0.55078	piR-rno-60735	0.0772241	0.758314	1	normal	2.69156	9939	0.975979	0.00186669	1.07933	0.00934324
59.2192	-1.16379	0.610218	-1.90717	0.0564985	0.55078	piR-rno-1973	0.0772285	0.758324	1	normal	2.69156	9939	0.975979	0.00186669	1.07933	0.00934324
22.3845	-1.0766	0.564653	-1.90666	0.0565644	0.550902	piR-rno-10893	0.0773074	0.758511	1	normal	2.69156	9939	0.975979	0.00186669	1.07933	0.00934324
95.1992	0.691609	0.363042	1.90504	0.0567748	0.551266	piR-rno-20111	0.0775595	0.759107	1	normal	2.69156	9939	0.975979	0.00186669	1.07933	0.00934324
55.7019	1.13578	0.596349	1.90456	0.0568376	0.551266	rno-miR-1-3p:MIMAT0003125	0.0776348	0.759285	1	normal	2.69156	9939	0.975979	0.00186669	1.07933	0.00934324
63.183	0.81697	0.429006	1.90433	0.0568671	0.551266	piR-rno-25993	0.0776701	0.759368	1	normal	2.69156	9939	0.975979	0.00186669	1.07933	0.00934324
52.7092	0.859923	0.451608	1.90414	0.0568925	0.551266	piR-rno-27603	0.0777005	0.759439	1	normal	2.69156	9939	0.975979	0.00186669	1.07933	0.00934324
55.2382	-0.856214	0.449673	-1.90408	0.0568995	0.551266	piR-rno-21016	0.0777089	0.759459	1	normal	2.69156	9939	0.975979	0.00186669	1.07933	0.00934324
34.9054	-0.840644	0.441537	-1.90391	0.0569225	0.551266	piR-rno-5154	0.0777365	0.759524	1	normal	2.69156	9939	0.975979	0.00186669	1.07933	0.00934324
27.7764	-1.29407	0.680614	-1.90133	0.0572585	0.554	piR-rno-6497	0.0781387	0.760465	1	normal	2.69156	9939	0.975979	0.00186669	1.07933	0.00934324
124.809	-0.780206	0.41044	-1.9009	0.0573149	0.554026	piR-rno-9058	0.0782062	0.760622	1	normal	2.69156	9939	0.975979	0.00186669	1.07933	0.00934324
24.9673	-0.949639	0.5001	-1.8989	0.0575778	0.555218	piR-rno-26324	0.0785207	0.761352	1	normal	2.69156	9939	0.975979	0.00186669	1.07933	0.00934324
227.826	-0.763925	0.402325	-1.89878	0.057594	0.555218	piR-rno-5932	0.0785401	0.761397	1	normal	2.69156	9939	0.975979	0.00186669	1.07933	0.00934324
357.379	0.677716	0.356931	1.89873	0.0575997	0.555218	piR-rno-32339	0.0785469	0.761413	1	normal	2.69156	9939	0.975979	0.00186669	1.07933	0.00934324
27.2729	0.913681	0.481484	1.89764	0.0577442	0.556091	piR-rno-21482	0.0787196	0.761812	1	normal	2.69156	9939	0.975979	0.00186669	1.07933	0.00934324
41.6819	0.887573	0.468383	1.89497	0.0580958	0.558955	piR-rno-35687	0.0791399	0.762776	1	normal	2.69156	9939	0.975979	0.00186669	1.07933	0.00934324
28.5809	0.91824	0.484792	1.89409	0.0582133	0.55926	piR-rno-60326	0.0792802	0.763097	1	normal	2.69156	9939	0.975979	0.00186669	1.07933	0.00934324
82.1067	-0.850107	0.448862	-1.89392	0.0582359	0.55926	piR-rno-58453	0.0793072	0.763159	1	normal	2.69156	9939	0.975979	0.00186669	1.07933	0.00934324
28.1111	1.04663	0.553081	1.89236	0.0584432	0.560728	piR-rno-22043	0.0795547	0.763721	1	normal	2.69156	9939	0.975979	0.00186669	1.07933	0.00934324
25.5003	0.963872	0.509707	1.89103	0.0586203	0.561631	piR-rno-10145	0.0797661	0.7642	1	normal	2.69156	9939	0.975979	0.00186669	1.07933	0.00934324
46.4866	-0.802253	0.424285	-1.89084	0.0586462	0.561631	piR-rno-8443	0.0797971	0.76427	1	normal	2.69156	9939	0.975979	0.00186669	1.07933	0.00934324
36.1531	0.928344	0.491341	1.88941	0.0588369	0.562013	piR-rno-30216	0.0800246	0.764782	1	normal	2.69156	9939	0.975979	0.00186669	1.07933	0.00934324
88.8779	0.748121	0.396043	1.88899	0.0588932	0.562013	piR-rno-21177	0.0800918	0.764933	1	normal	2.69156	9939	0.975979	0.00186669	1.07933	0.00934324
26.7769	-0.949183	0.502498	-1.88893	0.0589012	0.562013	piR-rno-62124	0.0801013	0.764955	1	normal	2.69156	9939	0.975979	0.00186669	1.07933	0.00934324
112.241	0.775477	0.410542	1.88891	0.058904	0.562013	piR-rno-26995	0.0801046	0.764962	1	normal	2.69156	9939	0.975979	0.00186669	1.07933	0.00934324
25.5612	-0.929491	0.492207	-1.88842	0.0589701	0.562123	piR-rno-8466	0.0801834	0.765139	1	normal	2.69156	9939	0.975979	0.00186669	1.07933	0.00934324
49.2516	-1.13622	0.602068	-1.8872	0.059133	0.562737	piR-rno-55508	0.0803777	0.765573	1	normal	2.69156	9939	0.975979	0.00186669	1.07933	0.00934324
76.0965	0.762259	0.403926	1.88712	0.0591436	0.562737	piR-rno-62987	0.0803904	0.765602	1	normal	2.69156	9939	0.975979	0.00186669	1.07933	0.00934324
108.99	-0.703837	0.373102	-1.88645	0.059235	0.563087	piR-rno-21910	0.0804993	0.765844	1	normal	2.69156	9939	0.975979	0.00186669	1.07933	0.00934324
1003.06	-0.80018	0.42456	-1.88473	0.0594666	0.564768	Rattus_norvegicus_chr2.trna4358-GlyCCC:(217947735-217947805)::Gly:(CCC):71:bp::Sc::80.05	0.0807753	0.766458	1	normal	2.69156	9939	0.975979	0.00186669	1.07933	0.00934324
37.2948	-0.965555	0.512582	-1.88371	0.0596047	0.564781	piR-rno-42794	0.0809398	0.766822	1	normal	2.69156	9939	0.975979	0.00186669	1.07933	0.00934324
614.972	0.679359	0.360651	1.8837	0.0596052	0.564781	piR-rno-61920	0.0809404	0.766823	1	normal	2.69156	9939	0.975979	0.00186669	1.07933	0.00934324
38.1034	1.01681	0.539849	1.8835	0.0596322	0.564781	piR-rno-23117	0.0809726	0.766894	1	normal	2.69156	9939	0.975979	0.00186669	1.07933	0.00934324
155.556	0.978068	0.5195	1.88271	0.0597394	0.565056	rno-miR-200a-5p:MIMAT0017151	0.0811002	0.767176	1	normal	2.69156	9939	0.975979	0.00186669	1.07933	0.00934324
104.936	0.793326	0.421554	1.88191	0.0598488	0.565056	piR-rno-5970	0.0812305	0.767462	1	normal	2.69156	9939	0.975979	0.00186669	1.07933	0.00934324
206.932	0.686819	0.365014	1.88162	0.0598872	0.565056	piR-rno-19617	0.0812762	0.767563	1	normal	2.69156	9939	0.975979	0.00186669	1.07933	0.00934324
57.0472	0.889346	0.472667	1.88155	0.0598973	0.565056	Rattus_norvegicus_chr17.trna3708-AlaAGC:(57999105-57999034)::Ala:(AGC):72:bp::Sc::77.42	0.0812883	0.767589	1	normal	2.69156	9939	0.975979	0.00186669	1.07933	0.00934324
98.4263	-0.735006	0.390744	-1.88104	0.0599663	0.565056	piR-rno-11515	0.0813704	0.767769	1	normal	2.69156	9939	0.975979	0.00186669	1.07933	0.00934324
480.336	0.696754	0.370443	1.88087	0.05999	0.565056	piR-rno-398	0.0813986	0.767831	1	normal	2.69156	9939	0.975979	0.00186669	1.07933	0.00934324
124.537	-0.786482	0.418397	-1.87975	0.0601417	0.56562	piR-rno-193	0.0815791	0.768226	1	normal	2.69156	9939	0.975979	0.00186669	1.07933	0.00934324
234.385	0.686162	0.365075	1.87951	0.0601751	0.56562	piR-rno-28583	0.0816188	0.768312	1	normal	2.69156	9939	0.975979	0.00186669	1.07933	0.00934324
64.1653	0.733795	0.390478	1.87922	0.0602143	0.56562	piR-rno-33717	0.0816655	0.768414	1	normal	2.69156	9939	0.975979	0.00186669	1.07933	0.00934324
53.4688	0.745882	0.397043	1.87859	0.0603002	0.565656	piR-rno-30905	0.0817677	0.768636	1	normal	2.69156	9939	0.975979	0.00186669	1.07933	0.00934324
86.6149	-0.72419	0.385548	-1.87834	0.0603348	0.565656	piR-rno-30211	0.0818088	0.768726	1	normal	2.69156	9939	0.975979	0.00186669	1.07933	0.00934324
143.483	0.699186	0.372306	1.87799	0.0603827	0.565656	piR-rno-27633	0.0818658	0.76885	1	normal	2.69156	9939	0.975979	0.00186669	1.07933	0.00934324
29.0491	-1.06248	0.566198	-1.87651	0.0605848	0.566272	piR-rno-5619	0.0821061	0.76937	1	normal	2.69156	9939	0.975979	0.00186669	1.07933	0.00934324
24.2776	0.933281	0.497393	1.87635	0.0606076	0.566272	piR-rno-16564	0.0821332	0.769429	1	normal	2.69156	9939	0.975979	0.00186669	1.07933	0.00934324
55.329	0.760363	0.405309	1.87601	0.060654	0.566272	piR-rno-48096	0.0821884	0.769548	1	normal	2.69156	9939	0.975979	0.00186669	1.07933	0.00934324
90.5356	0.714971	0.381134	1.87591	0.0606681	0.566272	piR-rno-35083	0.0822051	0.769584	1	normal	2.69156	9939	0.975979	0.00186669	1.07933	0.00934324
96.8318	0.690521	0.368364	1.87456	0.0608532	0.567486	piR-rno-59207	0.0824251	0.770057	1	normal	2.69156	9939	0.975979	0.00186669	1.07933	0.00934324
44.8081	0.840064	0.448757	1.87198	0.0612093	0.570292	piR-rno-13024	0.0828481	0.770963	1	normal	2.69156	9939	0.975979	0.00186669	1.07933	0.00934324
30.583	-1.07936	0.576742	-1.87148	0.0612779	0.570416	piR-rno-15449	0.0829295	0.771136	1	normal	2.69156	9939	0.975979	0.00186669	1.07933	0.00934324
188.161	-0.719696	0.384648	-1.87105	0.0613382	0.570462	piR-rno-42728	0.0830011	0.771288	1	normal	2.69156	9939	0.975979	0.00186669	1.07933	0.00934324
313.579	-1.06196	0.567708	-1.87062	0.0613982	0.570505	piR-rno-29561	0.0830723	0.771439	1	normal	2.69156	9939	0.975979	0.00186669	1.07933	0.00934324
42.6337	0.823717	0.440484	1.87003	0.0614801	0.570752	piR-rno-27836	0.0831695	0.771645	1	normal	2.69156	9939	0.975979	0.00186669	1.07933	0.00934324
33.2177	0.835684	0.447154	1.86889	0.0616375	0.57141	piR-rno-19338	0.0833563	0.772041	1	normal	2.69156	9939	0.975979	0.00186669	1.07933	0.00934324
619.401	0.88505	0.47382	1.8679	0.0617759	0.57141	piR-rno-11341	0.0835204	0.772387	1	normal	2.69156	9939	0.975979	0.00186669	1.07933	0.00934324
354.845	-0.722352	0.38676	-1.8677	0.0618042	0.57141	ENSRNOT00000042644.3	0.0835541	0.772457	1	normal	2.69156	9939	0.975979	0.00186669	1.07933	0.00934324
157.186	0.668236	0.357814	1.86755	0.0618243	0.57141	piR-rno-41501	0.0835779	0.772507	1	normal	2.69156	9939	0.975979	0.00186669	1.07933	0.00934324
39.9834	0.843714	0.451781	1.86753	0.061828	0.57141	piR-rno-38182	0.0835822	0.772517	1	normal	2.69156	9939	0.975979	0.00186669	1.07933	0.00934324
22.6835	1.01755	0.545291	1.86606	0.0620329	0.572681	piR-rno-57454	0.0838252	0.773026	1	normal	2.69156	9939	0.975979	0.00186669	1.07933	0.00934324
146.009	0.649752	0.348311	1.86544	0.0621202	0.572681	piR-rno-51795	0.0839288	0.773243	1	normal	2.69156	9939	0.975979	0.00186669	1.07933	0.00934324
78.1983	-0.811979	0.435295	-1.86535	0.0621321	0.572681	piR-rno-61744	0.0839428	0.773272	1	normal	2.69156	9939	0.975979	0.00186669	1.07933	0.00934324
133.03	-0.855275	0.458676	-1.86466	0.062229	0.573063	piR-rno-4204	0.0840577	0.773512	1	normal	2.69156	9939	0.975979	0.00186669	1.07933	0.00934324
30.2708	0.869238	0.466395	1.86374	0.0623584	0.573368	piR-rno-43132	0.084211	0.773831	1	normal	2.69156	9939	0.975979	0.00186669	1.07933	0.00934324
58.4882	0.786484	0.422017	1.86363	0.0623734	0.573368	piR-rno-24132	0.0842288	0.773868	1	normal	2.69156	9939	0.975979	0.00186669	1.07933	0.00934324
248.932	0.738496	0.396364	1.86318	0.0624374	0.573445	piR-rno-52310	0.0843046	0.774025	1	normal	2.69156	9939	0.975979	0.00186669	1.07933	0.00934324
58.8945	0.745928	0.400693	1.86159	0.0626603	0.574981	piR-rno-28522	0.0845686	0.774572	1	normal	2.69156	9939	0.975979	0.00186669	1.07933	0.00934324
24.6096	0.984811	0.529227	1.86085	0.0627657	0.575436	piR-rno-14921	0.0846933	0.774829	1	normal	2.69156	9939	0.975979	0.00186669	1.07933	0.00934324
31.1144	0.870259	0.467864	1.86007	0.0628761	0.575635	piR-rno-11191	0.084824	0.775098	1	normal	2.69156	9939	0.975979	0.00186669	1.07933	0.00934324
31.2992	-0.859024	0.461865	-1.8599	0.062899	0.575635	piR-rno-21111	0.0848512	0.775154	1	normal	2.69156	9939	0.975979	0.00186669	1.07933	0.00934324
40.2791	0.826159	0.444814	1.85731	0.0632665	0.577751	piR-rno-5726	0.085286	0.776043	1	normal	2.69156	9939	0.975979	0.00186669	1.07933	0.00934324
10823	0.691519	0.37241	1.85688	0.0633288	0.577751	piR-rno-62945	0.0853597	0.776193	1	normal	2.69156	9939	0.975979	0.00186669	1.07933	0.00934324
22.6994	-1.09152	0.587833	-1.85685	0.063332	0.577751	piR-rno-22411	0.0853635	0.776201	1	normal	2.69156	9939	0.975979	0.00186669	1.07933	0.00934324
57.9509	0.739561	0.398321	1.8567	0.0633543	0.577751	piR-rno-33903	0.0853898	0.776255	1	normal	2.69156	9939	0.975979	0.00186669	1.07933	0.00934324
302.851	0.666853	0.359527	1.85481	0.0636238	0.579696	Rattus_norvegicus_chr10.trna1308-ValCAC:(33951729-33951801)::Val:(CAC):73:bp::Sc::87.39	0.0857085	0.776901	1	normal	2.69156	9939	0.975979	0.00186669	1.07933	0.00934324
55.0099	0.896518	0.483576	1.85393	0.0637486	0.579951	piR-rno-12013	0.0858559	0.777199	1	normal	2.69156	9939	0.975979	0.00186669	1.07933	0.00934324
87.2989	0.818746	0.441652	1.85382	0.0637643	0.579951	piR-rno-46524	0.0858745	0.777236	1	normal	2.69156	9939	0.975979	0.00186669	1.07933	0.00934324
44.3222	-0.801682	0.432651	-1.85295	0.063889	0.580574	piR-rno-7303	0.0860219	0.777533	1	normal	2.69156	9939	0.975979	0.00186669	1.07933	0.00934324
59.187	0.763319	0.412146	1.85206	0.064017	0.581225	piR-rno-41454	0.086173	0.777837	1	normal	2.69156	9939	0.975979	0.00186669	1.07933	0.00934324
55.5337	0.732325	0.395785	1.85031	0.0642692	0.583001	piR-rno-39138	0.0864709	0.778432	1	normal	2.69156	9939	0.975979	0.00186669	1.07933	0.00934324
99.3586	-0.836146	0.452257	-1.84883	0.0644825	0.584423	piR-rno-48747	0.0867227	0.778933	1	normal	2.69156	9939	0.975979	0.00186669	1.07933	0.00934324
44.296	-0.843714	0.456605	-1.8478	0.0646312	0.585256	piR-rno-30429	0.0868981	0.779281	1	normal	2.69156	9939	0.975979	0.00186669	1.07933	0.00934324
30.9382	-0.940196	0.508963	-1.84728	0.0647068	0.585426	piR-rno-55815	0.0869873	0.779457	1	normal	2.69156	9939	0.975979	0.00186669	1.07933	0.00934324
7789.02	-0.845784	0.458085	-1.84635	0.0648418	0.585655	Rattus_norvegicus_chrM.trna4-GlnTTG:(3831-3761)::Gln:(TTG):71:bp::Sc::45.02	0.0871466	0.779772	1	normal	2.69156	9939	0.975979	0.00186669	1.07933	0.00934324
32.6712	-0.896436	0.485606	-1.84601	0.0648901	0.585655	piR-rno-38776	0.0872036	0.779884	1	normal	2.69156	9939	0.975979	0.00186669	1.07933	0.00934324
69.5672	0.891804	0.483143	1.84584	0.0649155	0.585655	piR-rno-13870	0.0872334	0.779943	1	normal	2.69156	9939	0.975979	0.00186669	1.07933	0.00934324
23.8243	0.93667	0.507746	1.84476	0.0650723	0.585655	piR-rno-35754	0.0874184	0.780306	1	normal	2.69156	9939	0.975979	0.00186669	1.07933	0.00934324
50.0258	-0.952354	0.516337	-1.84444	0.0651187	0.585655	piR-rno-4882	0.087473	0.780413	1	normal	2.69156	9939	0.975979	0.00186669	1.07933	0.00934324
26.2558	-0.963209	0.522497	-1.84347	0.06526	0.585655	piR-rno-9168	0.0876396	0.780739	1	normal	2.69156	9939	0.975979	0.00186669	1.07933	0.00934324
256.591	-0.683595	0.37083	-1.84342	0.065268	0.585655	piR-rno-61369	0.087649	0.780757	1	normal	2.69156	9939	0.975979	0.00186669	1.07933	0.00934324
281.741	0.645787	0.350448	1.84275	0.0653656	0.585655	Rattus_norvegicus_chr10.trna1309-ValAAC:(33958100-33958172)::Val:(AAC):73:bp::Sc::86.79	0.087764	0.780982	1	normal	2.69156	9939	0.975979	0.00186669	1.07933	0.00934324
59.451	-0.758204	0.411478	-1.84263	0.0653825	0.585655	piR-rno-37420	0.087784	0.781021	1	normal	2.69156	9939	0.975979	0.00186669	1.07933	0.00934324
45.1392	-0.840987	0.456473	-1.84236	0.0654228	0.585655	piR-rno-22412	0.0878314	0.781113	1	normal	2.69156	9939	0.975979	0.00186669	1.07933	0.00934324
484.99	1.05239	0.571229	1.84233	0.0654263	0.585655	piR-rno-40645	0.0878356	0.781121	1	normal	2.69156	9939	0.975979	0.00186669	1.07933	0.00934324
39.9755	-0.992828	0.538954	-1.84214	0.065455	0.585655	piR-rno-25866	0.0878694	0.781187	1	normal	2.69156	9939	0.975979	0.00186669	1.07933	0.00934324
108.144	0.665974	0.361724	1.84111	0.065605	0.585655	piR-rno-36905	0.0880461	0.78153	1	normal	2.69156	9939	0.975979	0.00186669	1.07933	0.00934324
25.4088	-1.01978	0.553925	-1.841	0.0656213	0.585655	piR-rno-29508	0.0880653	0.781567	1	normal	2.69156	9939	0.975979	0.00186669	1.07933	0.00934324
126.686	0.68376	0.371431	1.84088	0.0656388	0.585655	piR-rno-32363	0.0880859	0.781607	1	normal	2.69156	9939	0.975979	0.00186669	1.07933	0.00934324
35.5997	-0.935009	0.508072	-1.84031	0.0657229	0.585655	piR-rno-2705	0.0881849	0.781799	1	normal	2.69156	9939	0.975979	0.00186669	1.07933	0.00934324
41.2255	-0.826946	0.449536	-1.83955	0.0658341	0.585655	piR-rno-3951	0.0883158	0.782052	1	normal	2.69156	9939	0.975979	0.00186669	1.07933	0.00934324
36.9725	0.898839	0.488622	1.83954	0.0658358	0.585655	piR-rno-35776	0.0883179	0.782056	1	normal	2.69156	9939	0.975979	0.00186669	1.07933	0.00934324
63.147	-0.804991	0.437722	-1.83905	0.0659085	0.585655	piR-rno-28166	0.0884035	0.782221	1	normal	2.69156	9939	0.975979	0.00186669	1.07933	0.00934324
23.8599	-1.08068	0.587661	-1.83895	0.065922	0.585655	piR-rno-253	0.0884193	0.782252	1	normal	2.69156	9939	0.975979	0.00186669	1.07933	0.00934324
42.2957	0.761378	0.414032	1.83894	0.0659245	0.585655	piR-rno-15597	0.0884223	0.782257	1	normal	2.69156	9939	0.975979	0.00186669	1.07933	0.00934324
22.8283	-0.949012	0.51643	-1.83764	0.0661157	0.586848	piR-rno-23140	0.0886473	0.78269	1	normal	2.69156	9939	0.975979	0.00186669	1.07933	0.00934324
24.2245	-0.988749	0.538268	-1.83691	0.0662233	0.587298	piR-rno-60744	0.0887739	0.782933	1	normal	2.69156	9939	0.975979	0.00186669	1.07933	0.00934324
7844.96	-0.832701	0.453593	-1.83579	0.0663891	0.588202	ENSRNOT00000049396.3	0.088969	0.783305	1	normal	2.69156	9939	0.975979	0.00186669	1.07933	0.00934324
32.494	-1.13963	0.620901	-1.83545	0.0664394	0.588202	piR-rno-5028	0.0890281	0.783418	1	normal	2.69156	9939	0.975979	0.00186669	1.07933	0.00934324
6530.32	0.931548	0.507671	1.83494	0.066514	0.588358	piR-rno-63146	0.0891158	0.783585	1	normal	2.69156	9939	0.975979	0.00186669	1.07933	0.00934324
2569.22	0.814831	0.444633	1.83259	0.0668632	0.59094	piR-rno-63161	0.0895263	0.784363	1	normal	2.69156	9939	0.975979	0.00186669	1.07933	0.00934324
69.8531	0.786154	0.429475	1.8305	0.0671753	0.592269	piR-rno-17274	0.089893	0.785054	1	normal	2.69156	9939	0.975979	0.00186669	1.07933	0.00934324
32.2325	-0.857385	0.468437	-1.83031	0.0672039	0.592269	piR-rno-6806	0.0899265	0.785117	1	normal	2.69156	9939	0.975979	0.00186669	1.07933	0.00934324
28.9497	-1.04029	0.568437	-1.83008	0.0672377	0.592269	piR-rno-28018	0.0899663	0.785191	1	normal	2.69156	9939	0.975979	0.00186669	1.07933	0.00934324
69.1711	0.763766	0.417348	1.83004	0.0672433	0.592269	piR-rno-19354	0.0899728	0.785204	1	normal	2.69156	9939	0.975979	0.00186669	1.07933	0.00934324
59.6271	-0.866407	0.473594	-1.82943	0.067335	0.592269	piR-rno-58452	0.0900806	0.785406	1	normal	2.69156	9939	0.975979	0.00186669	1.07933	0.00934324
23.0189	0.950177	0.519598	1.82868	0.0674482	0.592269	piR-rno-35680	0.0902134	0.785654	1	normal	2.69156	9939	0.975979	0.00186669	1.07933	0.00934324
39913.8	0.696294	0.381001	1.82754	0.0676191	0.592269	piR-rno-51042	0.090414	0.786028	1	normal	2.69156	9939	0.975979	0.00186669	1.07933	0.00934324
3192.34	0.745879	0.408139	1.82751	0.0676229	0.592269	rno-miR-103-3p:MIMAT0000824	0.0904185	0.786036	1	normal	2.69156	9939	0.975979	0.00186669	1.07933	0.00934324
24.3615	-0.973759	0.532951	-1.82711	0.0676833	0.592269	piR-rno-33865	0.0904893	0.786168	1	normal	2.69156	9939	0.975979	0.00186669	1.07933	0.00934324
23.54	0.938575	0.513701	1.82709	0.0676869	0.592269	piR-rno-29868	0.0904936	0.786176	1	normal	2.69156	9939	0.975979	0.00186669	1.07933	0.00934324
81.2651	-0.841137	0.460371	-1.82708	0.0676871	0.592269	piR-rno-41734	0.0904939	0.786176	1	normal	2.69156	9939	0.975979	0.00186669	1.07933	0.00934324
76.7017	-0.768174	0.420624	-1.82627	0.0678095	0.592269	piR-rno-45899	0.0906374	0.786442	1	normal	2.69156	9939	0.975979	0.00186669	1.07933	0.00934324
43.5877	0.822041	0.450166	1.82608	0.0678377	0.592269	piR-rno-45241	0.0906706	0.786504	1	normal	2.69156	9939	0.975979	0.00186669	1.07933	0.00934324
35.6251	0.812405	0.444922	1.82595	0.067858	0.592269	piR-rno-39467	0.0906943	0.786548	1	normal	2.69156	9939	0.975979	0.00186669	1.07933	0.00934324
57.6658	0.850535	0.465833	1.82584	0.067875	0.592269	piR-rno-17319	0.0907143	0.786585	1	normal	2.69156	9939	0.975979	0.00186669	1.07933	0.00934324
91.029	-1.10021	0.603457	-1.82318	0.068276	0.595265	piR-rno-63020	0.0911846	0.787451	1	normal	2.69156	9939	0.975979	0.00186669	1.07933	0.00934324
158.346	-0.649035	0.35618	-1.82221	0.0684228	0.595563	piR-rno-34005	0.0913566	0.787767	1	normal	2.69156	9939	0.975979	0.00186669	1.07933	0.00934324
62.0051	0.788051	0.43252	1.822	0.068455	0.595563	piR-rno-23656	0.0913944	0.787836	1	normal	2.69156	9939	0.975979	0.00186669	1.07933	0.00934324
201.298	0.690559	0.379123	1.82147	0.0685359	0.595563	piR-rno-5380	0.0914892	0.788009	1	normal	2.69156	9939	0.975979	0.00186669	1.07933	0.00934324
55.5073	0.803522	0.441148	1.82143	0.0685411	0.595563	piR-rno-29136	0.0914953	0.78802	1	normal	2.69156	9939	0.975979	0.00186669	1.07933	0.00934324
42.9578	0.75838	0.416757	1.81972	0.0688023	0.596674	piR-rno-33788	0.0918013	0.788577	1	normal	2.69156	9939	0.975979	0.00186669	1.07933	0.00934324
234.434	0.681783	0.374697	1.81956	0.068826	0.596674	piR-rno-54872	0.091829	0.788628	1	normal	2.69156	9939	0.975979	0.00186669	1.07933	0.00934324
27.3033	-0.853453	0.469158	-1.81912	0.0688938	0.596674	piR-rno-34564	0.0919085	0.788772	1	normal	2.69156	9939	0.975979	0.00186669	1.07933	0.00934324
27.1607	-0.897188	0.493212	-1.81907	0.0689004	0.596674	piR-rno-57475	0.0919161	0.788786	1	normal	2.69156	9939	0.975979	0.00186669	1.07933	0.00934324
38.9498	-0.857043	0.471426	-1.81798	0.0690673	0.597173	piR-rno-59710	0.0921117	0.78914	1	normal	2.69156	9939	0.975979	0.00186669	1.07933	0.00934324
221.441	-0.692414	0.380879	-1.81794	0.0690738	0.597173	piR-rno-58456	0.0921193	0.789153	1	normal	2.69156	9939	0.975979	0.00186669	1.07933	0.00934324
36.0203	0.835228	0.459567	1.81742	0.0691523	0.597351	piR-rno-28004	0.0922111	0.789319	1	normal	2.69156	9939	0.975979	0.00186669	1.07933	0.00934324
54.5004	0.761731	0.419387	1.81629	0.0693252	0.598207	piR-rno-14633	0.0924135	0.789683	1	normal	2.69156	9939	0.975979	0.00186669	1.07933	0.00934324
63.4261	0.766145	0.421946	1.81574	0.06941	0.598207	piR-rno-31050	0.0925128	0.789862	1	normal	2.69156	9939	0.975979	0.00186669	1.07933	0.00934324
153.407	-0.691632	0.38093	-1.81564	0.0694254	0.598207	piR-rno-60069	0.0925307	0.789894	1	normal	2.69156	9939	0.975979	0.00186669	1.07933	0.00934324
68.4577	0.805581	0.443849	1.81499	0.0695255	0.598569	rno-miR-881-5p:MIMAT0017293	0.0926479	0.790104	1	normal	2.69156	9939	0.975979	0.00186669	1.07933	0.00934324
32.7748	1.02709	0.566279	1.81374	0.0697172	0.599719	piR-rno-53083	0.0928721	0.790504	1	normal	2.69156	9939	0.975979	0.00186669	1.07933	0.00934324
42.6903	-0.83003	0.457904	-1.81267	0.0698824	0.600437	piR-rno-16909	0.0930653	0.790848	1	normal	2.69156	9939	0.975979	0.00186669	1.07933	0.00934324
158.247	0.678904	0.37464	1.81215	0.0699633	0.600437	piR-rno-6871	0.0931599	0.791016	1	normal	2.69156	9939	0.975979	0.00186669	1.07933	0.00934324
25.2676	0.917554	0.506357	1.81207	0.0699753	0.600437	piR-rno-38155	0.0931739	0.791041	1	normal	2.69156	9939	0.975979	0.00186669	1.07933	0.00934324
61.4719	0.790472	0.436487	1.81099	0.070143	0.600587	piR-rno-51736	0.0933698	0.791388	1	normal	2.69156	9939	0.975979	0.00186669	1.07933	0.00934324
34.9531	-0.87128	0.481224	-1.81055	0.0702107	0.600587	piR-rno-54680	0.093449	0.791528	1	normal	2.69156	9939	0.975979	0.00186669	1.07933	0.00934324
60.9953	-0.816033	0.450849	-1.80999	0.0702968	0.600587	piR-rno-48218	0.0935495	0.791705	1	normal	2.69156	9939	0.975979	0.00186669	1.07933	0.00934324
24.9582	-0.955237	0.527935	-1.80938	0.0703915	0.600587	piR-rno-35373	0.0936602	0.7919	1	normal	2.69156	9939	0.975979	0.00186669	1.07933	0.00934324
137.666	0.68687	0.379624	1.80934	0.0703977	0.600587	piR-rno-156	0.0936674	0.791913	1	normal	2.69156	9939	0.975979	0.00186669	1.07933	0.00934324
103.107	-0.718658	0.397215	-1.80924	0.0704138	0.600587	Rattus_norvegicus_chr7.trna8337-TrpCCA:(31970001-31969930)::Trp:(CCA):72:bp::Sc::71.65	0.0936863	0.791946	1	normal	2.69156	9939	0.975979	0.00186669	1.07933	0.00934324
413.163	-1.09125	0.603297	-1.80882	0.0704795	0.600587	ENSRNOT00000086454.1	0.0937631	0.792081	1	normal	2.69156	9939	0.975979	0.00186669	1.07933	0.00934324
42.5078	0.819897	0.45329	1.80877	0.070487	0.600587	piR-rno-16638	0.0937718	0.792097	1	normal	2.69156	9939	0.975979	0.00186669	1.07933	0.00934324
44.4295	-0.868147	0.480091	-1.8083	0.0705604	0.600587	piR-rno-6746	0.0938575	0.792247	1	normal	2.69156	9939	0.975979	0.00186669	1.07933	0.00934324
79.6007	-0.881233	0.487403	-1.80802	0.0706037	0.600587	piR-rno-56514	0.093908	0.792335	1	normal	2.69156	9939	0.975979	0.00186669	1.07933	0.00934324
74.0216	0.789368	0.436639	1.80783	0.0706334	0.600587	piR-rno-1193	0.0939427	0.792396	1	normal	2.69156	9939	0.975979	0.00186669	1.07933	0.00934324
27.3643	0.895434	0.495567	1.80689	0.0707794	0.601333	piR-rno-13191	0.0941132	0.792694	1	normal	2.69156	9939	0.975979	0.00186669	1.07933	0.00934324
42.3508	0.793486	0.439418	1.80577	0.0709547	0.602326	piR-rno-33088	0.0943178	0.793051	1	normal	2.69156	9939	0.975979	0.00186669	1.07933	0.00934324
25.3551	-0.915176	0.507688	-1.80263	0.0714456	0.605995	piR-rno-59442	0.0948906	0.794043	1	normal	2.69156	9939	0.975979	0.00186669	1.07933	0.00934324
24.2485	0.930087	0.516103	1.80213	0.0715242	0.606163	piR-rno-16342	0.0949821	0.794201	1	normal	2.69156	9939	0.975979	0.00186669	1.07933	0.00934324
248.306	0.660189	0.366592	1.80088	0.0717213	0.607118	piR-rno-13973	0.095212	0.794595	1	normal	2.69156	9939	0.975979	0.00186669	1.07933	0.00934324
99.7657	-0.811159	0.450513	-1.80052	0.0717779	0.607118	piR-rno-34419	0.0952779	0.794708	1	normal	2.69156	9939	0.975979	0.00186669	1.07933	0.00934324
214.448	-0.785666	0.436408	-1.8003	0.0718134	0.607118	piR-rno-26963	0.0953194	0.794779	1	normal	2.69156	9939	0.975979	0.00186669	1.07933	0.00934324
111.445	-0.737896	0.410006	-1.79972	0.0719045	0.60739	piR-rno-31765	0.0954254	0.794961	1	normal	2.69156	9939	0.975979	0.00186669	1.07933	0.00934324
48.2065	0.771215	0.428692	1.799	0.0720193	0.607861	piR-rno-20521	0.0955592	0.795189	1	normal	2.69156	9939	0.975979	0.00186669	1.07933	0.00934324
62.654	0.703136	0.391137	1.79767	0.0722288	0.609131	piR-rno-33468	0.0958032	0.795604	1	normal	2.69156	9939	0.975979	0.00186669	1.07933	0.00934324
27.2673	-0.985095	0.54833	-1.79654	0.0724091	0.610153	piR-rno-20541	0.0960132	0.79596	1	normal	2.69156	9939	0.975979	0.00186669	1.07933	0.00934324
24.1403	0.866544	0.483185	1.7934	0.0729086	0.612909	piR-rno-38113	0.0965946	0.796938	1	normal	2.69156	9939	0.975979	0.00186669	1.07933	0.00934324
41.2613	-0.782173	0.436213	-1.7931	0.0729574	0.612909	piR-rno-49113	0.0966513	0.797033	1	normal	2.69156	9939	0.975979	0.00186669	1.07933	0.00934324
72.5818	-0.823186	0.459211	-1.79261	0.0730353	0.612909	piR-rno-13284	0.096742	0.797185	1	normal	2.69156	9939	0.975979	0.00186669	1.07933	0.00934324
24.1235	0.867181	0.483822	1.79236	0.073076	0.612909	piR-rno-39915	0.0967893	0.797264	1	normal	2.69156	9939	0.975979	0.00186669	1.07933	0.00934324
39.2174	0.776689	0.433441	1.79191	0.0731467	0.612909	piR-rno-25416	0.0968715	0.797401	1	normal	2.69156	9939	0.975979	0.00186669	1.07933	0.00934324
44.0925	-0.795936	0.444391	-1.79107	0.0732818	0.612909	piR-rno-14228	0.0970287	0.797663	1	normal	2.69156	9939	0.975979	0.00186669	1.07933	0.00934324
41.8571	0.831806	0.464419	1.79107	0.0732823	0.612909	piR-rno-4294	0.0970292	0.797664	1	normal	2.69156	9939	0.975979	0.00186669	1.07933	0.00934324
148.591	0.715504	0.399504	1.79098	0.0732962	0.612909	piR-rno-63042	0.0970454	0.797691	1	normal	2.69156	9939	0.975979	0.00186669	1.07933	0.00934324
46.3796	0.737818	0.411981	1.7909	0.0733088	0.612909	piR-rno-12783	0.09706	0.797715	1	normal	2.69156	9939	0.975979	0.00186669	1.07933	0.00934324
773.595	0.678548	0.379018	1.79028	0.0734095	0.612909	piR-rno-26293	0.0971771	0.79791	1	normal	2.69156	9939	0.975979	0.00186669	1.07933	0.00934324
72.7123	0.67889	0.37924	1.79013	0.0734323	0.612909	piR-rno-61204	0.0972037	0.797954	1	normal	2.69156	9939	0.975979	0.00186669	1.07933	0.00934324
28.6263	-0.851644	0.475921	-1.78946	0.07354	0.612909	piR-rno-7987	0.0973288	0.798161	1	normal	2.69156	9939	0.975979	0.00186669	1.07933	0.00934324
33.4507	-0.830897	0.464331	-1.78945	0.0735425	0.612909	piR-rno-52201	0.0973317	0.798166	1	normal	2.69156	9939	0.975979	0.00186669	1.07933	0.00934324
53.2373	0.748301	0.418211	1.78929	0.0735681	0.612909	piR-rno-36951	0.0973615	0.798215	1	normal	2.69156	9939	0.975979	0.00186669	1.07933	0.00934324
60.0411	0.696013	0.389386	1.78746	0.0738627	0.613074	piR-rno-5503	0.0977038	0.79878	1	normal	2.69156	9939	0.975979	0.00186669	1.07933	0.00934324
65.5534	0.796577	0.445697	1.78726	0.0738955	0.613074	piR-rno-24031	0.0977419	0.798842	1	normal	2.69156	9939	0.975979	0.00186669	1.07933	0.00934324
46.322	-0.896356	0.501546	-1.78719	0.0739073	0.613074	piR-rno-32089	0.0977556	0.798865	1	normal	2.69156	9939	0.975979	0.00186669	1.07933	0.00934324
41.5413	-0.784483	0.438962	-1.78713	0.0739164	0.613074	piR-rno-39459	0.0977661	0.798882	1	normal	2.69156	9939	0.975979	0.00186669	1.07933	0.00934324
142.639	0.615327	0.344319	1.78708	0.0739238	0.613074	piR-rno-10907	0.0977748	0.798897	1	normal	2.69156	9939	0.975979	0.00186669	1.07933	0.00934324
33.2774	-0.896891	0.501993	-1.78666	0.0739922	0.613074	piR-rno-11208	0.0978542	0.799027	1	normal	2.69156	9939	0.975979	0.00186669	1.07933	0.00934324
101.737	-0.647124	0.362212	-1.78659	0.074004	0.613074	piR-rno-21900	0.0978679	0.79905	1	normal	2.69156	9939	0.975979	0.00186669	1.07933	0.00934324
49.8301	-0.802226	0.449308	-1.78547	0.0741852	0.613382	piR-rno-59192	0.0980783	0.799394	1	normal	2.69156	9939	0.975979	0.00186669	1.07933	0.00934324
43.0278	0.774981	0.434152	1.78505	0.0742537	0.613382	piR-rno-43539	0.0981579	0.799524	1	normal	2.69156	9939	0.975979	0.00186669	1.07933	0.00934324
22.4873	0.894458	0.50111	1.78495	0.0742692	0.613382	piR-rno-46771	0.0981759	0.799554	1	normal	2.69156	9939	0.975979	0.00186669	1.07933	0.00934324
95.8862	-0.804575	0.45077	-1.78489	0.0742791	0.613382	piR-rno-62757	0.0981873	0.799572	1	normal	2.69156	9939	0.975979	0.00186669	1.07933	0.00934324
24.573	-1.0082	0.56524	-1.78367	0.0744769	0.614524	piR-rno-5077	0.098417	0.799946	1	normal	2.69156	9939	0.975979	0.00186669	1.07933	0.00934324
25.2882	0.837577	0.469761	1.78298	0.0745889	0.614956	piR-rno-37537	0.0985469	0.800157	1	normal	2.69156	9939	0.975979	0.00186669	1.07933	0.00934324
6780.33	0.852566	0.478539	1.7816	0.0748143	0.615534	piR-rno-63012	0.0988085	0.800581	1	normal	2.69156	9939	0.975979	0.00186669	1.07933	0.00934324
152.488	0.665855	0.373764	1.78148	0.0748338	0.615534	piR-rno-32288	0.098831	0.800617	1	normal	2.69156	9939	0.975979	0.00186669	1.07933	0.00934324
30.8067	-0.87618	0.492068	-1.78061	0.0749767	0.615534	piR-rno-5538	0.0989967	0.800885	1	normal	2.69156	9939	0.975979	0.00186669	1.07933	0.00934324
89.9065	-0.751692	0.422171	-1.78054	0.0749877	0.615534	piR-rno-15004	0.0990095	0.800905	1	normal	2.69156	9939	0.975979	0.00186669	1.07933	0.00934324
28.0921	-0.931979	0.523565	-1.78006	0.0750656	0.615534	piR-rno-61123	0.0990999	0.801051	1	normal	2.69156	9939	0.975979	0.00186669	1.07933	0.00934324
106.196	0.747233	0.419786	1.78003	0.0750708	0.615534	piR-rno-24208	0.0991058	0.80106	1	normal	2.69156	9939	0.975979	0.00186669	1.07933	0.00934324
5714.49	0.945389	0.531121	1.77999	0.0750782	0.615534	piR-rno-63019	0.0991145	0.801074	1	normal	2.69156	9939	0.975979	0.00186669	1.07933	0.00934324
209.04	0.736472	0.413834	1.77963	0.0751365	0.615534	piR-rno-46882	0.099182	0.801183	1	normal	2.69156	9939	0.975979	0.00186669	1.07933	0.00934324
36.8177	1.03563	0.582179	1.77888	0.075259	0.615865	piR-rno-1666	0.0993241	0.80141	1	normal	2.69156	9939	0.975979	0.00186669	1.07933	0.00934324
25.3284	0.90256	0.507439	1.77866	0.0752963	0.615865	rno-miR-93-3p:MIMAT0017109	0.0993673	0.80148	1	normal	2.69156	9939	0.975979	0.00186669	1.07933	0.00934324
142.559	0.623241	0.350589	1.7777	0.075453	0.616129	piR-rno-28990	0.0995489	0.80177	1	normal	2.69156	9939	0.975979	0.00186669	1.07933	0.00934324
39.3702	-0.777367	0.437431	-1.77712	0.0755486	0.616129	piR-rno-16168	0.0996597	0.801947	1	normal	2.69156	9939	0.975979	0.00186669	1.07933	0.00934324
35.3257	-0.847586	0.47695	-1.77709	0.0755526	0.616129	piR-rno-34168	0.0996644	0.801954	1	normal	2.69156	9939	0.975979	0.00186669	1.07933	0.00934324
264.028	0.76948	0.433241	1.7761	0.0757159	0.616129	rno-miR-342-3p:MIMAT0000589	0.0998535	0.802255	1	normal	2.69156	9939	0.975979	0.00186669	1.07933	0.00934324
536.805	-2.01934	1.137	-1.77603	0.0757288	0.616129	ENSRNOT00000088638.1	0.0998684	0.802279	1	normal	2.69156	9939	0.975979	0.00186669	1.07933	0.00934324
28.1459	-0.924594	0.52062	-1.77595	0.0757414	0.616129	piR-rno-35765	0.099883	0.802302	1	normal	2.69156	9939	0.975979	0.00186669	1.07933	0.00934324
31.6029	-0.881569	0.496522	-1.77549	0.0758174	0.616129	piR-rno-43926	0.0999711	0.802442	1	normal	2.69156	9939	0.975979	0.00186669	1.07933	0.00934324
77.6317	-2.14786	1.20977	-1.77542	0.0758287	0.616129	piR-rno-48139	0.0999842	0.802463	1	normal	2.69156	9939	0.975979	0.00186669	1.07933	0.00934324
43.084	-0.810353	0.456488	-1.77519	0.0758662	0.616129	piR-rno-39359	0.100028	0.802531	1	normal	2.69156	9939	0.975979	0.00186669	1.07933	0.00934324
362.654	0.670651	0.378185	1.77334	0.0761724	0.617927	piR-rno-41686	0.100382	0.803091	1	normal	2.69156	9939	0.975979	0.00186669	1.07933	0.00934324
43.3795	-0.782525	0.441324	-1.77313	0.0762074	0.617927	piR-rno-62501	0.100423	0.803155	1	normal	2.69156	9939	0.975979	0.00186669	1.07933	0.00934324
32.7962	-0.86538	0.488208	-1.77256	0.0763012	0.618199	piR-rno-25114	0.100531	0.803326	1	normal	2.69156	9939	0.975979	0.00186669	1.07933	0.00934324
277.616	0.641136	0.361773	1.7722	0.0763608	0.618199	Rattus_norvegicus_chr3.trna11056-ValAAC:(40753898-40753826)::Val:(AAC):73:bp::Sc::86.79	0.1006	0.803434	1	normal	2.69156	9939	0.975979	0.00186669	1.07933	0.00934324
90.0481	-0.685605	0.387205	-1.77065	0.0766185	0.619798	piR-rno-48539	0.100898	0.803901	1	normal	2.69156	9939	0.975979	0.00186669	1.07933	0.00934324
27.7871	-0.82911	0.468937	-1.76806	0.0770505	0.622805	piR-rno-28988	0.101398	0.804679	1	normal	2.69156	9939	0.975979	0.00186669	1.07933	0.00934324
26.8367	0.826788	0.468253	1.76569	0.0774483	0.62553	piR-rno-52823	0.101858	0.805389	1	normal	2.69156	9939	0.975979	0.00186669	1.07933	0.00934324
237.431	-0.822031	0.465794	-1.76479	0.0775983	0.626251	Rattus_norvegicus_chr13.trna2377-GlyGCC:(95724295-95724365)::Gly:(GCC):71:bp::Sc::82.15	0.102031	0.805655	1	normal	2.69156	9939	0.975979	0.00186669	1.07933	0.00934324
51.7093	0.948893	0.538044	1.7636	0.0777999	0.626799	piR-rno-63108	0.102264	0.806012	1	normal	2.69156	9939	0.975979	0.00186669	1.07933	0.00934324
48.7273	-0.779248	0.441933	-1.76327	0.0778546	0.626799	piR-rno-35542	0.102327	0.806108	1	normal	2.69156	9939	0.975979	0.00186669	1.07933	0.00934324
24.6282	-1.08109	0.613225	-1.76296	0.077907	0.626799	piR-rno-24061	0.102387	0.806201	1	normal	2.69156	9939	0.975979	0.00186669	1.07933	0.00934324
26.2898	0.82427	0.467641	1.76261	0.077966	0.626799	piR-rno-11805	0.102455	0.806304	1	normal	2.69156	9939	0.975979	0.00186669	1.07933	0.00934324
164.302	0.639247	0.362718	1.76238	0.0780052	0.626799	piR-rno-6144	0.102501	0.806373	1	normal	2.69156	9939	0.975979	0.00186669	1.07933	0.00934324
126.665	-0.738623	0.419142	-1.76223	0.0780308	0.626799	piR-rno-13661	0.10253	0.806418	1	normal	2.69156	9939	0.975979	0.00186669	1.07933	0.00934324
39.9739	0.914769	0.519484	1.76092	0.0782524	0.628014	piR-rno-23675	0.102786	0.806807	1	normal	2.69156	9939	0.975979	0.00186669	1.07933	0.00934324
44.6246	-0.962826	0.546941	-1.76038	0.0783427	0.628014	piR-rno-2086	0.10289	0.806965	1	normal	2.69156	9939	0.975979	0.00186669	1.07933	0.00934324
99.4293	-0.772394	0.438797	-1.76025	0.0783648	0.628014	piR-rno-17304	0.102916	0.807003	1	normal	2.69156	9939	0.975979	0.00186669	1.07933	0.00934324
48.3968	-0.758986	0.43135	-1.75956	0.0784826	0.628116	piR-rno-10253	0.103052	0.807209	1	normal	2.69156	9939	0.975979	0.00186669	1.07933	0.00934324
26.8671	0.88833	0.504888	1.75946	0.0784993	0.628116	piR-rno-24687	0.103071	0.807238	1	normal	2.69156	9939	0.975979	0.00186669	1.07933	0.00934324
33.4647	0.898795	0.510949	1.75907	0.0785656	0.628159	piR-rno-54949	0.103147	0.807353	1	normal	2.69156	9939	0.975979	0.00186669	1.07933	0.00934324
48.4933	0.857828	0.487969	1.75796	0.0787551	0.628946	piR-rno-14108	0.103366	0.807682	1	normal	2.69156	9939	0.975979	0.00186669	1.07933	0.00934324
126.425	0.634349	0.360882	1.75777	0.078786	0.628946	piR-rno-23952	0.103401	0.807736	1	normal	2.69156	9939	0.975979	0.00186669	1.07933	0.00934324
28.8276	-0.890308	0.506654	-1.75723	0.0788785	0.629008	piR-rno-10827	0.103508	0.807896	1	normal	2.69156	9939	0.975979	0.00186669	1.07933	0.00934324
74.6673	-0.753835	0.429044	-1.75701	0.0789156	0.629008	piR-rno-12010	0.103551	0.80796	1	normal	2.69156	9939	0.975979	0.00186669	1.07933	0.00934324
49.1312	-0.769473	0.438342	-1.75542	0.0791881	0.629027	piR-rno-30954	0.103865	0.808429	1	normal	2.69156	9939	0.975979	0.00186669	1.07933	0.00934324
64.8286	-0.741241	0.42236	-1.755	0.0792594	0.629027	piR-rno-47061	0.103947	0.808552	1	normal	2.69156	9939	0.975979	0.00186669	1.07933	0.00934324
45.627	-0.788147	0.449129	-1.75484	0.0792873	0.629027	piR-rno-28396	0.103979	0.8086	1	normal	2.69156	9939	0.975979	0.00186669	1.07933	0.00934324
110884	1.22085	0.695801	1.75459	0.0793295	0.629027	piR-rno-42375	0.104028	0.808672	1	normal	2.69156	9939	0.975979	0.00186669	1.07933	0.00934324
59.218	-0.770974	0.439444	-1.75443	0.079357	0.629027	piR-rno-21502	0.10406	0.808719	1	normal	2.69156	9939	0.975979	0.00186669	1.07933	0.00934324
30.3511	1.17901	0.672023	1.75442	0.0793588	0.629027	ENSRNOT00000090353.1	0.104062	0.808722	1	normal	2.69156	9939	0.975979	0.00186669	1.07933	0.00934324
34.2784	-0.809036	0.461148	-1.7544	0.0793628	0.629027	piR-rno-23845	0.104066	0.808729	1	normal	2.69156	9939	0.975979	0.00186669	1.07933	0.00934324
125.524	-0.674523	0.384704	-1.75336	0.0795407	0.629027	piR-rno-17729	0.104271	0.809033	1	normal	2.69156	9939	0.975979	0.00186669	1.07933	0.00934324
26.4623	0.880493	0.502214	1.75322	0.0795636	0.629027	piR-rno-11240	0.104298	0.809072	1	normal	2.69156	9939	0.975979	0.00186669	1.07933	0.00934324
76.8034	-1.03718	0.591929	-1.75221	0.0797377	0.629027	piR-rno-4378	0.104498	0.809369	1	normal	2.69156	9939	0.975979	0.00186669	1.07933	0.00934324
42.5829	0.767723	0.438148	1.7522	0.0797392	0.629027	piR-rno-38254	0.1045	0.809371	1	normal	2.69156	9939	0.975979	0.00186669	1.07933	0.00934324
48.1453	0.738162	0.42135	1.7519	0.0797913	0.629027	piR-rno-13388	0.10456	0.80946	1	normal	2.69156	9939	0.975979	0.00186669	1.07933	0.00934324
64.5801	0.681692	0.389214	1.75146	0.0798667	0.629027	piR-rno-13482	0.104647	0.809588	1	normal	2.69156	9939	0.975979	0.00186669	1.07933	0.00934324
213.301	-0.619713	0.35384	-1.75139	0.0798784	0.629027	piR-rno-58808	0.10466	0.809608	1	normal	2.69156	9939	0.975979	0.00186669	1.07933	0.00934324
37.6942	-0.858124	0.490167	-1.75068	0.0800016	0.629027	piR-rno-60972	0.104802	0.809816	1	normal	2.69156	9939	0.975979	0.00186669	1.07933	0.00934324
42.0291	0.848425	0.48464	1.75063	0.0800097	0.629027	piR-rno-35755	0.104811	0.80983	1	normal	2.69156	9939	0.975979	0.00186669	1.07933	0.00934324
32.076	-0.883256	0.504637	-1.75028	0.0800701	0.629027	piR-rno-31123	0.104881	0.809932	1	normal	2.69156	9939	0.975979	0.00186669	1.07933	0.00934324
24.3249	-0.968639	0.553455	-1.75017	0.0800892	0.629027	piR-rno-59038	0.104903	0.809964	1	normal	2.69156	9939	0.975979	0.00186669	1.07933	0.00934324
51.783	-0.733794	0.419398	-1.74964	0.0801811	0.629027	piR-rno-54337	0.105008	0.810119	1	normal	2.69156	9939	0.975979	0.00186669	1.07933	0.00934324
23.3679	-0.997461	0.570237	-1.7492	0.0802557	0.629027	piR-rno-3752	0.105094	0.810245	1	normal	2.69156	9939	0.975979	0.00186669	1.07933	0.00934324
49.5973	-0.741976	0.424205	-1.7491	0.0802741	0.629027	piR-rno-12167	0.105116	0.810276	1	normal	2.69156	9939	0.975979	0.00186669	1.07933	0.00934324
36.7278	-0.822116	0.470026	-1.74909	0.0802762	0.629027	piR-rno-55298	0.105118	0.81028	1	normal	2.69156	9939	0.975979	0.00186669	1.07933	0.00934324
27.3674	0.799754	0.457308	1.74883	0.0803208	0.629027	piR-rno-26633	0.105169	0.810355	1	normal	2.69156	9939	0.975979	0.00186669	1.07933	0.00934324
50.1907	0.699828	0.400447	1.74762	0.0805301	0.629964	piR-rno-45813	0.10541	0.810706	1	normal	2.69156	9939	0.975979	0.00186669	1.07933	0.00934324
32.3898	-0.808514	0.462687	-1.74743	0.0805626	0.629964	piR-rno-33260	0.105447	0.81076	1	normal	2.69156	9939	0.975979	0.00186669	1.07933	0.00934324
25.8868	0.875925	0.501535	1.74649	0.0807262	0.630516	piR-rno-38374	0.105636	0.811034	1	normal	2.69156	9939	0.975979	0.00186669	1.07933	0.00934324
30.0794	-1.06406	0.609315	-1.74632	0.0807554	0.630516	piR-rno-389	0.105669	0.811082	1	normal	2.69156	9939	0.975979	0.00186669	1.07933	0.00934324
67.1055	0.760856	0.436168	1.74441	0.0810873	0.632319	piR-rno-29660	0.106051	0.811634	1	normal	2.69156	9939	0.975979	0.00186669	1.07933	0.00934324
48.9372	0.819573	0.469931	1.74403	0.0811539	0.632319	piR-rno-62571	0.106127	0.811744	1	normal	2.69156	9939	0.975979	0.00186669	1.07933	0.00934324
33.7877	-0.956729	0.548604	-1.74394	0.0811703	0.632319	piR-rno-37281	0.106146	0.811771	1	normal	2.69156	9939	0.975979	0.00186669	1.07933	0.00934324
329.868	-0.99296	0.569864	-1.74245	0.0814297	0.633262	piR-rno-62913	0.106444	0.812199	1	normal	2.69156	9939	0.975979	0.00186669	1.07933	0.00934324
28.0939	0.784561	0.450282	1.74238	0.0814422	0.633262	piR-rno-37340	0.106458	0.81222	1	normal	2.69156	9939	0.975979	0.00186669	1.07933	0.00934324
39.3345	-0.770138	0.442075	-1.7421	0.0814914	0.633262	piR-rno-44420	0.106515	0.812301	1	normal	2.69156	9939	0.975979	0.00186669	1.07933	0.00934324
83.6476	0.883703	0.507353	1.74179	0.0815449	0.633262	piR-rno-62725	0.106576	0.812389	1	normal	2.69156	9939	0.975979	0.00186669	1.07933	0.00934324
34.2975	0.901407	0.517608	1.74149	0.0815984	0.633262	ENSRNOT00000084254.1	0.106638	0.812477	1	normal	2.69156	9939	0.975979	0.00186669	1.07933	0.00934324
35.8473	0.795563	0.456953	1.74102	0.0816807	0.633424	piR-rno-9209	0.106732	0.812611	1	normal	2.69156	9939	0.975979	0.00186669	1.07933	0.00934324
42.4396	-0.791966	0.45511	-1.74017	0.0818298	0.634104	piR-rno-36200	0.106904	0.812855	1	normal	2.69156	9939	0.975979	0.00186669	1.07933	0.00934324
53.1675	0.777773	0.44725	1.73901	0.0820326	0.634538	piR-rno-35669	0.107136	0.813186	1	normal	2.69156	9939	0.975979	0.00186669	1.07933	0.00934324
81.1842	-0.796654	0.458185	-1.73872	0.0820848	0.634538	piR-rno-4968	0.107196	0.813271	1	normal	2.69156	9939	0.975979	0.00186669	1.07933	0.00934324
32.9954	-0.803089	0.462002	-1.73828	0.0821611	0.634538	piR-rno-27926	0.107284	0.813395	1	normal	2.69156	9939	0.975979	0.00186669	1.07933	0.00934324
2392.67	0.568131	0.326865	1.73812	0.0821895	0.634538	piR-rno-62793	0.107316	0.813441	1	normal	2.69156	9939	0.975979	0.00186669	1.07933	0.00934324
29.5278	-0.900833	0.518286	-1.7381	0.0821934	0.634538	piR-rno-19206	0.107321	0.813447	1	normal	2.69156	9939	0.975979	0.00186669	1.07933	0.00934324
52.3631	0.742897	0.427906	1.73612	0.082542	0.636383	piR-rno-11664	0.107721	0.814011	1	normal	2.69156	9939	0.975979	0.00186669	1.07933	0.00934324
106.063	0.635312	0.365981	1.73591	0.0825791	0.636383	piR-rno-40443	0.107763	0.814071	1	normal	2.69156	9939	0.975979	0.00186669	1.07933	0.00934324
96.6595	-0.732763	0.422173	-1.7357	0.0826175	0.636383	piR-rno-1078	0.107807	0.814133	1	normal	2.69156	9939	0.975979	0.00186669	1.07933	0.00934324
64.8117	0.727375	0.419341	1.73457	0.0828177	0.637419	piR-rno-27080	0.108037	0.814454	1	normal	2.69156	9939	0.975979	0.00186669	1.07933	0.00934324
258.196	-2.14188	1.23505	-1.73424	0.0828756	0.637419	ENSRNOT00000085357.1	0.108103	0.814547	1	normal	2.69156	9939	0.975979	0.00186669	1.07933	0.00934324
78.0275	0.65616	0.378576	1.73323	0.0830542	0.63822	piR-rno-21406	0.108308	0.814833	1	normal	2.69156	9939	0.975979	0.00186669	1.07933	0.00934324
218.077	0.758495	0.437994	1.73175	0.0833189	0.63822	piR-rno-24837	0.108611	0.815254	1	normal	2.69156	9939	0.975979	0.00186669	1.07933	0.00934324
51.2845	-0.783591	0.452647	-1.73113	0.0834282	0.63822	piR-rno-44349	0.108736	0.815428	1	normal	2.69156	9939	0.975979	0.00186669	1.07933	0.00934324
401.322	0.640967	0.370344	1.73073	0.0834994	0.63822	piR-rno-5533	0.108818	0.815541	1	normal	2.69156	9939	0.975979	0.00186669	1.07933	0.00934324
22.7634	-0.848236	0.490107	-1.73072	0.0835025	0.63822	piR-rno-9092	0.108822	0.815546	1	normal	2.69156	9939	0.975979	0.00186669	1.07933	0.00934324
40.7994	-0.747622	0.43198	-1.73069	0.0835074	0.63822	piR-rno-25442	0.108827	0.815553	1	normal	2.69156	9939	0.975979	0.00186669	1.07933	0.00934324
86.7675	0.785624	0.454	1.73045	0.0835498	0.63822	piR-rno-33156	0.108876	0.81562	1	normal	2.69156	9939	0.975979	0.00186669	1.07933	0.00934324
108.585	-0.71184	0.411375	-1.73039	0.0835605	0.63822	piR-rno-57231	0.108888	0.815637	1	normal	2.69156	9939	0.975979	0.00186669	1.07933	0.00934324
70.5468	-0.692098	0.400083	-1.72989	0.0836504	0.63822	piR-rno-5112	0.108991	0.815779	1	normal	2.69156	9939	0.975979	0.00186669	1.07933	0.00934324
57.3617	0.695242	0.401985	1.72952	0.0837155	0.63822	piR-rno-21363	0.109065	0.815882	1	normal	2.69156	9939	0.975979	0.00186669	1.07933	0.00934324
39.9925	0.866754	0.50116	1.72949	0.0837209	0.63822	piR-rno-3249	0.109072	0.815891	1	normal	2.69156	9939	0.975979	0.00186669	1.07933	0.00934324
1674.75	0.89771	0.519062	1.72949	0.0837222	0.63822	Rattus_norvegicus_chrX.trna4650-AlaTGC:(107132846-107132775)::Ala:(TGC):72:bp::Sc::66.70	0.109073	0.815893	1	normal	2.69156	9939	0.975979	0.00186669	1.07933	0.00934324
44.0258	-0.801078	0.463394	-1.72872	0.0838593	0.638792	piR-rno-35915	0.10923	0.816109	1	normal	2.69156	9939	0.975979	0.00186669	1.07933	0.00934324
134.525	-0.791754	0.458347	-1.72741	0.0840936	0.640105	piR-rno-34225	0.109498	0.816476	1	normal	2.69156	9939	0.975979	0.00186669	1.07933	0.00934324
102.232	-0.64589	0.374013	-1.72692	0.0841822	0.640279	piR-rno-3925	0.1096	0.816615	1	normal	2.69156	9939	0.975979	0.00186669	1.07933	0.00934324
54.2083	0.700011	0.405471	1.72641	0.0842728	0.640279	piR-rno-26548	0.109703	0.816757	1	normal	2.69156	9939	0.975979	0.00186669	1.07933	0.00934324
23.9364	0.945822	0.548004	1.72594	0.084358	0.640279	piR-rno-35206	0.109801	0.816889	1	normal	2.69156	9939	0.975979	0.00186669	1.07933	0.00934324
67.7362	0.757387	0.439094	1.72488	0.0845482	0.640279	piR-rno-14429	0.110018	0.817185	1	normal	2.69156	9939	0.975979	0.00186669	1.07933	0.00934324
39.3857	-0.809587	0.469383	-1.72479	0.0845655	0.640279	piR-rno-16760	0.110038	0.817212	1	normal	2.69156	9939	0.975979	0.00186669	1.07933	0.00934324
67.2375	0.74201	0.430269	1.72452	0.0846131	0.640279	piR-rno-25921	0.110093	0.817286	1	normal	2.69156	9939	0.975979	0.00186669	1.07933	0.00934324
73.4891	-0.670841	0.389054	-1.72429	0.084656	0.640279	piR-rno-55970	0.110142	0.817353	1	normal	2.69156	9939	0.975979	0.00186669	1.07933	0.00934324
31.7436	-0.811115	0.470464	-1.72408	0.0846942	0.640279	piR-rno-7933	0.110185	0.817412	1	normal	2.69156	9939	0.975979	0.00186669	1.07933	0.00934324
3251.33	0.684775	0.397276	1.72367	0.0847668	0.640279	piR-rno-62874	0.110268	0.817524	1	normal	2.69156	9939	0.975979	0.00186669	1.07933	0.00934324
30.0318	0.918685	0.533015	1.72356	0.0847868	0.640279	piR-rno-6613	0.110291	0.817555	1	normal	2.69156	9939	0.975979	0.00186669	1.07933	0.00934324
121.85	0.628416	0.364621	1.72348	0.0848023	0.640279	piR-rno-8723	0.110309	0.817579	1	normal	2.69156	9939	0.975979	0.00186669	1.07933	0.00934324
29.0476	0.81975	0.475728	1.72315	0.0848618	0.640279	piR-rno-18257	0.110377	0.817671	1	normal	2.69156	9939	0.975979	0.00186669	1.07933	0.00934324
65.4308	-0.816704	0.474055	-1.72281	0.0849236	0.640279	piR-rno-3412	0.110448	0.817766	1	normal	2.69156	9939	0.975979	0.00186669	1.07933	0.00934324
22.5231	-1.13724	0.660898	-1.72076	0.0852952	0.642142	piR-rno-104	0.110872	0.818338	1	normal	2.69156	9939	0.975979	0.00186669	1.07933	0.00934324
92.972	0.613929	0.356793	1.72068	0.085308	0.642142	piR-rno-30033	0.110887	0.818357	1	normal	2.69156	9939	0.975979	0.00186669	1.07933	0.00934324
79.8682	-0.701973	0.408026	-1.72041	0.0853574	0.642142	piR-rno-22385	0.110943	0.818433	1	normal	2.69156	9939	0.975979	0.00186669	1.07933	0.00934324
39.9598	0.871949	0.507144	1.71933	0.085554	0.643151	piR-rno-12787	0.111168	0.818733	1	normal	2.69156	9939	0.975979	0.00186669	1.07933	0.00934324
59.3286	-0.771383	0.448947	-1.7182	0.0857593	0.644013	piR-rno-19159	0.111402	0.819046	1	normal	2.69156	9939	0.975979	0.00186669	1.07933	0.00934324
117.256	0.693255	0.403595	1.7177	0.0858513	0.644013	piR-rno-59104	0.111508	0.819185	1	normal	2.69156	9939	0.975979	0.00186669	1.07933	0.00934324
477.055	0.781273	0.454843	1.71768	0.0858559	0.644013	piR-rno-62981	0.111513	0.819192	1	normal	2.69156	9939	0.975979	0.00186669	1.07933	0.00934324
58.7791	-0.72357	0.421753	-1.71563	0.0862307	0.646354	piR-rno-59130	0.111941	0.819759	1	normal	2.69156	9939	0.975979	0.00186669	1.07933	0.00934324
42.4634	-0.871354	0.508068	-1.71503	0.0863391	0.646697	piR-rno-47291	0.112064	0.819922	1	normal	2.69156	9939	0.975979	0.00186669	1.07933	0.00934324
22.4554	0.84463	0.493134	1.71278	0.0867531	0.649027	piR-rno-26794	0.112537	0.820542	1	normal	2.69156	9939	0.975979	0.00186669	1.07933	0.00934324
384.809	0.577207	0.337057	1.71249	0.0868065	0.649027	piR-rno-29072	0.112597	0.820622	1	normal	2.69156	9939	0.975979	0.00186669	1.07933	0.00934324
108.878	0.627655	0.366625	1.71198	0.0869005	0.649027	piR-rno-31110	0.112705	0.820761	1	normal	2.69156	9939	0.975979	0.00186669	1.07933	0.00934324
38.0189	-0.855874	0.499935	-1.71197	0.0869018	0.649027	piR-rno-61081	0.112706	0.820763	1	normal	2.69156	9939	0.975979	0.00186669	1.07933	0.00934324
113.287	-0.704731	0.411882	-1.711	0.0870809	0.649893	piR-rno-28190	0.11291	0.82103	1	normal	2.69156	9939	0.975979	0.00186669	1.07933	0.00934324
23.7354	-0.844337	0.493624	-1.71049	0.087176	0.650133	piR-rno-3680	0.113019	0.821171	1	normal	2.69156	9939	0.975979	0.00186669	1.07933	0.00934324
387.475	0.594335	0.347767	1.709	0.0874507	0.651507	piR-rno-33591	0.113332	0.821576	1	normal	2.69156	9939	0.975979	0.00186669	1.07933	0.00934324
31.0822	-0.824827	0.482693	-1.7088	0.0874876	0.651507	piR-rno-19093	0.113374	0.821631	1	normal	2.69156	9939	0.975979	0.00186669	1.07933	0.00934324
80.6949	-1.0176	0.595652	-1.70838	0.0875665	0.651507	piR-rno-40704	0.113464	0.821747	1	normal	2.69156	9939	0.975979	0.00186669	1.07933	0.00934324
38.39	-0.855856	0.501088	-1.708	0.087637	0.651507	piR-rno-9666	0.113544	0.82185	1	normal	2.69156	9939	0.975979	0.00186669	1.07933	0.00934324
26.453	-0.843116	0.493887	-1.7071	0.0878027	0.651507	piR-rno-49412	0.113733	0.822093	1	normal	2.69156	9939	0.975979	0.00186669	1.07933	0.00934324
37.4294	0.825336	0.48362	1.70658	0.0879004	0.651507	piR-rno-12859	0.113844	0.822236	1	normal	2.69156	9939	0.975979	0.00186669	1.07933	0.00934324
104.763	-0.794306	0.465538	-1.70621	0.0879689	0.651507	piR-rno-44042	0.113922	0.822336	1	normal	2.69156	9939	0.975979	0.00186669	1.07933	0.00934324
29.9284	0.858118	0.503038	1.70587	0.0880321	0.651507	piR-rno-30264	0.113994	0.822429	1	normal	2.69156	9939	0.975979	0.00186669	1.07933	0.00934324
22.6971	-0.966347	0.566579	-1.70558	0.0880857	0.651507	piR-rno-28159	0.114055	0.822507	1	normal	2.69156	9939	0.975979	0.00186669	1.07933	0.00934324
96.9779	0.63913	0.374731	1.70557	0.0880879	0.651507	piR-rno-17544	0.114057	0.82251	1	normal	2.69156	9939	0.975979	0.00186669	1.07933	0.00934324
26.808	-0.851919	0.499575	-1.70529	0.0881409	0.651507	piR-rno-32870	0.114118	0.822587	1	normal	2.69156	9939	0.975979	0.00186669	1.07933	0.00934324
92.2657	-0.680499	0.399077	-1.70518	0.0881601	0.651507	piR-rno-35383	0.11414	0.822615	1	normal	2.69156	9939	0.975979	0.00186669	1.07933	0.00934324
116.989	0.782309	0.458814	1.70507	0.0881815	0.651507	piR-rno-56067	0.114164	0.822646	1	normal	2.69156	9939	0.975979	0.00186669	1.07933	0.00934324
55.4666	0.661886	0.388312	1.70452	0.0882834	0.651557	piR-rno-13277	0.11428	0.822794	1	normal	2.69156	9939	0.975979	0.00186669	1.07933	0.00934324
23.1719	0.94666	0.555476	1.70423	0.088338	0.651557	piR-rno-46826	0.114342	0.822874	1	normal	2.69156	9939	0.975979	0.00186669	1.07933	0.00934324
55.9924	0.749884	0.440145	1.70372	0.0884331	0.651557	piR-rno-20327	0.11445	0.823011	1	normal	2.69156	9939	0.975979	0.00186669	1.07933	0.00934324
50.2124	-0.702127	0.412124	-1.70368	0.0884409	0.651557	piR-rno-27445	0.114459	0.823023	1	normal	2.69156	9939	0.975979	0.00186669	1.07933	0.00934324
247.02	-0.684599	0.40201	-1.70294	0.0885793	0.65211	piR-rno-59037	0.114616	0.823223	1	normal	2.69156	9939	0.975979	0.00186669	1.07933	0.00934324
369.314	-0.729838	0.42893	-1.70153	0.0888434	0.65278	piR-rno-36179	0.114917	0.823603	1	normal	2.69156	9939	0.975979	0.00186669	1.07933	0.00934324
48.6889	-0.697752	0.41008	-1.7015	0.0888488	0.65278	piR-rno-20678	0.114923	0.823611	1	normal	2.69156	9939	0.975979	0.00186669	1.07933	0.00934324
26.5208	-1.07647	0.632682	-1.70144	0.0888601	0.65278	piR-rno-55447	0.114936	0.823627	1	normal	2.69156	9939	0.975979	0.00186669	1.07933	0.00934324
173.352	0.580332	0.341445	1.69963	0.0891997	0.65438	piR-rno-14049	0.115322	0.824114	1	normal	2.69156	9939	0.975979	0.00186669	1.07933	0.00934324
25.62	0.846391	0.498078	1.69931	0.0892601	0.65438	piR-rno-46555	0.115391	0.8242	1	normal	2.69156	9939	0.975979	0.00186669	1.07933	0.00934324
2282.88	0.770929	0.453698	1.69921	0.0892797	0.65438	rno-miR-152-3p:MIMAT0000854	0.115413	0.824228	1	normal	2.69156	9939	0.975979	0.00186669	1.07933	0.00934324
49.7367	-0.915736	0.539038	-1.69883	0.0893504	0.65438	piR-rno-29544	0.115493	0.824329	1	normal	2.69156	9939	0.975979	0.00186669	1.07933	0.00934324
30.5381	0.919418	0.541281	1.6986	0.0893951	0.65438	piR-rno-21711	0.115544	0.824393	1	normal	2.69156	9939	0.975979	0.00186669	1.07933	0.00934324
90.2608	-0.662852	0.390341	-1.69814	0.089482	0.654515	piR-rno-31858	0.115643	0.824516	1	normal	2.69156	9939	0.975979	0.00186669	1.07933	0.00934324
79.2865	0.666748	0.39276	1.6976	0.0895841	0.654515	piR-rno-6671	0.115759	0.824662	1	normal	2.69156	9939	0.975979	0.00186669	1.07933	0.00934324
61.202	0.766642	0.451633	1.69749	0.089604	0.654515	piR-rno-4251	0.115782	0.82469	1	normal	2.69156	9939	0.975979	0.00186669	1.07933	0.00934324
47.6212	-0.92712	0.546506	-1.69645	0.0898009	0.654766	piR-rno-3008	0.116005	0.824969	1	normal	2.69156	9939	0.975979	0.00186669	1.07933	0.00934324
68.5327	0.72976	0.430256	1.69611	0.0898657	0.654766	piR-rno-17860	0.116079	0.82506	1	normal	2.69156	9939	0.975979	0.00186669	1.07933	0.00934324
133.112	-0.702726	0.414474	-1.69546	0.0899877	0.654766	piR-rno-5744	0.116217	0.825232	1	normal	2.69156	9939	0.975979	0.00186669	1.07933	0.00934324
59.2277	0.718748	0.423931	1.69544	0.0899923	0.654766	piR-rno-37023	0.116223	0.825239	1	normal	2.69156	9939	0.975979	0.00186669	1.07933	0.00934324
11469.4	0.860331	0.507482	1.69529	0.0900195	0.654766	piR-rno-62985	0.116254	0.825277	1	normal	2.69156	9939	0.975979	0.00186669	1.07933	0.00934324
30.1862	-0.826985	0.487892	-1.69502	0.0900719	0.654766	piR-rno-849	0.116313	0.825351	1	normal	2.69156	9939	0.975979	0.00186669	1.07933	0.00934324
36.7714	-0.746561	0.440537	-1.69466	0.0901398	0.654766	piR-rno-34484	0.11639	0.825446	1	normal	2.69156	9939	0.975979	0.00186669	1.07933	0.00934324
40.8382	-0.761281	0.449322	-1.69429	0.0902106	0.654766	piR-rno-7829	0.116471	0.825546	1	normal	2.69156	9939	0.975979	0.00186669	1.07933	0.00934324
50.525	0.717316	0.423408	1.69415	0.0902371	0.654766	piR-rno-15642	0.116501	0.825583	1	normal	2.69156	9939	0.975979	0.00186669	1.07933	0.00934324
153.577	0.673849	0.397815	1.69387	0.0902891	0.654766	rno-miR-132-3p:MIMAT0000838	0.11656	0.825656	1	normal	2.69156	9939	0.975979	0.00186669	1.07933	0.00934324
297.998	0.798219	0.471528	1.69284	0.0904867	0.654766	piR-rno-62960	0.116784	0.825932	1	normal	2.69156	9939	0.975979	0.00186669	1.07933	0.00934324
122.916	0.607644	0.358973	1.69273	0.0905069	0.654766	piR-rno-38480	0.116807	0.825961	1	normal	2.69156	9939	0.975979	0.00186669	1.07933	0.00934324
107.975	0.667377	0.394299	1.69257	0.0905382	0.654766	piR-rno-8262	0.116842	0.826005	1	normal	2.69156	9939	0.975979	0.00186669	1.07933	0.00934324
31.5982	0.857124	0.506457	1.69239	0.0905713	0.654766	piR-rno-6395	0.11688	0.826051	1	normal	2.69156	9939	0.975979	0.00186669	1.07933	0.00934324
192.765	-0.639028	0.377618	-1.69226	0.0905964	0.654766	piR-rno-37375	0.116908	0.826086	1	normal	2.69156	9939	0.975979	0.00186669	1.07933	0.00934324
102.934	0.639474	0.378054	1.69149	0.0907432	0.654766	piR-rno-11806	0.117075	0.82629	1	normal	2.69156	9939	0.975979	0.00186669	1.07933	0.00934324
261.22	0.772513	0.45673	1.6914	0.0907603	0.654766	piR-rno-23697	0.117094	0.826314	1	normal	2.69156	9939	0.975979	0.00186669	1.07933	0.00934324
46.7962	0.777778	0.459872	1.69129	0.090781	0.654766	piR-rno-6740	0.117118	0.826343	1	normal	2.69156	9939	0.975979	0.00186669	1.07933	0.00934324
25.123	-0.879102	0.52036	-1.68941	0.0911407	0.656858	piR-rno-50937	0.117526	0.826841	1	normal	2.69156	9939	0.975979	0.00186669	1.07933	0.00934324
45.7936	0.765347	0.453107	1.68911	0.0911985	0.656858	piR-rno-27907	0.117591	0.826921	1	normal	2.69156	9939	0.975979	0.00186669	1.07933	0.00934324
23.0689	0.847465	0.502187	1.68755	0.0914979	0.658555	piR-rno-27287	0.117931	0.827333	1	normal	2.69156	9939	0.975979	0.00186669	1.07933	0.00934324
83.8149	0.650368	0.385527	1.68696	0.0916114	0.658912	piR-rno-9610	0.118059	0.827489	1	normal	2.69156	9939	0.975979	0.00186669	1.07933	0.00934324
29.718	0.992854	0.588801	1.68623	0.0917517	0.659452	rno-miR-509-5p:MIMAT0024849	0.118218	0.827681	1	normal	2.69156	9939	0.975979	0.00186669	1.07933	0.00934324
25.4963	-0.850226	0.504315	-1.6859	0.0918144	0.659452	piR-rno-56524	0.118289	0.827766	1	normal	2.69156	9939	0.975979	0.00186669	1.07933	0.00934324
44.8296	0.704653	0.418115	1.68531	0.0919285	0.659812	piR-rno-37991	0.118419	0.827922	1	normal	2.69156	9939	0.975979	0.00186669	1.07933	0.00934324
68.6043	-0.717866	0.426259	-1.68411	0.0921614	0.661024	piR-rno-56876	0.118682	0.828239	1	normal	2.69156	9939	0.975979	0.00186669	1.07933	0.00934324
103.322	-0.821097	0.487715	-1.68356	0.0922665	0.661318	piR-rno-5567	0.118802	0.828381	1	normal	2.69156	9939	0.975979	0.00186669	1.07933	0.00934324
230.281	-0.800451	0.475731	-1.68257	0.0924579	0.662009	Rattus_norvegicus_chr13.trna2246-GlyGCC:(94080602-94080672)::Gly:(GCC):71:bp::Sc::82.15	0.119018	0.82864	1	normal	2.69156	9939	0.975979	0.00186669	1.07933	0.00934324
152.17	-0.630485	0.374765	-1.68235	0.092501	0.662009	piR-rno-61125	0.119067	0.828699	1	normal	2.69156	9939	0.975979	0.00186669	1.07933	0.00934324
25.5884	-0.861162	0.512043	-1.68182	0.0926041	0.662009	piR-rno-53135	0.119184	0.828838	1	normal	2.69156	9939	0.975979	0.00186669	1.07933	0.00934324
33.189	-0.830586	0.493886	-1.68174	0.0926196	0.662009	piR-rno-14911	0.119201	0.828858	1	normal	2.69156	9939	0.975979	0.00186669	1.07933	0.00934324
79.1528	-0.643964	0.383133	-1.68078	0.0928048	0.662873	piR-rno-19685	0.119411	0.829108	1	normal	2.69156	9939	0.975979	0.00186669	1.07933	0.00934324
43.0031	-0.744015	0.443303	-1.67834	0.0932801	0.665382	piR-rno-7600	0.119949	0.829743	1	normal	2.69156	9939	0.975979	0.00186669	1.07933	0.00934324
152.968	-0.704692	0.41988	-1.67832	0.093285	0.665382	piR-rno-15628	0.119954	0.82975	1	normal	2.69156	9939	0.975979	0.00186669	1.07933	0.00934324
24.663	-0.819842	0.488727	-1.6775	0.093444	0.665528	piR-rno-1579	0.120134	0.829961	1	normal	2.69156	9939	0.975979	0.00186669	1.07933	0.00934324
33.6351	0.72867	0.434437	1.67727	0.0934889	0.665528	piR-rno-57203	0.120185	0.830021	1	normal	2.69156	9939	0.975979	0.00186669	1.07933	0.00934324
30.4496	0.809075	0.482455	1.67699	0.0935436	0.665528	piR-rno-39332	0.120247	0.830093	1	normal	2.69156	9939	0.975979	0.00186669	1.07933	0.00934324
35.921	0.72861	0.434501	1.67689	0.0935637	0.665528	piR-rno-45884	0.120269	0.83012	1	normal	2.69156	9939	0.975979	0.00186669	1.07933	0.00934324
26.2079	-0.91524	0.546178	-1.67572	0.0937936	0.666258	piR-rno-19092	0.120529	0.830424	1	normal	2.69156	9939	0.975979	0.00186669	1.07933	0.00934324
33.6664	0.903301	0.539237	1.67515	0.0939052	0.666258	piR-rno-37898	0.120655	0.830571	1	normal	2.69156	9939	0.975979	0.00186669	1.07933	0.00934324
27.321	-0.894637	0.534186	-1.67477	0.09398	0.666258	piR-rno-6962	0.12074	0.83067	1	normal	2.69156	9939	0.975979	0.00186669	1.07933	0.00934324
24.5112	0.821303	0.49043	1.67466	0.0940013	0.666258	piR-rno-39522	0.120764	0.830698	1	normal	2.69156	9939	0.975979	0.00186669	1.07933	0.00934324
71.8862	-0.726705	0.433947	-1.67464	0.0940051	0.666258	piR-rno-3618	0.120768	0.830703	1	normal	2.69156	9939	0.975979	0.00186669	1.07933	0.00934324
25.5115	-0.844805	0.504619	-1.67414	0.0941024	0.666258	piR-rno-57467	0.120878	0.830831	1	normal	2.69156	9939	0.975979	0.00186669	1.07933	0.00934324
93.7423	0.653808	0.390552	1.67406	0.0941185	0.666258	piR-rno-59948	0.120896	0.830852	1	normal	2.69156	9939	0.975979	0.00186669	1.07933	0.00934324
34.9802	0.758394	0.453368	1.6728	0.0943666	0.667398	piR-rno-5257	0.121177	0.831177	1	normal	2.69156	9939	0.975979	0.00186669	1.07933	0.00934324
85.5214	0.619043	0.370111	1.67259	0.0944089	0.667398	piR-rno-14859	0.121224	0.831233	1	normal	2.69156	9939	0.975979	0.00186669	1.07933	0.00934324
342.994	-0.628184	0.37572	-1.67195	0.0945345	0.667828	piR-rno-12829	0.121366	0.831397	1	normal	2.69156	9939	0.975979	0.00186669	1.07933	0.00934324
156.969	0.611032	0.36572	1.67076	0.0947683	0.668459	piR-rno-34984	0.12163	0.831701	1	normal	2.69156	9939	0.975979	0.00186669	1.07933	0.00934324
427.422	-0.703411	0.421042	-1.67064	0.0947923	0.668459	piR-rno-1856	0.121657	0.831732	1	normal	2.69156	9939	0.975979	0.00186669	1.07933	0.00934324
73.5813	0.643811	0.385397	1.67051	0.0948182	0.668459	piR-rno-35801	0.121687	0.831766	1	normal	2.69156	9939	0.975979	0.00186669	1.07933	0.00934324
419.763	0.613634	0.367565	1.66946	0.0950264	0.669123	piR-rno-61203	0.121922	0.832036	1	normal	2.69156	9939	0.975979	0.00186669	1.07933	0.00934324
177.307	0.681521	0.408291	1.6692	0.0950771	0.669123	piR-rno-31026	0.121979	0.832101	1	normal	2.69156	9939	0.975979	0.00186669	1.07933	0.00934324
49.4327	-0.812931	0.48718	-1.66865	0.0951874	0.669123	piR-rno-2105	0.122103	0.832244	1	normal	2.69156	9939	0.975979	0.00186669	1.07933	0.00934324
31.7053	0.764317	0.458078	1.66853	0.0952109	0.669123	piR-rno-60879	0.12213	0.832274	1	normal	2.69156	9939	0.975979	0.00186669	1.07933	0.00934324
28.2242	-0.891698	0.534463	-1.6684	0.0952368	0.669123	piR-rno-14072	0.122159	0.832307	1	normal	2.69156	9939	0.975979	0.00186669	1.07933	0.00934324
42.9913	-1.86346	1.11786	-1.66699	0.0955161	0.670206	ENSRNOT00000087544.1	0.122474	0.832667	1	normal	2.69156	9939	0.975979	0.00186669	1.07933	0.00934324
192.472	0.681001	0.408527	1.66697	0.0955209	0.670206	piR-rno-38014	0.122479	0.832673	1	normal	2.69156	9939	0.975979	0.00186669	1.07933	0.00934324
23.0762	0.890884	0.534605	1.66643	0.0956272	0.670495	Rattus_norvegicus_chr4.trna7761-CysGCA:(142576131-142576060)::Cys:(GCA):72:bp::Sc::74.20	0.122599	0.832809	1	normal	2.69156	9939	0.975979	0.00186669	1.07933	0.00934324
92.8351	-0.835662	0.501911	-1.66496	0.0959205	0.671401	piR-rno-41401	0.12293	0.833184	1	normal	2.69156	9939	0.975979	0.00186669	1.07933	0.00934324
25.1942	-0.881803	0.529818	-1.66435	0.0960424	0.671401	piR-rno-51701	0.123067	0.833339	1	normal	2.69156	9939	0.975979	0.00186669	1.07933	0.00934324
30.574	-0.840302	0.504996	-1.66398	0.0961167	0.671401	piR-rno-36248	0.123151	0.833433	1	normal	2.69156	9939	0.975979	0.00186669	1.07933	0.00934324
26.3712	0.823443	0.494981	1.66359	0.096195	0.671401	piR-rno-21432	0.12324	0.833533	1	normal	2.69156	9939	0.975979	0.00186669	1.07933	0.00934324
40.6202	0.738796	0.444102	1.66357	0.0961974	0.671401	piR-rno-59290	0.123242	0.833536	1	normal	2.69156	9939	0.975979	0.00186669	1.07933	0.00934324
27.7158	0.844619	0.507719	1.66355	0.0962016	0.671401	piR-rno-30473	0.123247	0.833541	1	normal	2.69156	9939	0.975979	0.00186669	1.07933	0.00934324
1386.37	0.904303	0.543734	1.66314	0.0962853	0.671401	rno-miR-30e-5p:MIMAT0000805	0.123341	0.833647	1	normal	2.69156	9939	0.975979	0.00186669	1.07933	0.00934324
24.1511	-0.884923	0.532108	-1.66305	0.0963021	0.671401	piR-rno-29598	0.12336	0.833669	1	normal	2.69156	9939	0.975979	0.00186669	1.07933	0.00934324
53.2026	0.666407	0.40083	1.66257	0.0963987	0.671401	piR-rno-11921	0.123469	0.833791	1	normal	2.69156	9939	0.975979	0.00186669	1.07933	0.00934324
106.688	0.624272	0.375517	1.66243	0.096426	0.671401	rno-miR-20b-5p:MIMAT0003211	0.1235	0.833825	1	normal	2.69156	9939	0.975979	0.00186669	1.07933	0.00934324
36.3368	0.722464	0.434643	1.6622	0.0964724	0.671401	piR-rno-18349	0.123552	0.833884	1	normal	2.69156	9939	0.975979	0.00186669	1.07933	0.00934324
38.652	0.749659	0.451286	1.66116	0.0966808	0.671852	piR-rno-2746	0.123787	0.834147	1	normal	2.69156	9939	0.975979	0.00186669	1.07933	0.00934324
111.96	-0.664678	0.400232	-1.66073	0.0967672	0.671852	piR-rno-43289	0.123884	0.834256	1	normal	2.69156	9939	0.975979	0.00186669	1.07933	0.00934324
79.475	0.634231	0.381983	1.66036	0.0968411	0.671852	piR-rno-6738	0.123967	0.834348	1	normal	2.69156	9939	0.975979	0.00186669	1.07933	0.00934324
24.7027	-0.858505	0.517084	-1.66028	0.0968581	0.671852	piR-rno-31127	0.123987	0.83437	1	normal	2.69156	9939	0.975979	0.00186669	1.07933	0.00934324
206.255	0.630159	0.379555	1.66026	0.0968629	0.671852	piR-rno-13866	0.123992	0.834376	1	normal	2.69156	9939	0.975979	0.00186669	1.07933	0.00934324
37.7591	0.739287	0.445409	1.65979	0.0969561	0.672047	piR-rno-15311	0.124097	0.834493	1	normal	2.69156	9939	0.975979	0.00186669	1.07933	0.00934324
44.6691	-0.774396	0.466688	-1.65934	0.0970467	0.672219	piR-rno-25707	0.124199	0.834606	1	normal	2.69156	9939	0.975979	0.00186669	1.07933	0.00934324
91.0305	0.605448	0.36499	1.65881	0.0971544	0.672219	piR-rno-22631	0.12432	0.834741	1	normal	2.69156	9939	0.975979	0.00186669	1.07933	0.00934324
24.19	-0.850089	0.512503	-1.6587	0.0971765	0.672219	piR-rno-53537	0.124345	0.834768	1	normal	2.69156	9939	0.975979	0.00186669	1.07933	0.00934324
487.745	0.677311	0.408779	1.65691	0.0975375	0.674264	piR-rno-41675	0.124751	0.835218	1	normal	2.69156	9939	0.975979	0.00186669	1.07933	0.00934324
39.8795	-0.772315	0.466373	-1.656	0.0977212	0.675082	piR-rno-45349	0.124958	0.835446	1	normal	2.69156	9939	0.975979	0.00186669	1.07933	0.00934324
25.4408	-0.885436	0.534965	-1.65513	0.0978983	0.675398	piR-rno-14615	0.125157	0.835664	1	normal	2.69156	9939	0.975979	0.00186669	1.07933	0.00934324
88.3262	0.605772	0.366122	1.65456	0.098013	0.675398	piR-rno-9975	0.125286	0.835806	1	normal	2.69156	9939	0.975979	0.00186669	1.07933	0.00934324
31.2486	-0.805078	0.486678	-1.65423	0.0980805	0.675398	piR-rno-4458	0.125362	0.835889	1	normal	2.69156	9939	0.975979	0.00186669	1.07933	0.00934324
76.5138	-0.613953	0.371255	-1.65372	0.0981837	0.675398	piR-rno-53502	0.125478	0.836016	1	normal	2.69156	9939	0.975979	0.00186669	1.07933	0.00934324
23.4825	0.826005	0.499652	1.65316	0.0982981	0.675398	piR-rno-31935	0.125607	0.836156	1	normal	2.69156	9939	0.975979	0.00186669	1.07933	0.00934324
3474.17	0.605802	0.366489	1.65299	0.0983327	0.675398	piR-rno-50497	0.125646	0.836199	1	normal	2.69156	9939	0.975979	0.00186669	1.07933	0.00934324
95.0628	0.594368	0.359572	1.65299	0.0983333	0.675398	piR-rno-12143	0.125646	0.836199	1	normal	2.69156	9939	0.975979	0.00186669	1.07933	0.00934324
51.9107	0.719676	0.435381	1.65298	0.0983352	0.675398	piR-rno-16669	0.125649	0.836202	1	normal	2.69156	9939	0.975979	0.00186669	1.07933	0.00934324
31.7961	0.878741	0.531644	1.65287	0.0983564	0.675398	piR-rno-55054	0.125672	0.836228	1	normal	2.69156	9939	0.975979	0.00186669	1.07933	0.00934324
54.295	-0.776489	0.469988	-1.65215	0.0985043	0.675964	piR-rno-15531	0.125839	0.836409	1	normal	2.69156	9939	0.975979	0.00186669	1.07933	0.00934324
70.6598	-0.944819	0.572188	-1.65124	0.0986898	0.676537	piR-rno-49373	0.126047	0.836635	1	normal	2.69156	9939	0.975979	0.00186669	1.07933	0.00934324
31.2422	-0.861949	0.522046	-1.6511	0.0987191	0.676537	piR-rno-46521	0.12608	0.836671	1	normal	2.69156	9939	0.975979	0.00186669	1.07933	0.00934324
25.1155	-0.827752	0.501615	-1.65017	0.0989077	0.677158	piR-rno-12348	0.126292	0.8369	1	normal	2.69156	9939	0.975979	0.00186669	1.07933	0.00934324
28.2896	0.864058	0.523743	1.64977	0.098989	0.677158	piR-rno-63164	0.126383	0.836999	1	normal	2.69156	9939	0.975979	0.00186669	1.07933	0.00934324
71.6939	0.685605	0.415597	1.64969	0.0990066	0.677158	piR-rno-9674	0.126403	0.83702	1	normal	2.69156	9939	0.975979	0.00186669	1.07933	0.00934324
26.0067	0.891789	0.540699	1.64933	0.0990806	0.677215	rno-miR-325-5p:MIMAT0000557	0.126486	0.83711	1	normal	2.69156	9939	0.975979	0.00186669	1.07933	0.00934324
25.3126	0.84225	0.51099	1.64827	0.0992971	0.678245	piR-rno-23819	0.126729	0.837371	1	normal	2.69156	9939	0.975979	0.00186669	1.07933	0.00934324
22.9402	-0.994407	0.603729	-1.64711	0.0995361	0.679191	piR-rno-33210	0.126998	0.837659	1	normal	2.69156	9939	0.975979	0.00186669	1.07933	0.00934324
23.3602	0.791288	0.480617	1.6464	0.0996813	0.679191	piR-rno-57187	0.127161	0.837834	1	normal	2.69156	9939	0.975979	0.00186669	1.07933	0.00934324
35.7395	-0.803663	0.488142	-1.64637	0.0996871	0.679191	piR-rno-17716	0.127167	0.837841	1	normal	2.69156	9939	0.975979	0.00186669	1.07933	0.00934324
11354.9	0.842229	0.511617	1.64621	0.0997205	0.679191	rno-miR-143-3p:MIMAT0000849	0.127205	0.837881	1	normal	2.69156	9939	0.975979	0.00186669	1.07933	0.00934324
33.9072	-0.745987	0.453533	-1.64484	0.100003	0.679191	piR-rno-9585	0.127522	0.838219	1	normal	2.69156	9939	0.975979	0.00186669	1.07933	0.00934324
23.8205	-0.834554	0.507381	-1.64483	0.100006	0.679191	piR-rno-42593	0.127525	0.838222	1	normal	2.69156	9939	0.975979	0.00186669	1.07933	0.00934324
24.6897	0.816154	0.496214	1.64476	0.100019	0.679191	piR-rno-16792	0.127539	0.838237	1	normal	2.69156	9939	0.975979	0.00186669	1.07933	0.00934324
40.8688	-0.839295	0.510288	-1.64475	0.100022	0.679191	piR-rno-56523	0.127543	0.838241	1	normal	2.69156	9939	0.975979	0.00186669	1.07933	0.00934324
46.8957	0.694495	0.422258	1.64472	0.100028	0.679191	piR-rno-46728	0.12755	0.838249	1	normal	2.69156	9939	0.975979	0.00186669	1.07933	0.00934324
143.628	0.641125	0.389895	1.64435	0.100104	0.679255	piR-rno-23466	0.127635	0.838338	1	normal	2.69156	9939	0.975979	0.00186669	1.07933	0.00934324
25.0077	0.955701	0.581468	1.6436	0.100259	0.679641	piR-rno-5208	0.127808	0.838523	1	normal	2.69156	9939	0.975979	0.00186669	1.07933	0.00934324
60.0295	-0.819222	0.498611	-1.64301	0.100381	0.679641	piR-rno-41098	0.127946	0.838669	1	normal	2.69156	9939	0.975979	0.00186669	1.07933	0.00934324
16159.1	0.729201	0.443889	1.64275	0.100434	0.679641	piR-rno-50789	0.128005	0.838731	1	normal	2.69156	9939	0.975979	0.00186669	1.07933	0.00934324
92.6499	-0.664601	0.404584	-1.64268	0.10045	0.679641	piR-rno-13099	0.128023	0.83875	1	normal	2.69156	9939	0.975979	0.00186669	1.07933	0.00934324
37.8251	-0.813772	0.495452	-1.64248	0.10049	0.679641	piR-rno-17218	0.128068	0.838797	1	normal	2.69156	9939	0.975979	0.00186669	1.07933	0.00934324
54.95	-0.669395	0.407759	-1.64164	0.100664	0.680131	piR-rno-7126	0.128263	0.839003	1	normal	2.69156	9939	0.975979	0.00186669	1.07933	0.00934324
74.6686	0.64582	0.393446	1.64144	0.100705	0.680131	piR-rno-60695	0.128309	0.839052	1	normal	2.69156	9939	0.975979	0.00186669	1.07933	0.00934324
1008.31	0.744163	0.453432	1.64118	0.10076	0.680131	piR-rno-62969	0.128371	0.839117	1	normal	2.69156	9939	0.975979	0.00186669	1.07933	0.00934324
52.5554	0.687485	0.41929	1.63964	0.10108	0.681639	piR-rno-18654	0.128729	0.839492	1	normal	2.69156	9939	0.975979	0.00186669	1.07933	0.00934324
39.3795	-0.776406	0.473572	-1.63947	0.101116	0.681639	piR-rno-61096	0.12877	0.839535	1	normal	2.69156	9939	0.975979	0.00186669	1.07933	0.00934324
23.9735	0.816315	0.498033	1.63908	0.101197	0.681686	piR-rno-33579	0.128861	0.83963	1	normal	2.69156	9939	0.975979	0.00186669	1.07933	0.00934324
34.0446	0.777489	0.474426	1.6388	0.101255	0.681686	piR-rno-37677	0.128925	0.839698	1	normal	2.69156	9939	0.975979	0.00186669	1.07933	0.00934324
146.888	0.617449	0.376955	1.63799	0.101423	0.682011	piR-rno-25074	0.129114	0.839894	1	normal	2.69156	9939	0.975979	0.00186669	1.07933	0.00934324
82.4161	-0.789931	0.482291	-1.63787	0.101449	0.682011	piR-rno-30879	0.129143	0.839924	1	normal	2.69156	9939	0.975979	0.00186669	1.07933	0.00934324
116.792	-0.733457	0.447881	-1.63762	0.101502	0.682011	piR-rno-20683	0.129202	0.839986	1	normal	2.69156	9939	0.975979	0.00186669	1.07933	0.00934324
31.5308	-0.856905	0.523518	-1.63682	0.101668	0.68228	piR-rno-54989	0.129389	0.84018	1	normal	2.69156	9939	0.975979	0.00186669	1.07933	0.00934324
61.923	-0.707419	0.432208	-1.63675	0.101682	0.68228	piR-rno-58067	0.129404	0.840195	1	normal	2.69156	9939	0.975979	0.00186669	1.07933	0.00934324
31.4219	-0.863407	0.527602	-1.63648	0.10174	0.68228	piR-rno-39601	0.129469	0.840263	1	normal	2.69156	9939	0.975979	0.00186669	1.07933	0.00934324
23.9073	-0.836796	0.511561	-1.63577	0.101888	0.682826	piR-rno-43769	0.129634	0.840434	1	normal	2.69156	9939	0.975979	0.00186669	1.07933	0.00934324
43.6704	-0.721053	0.441059	-1.63482	0.102086	0.682915	Rattus_norvegicus_chr2.trna7561-GluCTC:(218125912-218125841)::Glu:(CTC):72:bp::Sc::76.61	0.129856	0.840664	1	normal	2.69156	9939	0.975979	0.00186669	1.07933	0.00934324
30.6239	-0.810342	0.495742	-1.6346	0.102132	0.682915	piR-rno-59606	0.129908	0.840717	1	normal	2.69156	9939	0.975979	0.00186669	1.07933	0.00934324
42.4643	-0.801763	0.490498	-1.63459	0.102135	0.682915	piR-rno-513	0.129912	0.840721	1	normal	2.69156	9939	0.975979	0.00186669	1.07933	0.00934324
45.3483	0.902389	0.552108	1.63444	0.102166	0.682915	piR-rno-31008	0.129946	0.840756	1	normal	2.69156	9939	0.975979	0.00186669	1.07933	0.00934324
123.418	0.665478	0.407443	1.6333	0.102406	0.683646	piR-rno-906	0.130214	0.841032	1	normal	2.69156	9939	0.975979	0.00186669	1.07933	0.00934324
31.8783	-0.728721	0.446167	-1.63329	0.102408	0.683646	piR-rno-53190	0.130217	0.841034	1	normal	2.69156	9939	0.975979	0.00186669	1.07933	0.00934324
30.6439	-0.736133	0.451103	-1.63185	0.102711	0.684067	piR-rno-55307	0.130556	0.841382	1	normal	2.69156	9939	0.975979	0.00186669	1.07933	0.00934324
189.904	-0.764157	0.468332	-1.63166	0.102752	0.684067	piR-rno-62730	0.130601	0.841428	1	normal	2.69156	9939	0.975979	0.00186669	1.07933	0.00934324
27.8363	-0.89802	0.550395	-1.63159	0.102765	0.684067	piR-rno-34209	0.130617	0.841444	1	normal	2.69156	9939	0.975979	0.00186669	1.07933	0.00934324
28.8512	-0.943853	0.578595	-1.63128	0.102831	0.684067	piR-rno-13348	0.13069	0.841518	1	normal	2.69156	9939	0.975979	0.00186669	1.07933	0.00934324
93.4738	0.627453	0.38466	1.63119	0.102851	0.684067	piR-rno-28324	0.130712	0.841542	1	normal	2.69156	9939	0.975979	0.00186669	1.07933	0.00934324
28.0386	-0.76422	0.46853	-1.6311	0.102869	0.684067	piR-rno-25642	0.130732	0.841562	1	normal	2.69156	9939	0.975979	0.00186669	1.07933	0.00934324
55.1093	-0.739645	0.453565	-1.63074	0.102946	0.68414	piR-rno-15554	0.130819	0.84165	1	normal	2.69156	9939	0.975979	0.00186669	1.07933	0.00934324
30.0196	0.888785	0.545183	1.63025	0.103048	0.68438	piR-rno-51921	0.130933	0.841767	1	normal	2.69156	9939	0.975979	0.00186669	1.07933	0.00934324
200.78	0.586252	0.359948	1.62872	0.103373	0.685303	piR-rno-23807	0.131296	0.842135	1	normal	2.69156	9939	0.975979	0.00186669	1.07933	0.00934324
38.312	-0.829209	0.509133	-1.62867	0.103383	0.685303	piR-rno-2767	0.131307	0.842146	1	normal	2.69156	9939	0.975979	0.00186669	1.07933	0.00934324
124.21	-0.619202	0.380193	-1.62865	0.103387	0.685303	piR-rno-35785	0.131312	0.842151	1	normal	2.69156	9939	0.975979	0.00186669	1.07933	0.00934324
183.796	-0.627689	0.385566	-1.62797	0.103531	0.685821	piR-rno-53345	0.131473	0.842314	1	normal	2.69156	9939	0.975979	0.00186669	1.07933	0.00934324
68.3411	-0.651341	0.400237	-1.62739	0.103655	0.685836	piR-rno-164	0.131611	0.842454	1	normal	2.69156	9939	0.975979	0.00186669	1.07933	0.00934324
70.8312	0.664638	0.408422	1.62733	0.103667	0.685836	piR-rno-31445	0.131624	0.842467	1	normal	2.69156	9939	0.975979	0.00186669	1.07933	0.00934324
109.133	0.601729	0.369914	1.62667	0.103807	0.686321	piR-rno-39228	0.131781	0.842624	1	normal	2.69156	9939	0.975979	0.00186669	1.07933	0.00934324
52.2972	-0.661483	0.40673	-1.62634	0.103877	0.686346	piR-rno-8982	0.131859	0.842703	1	normal	2.69156	9939	0.975979	0.00186669	1.07933	0.00934324
36.1414	0.771532	0.474629	1.62555	0.104046	0.68702	piR-rno-17021	0.132048	0.842892	1	normal	2.69156	9939	0.975979	0.00186669	1.07933	0.00934324
22.9289	0.799001	0.491766	1.62476	0.104214	0.687696	piR-rno-17152	0.132236	0.843081	1	normal	2.69156	9939	0.975979	0.00186669	1.07933	0.00934324
47.0084	-0.753734	0.464473	-1.62277	0.104638	0.688576	piR-rno-3018	0.13271	0.843553	1	normal	2.69156	9939	0.975979	0.00186669	1.07933	0.00934324
57.8503	0.760734	0.468992	1.62206	0.10479	0.688576	piR-rno-14478	0.132879	0.843722	1	normal	2.69156	9939	0.975979	0.00186669	1.07933	0.00934324
58.395	0.678884	0.418679	1.62149	0.104912	0.688576	piR-rno-15749	0.133015	0.843857	1	normal	2.69156	9939	0.975979	0.00186669	1.07933	0.00934324
78.1631	0.667326	0.411551	1.62149	0.104913	0.688576	piR-rno-44187	0.133016	0.843857	1	normal	2.69156	9939	0.975979	0.00186669	1.07933	0.00934324
170.671	0.760891	0.469348	1.62117	0.104982	0.688576	piR-rno-31325	0.133093	0.843934	1	normal	2.69156	9939	0.975979	0.00186669	1.07933	0.00934324
25.6768	0.778204	0.480122	1.62085	0.105051	0.688576	piR-rno-59376	0.13317	0.84401	1	normal	2.69156	9939	0.975979	0.00186669	1.07933	0.00934324
106874	0.707949	0.436817	1.6207	0.105082	0.688576	piR-rno-50843	0.133205	0.844044	1	normal	2.69156	9939	0.975979	0.00186669	1.07933	0.00934324
35.4025	0.819069	0.505442	1.6205	0.105125	0.688576	piR-rno-44209	0.133253	0.844092	1	normal	2.69156	9939	0.975979	0.00186669	1.07933	0.00934324
58.4919	-0.693237	0.427799	-1.62047	0.105131	0.688576	piR-rno-28282	0.133259	0.844098	1	normal	2.69156	9939	0.975979	0.00186669	1.07933	0.00934324
22.8228	0.995592	0.61451	1.62014	0.105202	0.688576	rno-miR-362-3p:MIMAT0017357	0.133339	0.844177	1	normal	2.69156	9939	0.975979	0.00186669	1.07933	0.00934324
27.9032	-0.838917	0.517806	-1.62014	0.105203	0.688576	piR-rno-32433	0.13334	0.844178	1	normal	2.69156	9939	0.975979	0.00186669	1.07933	0.00934324
24.2828	-0.829124	0.511774	-1.6201	0.105211	0.688576	piR-rno-49636	0.133349	0.844187	1	normal	2.69156	9939	0.975979	0.00186669	1.07933	0.00934324
30.4261	-0.764809	0.472082	-1.62008	0.105216	0.688576	piR-rno-18494	0.133354	0.844192	1	normal	2.69156	9939	0.975979	0.00186669	1.07933	0.00934324
130.557	0.777416	0.480105	1.61926	0.105391	0.688861	piR-rno-31272	0.133549	0.844384	1	normal	2.69156	9939	0.975979	0.00186669	1.07933	0.00934324
908.832	0.553893	0.342107	1.61906	0.105433	0.688861	piR-rno-35310	0.133597	0.844431	1	normal	2.69156	9939	0.975979	0.00186669	1.07933	0.00934324
137.92	0.599282	0.37028	1.61846	0.105564	0.688861	piR-rno-10211	0.133743	0.844574	1	normal	2.69156	9939	0.975979	0.00186669	1.07933	0.00934324
49.3372	0.73287	0.453038	1.61768	0.105732	0.688861	piR-rno-20701	0.13393	0.844758	1	normal	2.69156	9939	0.975979	0.00186669	1.07933	0.00934324
42.9077	0.741861	0.458607	1.61764	0.10574	0.688861	piR-rno-29668	0.133938	0.844766	1	normal	2.69156	9939	0.975979	0.00186669	1.07933	0.00934324
27.3445	-0.851788	0.526634	-1.61742	0.105788	0.688861	piR-rno-7061	0.133992	0.844818	1	normal	2.69156	9939	0.975979	0.00186669	1.07933	0.00934324
33.9645	0.759944	0.469855	1.6174	0.105792	0.688861	piR-rno-50144	0.133997	0.844823	1	normal	2.69156	9939	0.975979	0.00186669	1.07933	0.00934324
108.012	-0.604422	0.373702	-1.61739	0.105794	0.688861	piR-rno-4319	0.133999	0.844825	1	normal	2.69156	9939	0.975979	0.00186669	1.07933	0.00934324
32.1545	-0.822219	0.508667	-1.61642	0.106004	0.689775	piR-rno-39222	0.134233	0.845054	1	normal	2.69156	9939	0.975979	0.00186669	1.07933	0.00934324
23.1432	0.834511	0.516455	1.61585	0.106128	0.689775	piR-rno-57650	0.134371	0.845188	1	normal	2.69156	9939	0.975979	0.00186669	1.07933	0.00934324
4088.39	1.61788	1.00146	1.61552	0.106197	0.689775	piR-rno-62927	0.134449	0.845264	1	normal	2.69156	9939	0.975979	0.00186669	1.07933	0.00934324
76.0649	-0.78467	0.485712	-1.6155	0.106202	0.689775	piR-rno-97	0.134453	0.845269	1	normal	2.69156	9939	0.975979	0.00186669	1.07933	0.00934324
29.1819	0.882204	0.546295	1.61489	0.106335	0.69021	piR-rno-17591	0.134603	0.845414	1	normal	2.69156	9939	0.975979	0.00186669	1.07933	0.00934324
24.2842	0.862917	0.534518	1.61438	0.106444	0.690303	piR-rno-59775	0.134724	0.845531	1	normal	2.69156	9939	0.975979	0.00186669	1.07933	0.00934324
26.1278	0.876368	0.542984	1.61399	0.10653	0.690303	piR-rno-4954	0.13482	0.845624	1	normal	2.69156	9939	0.975979	0.00186669	1.07933	0.00934324
44.1476	-0.717663	0.444696	-1.61383	0.106564	0.690303	piR-rno-24146	0.134858	0.845661	1	normal	2.69156	9939	0.975979	0.00186669	1.07933	0.00934324
38.741	0.682685	0.423086	1.61358	0.106617	0.690303	piR-rno-46840	0.134917	0.845718	1	normal	2.69156	9939	0.975979	0.00186669	1.07933	0.00934324
34.4271	-0.830907	0.515301	-1.61247	0.10686	0.691396	piR-rno-34688	0.135187	0.845979	1	normal	2.69156	9939	0.975979	0.00186669	1.07933	0.00934324
45.1306	-0.805493	0.499716	-1.6119	0.106984	0.691396	piR-rno-25644	0.135325	0.846111	1	normal	2.69156	9939	0.975979	0.00186669	1.07933	0.00934324
96.1731	0.718889	0.445993	1.61188	0.106987	0.691396	piR-rno-16245	0.135329	0.846115	1	normal	2.69156	9939	0.975979	0.00186669	1.07933	0.00934324
46.0004	-0.682738	0.423741	-1.61121	0.107133	0.691511	piR-rno-6633	0.135491	0.846271	1	normal	2.69156	9939	0.975979	0.00186669	1.07933	0.00934324
242.899	-0.626688	0.388961	-1.61119	0.107139	0.691511	piR-rno-43108	0.135498	0.846278	1	normal	2.69156	9939	0.975979	0.00186669	1.07933	0.00934324
79.062	-0.625067	0.388189	-1.61021	0.107351	0.692048	piR-rno-27371	0.135734	0.846504	1	normal	2.69156	9939	0.975979	0.00186669	1.07933	0.00934324
112.654	0.586921	0.364517	1.61013	0.107369	0.692048	piR-rno-26464	0.135754	0.846523	1	normal	2.69156	9939	0.975979	0.00186669	1.07933	0.00934324
101.253	-0.658991	0.409373	-1.60976	0.107451	0.692048	piR-rno-42082	0.135845	0.84661	1	normal	2.69156	9939	0.975979	0.00186669	1.07933	0.00934324
34.1527	0.719964	0.447335	1.60945	0.107517	0.692048	piR-rno-9993	0.135919	0.846681	1	normal	2.69156	9939	0.975979	0.00186669	1.07933	0.00934324
519.228	0.808965	0.502691	1.60927	0.107558	0.692048	rno-miR-24-3p:MIMAT0000794	0.135964	0.846724	1	normal	2.69156	9939	0.975979	0.00186669	1.07933	0.00934324
108.544	0.653388	0.406123	1.60884	0.10765	0.69221	piR-rno-1513	0.136067	0.846822	1	normal	2.69156	9939	0.975979	0.00186669	1.07933	0.00934324
25.5397	-0.762945	0.474466	-1.60801	0.107833	0.692955	piR-rno-36146	0.136271	0.847016	1	normal	2.69156	9939	0.975979	0.00186669	1.07933	0.00934324
43.1878	0.680037	0.422988	1.6077	0.107901	0.692959	piR-rno-23838	0.136346	0.847088	1	normal	2.69156	9939	0.975979	0.00186669	1.07933	0.00934324
35.1615	-0.727724	0.453005	-1.60643	0.108178	0.693633	piR-rno-61785	0.136654	0.84738	1	normal	2.69156	9939	0.975979	0.00186669	1.07933	0.00934324
32.1009	1.00249	0.62412	1.60625	0.108218	0.693633	piR-rno-63169	0.136699	0.847422	1	normal	2.69156	9939	0.975979	0.00186669	1.07933	0.00934324
66.7514	0.746611	0.464835	1.60618	0.108233	0.693633	piR-rno-57984	0.136716	0.847438	1	normal	2.69156	9939	0.975979	0.00186669	1.07933	0.00934324
46.5001	-0.723776	0.450758	-1.60569	0.108343	0.693633	piR-rno-5519	0.136838	0.847553	1	normal	2.69156	9939	0.975979	0.00186669	1.07933	0.00934324
77.2227	0.62817	0.39132	1.60526	0.108437	0.693633	piR-rno-39881	0.136942	0.847652	1	normal	2.69156	9939	0.975979	0.00186669	1.07933	0.00934324
61.6078	0.690942	0.430456	1.60514	0.108463	0.693633	piR-rno-9878	0.136971	0.847679	1	normal	2.69156	9939	0.975979	0.00186669	1.07933	0.00934324
28.4929	-0.813799	0.50712	-1.60475	0.10855	0.693633	piR-rno-55454	0.137067	0.84777	1	normal	2.69156	9939	0.975979	0.00186669	1.07933	0.00934324
50.6418	0.676404	0.42154	1.6046	0.108582	0.693633	piR-rno-56235	0.137103	0.847803	1	normal	2.69156	9939	0.975979	0.00186669	1.07933	0.00934324
659.03	0.597887	0.372639	1.60447	0.108611	0.693633	piR-rno-60067	0.137136	0.847835	1	normal	2.69156	9939	0.975979	0.00186669	1.07933	0.00934324
52.8475	-0.64817	0.404297	-1.6032	0.10889	0.694793	piR-rno-8869	0.137445	0.848125	1	normal	2.69156	9939	0.975979	0.00186669	1.07933	0.00934324
271.711	0.591327	0.368959	1.60269	0.109003	0.694793	Rattus_norvegicus_chr2.trna9605-ValAAC:(136109228-136109156)::Val:(AAC):73:bp::Sc::86.79	0.137571	0.848243	1	normal	2.69156	9939	0.975979	0.00186669	1.07933	0.00934324
33.6898	-0.759301	0.473783	-1.60263	0.109016	0.694793	piR-rno-50388	0.137585	0.848256	1	normal	2.69156	9939	0.975979	0.00186669	1.07933	0.00934324
26.2823	-0.842518	0.525952	-1.60189	0.10918	0.694793	piR-rno-12263	0.137767	0.848426	1	normal	2.69156	9939	0.975979	0.00186669	1.07933	0.00934324
58.4377	0.743279	0.46406	1.60169	0.109225	0.694793	piR-rno-15211	0.137818	0.848473	1	normal	2.69156	9939	0.975979	0.00186669	1.07933	0.00934324
78.5773	-0.638776	0.398871	-1.60146	0.109275	0.694793	piR-rno-38680	0.137873	0.848525	1	normal	2.69156	9939	0.975979	0.00186669	1.07933	0.00934324
22.8664	-0.986572	0.616082	-1.60136	0.109296	0.694793	piR-rno-63013	0.137897	0.848547	1	normal	2.69156	9939	0.975979	0.00186669	1.07933	0.00934324
40.2143	-0.721749	0.450754	-1.6012	0.109332	0.694793	piR-rno-16784	0.137937	0.848584	1	normal	2.69156	9939	0.975979	0.00186669	1.07933	0.00934324
26.466	0.818917	0.511691	1.60041	0.109507	0.695438	piR-rno-53418	0.138131	0.848765	1	normal	2.69156	9939	0.975979	0.00186669	1.07933	0.00934324
25.174	-0.886049	0.553733	-1.60014	0.109568	0.695438	piR-rno-54139	0.138199	0.848828	1	normal	2.69156	9939	0.975979	0.00186669	1.07933	0.00934324
26.9757	-0.774586	0.48431	-1.59936	0.109741	0.695461	piR-rno-18406	0.138391	0.849006	1	normal	2.69156	9939	0.975979	0.00186669	1.07933	0.00934324
68.3376	-0.613353	0.383577	-1.59903	0.109813	0.695461	piR-rno-9785	0.138471	0.84908	1	normal	2.69156	9939	0.975979	0.00186669	1.07933	0.00934324
24.6274	0.804585	0.503189	1.59897	0.109827	0.695461	piR-rno-49247	0.138486	0.849095	1	normal	2.69156	9939	0.975979	0.00186669	1.07933	0.00934324
70.9517	-0.715289	0.447361	-1.59891	0.109842	0.695461	piR-rno-33046	0.138503	0.84911	1	normal	2.69156	9939	0.975979	0.00186669	1.07933	0.00934324
22.5958	-0.818764	0.512217	-1.59847	0.109938	0.695635	piR-rno-49746	0.13861	0.849209	1	normal	2.69156	9939	0.975979	0.00186669	1.07933	0.00934324
24.3749	0.88989	0.556816	1.59818	0.110004	0.695635	piR-rno-63063	0.138683	0.849276	1	normal	2.69156	9939	0.975979	0.00186669	1.07933	0.00934324
310.524	0.783068	0.490304	1.59711	0.110242	0.696434	piR-rno-63096	0.138947	0.84952	1	normal	2.69156	9939	0.975979	0.00186669	1.07933	0.00934324
26.3622	0.753306	0.4717	1.597	0.110265	0.696434	piR-rno-8735	0.138973	0.849543	1	normal	2.69156	9939	0.975979	0.00186669	1.07933	0.00934324
43.0975	-0.726135	0.454776	-1.59669	0.110336	0.696451	piR-rno-41740	0.139051	0.849615	1	normal	2.69156	9939	0.975979	0.00186669	1.07933	0.00934324
23.0361	-0.825266	0.517026	-1.59618	0.110449	0.696579	piR-rno-11571	0.139177	0.849731	1	normal	2.69156	9939	0.975979	0.00186669	1.07933	0.00934324
147.828	-0.61494	0.385387	-1.59564	0.110569	0.696579	piR-rno-5570	0.13931	0.849853	1	normal	2.69156	9939	0.975979	0.00186669	1.07933	0.00934324
26.1973	0.846105	0.53033	1.59543	0.110616	0.696579	piR-rno-11578	0.139362	0.849901	1	normal	2.69156	9939	0.975979	0.00186669	1.07933	0.00934324
70.2766	0.622576	0.390238	1.59537	0.110629	0.696579	piR-rno-8291	0.139376	0.849914	1	normal	2.69156	9939	0.975979	0.00186669	1.07933	0.00934324
62.0586	0.693712	0.434907	1.59508	0.110694	0.696579	piR-rno-35573	0.139448	0.849979	1	normal	2.69156	9939	0.975979	0.00186669	1.07933	0.00934324
27.2412	-0.751047	0.471308	-1.59354	0.111039	0.6979	piR-rno-3583	0.139832	0.850329	1	normal	2.69156	9939	0.975979	0.00186669	1.07933	0.00934324
44.2941	0.85113	0.534311	1.59295	0.111172	0.6979	piR-rno-63089	0.139979	0.850463	1	normal	2.69156	9939	0.975979	0.00186669	1.07933	0.00934324
37.5207	-0.764169	0.479754	-1.59283	0.111198	0.6979	piR-rno-59916	0.140007	0.850489	1	normal	2.69156	9939	0.975979	0.00186669	1.07933	0.00934324
40.6521	-0.733972	0.460838	-1.59269	0.11123	0.6979	piR-rno-59044	0.140043	0.850522	1	normal	2.69156	9939	0.975979	0.00186669	1.07933	0.00934324
85.6754	0.624528	0.392331	1.59184	0.11142	0.6979	piR-rno-21987	0.140254	0.850713	1	normal	2.69156	9939	0.975979	0.00186669	1.07933	0.00934324
25.8274	0.985625	0.619353	1.59138	0.111524	0.6979	ENSRNOT00000087158.1	0.140369	0.850817	1	normal	2.69156	9939	0.975979	0.00186669	1.07933	0.00934324
309.068	0.748796	0.470547	1.59133	0.111535	0.6979	piR-rno-62990	0.140381	0.850828	1	normal	2.69156	9939	0.975979	0.00186669	1.07933	0.00934324
35.8159	0.868877	0.546035	1.59125	0.111554	0.6979	piR-rno-51315	0.140402	0.850847	1	normal	2.69156	9939	0.975979	0.00186669	1.07933	0.00934324
418.886	0.651	0.409165	1.59104	0.1116	0.6979	piR-rno-39965	0.140453	0.850892	1	normal	2.69156	9939	0.975979	0.00186669	1.07933	0.00934324
37.9122	-0.752401	0.472922	-1.59096	0.111618	0.6979	piR-rno-6529	0.140474	0.850911	1	normal	2.69156	9939	0.975979	0.00186669	1.07933	0.00934324
25.8958	-0.819778	0.515314	-1.59083	0.111648	0.6979	piR-rno-60587	0.140506	0.850941	1	normal	2.69156	9939	0.975979	0.00186669	1.07933	0.00934324
65.9293	-0.650935	0.409299	-1.59036	0.111753	0.698135	piR-rno-3373	0.140623	0.851046	1	normal	2.69156	9939	0.975979	0.00186669	1.07933	0.00934324
55.1721	0.686271	0.431812	1.58928	0.111997	0.699234	piR-rno-20247	0.140893	0.851289	1	normal	2.69156	9939	0.975979	0.00186669	1.07933	0.00934324
23.2085	-0.85634	0.538985	-1.5888	0.112105	0.699243	piR-rno-9052	0.141013	0.851397	1	normal	2.69156	9939	0.975979	0.00186669	1.07933	0.00934324
26.2197	-0.770323	0.484884	-1.58867	0.112134	0.699243	piR-rno-3609	0.141045	0.851425	1	normal	2.69156	9939	0.975979	0.00186669	1.07933	0.00934324
27.4638	0.722791	0.455169	1.58796	0.112294	0.699822	piR-rno-49811	0.141223	0.851585	1	normal	2.69156	9939	0.975979	0.00186669	1.07933	0.00934324
25.7724	-0.798356	0.502877	-1.58758	0.112382	0.699922	piR-rno-6464	0.14132	0.851671	1	normal	2.69156	9939	0.975979	0.00186669	1.07933	0.00934324
32.7659	0.748669	0.471664	1.58729	0.112446	0.699922	piR-rno-32940	0.141391	0.851735	1	normal	2.69156	9939	0.975979	0.00186669	1.07933	0.00934324
76.3497	0.693257	0.437016	1.58634	0.112662	0.700526	piR-rno-26364	0.141629	0.851948	1	normal	2.69156	9939	0.975979	0.00186669	1.07933	0.00934324
26.5451	-0.788777	0.497281	-1.58618	0.112698	0.700526	piR-rno-28806	0.14167	0.851984	1	normal	2.69156	9939	0.975979	0.00186669	1.07933	0.00934324
16830.9	0.727407	0.458718	1.58574	0.112799	0.700526	Rattus_norvegicus_chr3.trna1421-AlaCGC:(48254989-48255060)::Ala:(CGC):72:bp::Sc::73.12	0.141781	0.852083	1	normal	2.69156	9939	0.975979	0.00186669	1.07933	0.00934324
2168.26	-0.670381	0.422775	-1.58567	0.112815	0.700526	Rattus_norvegicus_chr15.trna2099-GluTTC:(61928748-61928819)::Glu:(TTC):72:bp::Sc::76.26	0.141799	0.852099	1	normal	2.69156	9939	0.975979	0.00186669	1.07933	0.00934324
113.192	-0.615045	0.388002	-1.58516	0.112931	0.700578	piR-rno-59317	0.141927	0.852212	1	normal	2.69156	9939	0.975979	0.00186669	1.07933	0.00934324
103.291	0.706792	0.445916	1.58503	0.112959	0.700578	piR-rno-19877	0.141959	0.85224	1	normal	2.69156	9939	0.975979	0.00186669	1.07933	0.00934324
135.717	0.655404	0.413722	1.58417	0.113156	0.701376	piR-rno-13494	0.142176	0.852433	1	normal	2.69156	9939	0.975979	0.00186669	1.07933	0.00934324
38.5336	-0.779871	0.492718	-1.58279	0.113469	0.702892	piR-rno-30327	0.142522	0.852739	1	normal	2.69156	9939	0.975979	0.00186669	1.07933	0.00934324
52.1796	0.684756	0.432858	1.58194	0.113663	0.703674	piR-rno-24484	0.142738	0.852928	1	normal	2.69156	9939	0.975979	0.00186669	1.07933	0.00934324
134.543	0.631457	0.399536	1.58048	0.113998	0.704017	rno-miR-224-5p:MIMAT0003119	0.143108	0.853253	1	normal	2.69156	9939	0.975979	0.00186669	1.07933	0.00934324
25.1876	0.81818	0.517705	1.5804	0.114016	0.704017	piR-rno-27262	0.143128	0.85327	1	normal	2.69156	9939	0.975979	0.00186669	1.07933	0.00934324
29.829	0.728622	0.461201	1.57983	0.114145	0.704017	piR-rno-22122	0.14327	0.853395	1	normal	2.69156	9939	0.975979	0.00186669	1.07933	0.00934324
174.83	0.576125	0.364998	1.57843	0.114466	0.704017	piR-rno-35002	0.143626	0.853704	1	normal	2.69156	9939	0.975979	0.00186669	1.07933	0.00934324
29.3232	-0.814651	0.516268	-1.57796	0.114574	0.704017	piR-rno-14932	0.143745	0.853808	1	normal	2.69156	9939	0.975979	0.00186669	1.07933	0.00934324
28.0346	0.741287	0.469873	1.57763	0.11465	0.704017	piR-rno-34339	0.143829	0.853881	1	normal	2.69156	9939	0.975979	0.00186669	1.07933	0.00934324
564.012	-0.663682	0.420726	-1.57747	0.114688	0.704017	ENSRNOT00000069877.3	0.14387	0.853917	1	normal	2.69156	9939	0.975979	0.00186669	1.07933	0.00934324
61.5582	-0.646995	0.410164	-1.57741	0.114702	0.704017	piR-rno-9760	0.143886	0.85393	1	normal	2.69156	9939	0.975979	0.00186669	1.07933	0.00934324
174.944	0.58114	0.368435	1.57732	0.114722	0.704017	piR-rno-15472	0.143908	0.853949	1	normal	2.69156	9939	0.975979	0.00186669	1.07933	0.00934324
1986.72	0.846534	0.536726	1.57722	0.114745	0.704017	piR-rno-50520	0.143934	0.853972	1	normal	2.69156	9939	0.975979	0.00186669	1.07933	0.00934324
27.8605	0.737223	0.467529	1.57685	0.11483	0.704017	piR-rno-21919	0.144028	0.854053	1	normal	2.69156	9939	0.975979	0.00186669	1.07933	0.00934324
73.8882	-0.634188	0.402524	-1.57553	0.115134	0.704017	piR-rno-50060	0.144363	0.854343	1	normal	2.69156	9939	0.975979	0.00186669	1.07933	0.00934324
109.933	0.595809	0.378245	1.57519	0.115212	0.704017	piR-rno-40528	0.14445	0.854418	1	normal	2.69156	9939	0.975979	0.00186669	1.07933	0.00934324
32.8157	0.82623	0.52457	1.57506	0.115242	0.704017	piR-rno-10102	0.144483	0.854446	1	normal	2.69156	9939	0.975979	0.00186669	1.07933	0.00934324
104.264	0.65118	0.41345	1.57499	0.115259	0.704017	piR-rno-34814	0.144501	0.854462	1	normal	2.69156	9939	0.975979	0.00186669	1.07933	0.00934324
29.3177	-0.780004	0.49532	-1.57475	0.115315	0.704017	piR-rno-32465	0.144563	0.854515	1	normal	2.69156	9939	0.975979	0.00186669	1.07933	0.00934324
65.6775	0.640216	0.406576	1.57465	0.115337	0.704017	piR-rno-14052	0.144588	0.854536	1	normal	2.69156	9939	0.975979	0.00186669	1.07933	0.00934324
116.607	0.618073	0.392558	1.57447	0.115378	0.704017	piR-rno-9494	0.144633	0.854575	1	normal	2.69156	9939	0.975979	0.00186669	1.07933	0.00934324
215.198	-0.567282	0.36032	-1.57438	0.115399	0.704017	piR-rno-31803	0.144656	0.854595	1	normal	2.69156	9939	0.975979	0.00186669	1.07933	0.00934324
26.2433	-0.759674	0.482553	-1.57428	0.115422	0.704017	piR-rno-35474	0.144682	0.854617	1	normal	2.69156	9939	0.975979	0.00186669	1.07933	0.00934324
234.19	-0.958665	0.608976	-1.57422	0.115436	0.704017	ENSRNOT00000091585.1	0.144697	0.85463	1	normal	2.69156	9939	0.975979	0.00186669	1.07933	0.00934324
42.4665	-0.74317	0.472129	-1.57408	0.115468	0.704017	piR-rno-19438	0.144732	0.85466	1	normal	2.69156	9939	0.975979	0.00186669	1.07933	0.00934324
84.169	-1.01155	0.642632	-1.57408	0.11547	0.704017	ENSRNOT00000054268.1	0.144734	0.854662	1	normal	2.69156	9939	0.975979	0.00186669	1.07933	0.00934324
302.636	0.566952	0.360273	1.57367	0.115564	0.704017	piR-rno-6805	0.144838	0.854751	1	normal	2.69156	9939	0.975979	0.00186669	1.07933	0.00934324
37.6221	0.702375	0.446368	1.57353	0.115595	0.704017	piR-rno-37045	0.144873	0.854781	1	normal	2.69156	9939	0.975979	0.00186669	1.07933	0.00934324
42.808	0.677435	0.430665	1.573	0.115719	0.704017	piR-rno-15373	0.14501	0.854898	1	normal	2.69156	9939	0.975979	0.00186669	1.07933	0.00934324
67.8203	-0.742323	0.471942	-1.57291	0.11574	0.704017	piR-rno-60236	0.145032	0.854917	1	normal	2.69156	9939	0.975979	0.00186669	1.07933	0.00934324
50.0854	0.64903	0.412717	1.57258	0.115817	0.704017	piR-rno-36100	0.145117	0.85499	1	normal	2.69156	9939	0.975979	0.00186669	1.07933	0.00934324
40.6112	-0.717837	0.456494	-1.5725	0.115834	0.704017	piR-rno-41666	0.145137	0.855007	1	normal	2.69156	9939	0.975979	0.00186669	1.07933	0.00934324
37.3855	-0.685043	0.435705	-1.57226	0.11589	0.704017	piR-rno-17764	0.145198	0.855059	1	normal	2.69156	9939	0.975979	0.00186669	1.07933	0.00934324
29.2719	-0.800033	0.508962	-1.57189	0.115976	0.704017	piR-rno-4761	0.145293	0.85514	1	normal	2.69156	9939	0.975979	0.00186669	1.07933	0.00934324
50.3843	-0.735487	0.467923	-1.57181	0.115994	0.704017	piR-rno-865	0.145313	0.855157	1	normal	2.69156	9939	0.975979	0.00186669	1.07933	0.00934324
29.9384	-0.749383	0.476903	-1.57135	0.116101	0.704017	piR-rno-19348	0.145431	0.855257	1	normal	2.69156	9939	0.975979	0.00186669	1.07933	0.00934324
28790	0.777251	0.494638	1.57135	0.116101	0.704017	piR-rno-62765	0.145431	0.855257	1	normal	2.69156	9939	0.975979	0.00186669	1.07933	0.00934324
70.5551	0.598594	0.380949	1.57132	0.116108	0.704017	piR-rno-20282	0.145438	0.855264	1	normal	2.69156	9939	0.975979	0.00186669	1.07933	0.00934324
37.6924	-0.763557	0.486127	-1.57069	0.116254	0.704491	piR-rno-60663	0.1456	0.855401	1	normal	2.69156	9939	0.975979	0.00186669	1.07933	0.00934324
141.531	0.593368	0.378015	1.56969	0.116487	0.705016	piR-rno-30867	0.145856	0.855619	1	normal	2.69156	9939	0.975979	0.00186669	1.07933	0.00934324
36.8876	-0.751011	0.478484	-1.56956	0.116517	0.705016	rno-miR-503-3p:MIMAT0017224	0.14589	0.855647	1	normal	2.69156	9939	0.975979	0.00186669	1.07933	0.00934324
36.3658	-0.726762	0.463071	-1.56944	0.116546	0.705016	piR-rno-40228	0.145921	0.855674	1	normal	2.69156	9939	0.975979	0.00186669	1.07933	0.00934324
55.1169	-0.846981	0.5401	-1.56819	0.116836	0.706332	piR-rno-1760	0.146242	0.855944	1	normal	2.69156	9939	0.975979	0.00186669	1.07933	0.00934324
67.2714	-0.656585	0.418775	-1.56787	0.116911	0.706332	piR-rno-33391	0.146325	0.856015	1	normal	2.69156	9939	0.975979	0.00186669	1.07933	0.00934324
27.541	-0.754135	0.481069	-1.56763	0.116969	0.706332	piR-rno-15607	0.146388	0.856068	1	normal	2.69156	9939	0.975979	0.00186669	1.07933	0.00934324
79.5642	-0.808096	0.51608	-1.56583	0.117388	0.706558	piR-rno-55480	0.14685	0.856455	1	normal	2.69156	9939	0.975979	0.00186669	1.07933	0.00934324
148.229	-0.539475	0.344562	-1.56568	0.117423	0.706558	piR-rno-5415	0.146889	0.856488	1	normal	2.69156	9939	0.975979	0.00186669	1.07933	0.00934324
64.2691	0.648091	0.413997	1.56545	0.117478	0.706558	piR-rno-8827	0.146949	0.856538	1	normal	2.69156	9939	0.975979	0.00186669	1.07933	0.00934324
25.5244	0.797249	0.509406	1.56506	0.11757	0.706558	piR-rno-14415	0.14705	0.856623	1	normal	2.69156	9939	0.975979	0.00186669	1.07933	0.00934324
96.2204	0.741819	0.47404	1.56489	0.117609	0.706558	piR-rno-4965	0.147094	0.85666	1	normal	2.69156	9939	0.975979	0.00186669	1.07933	0.00934324
37.7806	-0.792568	0.506475	-1.56487	0.117613	0.706558	piR-rno-55456	0.147098	0.856663	1	normal	2.69156	9939	0.975979	0.00186669	1.07933	0.00934324
91.8204	0.578621	0.369812	1.56463	0.117669	0.706558	piR-rno-56040	0.14716	0.856714	1	normal	2.69156	9939	0.975979	0.00186669	1.07933	0.00934324
28.9363	-0.759117	0.485173	-1.56463	0.11767	0.706558	piR-rno-38533	0.147161	0.856715	1	normal	2.69156	9939	0.975979	0.00186669	1.07933	0.00934324
42.0118	0.728224	0.465544	1.56424	0.11776	0.706558	piR-rno-58277	0.147261	0.856798	1	normal	2.69156	9939	0.975979	0.00186669	1.07933	0.00934324
41.1327	0.660186	0.422173	1.56378	0.117869	0.706558	piR-rno-31735	0.147381	0.856898	1	normal	2.69156	9939	0.975979	0.00186669	1.07933	0.00934324
35.3273	-0.769908	0.492466	-1.56338	0.117964	0.706558	piR-rno-160	0.147485	0.856985	1	normal	2.69156	9939	0.975979	0.00186669	1.07933	0.00934324
25.4052	-2.14882	1.3746	-1.56323	0.117999	0.706558	ENSRNOT00000077761.1	0.147523	0.857017	1	normal	2.69156	9939	0.975979	0.00186669	1.07933	0.00934324
331.507	0.667287	0.426967	1.56285	0.118087	0.706558	rno-miR-871-5p:MIMAT0005281	0.14762	0.857098	1	normal	2.69156	9939	0.975979	0.00186669	1.07933	0.00934324
32.8162	-0.810167	0.51841	-1.56279	0.118101	0.706558	piR-rno-43602	0.147636	0.857111	1	normal	2.69156	9939	0.975979	0.00186669	1.07933	0.00934324
454.977	0.809245	0.517972	1.56233	0.11821	0.706558	rno-miR-878:MIMAT0005286	0.147755	0.857209	1	normal	2.69156	9939	0.975979	0.00186669	1.07933	0.00934324
29.6064	0.739076	0.473069	1.5623	0.118217	0.706558	piR-rno-21799	0.147764	0.857216	1	normal	2.69156	9939	0.975979	0.00186669	1.07933	0.00934324
29.2912	-0.774606	0.495983	-1.56176	0.118345	0.706558	piR-rno-6970	0.147905	0.857333	1	normal	2.69156	9939	0.975979	0.00186669	1.07933	0.00934324
34.349	-0.755143	0.483671	-1.56127	0.11846	0.706558	piR-rno-19541	0.148031	0.857437	1	normal	2.69156	9939	0.975979	0.00186669	1.07933	0.00934324
155.382	-0.736966	0.472035	-1.56125	0.118464	0.706558	piR-rno-60661	0.148036	0.857441	1	normal	2.69156	9939	0.975979	0.00186669	1.07933	0.00934324
85.5202	0.734053	0.470219	1.56109	0.118503	0.706558	rno-miR-345-3p:MIMAT0004655	0.148078	0.857477	1	normal	2.69156	9939	0.975979	0.00186669	1.07933	0.00934324
112.807	-0.861143	0.55165	-1.56103	0.118517	0.706558	Rattus_norvegicus_chr17.trna3674-SerGCT:(58891301-58891220)::Ser:(GCT):82:bp::Sc::88.12	0.148094	0.857489	1	normal	2.69156	9939	0.975979	0.00186669	1.07933	0.00934324
45.8117	0.688609	0.441169	1.56087	0.118554	0.706558	piR-rno-55170	0.148135	0.857523	1	normal	2.69156	9939	0.975979	0.00186669	1.07933	0.00934324
29.4372	-0.794971	0.509351	-1.56075	0.118582	0.706558	piR-rno-23242	0.148165	0.857548	1	normal	2.69156	9939	0.975979	0.00186669	1.07933	0.00934324
172.737	-0.664491	0.42584	-1.56043	0.118659	0.706613	piR-rno-3484	0.148251	0.857619	1	normal	2.69156	9939	0.975979	0.00186669	1.07933	0.00934324
26.4745	-0.789256	0.505896	-1.56012	0.118732	0.706639	piR-rno-25690	0.148331	0.857685	1	normal	2.69156	9939	0.975979	0.00186669	1.07933	0.00934324
28.2758	-0.81036	0.519563	-1.5597	0.118832	0.706824	piR-rno-42229	0.148441	0.857775	1	normal	2.69156	9939	0.975979	0.00186669	1.07933	0.00934324
26.5471	0.78055	0.500765	1.55872	0.119064	0.707794	piR-rno-32106	0.148696	0.857984	1	normal	2.69156	9939	0.975979	0.00186669	1.07933	0.00934324
4388.58	0.898222	0.57638	1.55839	0.119142	0.70785	piR-rno-50567	0.148782	0.858054	1	normal	2.69156	9939	0.975979	0.00186669	1.07933	0.00934324
37.2832	0.677922	0.435122	1.558	0.119232	0.707981	piR-rno-28669	0.148881	0.858136	1	normal	2.69156	9939	0.975979	0.00186669	1.07933	0.00934324
577.011	-1.72962	1.11121	-1.55653	0.119583	0.709652	piR-rno-641	0.149267	0.85845	1	normal	2.69156	9939	0.975979	0.00186669	1.07933	0.00934324
32.7929	0.719269	0.462372	1.55561	0.119802	0.710401	piR-rno-15499	0.149508	0.858646	1	normal	2.69156	9939	0.975979	0.00186669	1.07933	0.00934324
34.6573	0.73621	0.473424	1.55508	0.119928	0.710401	piR-rno-2566	0.149646	0.858759	1	normal	2.69156	9939	0.975979	0.00186669	1.07933	0.00934324
154.024	-0.624854	0.401866	-1.55488	0.119974	0.710401	piR-rno-11105	0.149697	0.8588	1	normal	2.69156	9939	0.975979	0.00186669	1.07933	0.00934324
84.3668	-0.986551	0.634504	-1.55484	0.119984	0.710401	piR-rno-12765	0.149708	0.858809	1	normal	2.69156	9939	0.975979	0.00186669	1.07933	0.00934324
292.322	0.635888	0.409261	1.55375	0.120245	0.710602	piR-rno-19556	0.149995	0.859041	1	normal	2.69156	9939	0.975979	0.00186669	1.07933	0.00934324
116.727	0.677946	0.436339	1.55371	0.120252	0.710602	piR-rno-12155	0.150003	0.859047	1	normal	2.69156	9939	0.975979	0.00186669	1.07933	0.00934324
24.8974	0.784119	0.504766	1.55343	0.12032	0.710602	piR-rno-47812	0.150077	0.859107	1	normal	2.69156	9939	0.975979	0.00186669	1.07933	0.00934324
24.0014	-0.829066	0.533814	-1.5531	0.1204	0.710602	piR-rno-52337	0.150165	0.859178	1	normal	2.69156	9939	0.975979	0.00186669	1.07933	0.00934324
70.9643	-0.619209	0.398698	-1.55308	0.120405	0.710602	piR-rno-60050	0.15017	0.859182	1	normal	2.69156	9939	0.975979	0.00186669	1.07933	0.00934324
272.946	0.562299	0.362081	1.55296	0.120432	0.710602	Rattus_norvegicus_chr10.trna1315-ValAAC:(33989863-33989935)::Val:(AAC):73:bp::Sc::86.79	0.1502	0.859206	1	normal	2.69156	9939	0.975979	0.00186669	1.07933	0.00934324
61.2508	-0.847595	0.545921	-1.5526	0.120519	0.710713	piR-rno-26923	0.150296	0.859284	1	normal	2.69156	9939	0.975979	0.00186669	1.07933	0.00934324
164.692	0.546618	0.352244	1.55182	0.120706	0.710966	piR-rno-38336	0.150502	0.859449	1	normal	2.69156	9939	0.975979	0.00186669	1.07933	0.00934324
51.3007	-0.7372	0.475139	-1.55155	0.12077	0.710966	piR-rno-17616	0.150572	0.859505	1	normal	2.69156	9939	0.975979	0.00186669	1.07933	0.00934324
33.2542	-0.881209	0.568039	-1.55132	0.120826	0.710966	piR-rno-5939	0.150633	0.859554	1	normal	2.69156	9939	0.975979	0.00186669	1.07933	0.00934324
28.8814	-0.721791	0.465373	-1.551	0.120903	0.710966	piR-rno-52245	0.150717	0.859622	1	normal	2.69156	9939	0.975979	0.00186669	1.07933	0.00934324
25.9671	-0.732748	0.472445	-1.55097	0.120909	0.710966	piR-rno-154	0.150724	0.859627	1	normal	2.69156	9939	0.975979	0.00186669	1.07933	0.00934324
33.9076	-2.1134	1.36288	-1.55069	0.120976	0.710966	ENSRNOT00000078892.1	0.150798	0.859686	1	normal	2.69156	9939	0.975979	0.00186669	1.07933	0.00934324
461.217	0.510656	0.329552	1.54955	0.12125	0.711816	piR-rno-31913	0.151099	0.859926	1	normal	2.69156	9939	0.975979	0.00186669	1.07933	0.00934324
354.762	-0.547747	0.353497	-1.54951	0.121259	0.711816	piR-rno-22028	0.151108	0.859934	1	normal	2.69156	9939	0.975979	0.00186669	1.07933	0.00934324
377.407	0.575973	0.371876	1.54883	0.121422	0.711974	piR-rno-32476	0.151288	0.860077	1	normal	2.69156	9939	0.975979	0.00186669	1.07933	0.00934324
30.0369	0.855628	0.552445	1.5488	0.121429	0.711974	piR-rno-1112	0.151296	0.860083	1	normal	2.69156	9939	0.975979	0.00186669	1.07933	0.00934324
73.9973	0.649186	0.419286	1.54831	0.121547	0.711974	piR-rno-24041	0.151425	0.860186	1	normal	2.69156	9939	0.975979	0.00186669	1.07933	0.00934324
34.2643	-0.728252	0.47037	-1.54825	0.121562	0.711974	piR-rno-39951	0.151441	0.860199	1	normal	2.69156	9939	0.975979	0.00186669	1.07933	0.00934324
68.5154	-0.69495	0.449155	-1.54724	0.121806	0.712426	piR-rno-38976	0.151709	0.860412	1	normal	2.69156	9939	0.975979	0.00186669	1.07933	0.00934324
117.247	-1.8329	1.18464	-1.54721	0.121812	0.712426	ENSRNOT00000090592.1	0.151716	0.860416	1	normal	2.69156	9939	0.975979	0.00186669	1.07933	0.00934324
101.959	0.706736	0.456822	1.54707	0.121846	0.712426	rno-miR-872-3p:MIMAT0005283	0.151753	0.860446	1	normal	2.69156	9939	0.975979	0.00186669	1.07933	0.00934324
40.1885	-0.727029	0.47038	-1.54562	0.122196	0.713211	piR-rno-14451	0.152137	0.860749	1	normal	2.69156	9939	0.975979	0.00186669	1.07933	0.00934324
104.867	-0.691514	0.447466	-1.5454	0.12225	0.713211	piR-rno-4383	0.152196	0.860796	1	normal	2.69156	9939	0.975979	0.00186669	1.07933	0.00934324
4313.29	0.839205	0.54318	1.54499	0.12235	0.713211	piR-rno-62920	0.152306	0.860882	1	normal	2.69156	9939	0.975979	0.00186669	1.07933	0.00934324
38.8136	0.854563	0.553185	1.5448	0.122394	0.713211	piR-rno-38711	0.152354	0.86092	1	normal	2.69156	9939	0.975979	0.00186669	1.07933	0.00934324
67.8827	-0.734092	0.475203	-1.5448	0.122395	0.713211	piR-rno-8158	0.152356	0.860922	1	normal	2.69156	9939	0.975979	0.00186669	1.07933	0.00934324
41.6094	-0.755723	0.489268	-1.5446	0.122443	0.713211	piR-rno-3756	0.152409	0.860963	1	normal	2.69156	9939	0.975979	0.00186669	1.07933	0.00934324
51.5798	0.862181	0.558356	1.54414	0.122554	0.713211	rno-miR-181c-5p:MIMAT0000857	0.15253	0.861059	1	normal	2.69156	9939	0.975979	0.00186669	1.07933	0.00934324
24.3535	0.776867	0.503356	1.54337	0.12274	0.713211	piR-rno-35988	0.152734	0.861218	1	normal	2.69156	9939	0.975979	0.00186669	1.07933	0.00934324
98.5955	-0.603934	0.391355	-1.54319	0.122785	0.713211	piR-rno-41508	0.152784	0.861257	1	normal	2.69156	9939	0.975979	0.00186669	1.07933	0.00934324
23.2459	-0.823325	0.533567	-1.54306	0.122817	0.713211	piR-rno-51220	0.152819	0.861284	1	normal	2.69156	9939	0.975979	0.00186669	1.07933	0.00934324
47.3523	-0.631393	0.409217	-1.54293	0.122848	0.713211	piR-rno-48850	0.152853	0.861311	1	normal	2.69156	9939	0.975979	0.00186669	1.07933	0.00934324
24.2521	0.802443	0.520204	1.54255	0.122939	0.713211	piR-rno-37003	0.152953	0.861389	1	normal	2.69156	9939	0.975979	0.00186669	1.07933	0.00934324
58.0932	-0.686434	0.44504	-1.54241	0.122974	0.713211	piR-rno-25896	0.152991	0.861419	1	normal	2.69156	9939	0.975979	0.00186669	1.07933	0.00934324
27.3185	-0.740578	0.480159	-1.54236	0.122986	0.713211	piR-rno-32971	0.153004	0.861429	1	normal	2.69156	9939	0.975979	0.00186669	1.07933	0.00934324
51.9243	2.13073	1.3818	1.542	0.123074	0.713211	piR-rno-63139	0.1531	0.861504	1	normal	2.69156	9939	0.975979	0.00186669	1.07933	0.00934324
87.8049	0.670137	0.434605	1.54195	0.123087	0.713211	Rattus_norvegicus_chr17.trna1601-ValCAC:(45778536-45778608)::Val:(CAC):73:bp::Sc::85.74	0.153114	0.861515	1	normal	2.69156	9939	0.975979	0.00186669	1.07933	0.00934324
24.7113	-0.768544	0.498578	-1.54147	0.123202	0.713439	piR-rno-57120	0.153241	0.861613	1	normal	2.69156	9939	0.975979	0.00186669	1.07933	0.00934324
60.1704	-0.611606	0.396834	-1.54122	0.123264	0.713439	piR-rno-20649	0.153309	0.861667	1	normal	2.69156	9939	0.975979	0.00186669	1.07933	0.00934324
28.3175	-0.730379	0.474072	-1.54065	0.123402	0.713473	piR-rno-18348	0.15346	0.861784	1	normal	2.69156	9939	0.975979	0.00186669	1.07933	0.00934324
47.6105	-0.679563	0.441096	-1.54062	0.123409	0.713473	piR-rno-4790	0.153467	0.861789	1	normal	2.69156	9939	0.975979	0.00186669	1.07933	0.00934324
53.0422	-0.66018	0.428797	-1.53961	0.123655	0.713922	piR-rno-3915	0.153738	0.861999	1	normal	2.69156	9939	0.975979	0.00186669	1.07933	0.00934324
50.375	0.661038	0.429367	1.53956	0.123667	0.713922	piR-rno-19231	0.15375	0.862009	1	normal	2.69156	9939	0.975979	0.00186669	1.07933	0.00934324
33.0219	-0.794838	0.516312	-1.53945	0.123694	0.713922	piR-rno-15614	0.15378	0.862032	1	normal	2.69156	9939	0.975979	0.00186669	1.07933	0.00934324
27.3524	0.791236	0.514889	1.53671	0.124364	0.717212	piR-rno-13067	0.154514	0.862597	1	normal	2.69156	9939	0.975979	0.00186669	1.07933	0.00934324
236.615	-0.618797	0.402718	-1.53655	0.124403	0.717212	piR-rno-35048	0.154557	0.86263	1	normal	2.69156	9939	0.975979	0.00186669	1.07933	0.00934324
40.2452	0.653698	0.425629	1.53584	0.124578	0.717266	piR-rno-36205	0.154748	0.862776	1	normal	2.69156	9939	0.975979	0.00186669	1.07933	0.00934324
24.908	-0.773091	0.503378	-1.5358	0.124586	0.717266	piR-rno-60806	0.154757	0.862783	1	normal	2.69156	9939	0.975979	0.00186669	1.07933	0.00934324
2136.53	-0.658824	0.429016	-1.53566	0.124621	0.717266	Rattus_norvegicus_chr15.trna4154-GluTTC:(59183179-59183108)::Glu:(TTC):72:bp::Sc::74.37	0.154795	0.862812	1	normal	2.69156	9939	0.975979	0.00186669	1.07933	0.00934324
49.6121	-0.718001	0.467734	-1.53506	0.124769	0.717592	piR-rno-892	0.154957	0.862936	1	normal	2.69156	9939	0.975979	0.00186669	1.07933	0.00934324
73.1697	0.58761	0.382896	1.53465	0.124871	0.717592	piR-rno-35599	0.155069	0.863021	1	normal	2.69156	9939	0.975979	0.00186669	1.07933	0.00934324
38.874	0.673594	0.438943	1.53458	0.124886	0.717592	piR-rno-1542	0.155086	0.863034	1	normal	2.69156	9939	0.975979	0.00186669	1.07933	0.00934324
66.4251	-0.675417	0.440272	-1.53409	0.125008	0.717787	piR-rno-33320	0.155219	0.863136	1	normal	2.69156	9939	0.975979	0.00186669	1.07933	0.00934324
125.511	-0.73419	0.478747	-1.53357	0.125136	0.717787	piR-rno-43404	0.155359	0.863242	1	normal	2.69156	9939	0.975979	0.00186669	1.07933	0.00934324
44.7458	0.668664	0.436024	1.53355	0.125141	0.717787	piR-rno-4657	0.155364	0.863246	1	normal	2.69156	9939	0.975979	0.00186669	1.07933	0.00934324
60.616	-0.691616	0.451085	-1.53323	0.12522	0.717787	piR-rno-3336	0.155451	0.863312	1	normal	2.69156	9939	0.975979	0.00186669	1.07933	0.00934324
347.726	0.743042	0.484829	1.53259	0.125378	0.717787	rno-miR-145-3p:MIMAT0017131	0.155624	0.863443	1	normal	2.69156	9939	0.975979	0.00186669	1.07933	0.00934324
33.8951	-0.848097	0.553395	-1.53253	0.125391	0.717787	piR-rno-21403	0.155638	0.863454	1	normal	2.69156	9939	0.975979	0.00186669	1.07933	0.00934324
25.9829	0.736486	0.480589	1.53247	0.125407	0.717787	piR-rno-12851	0.155656	0.863468	1	normal	2.69156	9939	0.975979	0.00186669	1.07933	0.00934324
29.7241	-0.998168	0.651854	-1.53127	0.125701	0.71818	Rattus_norvegicus_chr10.trna12493-LysCTT:(33965938-33965866)::Lys:(CTT):73:bp::Sc::80.47	0.155978	0.863711	1	normal	2.69156	9939	0.975979	0.00186669	1.07933	0.00934324
30.3584	0.968657	0.632642	1.53113	0.125737	0.71818	rno-miR-511-3p:MIMAT0017358	0.156017	0.86374	1	normal	2.69156	9939	0.975979	0.00186669	1.07933	0.00934324
83.3592	-0.587851	0.384038	-1.53071	0.125841	0.71818	piR-rno-44054	0.15613	0.863826	1	normal	2.69156	9939	0.975979	0.00186669	1.07933	0.00934324
38.0133	-0.777623	0.508023	-1.53068	0.125848	0.71818	piR-rno-18813	0.156138	0.863831	1	normal	2.69156	9939	0.975979	0.00186669	1.07933	0.00934324
101.967	-0.670138	0.437847	-1.53053	0.125886	0.71818	piR-rno-32817	0.156179	0.863863	1	normal	2.69156	9939	0.975979	0.00186669	1.07933	0.00934324
85.8649	-0.631079	0.412336	-1.5305	0.125894	0.71818	piR-rno-35833	0.156188	0.863869	1	normal	2.69156	9939	0.975979	0.00186669	1.07933	0.00934324
76.9204	-0.633331	0.413973	-1.52988	0.126046	0.718648	piR-rno-34445	0.156354	0.863994	1	normal	2.69156	9939	0.975979	0.00186669	1.07933	0.00934324
70.5577	-0.609198	0.39851	-1.52869	0.126342	0.719939	piR-rno-20559	0.156678	0.864237	1	normal	2.69156	9939	0.975979	0.00186669	1.07933	0.00934324
57.1381	0.618287	0.404543	1.52836	0.126424	0.72001	piR-rno-30487	0.156768	0.864304	1	normal	2.69156	9939	0.975979	0.00186669	1.07933	0.00934324
24.4703	0.954387	0.624819	1.52746	0.126646	0.720267	ENSRNOT00000078315.1	0.157011	0.864486	1	normal	2.69156	9939	0.975979	0.00186669	1.07933	0.00934324
96.7621	0.684615	0.448237	1.52735	0.126673	0.720267	piR-rno-62889	0.15704	0.864508	1	normal	2.69156	9939	0.975979	0.00186669	1.07933	0.00934324
27.665	-0.912475	0.597431	-1.52733	0.126679	0.720267	piR-rno-20086	0.157046	0.864512	1	normal	2.69156	9939	0.975979	0.00186669	1.07933	0.00934324
58.2823	0.597247	0.39122	1.52663	0.126854	0.720333	piR-rno-13868	0.157237	0.864655	1	normal	2.69156	9939	0.975979	0.00186669	1.07933	0.00934324
4110.33	0.646041	0.423204	1.52655	0.126874	0.720333	rno-miR-425-5p:MIMAT0005314	0.157259	0.864671	1	normal	2.69156	9939	0.975979	0.00186669	1.07933	0.00934324
81.069	0.580238	0.380187	1.52619	0.126963	0.720333	piR-rno-27737	0.157357	0.864744	1	normal	2.69156	9939	0.975979	0.00186669	1.07933	0.00934324
56.214	-0.665585	0.436117	-1.52616	0.12697	0.720333	piR-rno-60945	0.157364	0.864749	1	normal	2.69156	9939	0.975979	0.00186669	1.07933	0.00934324
38.4408	-0.674274	0.441954	-1.52566	0.127094	0.720639	piR-rno-58095	0.157499	0.86485	1	normal	2.69156	9939	0.975979	0.00186669	1.07933	0.00934324
35.1381	-0.696251	0.456515	-1.52514	0.127223	0.720978	piR-rno-12153	0.157641	0.864955	1	normal	2.69156	9939	0.975979	0.00186669	1.07933	0.00934324
59.8702	-0.681283	0.446878	-1.52454	0.127374	0.721439	piR-rno-25687	0.157806	0.865077	1	normal	2.69156	9939	0.975979	0.00186669	1.07933	0.00934324
100.353	-0.651584	0.427506	-1.52415	0.127471	0.721588	piR-rno-31376	0.157911	0.865155	1	normal	2.69156	9939	0.975979	0.00186669	1.07933	0.00934324
114.145	0.619721	0.406736	1.52364	0.127598	0.721836	piR-rno-33172	0.15805	0.865257	1	normal	2.69156	9939	0.975979	0.00186669	1.07933	0.00934324
24.4413	0.73902	0.485107	1.52342	0.127655	0.721836	piR-rno-6065	0.158112	0.865303	1	normal	2.69156	9939	0.975979	0.00186669	1.07933	0.00934324
27.5354	-0.720516	0.473635	-1.52125	0.128198	0.722407	piR-rno-59517	0.158705	0.865739	1	normal	2.69156	9939	0.975979	0.00186669	1.07933	0.00934324
80.8114	-0.561911	0.369449	-1.52094	0.128274	0.722407	piR-rno-26904	0.158788	0.865799	1	normal	2.69156	9939	0.975979	0.00186669	1.07933	0.00934324
87.6161	-0.676287	0.444812	-1.52039	0.128413	0.722407	piR-rno-22697	0.15894	0.86591	1	normal	2.69156	9939	0.975979	0.00186669	1.07933	0.00934324
43.4435	-0.658784	0.433396	-1.52005	0.128498	0.722407	piR-rno-35043	0.159033	0.865978	1	normal	2.69156	9939	0.975979	0.00186669	1.07933	0.00934324
83.9331	0.687718	0.452435	1.52004	0.128502	0.722407	rno-miR-341:MIMAT0000587	0.159037	0.865981	1	normal	2.69156	9939	0.975979	0.00186669	1.07933	0.00934324
26.3708	-0.792365	0.521461	-1.51951	0.128634	0.722407	piR-rno-29990	0.159181	0.866086	1	normal	2.69156	9939	0.975979	0.00186669	1.07933	0.00934324
95.1714	-0.679572	0.447235	-1.5195	0.128637	0.722407	piR-rno-39427	0.159184	0.866089	1	normal	2.69156	9939	0.975979	0.00186669	1.07933	0.00934324
28.7907	-0.750184	0.493705	-1.5195	0.128637	0.722407	piR-rno-640	0.159185	0.866089	1	normal	2.69156	9939	0.975979	0.00186669	1.07933	0.00934324
73.1681	-0.589112	0.387708	-1.51947	0.128643	0.722407	piR-rno-4639	0.159191	0.866093	1	normal	2.69156	9939	0.975979	0.00186669	1.07933	0.00934324
123384	0.643049	0.423225	1.5194	0.128661	0.722407	piR-rno-62761	0.159211	0.866108	1	normal	2.69156	9939	0.975979	0.00186669	1.07933	0.00934324
149.031	0.584523	0.384929	1.51852	0.128883	0.722407	piR-rno-19391	0.159453	0.866284	1	normal	2.69156	9939	0.975979	0.00186669	1.07933	0.00934324
24.9662	-0.810288	0.53366	-1.51836	0.128923	0.722407	piR-rno-24553	0.159497	0.866316	1	normal	2.69156	9939	0.975979	0.00186669	1.07933	0.00934324
40.5004	0.657183	0.432853	1.51826	0.128949	0.722407	piR-rno-2797	0.159525	0.866336	1	normal	2.69156	9939	0.975979	0.00186669	1.07933	0.00934324
43.0263	-0.622993	0.410395	-1.51803	0.129006	0.722407	piR-rno-2236	0.159587	0.866381	1	normal	2.69156	9939	0.975979	0.00186669	1.07933	0.00934324
135.236	0.580665	0.38253	1.51796	0.129025	0.722407	piR-rno-27784	0.159607	0.866396	1	normal	2.69156	9939	0.975979	0.00186669	1.07933	0.00934324
23.0378	0.813592	0.536024	1.51783	0.129058	0.722407	piR-rno-16592	0.159644	0.866422	1	normal	2.69156	9939	0.975979	0.00186669	1.07933	0.00934324
39.5984	0.701929	0.462469	1.51779	0.129068	0.722407	piR-rno-17056	0.159655	0.866431	1	normal	2.69156	9939	0.975979	0.00186669	1.07933	0.00934324
28.5584	0.874704	0.576347	1.51767	0.129098	0.722407	piR-rno-4630	0.159687	0.866454	1	normal	2.69156	9939	0.975979	0.00186669	1.07933	0.00934324
57.7386	0.632402	0.416812	1.51723	0.129208	0.722407	piR-rno-16439	0.159807	0.866541	1	normal	2.69156	9939	0.975979	0.00186669	1.07933	0.00934324
38.8394	0.663142	0.437252	1.51661	0.129365	0.722407	piR-rno-52890	0.159978	0.866665	1	normal	2.69156	9939	0.975979	0.00186669	1.07933	0.00934324
89.9268	-0.602004	0.396952	-1.51656	0.129377	0.722407	piR-rno-2768	0.159991	0.866674	1	normal	2.69156	9939	0.975979	0.00186669	1.07933	0.00934324
148.163	0.598529	0.394666	1.51655	0.129381	0.722407	piR-rno-15210	0.159996	0.866678	1	normal	2.69156	9939	0.975979	0.00186669	1.07933	0.00934324
41.5521	-0.652599	0.430331	-1.51651	0.129391	0.722407	piR-rno-44719	0.160007	0.866685	1	normal	2.69156	9939	0.975979	0.00186669	1.07933	0.00934324
91.8246	0.57945	0.382195	1.51611	0.129491	0.722407	piR-rno-57422	0.160116	0.866764	1	normal	2.69156	9939	0.975979	0.00186669	1.07933	0.00934324
4214.32	0.73031	0.481808	1.51577	0.129578	0.722407	rno-miR-100-5p:MIMAT0000822	0.160211	0.866832	1	normal	2.69156	9939	0.975979	0.00186669	1.07933	0.00934324
33.0525	-0.718646	0.474131	-1.51571	0.129592	0.722407	piR-rno-43889	0.160226	0.866843	1	normal	2.69156	9939	0.975979	0.00186669	1.07933	0.00934324
66.9151	0.593228	0.391442	1.5155	0.129647	0.722407	piR-rno-59668	0.160286	0.866886	1	normal	2.69156	9939	0.975979	0.00186669	1.07933	0.00934324
174.549	0.595289	0.393015	1.51467	0.129855	0.72318	piR-rno-39055	0.160513	0.86705	1	normal	2.69156	9939	0.975979	0.00186669	1.07933	0.00934324
91.5927	-0.682259	0.450841	-1.5133	0.130202	0.724493	piR-rno-26343	0.160891	0.867321	1	normal	2.69156	9939	0.975979	0.00186669	1.07933	0.00934324
45.6003	0.705338	0.466203	1.51294	0.130295	0.724493	piR-rno-28099	0.160992	0.867393	1	normal	2.69156	9939	0.975979	0.00186669	1.07933	0.00934324
85.1381	0.61101	0.404005	1.51238	0.130437	0.724493	piR-rno-9424	0.161147	0.867503	1	normal	2.69156	9939	0.975979	0.00186669	1.07933	0.00934324
253.435	0.818801	0.541446	1.51225	0.13047	0.724493	rno-miR-509-3p:MIMAT0024850	0.161183	0.867529	1	normal	2.69156	9939	0.975979	0.00186669	1.07933	0.00934324
62.4261	0.627882	0.415216	1.51218	0.130488	0.724493	piR-rno-16413	0.161203	0.867543	1	normal	2.69156	9939	0.975979	0.00186669	1.07933	0.00934324
44.0658	0.691253	0.457311	1.51156	0.130646	0.724493	piR-rno-5308	0.161375	0.867666	1	normal	2.69156	9939	0.975979	0.00186669	1.07933	0.00934324
29.0336	0.727925	0.481573	1.51156	0.130646	0.724493	piR-rno-34050	0.161375	0.867666	1	normal	2.69156	9939	0.975979	0.00186669	1.07933	0.00934324
74.9649	-0.597147	0.395497	-1.50986	0.131078	0.724493	piR-rno-24610	0.161845	0.868	1	normal	2.69156	9939	0.975979	0.00186669	1.07933	0.00934324
22.8557	0.766082	0.507448	1.50968	0.131126	0.724493	piR-rno-44062	0.161897	0.868036	1	normal	2.69156	9939	0.975979	0.00186669	1.07933	0.00934324
47.5369	-0.632512	0.419017	-1.50951	0.131168	0.724493	piR-rno-43716	0.161943	0.868069	1	normal	2.69156	9939	0.975979	0.00186669	1.07933	0.00934324
36.2788	-0.698339	0.46271	-1.50924	0.131238	0.724493	piR-rno-39098	0.162019	0.868123	1	normal	2.69156	9939	0.975979	0.00186669	1.07933	0.00934324
26.2379	-0.723531	0.479527	-1.50884	0.131339	0.724493	piR-rno-9323	0.162129	0.8682	1	normal	2.69156	9939	0.975979	0.00186669	1.07933	0.00934324
51.8118	-0.615529	0.407951	-1.50883	0.131342	0.724493	piR-rno-17828	0.162133	0.868203	1	normal	2.69156	9939	0.975979	0.00186669	1.07933	0.00934324
71.0648	0.694664	0.460467	1.50861	0.1314	0.724493	piR-rno-20421	0.162195	0.868247	1	normal	2.69156	9939	0.975979	0.00186669	1.07933	0.00934324
40.2849	0.681838	0.452121	1.50809	0.131532	0.724493	piR-rno-42253	0.162339	0.868348	1	normal	2.69156	9939	0.975979	0.00186669	1.07933	0.00934324
193.357	-0.591211	0.392039	-1.50804	0.131544	0.724493	piR-rno-53584	0.162352	0.868357	1	normal	2.69156	9939	0.975979	0.00186669	1.07933	0.00934324
120.074	0.579723	0.384423	1.50803	0.131546	0.724493	piR-rno-15291	0.162354	0.868359	1	normal	2.69156	9939	0.975979	0.00186669	1.07933	0.00934324
45.5282	-0.695831	0.461476	-1.50784	0.131596	0.724493	piR-rno-24059	0.162409	0.868397	1	normal	2.69156	9939	0.975979	0.00186669	1.07933	0.00934324
26.6253	0.818261	0.54268	1.50782	0.131602	0.724493	piR-rno-20816	0.162415	0.868402	1	normal	2.69156	9939	0.975979	0.00186669	1.07933	0.00934324
89.8285	0.586587	0.389053	1.50773	0.131624	0.724493	piR-rno-36462	0.162439	0.868419	1	normal	2.69156	9939	0.975979	0.00186669	1.07933	0.00934324
58.4357	-0.640626	0.424903	-1.5077	0.131632	0.724493	piR-rno-35263	0.162448	0.868425	1	normal	2.69156	9939	0.975979	0.00186669	1.07933	0.00934324
32.6207	-0.668057	0.443181	-1.50742	0.131704	0.724493	piR-rno-48729	0.162527	0.86848	1	normal	2.69156	9939	0.975979	0.00186669	1.07933	0.00934324
41.0594	-0.72964	0.484129	-1.50712	0.13178	0.724493	piR-rno-445	0.162609	0.868538	1	normal	2.69156	9939	0.975979	0.00186669	1.07933	0.00934324
109.772	0.58378	0.387412	1.50687	0.131844	0.724493	piR-rno-48645	0.162678	0.868587	1	normal	2.69156	9939	0.975979	0.00186669	1.07933	0.00934324
27.9385	-0.879433	0.583698	-1.50666	0.131898	0.724493	piR-rno-18943	0.162737	0.868628	1	normal	2.69156	9939	0.975979	0.00186669	1.07933	0.00934324
25.7854	-0.755813	0.501674	-1.50658	0.131918	0.724493	piR-rno-43338	0.162759	0.868643	1	normal	2.69156	9939	0.975979	0.00186669	1.07933	0.00934324
32.8299	-0.739677	0.491259	-1.50568	0.13215	0.725384	piR-rno-31422	0.163012	0.86882	1	normal	2.69156	9939	0.975979	0.00186669	1.07933	0.00934324
27.7233	-0.931845	0.619181	-1.50496	0.132333	0.726004	piR-rno-13960	0.163211	0.868959	1	normal	2.69156	9939	0.975979	0.00186669	1.07933	0.00934324
71.8401	0.697085	0.463577	1.50371	0.132657	0.727086	piR-rno-4977	0.163563	0.869204	1	normal	2.69156	9939	0.975979	0.00186669	1.07933	0.00934324
61.6984	-0.608962	0.404989	-1.50365	0.132672	0.727086	piR-rno-9929	0.163579	0.869216	1	normal	2.69156	9939	0.975979	0.00186669	1.07933	0.00934324
46.047	0.678102	0.451185	1.50294	0.132856	0.727128	piR-rno-18462	0.163779	0.869354	1	normal	2.69156	9939	0.975979	0.00186669	1.07933	0.00934324
32.4755	0.689662	0.458901	1.50285	0.132876	0.727128	piR-rno-2897	0.163802	0.86937	1	normal	2.69156	9939	0.975979	0.00186669	1.07933	0.00934324
36.5443	0.648451	0.431496	1.5028	0.132891	0.727128	piR-rno-12843	0.163817	0.869381	1	normal	2.69156	9939	0.975979	0.00186669	1.07933	0.00934324
347.758	0.612023	0.407508	1.50187	0.133132	0.728059	rno-miR-465-5p:MIMAT0012850	0.164079	0.869562	1	normal	2.69156	9939	0.975979	0.00186669	1.07933	0.00934324
29.0383	0.915003	0.609387	1.50151	0.133223	0.728171	ENSRNOT00000090229.1	0.164178	0.869631	1	normal	2.69156	9939	0.975979	0.00186669	1.07933	0.00934324
40.6075	0.859366	0.572461	1.50118	0.133309	0.728258	rno-miR-142-5p:MIMAT0000847	0.164272	0.869695	1	normal	2.69156	9939	0.975979	0.00186669	1.07933	0.00934324
22.3965	0.820867	0.546969	1.50076	0.133419	0.728259	piR-rno-10595	0.164391	0.869777	1	normal	2.69156	9939	0.975979	0.00186669	1.07933	0.00934324
90.0543	-0.616703	0.411176	-1.49985	0.133653	0.728259	piR-rno-21789	0.164646	0.869953	1	normal	2.69156	9939	0.975979	0.00186669	1.07933	0.00934324
215.447	0.542015	0.361379	1.49985	0.133654	0.728259	piR-rno-33547	0.164646	0.869953	1	normal	2.69156	9939	0.975979	0.00186669	1.07933	0.00934324
50.5666	-0.656737	0.437884	-1.4998	0.133667	0.728259	piR-rno-28723	0.164661	0.869963	1	normal	2.69156	9939	0.975979	0.00186669	1.07933	0.00934324
75.4811	0.571374	0.380983	1.49974	0.133683	0.728259	piR-rno-14641	0.164678	0.869975	1	normal	2.69156	9939	0.975979	0.00186669	1.07933	0.00934324
39.1083	0.656174	0.437583	1.49954	0.133733	0.728259	piR-rno-30364	0.164733	0.870012	1	normal	2.69156	9939	0.975979	0.00186669	1.07933	0.00934324
26.2338	-0.715957	0.477942	-1.498	0.134134	0.729927	piR-rno-55055	0.165168	0.87031	1	normal	2.69156	9939	0.975979	0.00186669	1.07933	0.00934324
105.669	0.869774	0.580694	1.49782	0.134181	0.729927	piR-rno-25938	0.165219	0.870345	1	normal	2.69156	9939	0.975979	0.00186669	1.07933	0.00934324
53.6485	-0.62316	0.416214	-1.49721	0.134338	0.730232	piR-rno-45654	0.16539	0.870462	1	normal	2.69156	9939	0.975979	0.00186669	1.07933	0.00934324
61.8273	-0.589734	0.393981	-1.49686	0.13443	0.730232	piR-rno-39930	0.165489	0.87053	1	normal	2.69156	9939	0.975979	0.00186669	1.07933	0.00934324
39.0533	-0.678909	0.453627	-1.49662	0.134491	0.730232	piR-rno-42867	0.165556	0.870575	1	normal	2.69156	9939	0.975979	0.00186669	1.07933	0.00934324
40.688	-0.682853	0.45636	-1.4963	0.134575	0.730232	piR-rno-61039	0.165647	0.870637	1	normal	2.69156	9939	0.975979	0.00186669	1.07933	0.00934324
27.8572	0.767663	0.51308	1.49619	0.134605	0.730232	piR-rno-38397	0.165679	0.870659	1	normal	2.69156	9939	0.975979	0.00186669	1.07933	0.00934324
81.7938	0.631359	0.42204	1.49597	0.134662	0.730232	piR-rno-2278	0.165741	0.870701	1	normal	2.69156	9939	0.975979	0.00186669	1.07933	0.00934324
27.6744	-0.771047	0.515744	-1.49502	0.134909	0.730298	piR-rno-28411	0.16601	0.870883	1	normal	2.69156	9939	0.975979	0.00186669	1.07933	0.00934324
36.6571	0.844222	0.564804	1.49472	0.134988	0.730298	piR-rno-7554	0.166096	0.870941	1	normal	2.69156	9939	0.975979	0.00186669	1.07933	0.00934324
105.356	0.581468	0.389137	1.49425	0.13511	0.730298	piR-rno-208	0.166228	0.871031	1	normal	2.69156	9939	0.975979	0.00186669	1.07933	0.00934324
44.3988	-0.63678	0.426223	-1.49401	0.135174	0.730298	piR-rno-860	0.166297	0.871077	1	normal	2.69156	9939	0.975979	0.00186669	1.07933	0.00934324
40.0819	0.642868	0.430311	1.49396	0.135186	0.730298	piR-rno-16495	0.16631	0.871086	1	normal	2.69156	9939	0.975979	0.00186669	1.07933	0.00934324
39.5347	0.649449	0.434727	1.49392	0.135195	0.730298	piR-rno-5599	0.16632	0.871093	1	normal	2.69156	9939	0.975979	0.00186669	1.07933	0.00934324
34.705	0.716549	0.479696	1.49376	0.13524	0.730298	piR-rno-23505	0.166368	0.871126	1	normal	2.69156	9939	0.975979	0.00186669	1.07933	0.00934324
172.741	0.6821	0.456635	1.49375	0.13524	0.730298	rno-miR-322-3p:MIMAT0000547	0.166369	0.871126	1	normal	2.69156	9939	0.975979	0.00186669	1.07933	0.00934324
22.5108	0.810263	0.542625	1.49323	0.135377	0.730449	piR-rno-39504	0.166518	0.871227	1	normal	2.69156	9939	0.975979	0.00186669	1.07933	0.00934324
32.1414	0.730771	0.489431	1.4931	0.13541	0.730449	piR-rno-52729	0.166553	0.87125	1	normal	2.69156	9939	0.975979	0.00186669	1.07933	0.00934324
2167.7	-0.640449	0.42905	-1.49271	0.135512	0.730617	Rattus_norvegicus_chr8.trna6038-GluTTC:(112344545-112344474)::Glu:(TTC):72:bp::Sc::76.26	0.166664	0.871325	1	normal	2.69156	9939	0.975979	0.00186669	1.07933	0.00934324
38.6849	-0.965775	0.647225	-1.49218	0.135652	0.730974	ENSRNOT00000088627.1	0.166816	0.871427	1	normal	2.69156	9939	0.975979	0.00186669	1.07933	0.00934324
113.123	-0.862404	0.578385	-1.49106	0.135947	0.730974	Rattus_norvegicus_chr3.trna8935-SerGCT:(119076042-119075961)::Ser:(GCT):82:bp::Sc::85.34	0.167136	0.871641	1	normal	2.69156	9939	0.975979	0.00186669	1.07933	0.00934324
153.3	-0.544938	0.365487	-1.49099	0.135964	0.730974	piR-rno-20674	0.167154	0.871654	1	normal	2.69156	9939	0.975979	0.00186669	1.07933	0.00934324
175.375	0.554821	0.372159	1.49082	0.13601	0.730974	piR-rno-3506	0.167203	0.871687	1	normal	2.69156	9939	0.975979	0.00186669	1.07933	0.00934324
53.8925	-0.691425	0.463811	-1.49075	0.136028	0.730974	piR-rno-37643	0.167223	0.8717	1	normal	2.69156	9939	0.975979	0.00186669	1.07933	0.00934324
24.2504	-0.791093	0.53074	-1.49055	0.13608	0.730974	piR-rno-14681	0.16728	0.871738	1	normal	2.69156	9939	0.975979	0.00186669	1.07933	0.00934324
64.5239	-0.649092	0.435584	-1.49017	0.13618	0.730974	piR-rno-29866	0.167389	0.871811	1	normal	2.69156	9939	0.975979	0.00186669	1.07933	0.00934324
73.8825	0.617176	0.414203	1.49003	0.136216	0.730974	piR-rno-18063	0.167427	0.871836	1	normal	2.69156	9939	0.975979	0.00186669	1.07933	0.00934324
87.5977	-0.613003	0.411438	-1.4899	0.13625	0.730974	piR-rno-21520	0.167464	0.871861	1	normal	2.69156	9939	0.975979	0.00186669	1.07933	0.00934324
27.5515	0.721532	0.484327	1.48976	0.136287	0.730974	piR-rno-24199	0.167504	0.871888	1	normal	2.69156	9939	0.975979	0.00186669	1.07933	0.00934324
979863	0.612351	0.41128	1.48889	0.136516	0.731177	piR-rno-62763	0.167752	0.872053	1	normal	2.69156	9939	0.975979	0.00186669	1.07933	0.00934324
98.5296	0.535591	0.359725	1.48889	0.136516	0.731177	piR-rno-14962	0.167753	0.872053	1	normal	2.69156	9939	0.975979	0.00186669	1.07933	0.00934324
76.5358	0.582225	0.391171	1.48842	0.136641	0.731177	piR-rno-35895	0.167888	0.872143	1	normal	2.69156	9939	0.975979	0.00186669	1.07933	0.00934324
28.3106	-0.738572	0.496241	-1.48833	0.136663	0.731177	piR-rno-6606	0.167911	0.872159	1	normal	2.69156	9939	0.975979	0.00186669	1.07933	0.00934324
23.4792	-0.831972	0.559044	-1.48821	0.136697	0.731177	piR-rno-33551	0.167948	0.872183	1	normal	2.69156	9939	0.975979	0.00186669	1.07933	0.00934324
363.019	0.756166	0.508175	1.488	0.13675	0.731177	piR-rno-62762	0.168006	0.872222	1	normal	2.69156	9939	0.975979	0.00186669	1.07933	0.00934324
33.9183	-0.741254	0.498256	-1.4877	0.136831	0.731232	piR-rno-56968	0.168094	0.87228	1	normal	2.69156	9939	0.975979	0.00186669	1.07933	0.00934324
46.7009	0.763383	0.513299	1.48721	0.136959	0.731536	piR-rno-22067	0.168233	0.872372	1	normal	2.69156	9939	0.975979	0.00186669	1.07933	0.00934324
55.9652	-0.643943	0.433184	-1.48653	0.137138	0.732055	piR-rno-29901	0.168426	0.8725	1	normal	2.69156	9939	0.975979	0.00186669	1.07933	0.00934324
31.9185	-0.711229	0.478521	-1.48631	0.137198	0.732055	piR-rno-43643	0.168492	0.872543	1	normal	2.69156	9939	0.975979	0.00186669	1.07933	0.00934324
44.9882	0.625903	0.421369	1.4854	0.137437	0.732949	piR-rno-26425	0.16875	0.872713	1	normal	2.69156	9939	0.975979	0.00186669	1.07933	0.00934324
102.968	-0.571373	0.38484	-1.4847	0.137623	0.733248	piR-rno-34877	0.168952	0.872846	1	normal	2.69156	9939	0.975979	0.00186669	1.07933	0.00934324
30.7235	-0.692499	0.466437	-1.48466	0.137635	0.733248	piR-rno-57855	0.168965	0.872854	1	normal	2.69156	9939	0.975979	0.00186669	1.07933	0.00934324
52.3178	0.829461	0.558807	1.48434	0.137718	0.73331	piR-rno-34901	0.169055	0.872913	1	normal	2.69156	9939	0.975979	0.00186669	1.07933	0.00934324
45.3211	0.736469	0.49645	1.48347	0.13795	0.733807	rno-miR-7a-2-3p:MIMAT0017091	0.169306	0.873078	1	normal	2.69156	9939	0.975979	0.00186669	1.07933	0.00934324
88.6622	-0.574597	0.387337	-1.48346	0.137954	0.733807	piR-rno-41162	0.16931	0.873081	1	normal	2.69156	9939	0.975979	0.00186669	1.07933	0.00934324
272.449	0.742369	0.500683	1.48271	0.138151	0.734163	piR-rno-15165	0.169524	0.87322	1	normal	2.69156	9939	0.975979	0.00186669	1.07933	0.00934324
25.2965	-0.763599	0.515017	-1.48267	0.138163	0.734163	piR-rno-25156	0.169536	0.873229	1	normal	2.69156	9939	0.975979	0.00186669	1.07933	0.00934324
39.0423	-0.657317	0.443582	-1.48184	0.138383	0.734912	piR-rno-37016	0.169775	0.873384	1	normal	2.69156	9939	0.975979	0.00186669	1.07933	0.00934324
43.0964	-0.767211	0.517825	-1.4816	0.138446	0.734912	piR-rno-15517	0.169843	0.873429	1	normal	2.69156	9939	0.975979	0.00186669	1.07933	0.00934324
94.8783	0.605383	0.408837	1.48074	0.138675	0.735643	piR-rno-6904	0.17009	0.873589	1	normal	2.69156	9939	0.975979	0.00186669	1.07933	0.00934324
66.7168	0.694257	0.468918	1.48055	0.138726	0.735643	piR-rno-38339	0.170146	0.873626	1	normal	2.69156	9939	0.975979	0.00186669	1.07933	0.00934324
98.4319	-0.681691	0.460642	-1.47987	0.138908	0.736225	piR-rno-39636	0.170342	0.873753	1	normal	2.69156	9939	0.975979	0.00186669	1.07933	0.00934324
40.5931	0.827057	0.559189	1.47903	0.139132	0.737035	rno-miR-30b-3p:MIMAT0004721	0.170585	0.87391	1	normal	2.69156	9939	0.975979	0.00186669	1.07933	0.00934324
99.0441	0.588769	0.398325	1.47811	0.139378	0.737943	piR-rno-10747	0.170851	0.874081	1	normal	2.69156	9939	0.975979	0.00186669	1.07933	0.00934324
31.9751	0.666045	0.450684	1.47786	0.139446	0.737943	piR-rno-4521	0.170925	0.874129	1	normal	2.69156	9939	0.975979	0.00186669	1.07933	0.00934324
34.3385	-0.661556	0.447765	-1.47746	0.139552	0.738121	piR-rno-46839	0.171039	0.874202	1	normal	2.69156	9939	0.975979	0.00186669	1.07933	0.00934324
61.2526	-0.920241	0.623285	-1.47644	0.139827	0.739196	ENSRNOT00000088888.1	0.171336	0.874393	1	normal	2.69156	9939	0.975979	0.00186669	1.07933	0.00934324
102.657	0.55047	0.372918	1.47611	0.139913	0.739275	piR-rno-18085	0.17143	0.874453	1	normal	2.69156	9939	0.975979	0.00186669	1.07933	0.00934324
143.236	-0.560438	0.379826	-1.47551	0.140075	0.73975	piR-rno-27508	0.171605	0.874565	1	normal	2.69156	9939	0.975979	0.00186669	1.07933	0.00934324
37.4903	0.778346	0.527662	1.47509	0.140189	0.739845	piR-rno-53124	0.171728	0.874644	1	normal	2.69156	9939	0.975979	0.00186669	1.07933	0.00934324
31.4454	-0.705644	0.478504	-1.47469	0.140296	0.739845	piR-rno-21880	0.171844	0.874718	1	normal	2.69156	9939	0.975979	0.00186669	1.07933	0.00934324
25.0866	0.776177	0.526348	1.47464	0.140308	0.739845	piR-rno-36062	0.171857	0.874726	1	normal	2.69156	9939	0.975979	0.00186669	1.07933	0.00934324
33.0249	-0.674769	0.457695	-1.47427	0.140408	0.739904	piR-rno-38219	0.171964	0.874794	1	normal	2.69156	9939	0.975979	0.00186669	1.07933	0.00934324
79.1362	0.600773	0.407561	1.47407	0.140463	0.739904	piR-rno-56844	0.172024	0.874832	1	normal	2.69156	9939	0.975979	0.00186669	1.07933	0.00934324
24.4514	-0.776949	0.527653	-1.47246	0.140897	0.741384	piR-rno-25323	0.172492	0.87513	1	normal	2.69156	9939	0.975979	0.00186669	1.07933	0.00934324
30.8872	0.692346	0.470261	1.47226	0.14095	0.741384	piR-rno-5681	0.172551	0.875167	1	normal	2.69156	9939	0.975979	0.00186669	1.07933	0.00934324
2177.97	-0.623029	0.423188	-1.47223	0.140959	0.741384	Rattus_norvegicus_chr1.trna3680-GluTTC:(116895214-116895285)::Glu:(TTC):72:bp::Sc::76.26	0.17256	0.875173	1	normal	2.69156	9939	0.975979	0.00186669	1.07933	0.00934324
56.9825	0.65477	0.445112	1.47102	0.141285	0.742718	piR-rno-18232	0.172912	0.875395	1	normal	2.69156	9939	0.975979	0.00186669	1.07933	0.00934324
22.5698	-0.840399	0.571598	-1.47026	0.141491	0.74291	piR-rno-6689	0.173134	0.875535	1	normal	2.69156	9939	0.975979	0.00186669	1.07933	0.00934324
93.7196	0.543275	0.369585	1.46996	0.141573	0.74291	piR-rno-25266	0.173223	0.875591	1	normal	2.69156	9939	0.975979	0.00186669	1.07933	0.00934324
184468	1.04248	0.709297	1.46974	0.141634	0.74291	piR-rno-62774	0.173288	0.875632	1	normal	2.69156	9939	0.975979	0.00186669	1.07933	0.00934324
37.6403	0.632609	0.430429	1.46972	0.141638	0.74291	piR-rno-39725	0.173293	0.875635	1	normal	2.69156	9939	0.975979	0.00186669	1.07933	0.00934324
98.0207	0.571074	0.388738	1.46905	0.14182	0.74291	piR-rno-6685	0.17349	0.875759	1	normal	2.69156	9939	0.975979	0.00186669	1.07933	0.00934324
33.553	0.670418	0.456364	1.46904	0.141821	0.74291	piR-rno-44867	0.173491	0.875759	1	normal	2.69156	9939	0.975979	0.00186669	1.07933	0.00934324
58.7232	0.586242	0.399068	1.46903	0.141826	0.74291	piR-rno-39037	0.173496	0.875762	1	normal	2.69156	9939	0.975979	0.00186669	1.07933	0.00934324
124.428	-0.768088	0.522971	-1.4687	0.141914	0.742993	Rattus_norvegicus_chr1.trna11538-SerGCT:(227346553-227346472)::Ser:(GCT):82:bp::Sc::85.83	0.173591	0.875822	1	normal	2.69156	9939	0.975979	0.00186669	1.07933	0.00934324
76.4128	-0.641577	0.436954	-1.46829	0.142025	0.743007	piR-rno-23627	0.17371	0.875897	1	normal	2.69156	9939	0.975979	0.00186669	1.07933	0.00934324
49.1647	0.621596	0.423384	1.46816	0.14206	0.743007	piR-rno-24683	0.173749	0.875921	1	normal	2.69156	9939	0.975979	0.00186669	1.07933	0.00934324
31.1337	0.646958	0.440755	1.46784	0.142147	0.743085	piR-rno-381	0.173843	0.87598	1	normal	2.69156	9939	0.975979	0.00186669	1.07933	0.00934324
58.5845	0.658788	0.448897	1.46757	0.142222	0.743097	piR-rno-40039	0.173923	0.87603	1	normal	2.69156	9939	0.975979	0.00186669	1.07933	0.00934324
48.1674	0.639265	0.436012	1.46616	0.142603	0.744715	piR-rno-20006	0.174335	0.876286	1	normal	2.69156	9939	0.975979	0.00186669	1.07933	0.00934324
198.751	-0.583872	0.398685	-1.4645	0.143059	0.746402	piR-rno-9138	0.174826	0.876591	1	normal	2.69156	9939	0.975979	0.00186669	1.07933	0.00934324
76.7581	0.606577	0.414202	1.46445	0.143071	0.746402	piR-rno-26059	0.17484	0.876599	1	normal	2.69156	9939	0.975979	0.00186669	1.07933	0.00934324
46.059	0.591502	0.404139	1.46361	0.143301	0.747221	piR-rno-21926	0.175087	0.876752	1	normal	2.69156	9939	0.975979	0.00186669	1.07933	0.00934324
78.1364	-0.591345	0.404116	-1.4633	0.143384	0.747278	piR-rno-36002	0.175177	0.876808	1	normal	2.69156	9939	0.975979	0.00186669	1.07933	0.00934324
31.523	0.676898	0.462709	1.4629	0.143494	0.747475	piR-rno-25902	0.175296	0.876881	1	normal	2.69156	9939	0.975979	0.00186669	1.07933	0.00934324
61.0236	0.560715	0.383384	1.46254	0.143592	0.747608	piR-rno-3285	0.175401	0.876946	1	normal	2.69156	9939	0.975979	0.00186669	1.07933	0.00934324
64.1415	0.638996	0.43701	1.4622	0.143686	0.747721	piR-rno-12124	0.175503	0.877008	1	normal	2.69156	9939	0.975979	0.00186669	1.07933	0.00934324
32.0506	-0.994502	0.68045	-1.46154	0.143868	0.74829	piR-rno-45016	0.175699	0.877129	1	normal	2.69156	9939	0.975979	0.00186669	1.07933	0.00934324
28.8424	0.794716	0.544026	1.4608	0.144069	0.748484	rno-miR-146b-3p:MIMAT0017334	0.175916	0.877262	1	normal	2.69156	9939	0.975979	0.00186669	1.07933	0.00934324
43.9843	-0.696539	0.476874	-1.46064	0.144116	0.748484	piR-rno-56936	0.175965	0.877292	1	normal	2.69156	9939	0.975979	0.00186669	1.07933	0.00934324
80.4416	-0.621758	0.425685	-1.46061	0.144123	0.748484	piR-rno-3108	0.175974	0.877297	1	normal	2.69156	9939	0.975979	0.00186669	1.07933	0.00934324
191.822	0.52963	0.362765	1.45998	0.144295	0.748974	piR-rno-35544	0.176159	0.87741	1	normal	2.69156	9939	0.975979	0.00186669	1.07933	0.00934324
35.1051	0.655925	0.449473	1.45932	0.144477	0.748974	piR-rno-38340	0.176355	0.87753	1	normal	2.69156	9939	0.975979	0.00186669	1.07933	0.00934324
110.156	-0.560223	0.383901	-1.45929	0.144485	0.748974	piR-rno-6594	0.176363	0.877535	1	normal	2.69156	9939	0.975979	0.00186669	1.07933	0.00934324
25.6869	-0.732448	0.501954	-1.45919	0.144512	0.748974	piR-rno-21423	0.176393	0.877553	1	normal	2.69156	9939	0.975979	0.00186669	1.07933	0.00934324
99.7383	0.7139	0.489327	1.45894	0.144581	0.748974	piR-rno-14718	0.176467	0.877598	1	normal	2.69156	9939	0.975979	0.00186669	1.07933	0.00934324
215.121	-0.553051	0.379277	-1.45817	0.144794	0.7497	piR-rno-27289	0.176696	0.877737	1	normal	2.69156	9939	0.975979	0.00186669	1.07933	0.00934324
23.4358	0.748424	0.513839	1.45653	0.145245	0.75166	piR-rno-36318	0.177182	0.878032	1	normal	2.69156	9939	0.975979	0.00186669	1.07933	0.00934324
24301.1	0.744911	0.511667	1.45585	0.145433	0.752256	piR-rno-62939	0.177385	0.878154	1	normal	2.69156	9939	0.975979	0.00186669	1.07933	0.00934324
28.0413	0.738402	0.507352	1.4554	0.145558	0.752472	piR-rno-20771	0.177519	0.878235	1	normal	2.69156	9939	0.975979	0.00186669	1.07933	0.00934324
144.263	-0.547156	0.376007	-1.45517	0.145621	0.752472	piR-rno-4150	0.177587	0.878276	1	normal	2.69156	9939	0.975979	0.00186669	1.07933	0.00934324
48.5211	-0.601151	0.413371	-1.45427	0.145873	0.753139	piR-rno-12568	0.177857	0.878439	1	normal	2.69156	9939	0.975979	0.00186669	1.07933	0.00934324
36.9959	-0.713667	0.490769	-1.45418	0.145896	0.753139	ENSRNOT00000079689.1	0.177883	0.878454	1	normal	2.69156	9939	0.975979	0.00186669	1.07933	0.00934324
49.9649	0.662365	0.455663	1.45363	0.146049	0.75355	piR-rno-25448	0.178047	0.878552	1	normal	2.69156	9939	0.975979	0.00186669	1.07933	0.00934324
[truncated: 8,315 more rows]

## Sheet: padj<0.05
baseMean	log2FoldChange	lfcSE	stat	pvalue	padj	id	pval	qval	lfdr	statistic	param.cutoff	param.N.cens	param.eta0	param.eta0.SE	param.sd	param.sd.SE
236.274	2.8352	0.463517	6.11672	9.55213e-10	4.92604e-06	rno-miR-293-5p:MIMAT0012847	1.45187e-08	7.30743e-05	0.000162199	normal	2.69156	9939	0.975979	0.00186669	1.07933	0.00934324
2691.78	2.58461	0.522578	4.94589	7.57983e-07	0.000558417	piR-rno-62740	4.59722e-06	0.0031925	0.00723274	normal	2.69156	9939	0.975979	0.00186669	1.07933	0.00934324
44.9518	2.56938	0.6693	3.83892	0.000123579	0.0172242	piR-rno-63097	0.00037545	0.0493416	0.0998872	normal	2.69156	9939	0.975979	0.00186669	1.07933	0.00934324
1962.37	2.42033	0.524474	4.61478	3.93511e-06	0.00156103	piR-rno-62736	1.90618e-05	0.00738002	0.0263364	normal	2.69156	9939	0.975979	0.00186669	1.07933	0.00934324
25.8802	2.41692	0.51673	4.67734	2.90617e-06	0.00130323	rno-miR-202-5p:MIMAT0012822	1.46711e-05	0.00632733	0.0140079	normal	2.69156	9939	0.975979	0.00186669	1.07933	0.00934324
114.366	2.33359	0.537893	4.33839	1.4353e-05	0.00370093	rno-miR-598-3p:MIMAT0005325	5.83144e-05	0.0145404	0.027942	normal	2.69156	9939	0.975979	0.00186669	1.07933	0.00934324
2941.58	2.30846	0.445174	5.18552	2.1541e-07	0.00024686	piR-rno-62978	1.55216e-06	0.00170418	0.00293209	normal	2.69156	9939	0.975979	0.00186669	1.07933	0.00934324
43.6886	2.29678	0.440135	5.21835	1.80528e-07	0.000240994	piR-rno-63172	1.33272e-06	0.00159425	0.00293209	normal	2.69156	9939	0.975979	0.00186669	1.07933	0.00934324
6089.99	2.29181	0.388663	5.89666	3.70942e-09	9.56473e-06	rno-miR-340-5p:MIMAT0004650	4.6745e-08	0.000117637	0.00293209	normal	2.69156	9939	0.975979	0.00186669	1.07933	0.00934324
47.9501	2.28482	0.515334	4.43366	9.26446e-06	0.00298605	piR-rno-60634	3.99442e-05	0.0119127	0.027942	normal	2.69156	9939	0.975979	0.00186669	1.07933	0.00934324
45.1114	2.27407	0.475713	4.78035	1.74993e-06	0.00101165	rno-miR-32-5p:MIMAT0000811	9.46692e-06	0.00496598	0.0108286	normal	2.69156	9939	0.975979	0.00186669	1.07933	0.00934324
2747.24	2.26414	0.380773	5.94617	2.74485e-09	9.43679e-06	rno-miR-192-5p:MIMAT0000867	3.60582e-08	0.000108779	0.000162199	normal	2.69156	9939	0.975979	0.00186669	1.07933	0.00934324
18407	2.24438	0.343574	6.53246	6.46975e-11	6.6729e-07	piR-rno-62902	1.42755e-09	1.437e-05	0.000131779	normal	2.69156	9939	0.975979	0.00186669	1.07933	0.00934324
43.6825	2.2218	0.469069	4.73662	2.17316e-06	0.00106733	rno-miR-708-3p:MIMAT0005332	1.14142e-05	0.00547132	0.0140079	normal	2.69156	9939	0.975979	0.00186669	1.07933	0.00934324
45.0555	2.19912	0.446184	4.92873	8.27651e-07	0.000569093	rno-miR-215:MIMAT0003118	4.95976e-06	0.00332841	0.0108286	normal	2.69156	9939	0.975979	0.00186669	1.07933	0.00934324
398.3	2.16871	0.525524	4.12675	3.67923e-05	0.00729761	piR-rno-62735	0.000131599	0.0254752	0.0997213	normal	2.69156	9939	0.975979	0.00186669	1.07933	0.00934324
83.4335	2.15009	0.461526	4.65864	3.18303e-06	0.00136791	piR-rno-40716	1.58707e-05	0.0066009	0.0140079	normal	2.69156	9939	0.975979	0.00186669	1.07933	0.00934324
1770.77	2.08483	0.545497	3.82188	0.000132438	0.0179732	rno-miR-1b:MIMAT0037263	0.000398641	0.0508382	0.0998872	normal	2.69156	9939	0.975979	0.00186669	1.07933	0.00934324
33.1818	2.05773	0.465285	4.4225	9.7564e-06	0.00304932	piR-rno-62959	4.17707e-05	0.0122192	0.027942	normal	2.69156	9939	0.975979	0.00186669	1.07933	0.00934324
22.894	2.04253	0.538264	3.79466	0.000147846	0.0188257	piR-rno-17941	0.000438493	0.053213	0.0998872	normal	2.69156	9939	0.975979	0.00186669	1.07933	0.00934324
26.5602	2.03433	0.542084	3.75279	0.000174877	0.0204964	piR-rno-29689	0.000507115	0.0574616	0.136044	normal	2.69156	9939	0.975979	0.00186669	1.07933	0.00934324
23.2281	2.02716	0.536169	3.78081	0.000156316	0.0191524	piR-rno-14590	0.000460163	0.0544103	0.0998872	normal	2.69156	9939	0.975979	0.00186669	1.07933	0.00934324
470.593	2.01093	0.365642	5.49971	3.8041e-08	7.84711e-05	rno-let-7a-1-3p:MIMAT0017085	3.47825e-07	0.000695578	0.00293209	normal	2.69156	9939	0.975979	0.00186669	1.07933	0.00934324
57.5371	2.00856	0.483194	4.15685	3.22672e-05	0.00679193	rno-miR-880-3p:MIMAT0005288	0.000117479	0.0235047	0.0842171	normal	2.69156	9939	0.975979	0.00186669	1.07933	0.00934324
39.0514	1.98432	0.466591	4.25281	2.11108e-05	0.00473341	rno-miR-466b-4-3p:MIMAT0037262	8.14014e-05	0.0178132	0.0842171	normal	2.69156	9939	0.975979	0.00186669	1.07933	0.00934324
62.0638	1.97991	0.490784	4.03418	5.4793e-05	0.0100917	piR-rno-14481	0.000185726	0.0325347	0.0997213	normal	2.69156	9939	0.975979	0.00186669	1.07933	0.00934324
442.121	1.954	0.371832	5.25506	1.47975e-07	0.000240994	rno-let-7c-2-3p:MIMAT0017088	1.12262e-06	0.00146882	0.00293209	normal	2.69156	9939	0.975979	0.00186669	1.07933	0.00934324
100.233	1.95226	0.39068	4.99708	5.82056e-07	0.000461794	rno-let-7f-2-3p:MIMAT0017090	3.66009e-06	0.00279303	0.00723274	normal	2.69156	9939	0.975979	0.00186669	1.07933	0.00934324
187038	1.94623	0.442856	4.39472	1.10916e-05	0.00326852	piR-rno-63173	4.66673e-05	0.0129859	0.027942	normal	2.69156	9939	0.975979	0.00186669	1.07933	0.00934324
430.883	1.9347	0.438904	4.40803	1.04318e-05	0.0031645	piR-rno-63082	4.42581e-05	0.0126183	0.027942	normal	2.69156	9939	0.975979	0.00186669	1.07933	0.00934324
983.017	1.91832	0.368066	5.21189	1.86925e-07	0.000240994	piR-rno-41402	1.37337e-06	0.00161608	0.00293209	normal	2.69156	9939	0.975979	0.00186669	1.07933	0.00934324
56.5402	1.91529	0.45825	4.17958	2.92052e-05	0.00627547	piR-rno-3768	0.000107774	0.0220718	0.0842171	normal	2.69156	9939	0.975979	0.00186669	1.07933	0.00934324
24.0166	1.91357	0.515032	3.71543	0.000202856	0.0227419	piR-rno-17332	0.000576666	0.0624855	0.186925	normal	2.69156	9939	0.975979	0.00186669	1.07933	0.00934324
47.0812	1.88042	0.420953	4.46706	7.93023e-06	0.00263846	rno-miR-335:MIMAT0000575	3.49216e-05	0.0110047	0.027942	normal	2.69156	9939	0.975979	0.00186669	1.07933	0.00934324
65.1586	1.87515	0.415919	4.50844	6.53052e-06	0.00224519	piR-rno-34398	2.9527e-05	0.00990753	0.027942	normal	2.69156	9939	0.975979	0.00186669	1.07933	0.00934324
1037.52	1.87011	0.371762	5.03038	4.89514e-07	0.000420737	piR-rno-63001	3.15199e-06	0.00254155	0.00723274	normal	2.69156	9939	0.975979	0.00186669	1.07933	0.00934324
179753	1.86671	0.430161	4.33956	1.42768e-05	0.00370093	piR-rno-62944	5.80467e-05	0.0145083	0.027942	normal	2.69156	9939	0.975979	0.00186669	1.07933	0.00934324
64.0238	1.85115	0.477999	3.87272	0.00010763	0.0156351	piR-rno-20433	0.000333121	0.0463607	0.0998872	normal	2.69156	9939	0.975979	0.00186669	1.07933	0.00934324
113.488	1.83716	0.386174	4.75733	1.96169e-06	0.00101165	rno-miR-17-2-3p:MIMAT0017295	1.04484e-05	0.00523206	0.0108286	normal	2.69156	9939	0.975979	0.00186669	1.07933	0.00934324
4630.36	1.83381	0.385411	4.75807	1.95456e-06	0.00101165	rno-miR-101b-3p:MIMAT0000615	1.04156e-05	0.00522356	0.0108286	normal	2.69156	9939	0.975979	0.00186669	1.07933	0.00934324
4615.95	1.83134	0.384167	4.76704	1.86949e-06	0.00101165	piR-rno-63078	1.00229e-05	0.00511974	0.0108286	normal	2.69156	9939	0.975979	0.00186669	1.07933	0.00934324
4663.52	1.83041	0.39052	4.68711	2.77085e-06	0.00129903	piR-rno-63040	1.40792e-05	0.00618476	0.0140079	normal	2.69156	9939	0.975979	0.00186669	1.07933	0.00934324
59.896	1.80621	0.489601	3.68915	0.000225008	0.0246887	piR-rno-37914	0.000630824	0.0662732	0.186925	normal	2.69156	9939	0.975979	0.00186669	1.07933	0.00934324
4561.92	1.80354	0.352162	5.12134	3.03366e-07	0.000284447	piR-rno-2925	2.0857e-06	0.00190865	0.00723274	normal	2.69156	9939	0.975979	0.00186669	1.07933	0.00934324
1426.4	1.78477	0.484336	3.68497	0.000228729	0.0248327	piR-rno-62934	0.000639848	0.066882	0.186925	normal	2.69156	9939	0.975979	0.00186669	1.07933	0.00934324
97.7765	1.77369	0.469424	3.77844	0.000157815	0.0191524	piR-rno-62891	0.000463981	0.0546149	0.0998872	normal	2.69156	9939	0.975979	0.00186669	1.07933	0.00934324
3010.83	1.76477	0.414514	4.25744	2.06777e-05	0.00473341	piR-rno-62993	7.99556e-05	0.0176266	0.0429636	normal	2.69156	9939	0.975979	0.00186669	1.07933	0.00934324
74.9656	1.74985	0.449197	3.89551	9.79932e-05	0.0150064	rno-miR-30d-3p:MIMAT0004722	0.000307145	0.0443507	0.0998872	normal	2.69156	9939	0.975979	0.00186669	1.07933	0.00934324
48.6644	1.7476	0.47354	3.69051	0.000223809	0.0246887	piR-rno-2550	0.00062791	0.0660753	0.186925	normal	2.69156	9939	0.975979	0.00186669	1.07933	0.00934324
68.0254	1.74731	0.434611	4.02041	5.80979e-05	0.0105127	rno-miR-301a-5p:MIMAT0017026	0.00019538	0.033655	0.0997213	normal	2.69156	9939	0.975979	0.00186669	1.07933	0.00934324
543.858	1.74656	0.387067	4.51229	6.41325e-06	0.00224519	piR-rno-30243	2.90683e-05	0.00981096	0.0263364	normal	2.69156	9939	0.975979	0.00186669	1.07933	0.00934324
40275.3	1.74307	0.440362	3.95826	7.54985e-05	0.0123602	rno-miR-148a-3p:MIMAT0035725	0.000245091	0.0388794	0.0997213	normal	2.69156	9939	0.975979	0.00186669	1.07933	0.00934324
96.5761	1.73746	0.456366	3.80716	0.00014057	0.018123	rno-miR-3559-5p:MIMAT0017827	0.000419747	0.0521253	0.0998872	normal	2.69156	9939	0.975979	0.00186669	1.07933	0.00934324
1455.49	1.7171	0.369866	4.6425	3.44211e-06	0.00142008	rno-miR-19a-3p:MIMAT0000789	1.69805e-05	0.00683718	0.0209512	normal	2.69156	9939	0.975979	0.00186669	1.07933	0.00934324
6578.59	1.70692	0.4709	3.62481	0.00028917	0.0286779	piR-rno-48177	0.000783953	0.0758794	0.217841	normal	2.69156	9939	0.975979	0.00186669	1.07933	0.00934324
82.0174	1.70507	0.476436	3.57881	0.00034516	0.0326604	piR-rno-19251	0.000913883	0.0836276	0.217841	normal	2.69156	9939	0.975979	0.00186669	1.07933	0.00934324
5499.42	1.69033	0.347797	4.8601	1.17325e-06	0.000756309	piR-rno-4602	6.70334e-06	0.00405981	0.0108286	normal	2.69156	9939	0.975979	0.00186669	1.07933	0.00934324
5183.28	1.68829	0.329061	5.13064	2.88766e-07	0.000284447	rno-miR-743b-3p:MIMAT0005280	1.99878e-06	0.00188011	0.00293209	normal	2.69156	9939	0.975979	0.00186669	1.07933	0.00934324
366.677	1.6831	0.424831	3.96182	7.43802e-05	0.0123602	piR-rno-63008	0.000241946	0.0385735	0.0997213	normal	2.69156	9939	0.975979	0.00186669	1.07933	0.00934324
344.192	1.68107	0.369713	4.54697	5.44244e-06	0.00200476	rno-miR-499-5p:MIMAT0003381	2.5225e-05	0.00895485	0.0263364	normal	2.69156	9939	0.975979	0.00186669	1.07933	0.00934324
27.3723	1.67873	0.481405	3.48716	0.000488187	0.0412719	piR-rno-14991	0.00123419	0.100186	0.232344	normal	2.69156	9939	0.975979	0.00186669	1.07933	0.00934324
385.762	1.67744	0.486396	3.44871	0.000563279	0.0446897	rno-miR-148a-5p:MIMAT0035724	0.00139717	0.107306	0.232344	normal	2.69156	9939	0.975979	0.00186669	1.07933	0.00934324
54.046	1.663	0.440473	3.77549	0.000159696	0.0191524	piR-rno-20200	0.000468766	0.0548688	0.136044	normal	2.69156	9939	0.975979	0.00186669	1.07933	0.00934324
63.0607	1.66185	0.413783	4.01623	5.91373e-05	0.0105162	piR-rno-37213	0.0001984	0.0339979	0.0997213	normal	2.69156	9939	0.975979	0.00186669	1.07933	0.00934324
91.4218	1.66184	0.486539	3.41563	0.000636337	0.0477418	rno-miR-217-5p:MIMAT0000887	0.001553	0.113431	0.232344	normal	2.69156	9939	0.975979	0.00186669	1.07933	0.00934324
242.901	1.66089	0.421318	3.94213	8.07625e-05	0.0128478	piR-rno-14368	0.000259811	0.0402715	0.0997213	normal	2.69156	9939	0.975979	0.00186669	1.07933	0.00934324
127.251	1.65442	0.476727	3.47036	0.000519756	0.0425457	rno-miR-374-5p:MIMAT0003208	0.00130308	0.103292	0.232344	normal	2.69156	9939	0.975979	0.00186669	1.07933	0.00934324
2002.84	1.65303	0.453069	3.64852	0.000263758	0.027204	piR-rno-39160	0.000723907	0.0722714	0.186925	normal	2.69156	9939	0.975979	0.00186669	1.07933	0.00934324
3059.57	1.64955	0.413402	3.99019	6.60208e-05	0.0115413	piR-rno-63160	0.000218231	0.0361638	0.0997213	normal	2.69156	9939	0.975979	0.00186669	1.07933	0.00934324
1077.23	1.64934	0.38659	4.26638	1.98667e-05	0.00465693	rno-miR-532-5p:MIMAT0005322	7.72369e-05	0.0172681	0.0429636	normal	2.69156	9939	0.975979	0.00186669	1.07933	0.00934324
2040.69	1.64798	0.464154	3.55051	0.000384486	0.0347859	rno-miR-743b-5p:MIMAT0017288	0.00100345	0.0885983	0.232344	normal	2.69156	9939	0.975979	0.00186669	1.07933	0.00934324
197.827	1.64618	0.377344	4.36255	1.28556e-05	0.00368313	piR-rno-12526	5.3017e-05	0.0138754	0.027942	normal	2.69156	9939	0.975979	0.00186669	1.07933	0.00934324
42.8342	1.64521	0.481817	3.41459	0.000638779	0.0477418	piR-rno-63112	0.00155816	0.113624	0.232344	normal	2.69156	9939	0.975979	0.00186669	1.07933	0.00934324
41.822	1.63668	0.479112	3.41608	0.000635304	0.0477418	piR-rno-44981	0.00155081	0.113349	0.232344	normal	2.69156	9939	0.975979	0.00186669	1.07933	0.00934324
66.0305	1.62185	0.472919	3.42944	0.000604826	0.0470577	rno-miR-22-5p:MIMAT0003152	0.00148609	0.110876	0.232344	normal	2.69156	9939	0.975979	0.00186669	1.07933	0.00934324
94.3172	1.61725	0.450455	3.59025	0.000330363	0.0318445	piR-rno-60907	0.000879837	0.0816803	0.217841	normal	2.69156	9939	0.975979	0.00186669	1.07933	0.00934324
174.724	1.61619	0.354066	4.56467	5.00285e-06	0.00191109	piR-rno-32396	2.34548e-05	0.00852996	0.0263364	normal	2.69156	9939	0.975979	0.00186669	1.07933	0.00934324
905.981	1.61473	0.375696	4.29797	1.72368e-05	0.00423287	piR-rno-36566	6.83143e-05	0.016017	0.0429636	normal	2.69156	9939	0.975979	0.00186669	1.07933	0.00934324
2842.69	1.61362	0.398512	4.0491	5.14153e-05	0.00964177	rno-miR-148b-3p:MIMAT0000579	0.000175779	0.0313398	0.0997213	normal	2.69156	9939	0.975979	0.00186669	1.07933	0.00934324
1150.66	1.61307	0.415385	3.88331	0.000103045	0.015322	piR-rno-62905	0.000320804	0.0454261	0.0998872	normal	2.69156	9939	0.975979	0.00186669	1.07933	0.00934324
869.479	1.61104	0.405991	3.96816	7.24302e-05	0.0122466	piR-rno-63098	0.000236447	0.0380312	0.0997213	normal	2.69156	9939	0.975979	0.00186669	1.07933	0.00934324
47.0486	1.60899	0.425922	3.77765	0.000158313	0.0191524	piR-rno-23276	0.000465249	0.0546825	0.0998872	normal	2.69156	9939	0.975979	0.00186669	1.07933	0.00934324
1742.69	1.60172	0.440954	3.63241	0.000280789	0.028117	rno-miR-101a-3p:MIMAT0000823	0.000764229	0.0746886	0.198541	normal	2.69156	9939	0.975979	0.00186669	1.07933	0.00934324
266.63	1.60172	0.386456	4.14463	3.40363e-05	0.007021	rno-miR-471-5p:MIMAT0005318	0.000123029	0.0242947	0.0842171	normal	2.69156	9939	0.975979	0.00186669	1.07933	0.00934324
746.417	1.59961	0.387441	4.12867	3.64874e-05	0.00729761	piR-rno-10559	0.000130655	0.0253475	0.0842171	normal	2.69156	9939	0.975979	0.00186669	1.07933	0.00934324
42.0819	1.59609	0.450913	3.53968	0.000400606	0.0359292	piR-rno-4816	0.00103981	0.0905573	0.232344	normal	2.69156	9939	0.975979	0.00186669	1.07933	0.00934324
1762.94	1.5888	0.443454	3.58279	0.000339938	0.0324641	piR-rno-63007	0.00090189	0.0829481	0.217841	normal	2.69156	9939	0.975979	0.00186669	1.07933	0.00934324
194.607	1.5846	0.433023	3.65938	0.000252823	0.0263396	rno-miR-1843a-5p:MIMAT0024847	0.000697836	0.0706524	0.186925	normal	2.69156	9939	0.975979	0.00186669	1.07933	0.00934324
445.847	1.58236	0.363992	4.34722	1.37872e-05	0.00370093	piR-rno-41749	5.63218e-05	0.0142978	0.027942	normal	2.69156	9939	0.975979	0.00186669	1.07933	0.00934324
72.8617	1.57259	0.441137	3.56486	0.000364055	0.0335256	piR-rno-36832	0.000957079	0.0860196	0.232344	normal	2.69156	9939	0.975979	0.00186669	1.07933	0.00934324
1746.93	1.57224	0.442383	3.55403	0.000379383	0.0346279	piR-rno-63141	0.000991901	0.0879644	0.232344	normal	2.69156	9939	0.975979	0.00186669	1.07933	0.00934324
898.718	1.5467	0.36051	4.29031	1.78424e-05	0.00427969	rno-miR-881-3p:MIMAT0005289	7.03842e-05	0.016318	0.0429636	normal	2.69156	9939	0.975979	0.00186669	1.07933	0.00934324
873.05	1.54464	0.393974	3.92066	8.8308e-05	0.0138001	piR-rno-63099	0.00028069	0.0421424	0.0998872	normal	2.69156	9939	0.975979	0.00186669	1.07933	0.00934324
156.765	1.53528	0.389515	3.94152	8.09683e-05	0.0128478	rno-miR-883-3p:MIMAT0005290	0.000260384	0.0403244	0.0998872	normal	2.69156	9939	0.975979	0.00186669	1.07933	0.00934324
112.162	1.5304	0.428191	3.57411	0.000351427	0.0329511	piR-rno-54023	0.000928243	0.0844324	0.217841	normal	2.69156	9939	0.975979	0.00186669	1.07933	0.00934324
375.271	1.52636	0.407687	3.74395	0.000181149	0.0207596	rno-miR-363-3p:MIMAT0003210	0.000522826	0.0584766	0.186925	normal	2.69156	9939	0.975979	0.00186669	1.07933	0.00934324
294.263	1.52036	0.437104	3.47827	0.000504668	0.0416411	piR-rno-63061	0.00127023	0.101829	0.232344	normal	2.69156	9939	0.975979	0.00186669	1.07933	0.00934324
306.239	1.51645	0.381576	3.97419	7.06198e-05	0.0121396	piR-rno-3465	0.000231325	0.0375173	0.0997213	normal	2.69156	9939	0.975979	0.00186669	1.07933	0.00934324
39894.4	1.51603	0.429374	3.53079	0.00041432	0.0368388	piR-rno-62936	0.00107059	0.0921746	0.232344	normal	2.69156	9939	0.975979	0.00186669	1.07933	0.00934324
15337.5	1.51098	0.442112	3.41765	0.000631646	0.0477418	piR-rno-63174	0.00154306	0.113059	0.232344	normal	2.69156	9939	0.975979	0.00186669	1.07933	0.00934324
271.705	1.51023	0.405693	3.7226	0.00019718	0.0223485	piR-rno-63170	0.000562664	0.0614672	0.186925	normal	2.69156	9939	0.975979	0.00186669	1.07933	0.00934324
39382.3	1.51015	0.433951	3.48001	0.000501393	0.0416411	rno-miR-34b-5p:MIMAT0000813	0.00126308	0.101507	0.232344	normal	2.69156	9939	0.975979	0.00186669	1.07933	0.00934324
159.914	1.50357	0.417716	3.59951	0.00031882	0.0313172	piR-rno-2041	0.000853137	0.0801132	0.217841	normal	2.69156	9939	0.975979	0.00186669	1.07933	0.00934324
3774.54	1.49981	0.439201	3.41486	0.000638142	0.0477418	piR-rno-63156	0.00155681	0.113574	0.232344	normal	2.69156	9939	0.975979	0.00186669	1.07933	0.00934324
80620.1	1.49745	0.345761	4.33088	1.48515e-05	0.00373606	rno-miR-7a-5p:MIMAT0000606	6.0061e-05	0.0147461	0.0429636	normal	2.69156	9939	0.975979	0.00186669	1.07933	0.00934324
54.8747	1.4921	0.406036	3.67479	0.000238048	0.0253116	piR-rno-34049	0.000662368	0.068375	0.186925	normal	2.69156	9939	0.975979	0.00186669	1.07933	0.00934324
1036.46	1.49081	0.397987	3.74586	0.000179776	0.0207596	piR-rno-62999	0.000519394	0.0582571	0.136044	normal	2.69156	9939	0.975979	0.00186669	1.07933	0.00934324
1891.37	1.48202	0.361944	4.0946	4.2289e-05	0.00822961	rno-miR-26b-5p:MIMAT0000797	0.000148442	0.0278259	0.0997213	normal	2.69156	9939	0.975979	0.00186669	1.07933	0.00934324
1043.59	1.45126	0.376086	3.85885	0.000113922	0.0163193	piR-rno-3823	0.000349914	0.0475844	0.0998872	normal	2.69156	9939	0.975979	0.00186669	1.07933	0.00934324
211.335	1.44284	0.417131	3.45897	0.000542243	0.0440369	piR-rno-63132	0.00135182	0.105403	0.232344	normal	2.69156	9939	0.975979	0.00186669	1.07933	0.00934324
1099.2	1.41378	0.396478	3.56586	0.000362671	0.0335256	rno-miR-146b-5p:MIMAT0005595	0.000953925	0.0858478	0.217841	normal	2.69156	9939	0.975979	0.00186669	1.07933	0.00934324
2581.57	1.41126	0.362494	3.89318	9.89368e-05	0.0150064	piR-rno-7894	0.000309703	0.0445553	0.0998872	normal	2.69156	9939	0.975979	0.00186669	1.07933	0.00934324
1508.28	1.40567	0.369092	3.80845	0.000139841	0.018123	piR-rno-63118	0.000417863	0.0520131	0.0998872	normal	2.69156	9939	0.975979	0.00186669	1.07933	0.00934324
111.564	1.40021	0.405181	3.45577	0.000548713	0.0442143	rno-miR-212-5p:MIMAT0017158	0.00136579	0.105995	0.232344	normal	2.69156	9939	0.975979	0.00186669	1.07933	0.00934324
85.4861	1.39879	0.385042	3.63281	0.000280347	0.028117	piR-rno-42062	0.000763187	0.0746274	0.186925	normal	2.69156	9939	0.975979	0.00186669	1.07933	0.00934324
301.26	1.3952	0.399	3.49673	0.000470998	0.0408225	piR-rno-32890	0.00119643	0.0984194	0.232344	normal	2.69156	9939	0.975979	0.00186669	1.07933	0.00934324
105.405	1.36001	0.378093	3.59702	0.000321881	0.0313196	piR-rno-40408	0.000860228	0.0805329	0.217841	normal	2.69156	9939	0.975979	0.00186669	1.07933	0.00934324
74.706	1.35731	0.395885	3.42855	0.000606813	0.0470577	piR-rno-62839	0.00149032	0.111041	0.232344	normal	2.69156	9939	0.975979	0.00186669	1.07933	0.00934324
1783.44	1.35656	0.356041	3.81013	0.000138896	0.018123	rno-miR-7b:MIMAT0000780	0.000415416	0.0518667	0.0998872	normal	2.69156	9939	0.975979	0.00186669	1.07933	0.00934324
261.7	1.34263	0.369119	3.6374	0.000275406	0.028117	rno-miR-191a-3p:MIMAT0017146	0.00075152	0.0739378	0.186925	normal	2.69156	9939	0.975979	0.00186669	1.07933	0.00934324
1030.92	1.34254	0.390083	3.44167	0.000578131	0.0455179	ENSRNOT00000054564.1	0.00142905	0.10861	0.232344	normal	2.69156	9939	0.975979	0.00186669	1.07933	0.00934324
2766.81	1.31208	0.376796	3.48221	0.000497299	0.0416411	rno-miR-872-5p:MIMAT0005282	0.00125413	0.101101	0.232344	normal	2.69156	9939	0.975979	0.00186669	1.07933	0.00934324
38633.9	1.29008	0.352084	3.66412	0.000248188	0.0261205	piR-rno-41258	0.000686739	0.0699493	0.186925	normal	2.69156	9939	0.975979	0.00186669	1.07933	0.00934324
8686.17	1.27948	0.370994	3.44879	0.000563112	0.0446897	piR-rno-62941	0.00139681	0.107291	0.232344	normal	2.69156	9939	0.975979	0.00186669	1.07933	0.00934324
57402.6	1.24358	0.364669	3.41016	0.000649247	0.048175	rno-let-7g-5p:MIMAT0035719	0.00158028	0.114442	0.277868	normal	2.69156	9939	0.975979	0.00186669	1.07933	0.00934324
409.895	1.23812	0.328997	3.76331	0.000167679	0.0198786	piR-rno-21165	0.000488989	0.056257	0.136044	normal	2.69156	9939	0.975979	0.00186669	1.07933	0.00934324
309.894	1.21398	0.346313	3.50544	0.000455854	0.0401853	rno-miR-9a-3p:MIMAT0004708	0.00116301	0.0968159	0.232344	normal	2.69156	9939	0.975979	0.00186669	1.07933	0.00934324
157.382	-1.40772	0.403062	-3.49255	0.000478429	0.0409076	Rattus_norvegicus_chr10.trna11601-TrpCCA:(47463655-47463584)::Trp:(CCA):72:bp::Sc::74.80	0.00121278	0.0991899	0.232344	normal	2.69156	9939	0.975979	0.00186669	1.07933	0.00934324
95.3197	-1.77719	0.483148	-3.67834	0.000234753	0.0252213	ENSRNOT00000052720.3	0.000654421	0.0678524	0.186925	normal	2.69156	9939	0.975979	0.00186669	1.07933	0.00934324
380.407	-1.78848	0.460819	-3.88109	0.000103989	0.015322	ENSRNOT00000052103.3	0.000323346	0.0456216	0.0998872	normal	2.69156	9939	0.975979	0.00186669	1.07933	0.00934324
33.9822	-2.06319	0.537907	-3.83558	0.000125267	0.0172268	piR-rno-51093	0.000379886	0.049635	0.0998872	normal	2.69156	9939	0.975979	0.00186669	1.07933	0.00934324
23.531	-2.07002	0.543523	-3.80853	0.000139797	0.018123	piR-rno-13353	0.000417747	0.0520062	0.0998872	normal	2.69156	9939	0.975979	0.00186669	1.07933	0.00934324
22.4169	-2.09042	0.596914	-3.50204	0.000461706	0.0403562	piR-rno-39060	0.00117594	0.0974409	0.232344	normal	2.69156	9939	0.975979	0.00186669	1.07933	0.00934324
59.2503	-2.16166	0.619081	-3.49172	0.000479912	0.0409076	ENSRNOT00000084150.1	0.00121603	0.0993425	0.232344	normal	2.69156	9939	0.975979	0.00186669	1.07933	0.00934324
59.5104	-2.19445	0.579766	-3.78507	0.000153668	0.0191524	piR-rno-40536	0.000453405	0.0540436	0.0998872	normal	2.69156	9939	0.975979	0.00186669	1.07933	0.00934324
130.822	-2.28091	0.54124	-4.21422	2.5064e-05	0.00550022	ENSRNOT00000087484.1	9.44251e-05	0.0199868	0.0842171	normal	2.69156	9939	0.975979	0.00186669	1.07933	0.00934324
79.2751	-2.29409	0.526979	-4.35329	1.34108e-05	0.00370093	ENSRNOT00000079136.1	5.49904e-05	0.0141307	0.027942	normal	2.69156	9939	0.975979	0.00186669	1.07933	0.00934324
27.7244	-2.80019	0.726779	-3.85288	0.000116738	0.0164936	ENSRNOT00000091251.1	0.000357389	0.0481113	0.0998872	normal	2.69156	9939	0.975979	0.00186669	1.07933	0.00934324
28.8414	-2.848	0.700539	-4.06545	4.79408e-05	0.00915669	ENSRNOT00000081419.1	0.000165455	0.0300539	0.0997213	normal	2.69156	9939	0.975979	0.00186669	1.07933	0.00934324
