# Supplementary material for: Perinatal Exposure to Nicotine Alters Sperm RNA Profiles in Rats
Source: Front Endocrinol (Lausanne). 2022 May 4;13:893863. doi: 10.3389/fendo.2022.893863 (PMC9114732; doi:10.3389/fendo.2022.893863)
Supplement: Supplementary file 9 [file DataSheet_9.xlsx]

## Sheet: NR_Control_fdrtools
baseMean	log2FoldChange	lfcSE	stat	pvalue	padj	id	pval	qval	lfdr	statistic	param.cutoff	param.N.cens	param.eta0	param.eta0.SE	param.sd	param.sd.SE
96.2899	-2.32205	0.521237	-4.45488	8.39388e-06	0.326379	piR-rno-35234	2.39114e-09	9.23658e-05	0.00293314	normal	1.83521	38090	0.993453	0.00072694	0.746371	0.00334321
12.7972	-3.99194	1.0049	-3.97249	7.11248e-05	0.99993	piR-rno-5	1.02402e-07	0.00170714	0.00293314	normal	1.83521	38090	0.993453	0.00072694	0.746371	0.00334321
125.364	-2.04478	0.522091	-3.91651	8.98396e-05	0.99993	piR-rno-9588	1.54255e-07	0.00198622	0.0086134	normal	1.83521	38090	0.993453	0.00072694	0.746371	0.00334321
1585.54	-2.05649	0.549101	-3.7452	0.000180252	0.99993	piR-rno-11438	5.22457e-07	0.00433896	0.0086134	normal	1.83521	38090	0.993453	0.00072694	0.746371	0.00334321
32.8732	-1.84127	0.497314	-3.70244	0.000213536	0.99993	piR-rno-43889	7.02796e-07	0.00497211	0.0086134	normal	1.83521	38090	0.993453	0.00072694	0.746371	0.00334321
80.7224	-1.5525	0.421939	-3.67945	0.000233739	0.99993	piR-rno-12029	8.23198e-07	0.00529981	0.0340193	normal	1.83521	38090	0.993453	0.00072694	0.746371	0.00334321
157.096	1.72182	0.490865	3.50773	0.000451955	0.99993	rno-miR-293-5p:MIMAT0012847	2.60533e-06	0.012543	0.0340193	normal	1.83521	38090	0.993453	0.00072694	0.746371	0.00334321
6.38689	5.01103	1.45766	3.43772	0.00058663	0.99993	rno-miR-144-3p:MIMAT0000850	4.10654e-06	0.0163061	0.0340193	normal	1.83521	38090	0.993453	0.00072694	0.746371	0.00334321
3.504	5.19813	1.51472	3.43173	0.000599739	0.99993	piR-rno-28140	4.26788e-06	0.0166335	0.0340193	normal	1.83521	38090	0.993453	0.00072694	0.746371	0.00334321
29.9843	2.78719	0.812851	3.42891	0.000606004	0.99993	piR-rno-62964	4.34592e-06	0.0167876	0.0621793	normal	1.83521	38090	0.993453	0.00072694	0.746371	0.00334321
7.94581	2.96712	0.887082	3.34481	0.000823395	0.99993	piR-rno-10890	7.41449e-06	0.0240553	0.0621793	normal	1.83521	38090	0.993453	0.00072694	0.746371	0.00334321
13.1133	3.23595	0.981591	3.29663	0.000978517	0.99993	ENSRNOT00000088756.1	1.00135e-05	0.0286079	0.0621793	normal	1.83521	38090	0.993453	0.00072694	0.746371	0.00334321
1207.87	1.72247	0.525714	3.27645	0.00105121	0.99993	piR-rno-63001	1.13434e-05	0.0305412	0.0621793	normal	1.83521	38090	0.993453	0.00072694	0.746371	0.00334321
4.84285	4.72381	1.44226	3.27527	0.00105561	0.99993	piR-rno-19291	1.1426e-05	0.0306539	0.0621793	normal	1.83521	38090	0.993453	0.00072694	0.746371	0.00334321
512.243	-1.41335	0.43366	-3.25913	0.00111755	0.99993	ENSRNOT00000052103.3	1.26176e-05	0.0321955	0.0621793	normal	1.83521	38090	0.993453	0.00072694	0.746371	0.00334321
43.4262	1.85689	0.572744	3.24208	0.00118659	0.99993	piR-rno-63172	1.4004e-05	0.0338095	0.0977529	normal	1.83521	38090	0.993453	0.00072694	0.746371	0.00334321
56.4716	1.78144	0.554311	3.21379	0.00130997	0.99993	rno-miR-335:MIMAT0000575	1.66321e-05	0.037707	0.0977529	normal	1.83521	38090	0.993453	0.00072694	0.746371	0.00334321
284.628	1.98362	0.622127	3.18844	0.00143041	0.99993	piR-rno-62797	1.9379e-05	0.0413033	0.0977529	normal	1.83521	38090	0.993453	0.00072694	0.746371	0.00334321
20.4904	2.61138	0.837289	3.11885	0.00181558	0.99993	piR-rno-63052	2.93196e-05	0.0513586	0.0977529	normal	1.83521	38090	0.993453	0.00072694	0.746371	0.00334321
13.2465	-2.0549	0.66055	-3.11089	0.00186526	0.99993	ENSRNOT00000084988.1	3.07261e-05	0.0524992	0.0977529	normal	1.83521	38090	0.993453	0.00072694	0.746371	0.00334321
2723.32	2.00303	0.645601	3.10258	0.00191841	0.99993	rno-miR-101a-3p:MIMAT0000823	3.22612e-05	0.0536817	0.0977529	normal	1.83521	38090	0.993453	0.00072694	0.746371	0.00334321
2750.48	1.98793	0.645529	3.07954	0.00207323	0.99993	piR-rno-63007	3.69105e-05	0.0569138	0.0977529	normal	1.83521	38090	0.993453	0.00072694	0.746371	0.00334321
521.239	-1.32451	0.433342	-3.05651	0.0022393	0.99993	ENSRNOT00000083992.1	4.21874e-05	0.0600519	0.0977529	normal	1.83521	38090	0.993453	0.00072694	0.746371	0.00334321
44.6525	1.83717	0.603238	3.04551	0.00232287	0.99993	rno-miR-32-5p:MIMAT0000811	4.49537e-05	0.0615118	0.0977529	normal	1.83521	38090	0.993453	0.00072694	0.746371	0.00334321
211.734	1.64708	0.541035	3.04432	0.00233208	0.99993	piR-rno-62842	4.52632e-05	0.0616681	0.0977529	normal	1.83521	38090	0.993453	0.00072694	0.746371	0.00334321
2095.07	-1.5378	0.50557	-3.04171	0.00235241	0.99993	Rattus_norvegicus_chr13.trna2376-GlyGCC:(95723974-95724044)::Gly:(GCC):71:bp::Sc::79.48	4.59494e-05	0.0620099	0.0977529	normal	1.83521	38090	0.993453	0.00072694	0.746371	0.00334321
2709.98	1.96189	0.646428	3.03497	0.00240557	0.99993	piR-rno-63141	4.7764e-05	0.0628835	0.0977529	normal	1.83521	38090	0.993453	0.00072694	0.746371	0.00334321
339.353	1.61954	0.534306	3.03111	0.00243655	0.99993	rno-miR-471-5p:MIMAT0005318	4.88349e-05	0.0633792	0.0977529	normal	1.83521	38090	0.993453	0.00072694	0.746371	0.00334321
80.6189	-1.61835	0.535377	-3.02283	0.00250423	0.99993	ENSRNOT00000078194.1	5.12094e-05	0.0644298	0.0977529	normal	1.83521	38090	0.993453	0.00072694	0.746371	0.00334321
370.175	1.37271	0.454467	3.02049	0.0025237	0.99993	rno-miR-499-5p:MIMAT0003381	5.19013e-05	0.0647239	0.0977529	normal	1.83521	38090	0.993453	0.00072694	0.746371	0.00334321
4950.99	1.48846	0.492823	3.02028	0.00252543	0.99993	rno-miR-340-5p:MIMAT0004650	5.19629e-05	0.0647498	0.233741	normal	1.83521	38090	0.993453	0.00072694	0.746371	0.00334321
8.90257	-2.26165	0.75744	-2.98591	0.00282732	0.99993	piR-rno-38815	6.31884e-05	0.0742918	0.233741	normal	1.83521	38090	0.993453	0.00072694	0.746371	0.00334321
1092.89	1.68079	0.565343	2.97305	0.00294859	0.99993	piR-rno-41402	6.7954e-05	0.0780245	0.233741	normal	1.83521	38090	0.993453	0.00072694	0.746371	0.00334321
4967.3	1.53043	0.523902	2.92122	0.0034866	0.99993	rno-miR-101b-3p:MIMAT0000615	9.08162e-05	0.0937466	0.233741	normal	1.83521	38090	0.993453	0.00072694	0.746371	0.00334321
24.8816	-1.70677	0.584601	-2.91954	0.0035055	0.99993	piR-rno-41173	9.16695e-05	0.0942721	0.233741	normal	1.83521	38090	0.993453	0.00072694	0.746371	0.00334321
39.2101	2.07147	0.71632	2.89182	0.00383019	0.99993	piR-rno-24441	0.000106841	0.102999	0.233741	normal	1.83521	38090	0.993453	0.00072694	0.746371	0.00334321
290.907	-1.663	0.576418	-2.88507	0.00391328	0.99993	piR-rno-54490	0.000110879	0.105141	0.233741	normal	1.83521	38090	0.993453	0.00072694	0.746371	0.00334321
34.8915	1.7881	0.620075	2.88368	0.00393054	0.99993	piR-rno-63151	0.000111725	0.105581	0.233741	normal	1.83521	38090	0.993453	0.00072694	0.746371	0.00334321
4870.72	1.49562	0.519323	2.87995	0.00397742	0.99993	piR-rno-63078	0.000114038	0.106768	0.233741	normal	1.83521	38090	0.993453	0.00072694	0.746371	0.00334321
2450.2	1.55339	0.540235	2.8754	0.00403513	0.99993	piR-rno-62978	0.000116913	0.108214	0.233741	normal	1.83521	38090	0.993453	0.00072694	0.746371	0.00334321
8.83574	2.29075	0.796764	2.87507	0.0040394	0.99993	piR-rno-46138	0.000117126	0.10832	0.233741	normal	1.83521	38090	0.993453	0.00072694	0.746371	0.00334321
4936.36	1.5009	0.522433	2.8729	0.00406722	0.99993	piR-rno-63040	0.000118524	0.109009	0.255364	normal	1.83521	38090	0.993453	0.00072694	0.746371	0.00334321
360.333	1.6079	0.562905	2.85642	0.00428443	0.99993	piR-rno-63170	0.000129671	0.114658	0.255364	normal	1.83521	38090	0.993453	0.00072694	0.746371	0.00334321
8.82384	2.98093	1.04573	2.85056	0.00436419	0.99993	ENSRNOT00000079078.1	0.000133869	0.116674	0.255364	normal	1.83521	38090	0.993453	0.00072694	0.746371	0.00334321
49.4278	1.20831	0.42479	2.84449	0.00444832	0.99993	piR-rno-11573	0.000138356	0.118766	0.263603	normal	1.83521	38090	0.993453	0.00072694	0.746371	0.00334321
37.0711	1.49282	0.527167	2.83177	0.00462911	0.99993	rno-miR-708-3p:MIMAT0005332	0.000148208	0.123269	0.263603	normal	1.83521	38090	0.993453	0.00072694	0.746371	0.00334321
23.1586	1.78761	0.633284	2.82276	0.00476127	0.99993	piR-rno-62878	0.000155588	0.126462	0.263603	normal	1.83521	38090	0.993453	0.00072694	0.746371	0.00334321
2478.88	1.64489	0.588352	2.79576	0.00517773	0.99993	piR-rno-63140	0.000179813	0.135994	0.263603	normal	1.83521	38090	0.993453	0.00072694	0.746371	0.00334321
2.06764	4.42112	1.58811	2.78389	0.00537111	0.99993	piR-rno-11084	0.000191554	0.140152	0.263603	normal	1.83521	38090	0.993453	0.00072694	0.746371	0.00334321
50.5901	1.51289	0.543914	2.78149	0.00541106	0.99993	piR-rno-63112	0.000194018	0.140991	0.263603	normal	1.83521	38090	0.993453	0.00072694	0.746371	0.00334321
375.752	-1.496	0.538169	-2.7798	0.00543929	0.99993	piR-rno-62913	0.000195767	0.141579	0.263603	normal	1.83521	38090	0.993453	0.00072694	0.746371	0.00334321
1374.79	1.81122	0.653463	2.77172	0.00557607	0.99993	piR-rno-63004	0.000204333	0.144381	0.263603	normal	1.83521	38090	0.993453	0.00072694	0.746371	0.00334321
72.2471	1.43647	0.520121	2.76181	0.00574826	0.99993	piR-rno-40716	0.000215333	0.147796	0.263603	normal	1.83521	38090	0.993453	0.00072694	0.746371	0.00334321
419.021	1.41534	0.512807	2.75999	0.00578025	0.99993	rno-let-7c-2-3p:MIMAT0017088	0.000217404	0.148417	0.263603	normal	1.83521	38090	0.993453	0.00072694	0.746371	0.00334321
22.3137	1.48109	0.538212	2.75187	0.00592554	0.99993	piR-rno-5560	0.000226908	0.151184	0.263603	normal	1.83521	38090	0.993453	0.00072694	0.746371	0.00334321
92.641	-1.71995	0.625135	-2.75133	0.00593543	0.99993	ENSRNOT00000054268.1	0.000227562	0.151369	0.263603	normal	1.83521	38090	0.993453	0.00072694	0.746371	0.00334321
438.064	1.53325	0.557889	2.74831	0.00599027	0.99993	piR-rno-63082	0.000231197	0.15239	0.263603	normal	1.83521	38090	0.993453	0.00072694	0.746371	0.00334321
8.73513	-2.32308	0.850564	-2.73122	0.00630999	0.99993	piR-rno-23560	0.000252869	0.158107	0.263603	normal	1.83521	38090	0.993453	0.00072694	0.746371	0.00334321
1702.37	1.68371	0.616557	2.73083	0.00631751	0.99993	piR-rno-62934	0.000253388	0.158236	0.263603	normal	1.83521	38090	0.993453	0.00072694	0.746371	0.00334321
200.638	1.56028	0.571729	2.72905	0.00635164	0.99993	rno-miR-883-3p:MIMAT0005290	0.000255751	0.158823	0.263603	normal	1.83521	38090	0.993453	0.00072694	0.746371	0.00334321
8.41362	5.47195	2.0078	2.72535	0.00642334	0.99993	piR-rno-63054	0.000260745	0.160041	0.263603	normal	1.83521	38090	0.993453	0.00072694	0.746371	0.00334321
92.7798	1.40638	0.516142	2.7248	0.00643414	0.99993	piR-rno-21669	0.000261501	0.160223	0.263603	normal	1.83521	38090	0.993453	0.00072694	0.746371	0.00334321
2638.11	1.33819	0.491832	2.72083	0.00651186	0.99993	piR-rno-30402	0.000266966	0.16152	0.263603	normal	1.83521	38090	0.993453	0.00072694	0.746371	0.00334321
118.643	-1.23871	0.455397	-2.72008	0.00652669	0.99993	piR-rno-5567	0.000268014	0.161765	0.303688	normal	1.83521	38090	0.993453	0.00072694	0.746371	0.00334321
5.24681	2.89924	1.06921	2.71157	0.00669656	0.99993	piR-rno-49801	0.00028014	0.165105	0.303688	normal	1.83521	38090	0.993453	0.00072694	0.746371	0.00334321
425.595	1.3848	0.51232	2.703	0.00687158	0.99993	rno-let-7a-1-3p:MIMAT0017085	0.000292866	0.168445	0.303688	normal	1.83521	38090	0.993453	0.00072694	0.746371	0.00334321
1.87323	4.30978	1.59774	2.69741	0.00698803	0.99993	rno-miR-216a-5p:MIMAT0000886	0.000301463	0.170612	0.303688	normal	1.83521	38090	0.993453	0.00072694	0.746371	0.00334321
28.4726	-1.70821	0.633816	-2.69512	0.00703628	0.99993	piR-rno-2563	0.000305055	0.171497	0.303688	normal	1.83521	38090	0.993453	0.00072694	0.746371	0.00334321
6.5132	-2.35268	0.875747	-2.68648	0.00722087	0.99993	piR-rno-40845	0.00031896	0.174814	0.303688	normal	1.83521	38090	0.993453	0.00072694	0.746371	0.00334321
1.88671	4.30975	1.61032	2.67634	0.00744317	0.99993	piR-rno-30002	0.000336046	0.178669	0.303688	normal	1.83521	38090	0.993453	0.00072694	0.746371	0.00334321
17.145	1.57158	0.587934	2.67306	0.00751631	0.99993	piR-rno-14168	0.000341748	0.179905	0.303688	normal	1.83521	38090	0.993453	0.00072694	0.746371	0.00334321
8.34451	2.78623	1.04292	2.67157	0.00754973	0.99993	rno-miR-451-5p:MIMAT0001633	0.000344366	0.180464	0.303688	normal	1.83521	38090	0.993453	0.00072694	0.746371	0.00334321
131.545	-1.2744	0.477263	-2.67022	0.00758019	0.99993	ENSRNOT00000052720.3	0.00034676	0.180971	0.303688	normal	1.83521	38090	0.993453	0.00072694	0.746371	0.00334321
18.8186	-1.54587	0.579166	-2.66913	0.00760475	0.99993	piR-rno-26587	0.000348695	0.181378	0.303688	normal	1.83521	38090	0.993453	0.00072694	0.746371	0.00334321
57.3412	-1.18493	0.446624	-2.65308	0.00797598	0.99993	Rattus_norvegicus_chr2.trna7565-GluCTC:(218119023-218118952)::Glu:(CTC):72:bp::Sc::76.61	0.000378488	0.187316	0.303688	normal	1.83521	38090	0.993453	0.00072694	0.746371	0.00334321
47718.5	1.62669	0.613378	2.65201	0.00800135	0.99993	rno-miR-148a-3p:MIMAT0035725	0.00038056	0.187708	0.303688	normal	1.83521	38090	0.993453	0.00072694	0.746371	0.00334321
384.187	1.32416	0.499339	2.65184	0.0080055	0.99993	piR-rno-63008	0.0003809	0.187772	0.303688	normal	1.83521	38090	0.993453	0.00072694	0.746371	0.00334321
73.5316	1.16096	0.437911	2.65113	0.00802236	0.99993	piR-rno-62756	0.00038228	0.188031	0.303688	normal	1.83521	38090	0.993453	0.00072694	0.746371	0.00334321
753.78	1.75976	0.664245	2.64926	0.00806694	0.99993	rno-miR-201-5p:MIMAT0012846	0.000385941	0.188712	0.357151	normal	1.83521	38090	0.993453	0.00072694	0.746371	0.00334321
103.438	1.56544	0.593113	2.63936	0.00830623	0.99993	rno-let-7f-2-3p:MIMAT0017090	0.000405835	0.193178	0.357151	normal	1.83521	38090	0.993453	0.00072694	0.746371	0.00334321
7.96976	-1.95972	0.744159	-2.63346	0.00845188	0.99993	piR-rno-48905	0.000418146	0.195825	0.357151	normal	1.83521	38090	0.993453	0.00072694	0.746371	0.00334321
723.114	-1.10999	0.421548	-2.63312	0.00846037	0.99993	piR-rno-62848	0.000418868	0.195978	0.357151	normal	1.83521	38090	0.993453	0.00072694	0.746371	0.00334321
122.772	-1.34624	0.512189	-2.6284	0.00857885	0.99993	piR-rno-60875	0.000429002	0.19809	0.357151	normal	1.83521	38090	0.993453	0.00072694	0.746371	0.00334321
198.795	1.51832	0.57981	2.61865	0.00882775	0.99993	piR-rno-19881	0.000450615	0.202414	0.357151	normal	1.83521	38090	0.993453	0.00072694	0.746371	0.00334321
1.76064	-4.37942	1.67344	-2.61701	0.00887039	0.99993	piR-rno-25088	0.000454362	0.203139	0.357151	normal	1.83521	38090	0.993453	0.00072694	0.746371	0.00334321
1.73912	4.23231	1.62181	2.60961	0.00906452	0.99993	piR-rno-19640	0.000471581	0.206389	0.357151	normal	1.83521	38090	0.993453	0.00072694	0.746371	0.00334321
18.8152	-1.4414	0.552846	-2.60724	0.00912747	0.99993	piR-rno-38490	0.000477222	0.207424	0.357151	normal	1.83521	38090	0.993453	0.00072694	0.746371	0.00334321
4.92779	2.70352	1.03842	2.60349	0.00922797	0.99993	rno-miR-301a-3p:MIMAT0000552	0.000486284	0.209057	0.357151	normal	1.83521	38090	0.993453	0.00072694	0.746371	0.00334321
1.84625	4.31133	1.65678	2.60223	0.00926195	0.99993	piR-rno-28009	0.000489364	0.209604	0.357151	normal	1.83521	38090	0.993453	0.00072694	0.746371	0.00334321
86.0692	1.45347	0.559304	2.59871	0.00935738	0.99993	piR-rno-43506	0.000498058	0.211127	0.357151	normal	1.83521	38090	0.993453	0.00072694	0.746371	0.00334321
1.75261	4.23153	1.62949	2.59685	0.00940841	0.99993	piR-rno-25236	0.000502731	0.211932	0.357151	normal	1.83521	38090	0.993453	0.00072694	0.746371	0.00334321
14.4564	1.73397	0.669143	2.59133	0.00956062	0.99993	ENSRNOT00000078638.1	0.000516781	0.214301	0.357151	normal	1.83521	38090	0.993453	0.00072694	0.746371	0.00334321
1895.91	1.12275	0.435052	2.58073	0.00985931	0.99993	rno-miR-192-5p:MIMAT0000867	0.000544812	0.218804	0.357151	normal	1.83521	38090	0.993453	0.00072694	0.746371	0.00334321
107.45	1.50619	0.584215	2.57814	0.00993328	0.99993	piR-rno-62891	0.000551849	0.21989	0.357151	normal	1.83521	38090	0.993453	0.00072694	0.746371	0.00334321
5.11449	5.75807	2.23346	2.57809	0.00993487	0.99993	piR-rno-63166	0.000552	0.219913	0.357151	normal	1.83521	38090	0.993453	0.00072694	0.746371	0.00334321
2173.27	1.29799	0.50405	2.57513	0.0100203	0.99993	rno-miR-26b-5p:MIMAT0000797	0.000560176	0.221153	0.357151	normal	1.83521	38090	0.993453	0.00072694	0.746371	0.00334321
59.2623	1.59937	0.621105	2.57503	0.010023	0.99993	rno-miR-880-3p:MIMAT0005288	0.000560435	0.221192	0.357151	normal	1.83521	38090	0.993453	0.00072694	0.746371	0.00334321
8.35387	-1.92165	0.746445	-2.5744	0.0100413	0.99993	Rattus_norvegicus_chr2.trna4369-AsnGTT:(218028200-218028273)::Asn:(GTT):74:bp::Sc::80.50	0.00056219	0.221456	0.357151	normal	1.83521	38090	0.993453	0.00072694	0.746371	0.00334321
4379.14	1.27401	0.49561	2.5706	0.0101523	0.99993	piR-rno-2925	0.000572903	0.22304	0.357151	normal	1.83521	38090	0.993453	0.00072694	0.746371	0.00334321
25.1259	1.50556	0.586838	2.56555	0.0103012	0.99993	piR-rno-29689	0.000587397	0.225126	0.357151	normal	1.83521	38090	0.993453	0.00072694	0.746371	0.00334321
1428.3	1.2263	0.478114	2.56488	0.0103211	0.99993	rno-miR-19a-3p:MIMAT0000789	0.000589348	0.225402	0.417273	normal	1.83521	38090	0.993453	0.00072694	0.746371	0.00334321
982.056	1.49224	0.58632	2.54509	0.0109249	0.99993	piR-rno-62965	0.000649737	0.235465	0.417273	normal	1.83521	38090	0.993453	0.00072694	0.746371	0.00334321
4.20284	-2.91997	1.14741	-2.54484	0.0109329	0.99993	piR-rno-47460	0.000650551	0.235593	0.417273	normal	1.83521	38090	0.993453	0.00072694	0.746371	0.00334321
48.9036	-1.28033	0.50392	-2.54074	0.0110617	0.99993	piR-rno-51093	0.000663753	0.237652	0.417273	normal	1.83521	38090	0.993453	0.00072694	0.746371	0.00334321
13.7211	1.62058	0.638937	2.53637	0.0112009	0.99993	piR-rno-15313	0.000678139	0.239842	0.417273	normal	1.83521	38090	0.993453	0.00072694	0.746371	0.00334321
14.7738	-1.61246	0.637194	-2.53057	0.0113878	0.99993	piR-rno-37938	0.000697661	0.24273	0.417273	normal	1.83521	38090	0.993453	0.00072694	0.746371	0.00334321
8.39123	-1.8796	0.743216	-2.52901	0.0114386	0.99993	piR-rno-45754	0.000703005	0.243504	0.417273	normal	1.83521	38090	0.993453	0.00072694	0.746371	0.00334321
69.4725	1.26158	0.499101	2.52771	0.011481	0.99993	rno-miR-22-5p:MIMAT0003152	0.000707484	0.244148	0.417273	normal	1.83521	38090	0.993453	0.00072694	0.746371	0.00334321
164279	1.25439	0.49684	2.52473	0.0115788	0.99993	piR-rno-63173	0.000717848	0.245619	0.417273	normal	1.83521	38090	0.993453	0.00072694	0.746371	0.00334321
61.2039	1.42679	0.565497	2.52308	0.0116332	0.99993	rno-miR-883-5p:MIMAT0017294	0.000723636	0.24643	0.417273	normal	1.83521	38090	0.993453	0.00072694	0.746371	0.00334321
12249.4	1.72052	0.682021	2.52268	0.0116463	0.99993	rno-miR-200a-3p:MIMAT0000874	0.000725034	0.246625	0.417273	normal	1.83521	38090	0.993453	0.00072694	0.746371	0.00334321
2160.97	1.35198	0.537087	2.51724	0.0118279	0.99993	piR-rno-39160	0.000744524	0.249294	0.417273	normal	1.83521	38090	0.993453	0.00072694	0.746371	0.00334321
10817.1	-0.989906	0.393311	-2.51685	0.0118408	0.99993	ENSRNOT00000040038.3	0.000745912	0.24948	0.417273	normal	1.83521	38090	0.993453	0.00072694	0.746371	0.00334321
65.3344	1.61778	0.643154	2.51539	0.0118901	0.99993	rno-miR-471-3p:MIMAT0017310	0.000751241	0.250194	0.417273	normal	1.83521	38090	0.993453	0.00072694	0.746371	0.00334321
5556.52	1.25533	0.499684	2.51225	0.0119964	0.99993	piR-rno-4602	0.000762793	0.251721	0.417273	normal	1.83521	38090	0.993453	0.00072694	0.746371	0.00334321
5.63507	2.25762	0.899787	2.50906	0.0121053	0.99993	piR-rno-62752	0.000774697	0.253265	0.417273	normal	1.83521	38090	0.993453	0.00072694	0.746371	0.00334321
5199.17	1.23824	0.493809	2.50753	0.0121578	0.99993	rno-miR-743b-3p:MIMAT0005280	0.000780471	0.254003	0.417273	normal	1.83521	38090	0.993453	0.00072694	0.746371	0.00334321
42138.7	1.16244	0.463665	2.50707	0.0121735	0.99993	piR-rno-62936	0.0007822	0.254223	0.417273	normal	1.83521	38090	0.993453	0.00072694	0.746371	0.00334321
2.60216	-3.81981	1.52387	-2.50665	0.012188	0.99993	piR-rno-52438	0.000783789	0.254425	0.436414	normal	1.83521	38090	0.993453	0.00072694	0.746371	0.00334321
19.7759	1.49212	0.597049	2.49916	0.0124489	0.99993	rno-miR-202-5p:MIMAT0012822	0.000812764	0.258264	0.436414	normal	1.83521	38090	0.993453	0.00072694	0.746371	0.00334321
41753.3	1.16398	0.466887	2.49306	0.0126647	0.99993	rno-miR-34b-5p:MIMAT0000813	0.00083705	0.26136	0.436414	normal	1.83521	38090	0.993453	0.00072694	0.746371	0.00334321
20.003	1.31214	0.526382	2.49276	0.0126755	0.99993	piR-rno-21990	0.000838272	0.261513	0.436414	normal	1.83521	38090	0.993453	0.00072694	0.746371	0.00334321
1609.49	1.21169	0.486158	2.49239	0.0126888	0.99993	piR-rno-62740	0.00083978	0.261701	0.436414	normal	1.83521	38090	0.993453	0.00072694	0.746371	0.00334321
1237.49	1.3007	0.521896	2.49226	0.0126932	0.99993	piR-rno-62905	0.000840278	0.261763	0.491655	normal	1.83521	38090	0.993453	0.00072694	0.746371	0.00334321
50.3669	1.22116	0.492484	2.4796	0.0131529	0.99993	piR-rno-12633	0.000893073	0.269204	0.491655	normal	1.83521	38090	0.993453	0.00072694	0.746371	0.00334321
311.003	1.65349	0.667445	2.47734	0.0132365	0.99993	piR-rno-9804	0.000902806	0.270524	0.491655	normal	1.83521	38090	0.993453	0.00072694	0.746371	0.00334321
5.63781	2.25702	0.911253	2.47683	0.0132555	0.99993	piR-rno-4821	0.000905028	0.270823	0.491655	normal	1.83521	38090	0.993453	0.00072694	0.746371	0.00334321
165.279	1.09968	0.444031	2.47658	0.0132648	0.99993	piR-rno-2041	0.00090612	0.27097	0.491655	normal	1.83521	38090	0.993453	0.00072694	0.746371	0.00334321
108.667	1.51722	0.614145	2.47046	0.0134941	0.99993	rno-miR-3559-5p:MIMAT0017827	0.000933103	0.274533	0.491655	normal	1.83521	38090	0.993453	0.00072694	0.746371	0.00334321
2.7537	3.76684	1.52594	2.46854	0.0135667	0.99993	piR-rno-27593	0.000941708	0.275645	0.491655	normal	1.83521	38090	0.993453	0.00072694	0.746371	0.00334321
10.1467	1.67526	0.679779	2.46441	0.0137239	0.99993	piR-rno-12830	0.000960467	0.278031	0.491655	normal	1.83521	38090	0.993453	0.00072694	0.746371	0.00334321
13.289	1.97983	0.803376	2.46439	0.0137247	0.99993	rno-miR-33-5p:MIMAT0000812	0.000960563	0.278043	0.491655	normal	1.83521	38090	0.993453	0.00072694	0.746371	0.00334321
160503	1.19863	0.487517	2.45864	0.0139463	0.99993	piR-rno-62944	0.000987262	0.281349	0.491655	normal	1.83521	38090	0.993453	0.00072694	0.746371	0.00334321
33.8349	1.21796	0.495402	2.45853	0.0139507	0.99993	rno-miR-215:MIMAT0003118	0.000987792	0.281414	0.491655	normal	1.83521	38090	0.993453	0.00072694	0.746371	0.00334321
6.1556	2.1398	0.872305	2.45304	0.0141655	0.99993	piR-rno-12506	0.00101396	0.284554	0.491655	normal	1.83521	38090	0.993453	0.00072694	0.746371	0.00334321
253.884	1.40872	0.574894	2.4504	0.0142698	0.99993	piR-rno-10881	0.00102678	0.286058	0.491655	normal	1.83521	38090	0.993453	0.00072694	0.746371	0.00334321
4452.89	1.37103	0.559593	2.45004	0.0142839	0.99993	piR-rno-63156	0.00102851	0.28626	0.491655	normal	1.83521	38090	0.993453	0.00072694	0.746371	0.00334321
2.52693	-3.74065	1.52779	-2.44841	0.0143488	0.99993	piR-rno-47616	0.00103652	0.287187	0.491655	normal	1.83521	38090	0.993453	0.00072694	0.746371	0.00334321
72.5901	-1.15984	0.474162	-2.44609	0.0144416	0.99993	Rattus_norvegicus_chr12.trna323-AsnGTT:(9017899-9017972)::Asn:(GTT):74:bp::Sc::82.24	0.00104802	0.288504	0.491655	normal	1.83521	38090	0.993453	0.00072694	0.746371	0.00334321
15.7852	-1.38843	0.567664	-2.44586	0.0144506	0.99993	piR-rno-56127	0.00104913	0.28863	0.491655	normal	1.83521	38090	0.993453	0.00072694	0.746371	0.00334321
3.28624	3.22798	1.32058	2.44436	0.014511	0.99993	piR-rno-20486	0.00105665	0.28948	0.629826	normal	1.83521	38090	0.993453	0.00072694	0.746371	0.00334321
337.459	1.2748	0.524639	2.42985	0.0151049	0.99993	rno-miR-463-5p:MIMAT0017309	0.00113169	0.300239	0.629826	normal	1.83521	38090	0.993453	0.00072694	0.746371	0.00334321
53.3067	1.2451	0.513588	2.42431	0.0153373	0.99993	piR-rno-14481	0.00116163	0.304344	0.629826	normal	1.83521	38090	0.993453	0.00072694	0.746371	0.00334321
321.367	1.5978	0.659384	2.42317	0.0153859	0.99993	rno-miR-547-3p:MIMAT0012851	0.00116794	0.305195	0.629826	normal	1.83521	38090	0.993453	0.00072694	0.746371	0.00334321
15.4147	1.6033	0.662319	2.42074	0.0154891	0.99993	piR-rno-30447	0.00118137	0.306993	0.629826	normal	1.83521	38090	0.993453	0.00072694	0.746371	0.00334321
104.246	1.21359	0.50137	2.42056	0.0154967	0.99993	rno-miR-17-2-3p:MIMAT0017295	0.00118235	0.307124	0.629826	normal	1.83521	38090	0.993453	0.00072694	0.746371	0.00334321
5.07434	2.66741	1.10361	2.41698	0.0156499	0.99993	rno-let-7f-1-3p:MIMAT0017089	0.0012024	0.309771	0.629826	normal	1.83521	38090	0.993453	0.00072694	0.746371	0.00334321
2.43762	3.65477	1.51362	2.41459	0.0157529	0.99993	piR-rno-52360	0.00121597	0.311537	0.629826	normal	1.83521	38090	0.993453	0.00072694	0.746371	0.00334321
1231.15	1.11049	0.460491	2.41153	0.0158858	0.99993	piR-rno-62736	0.00123356	0.313799	0.629826	normal	1.83521	38090	0.993453	0.00072694	0.746371	0.00334321
2.41852	-3.80452	1.5796	-2.40852	0.0160171	0.99993	piR-rno-11935	0.00125104	0.316015	0.629826	normal	1.83521	38090	0.993453	0.00072694	0.746371	0.00334321
8.91639	1.81657	0.755493	2.40448	0.0161956	0.99993	piR-rno-3807	0.00127495	0.318996	0.629826	normal	1.83521	38090	0.993453	0.00072694	0.746371	0.00334321
62.2696	1.69592	0.70554	2.40372	0.0162293	0.99993	Rattus_norvegicus_chr5.trna7518-AlaGGC:(163074133-163074062)::Ala:(GGC):72:bp::Sc::55.75	0.00127949	0.319555	0.629826	normal	1.83521	38090	0.993453	0.00072694	0.746371	0.00334321
23.949	-1.6319	0.678991	-2.40343	0.0162422	0.99993	piR-rno-16730	0.00128123	0.319769	0.629826	normal	1.83521	38090	0.993453	0.00072694	0.746371	0.00334321
1063.39	1.16456	0.484695	2.40266	0.0162764	0.99993	rno-miR-532-5p:MIMAT0005322	0.00128585	0.320335	0.629826	normal	1.83521	38090	0.993453	0.00072694	0.746371	0.00334321
2137.48	1.28649	0.536032	2.40003	0.0163936	0.99993	rno-miR-743b-5p:MIMAT0017288	0.00130171	0.322265	0.629826	normal	1.83521	38090	0.993453	0.00072694	0.746371	0.00334321
10.9707	-1.90903	0.79595	-2.39843	0.0164656	0.99993	ENSRNOT00000086749.1	0.00131149	0.323443	0.629826	normal	1.83521	38090	0.993453	0.00072694	0.746371	0.00334321
1.50254	4.04666	1.68797	2.39735	0.0165143	0.99993	piR-rno-4469	0.00131812	0.324237	0.629826	normal	1.83521	38090	0.993453	0.00072694	0.746371	0.00334321
63.1049	1.13731	0.475561	2.39151	0.0167791	0.99993	rno-miR-301a-5p:MIMAT0017026	0.00135444	0.32851	0.629826	normal	1.83521	38090	0.993453	0.00072694	0.746371	0.00334321
486.045	1.26327	0.528556	2.39004	0.0168466	0.99993	piR-rno-29515	0.00136376	0.329588	0.629826	normal	1.83521	38090	0.993453	0.00072694	0.746371	0.00334321
4.03174	-2.85172	1.19338	-2.38962	0.016866	0.99993	rno-miR-299a-5p:MIMAT0000901	0.00136644	0.329896	0.677307	normal	1.83521	38090	0.993453	0.00072694	0.746371	0.00334321
4.54811	-2.34037	0.982435	-2.38221	0.017209	0.99993	piR-rno-24685	0.00141425	0.335718	0.677307	normal	1.83521	38090	0.993453	0.00072694	0.746371	0.00334321
1728.31	1.57269	0.661716	2.37668	0.0174691	0.99993	rno-miR-429:MIMAT0001538	0.00145095	0.340056	0.677307	normal	1.83521	38090	0.993453	0.00072694	0.746371	0.00334321
15.7802	1.87401	0.788686	2.37612	0.0174958	0.99993	rno-miR-190a-5p:MIMAT0000865	0.00145474	0.340497	0.677307	normal	1.83521	38090	0.993453	0.00072694	0.746371	0.00334321
217.501	1.22948	0.517629	2.37521	0.0175388	0.99993	rno-miR-542-3p:MIMAT0003179	0.00146085	0.341207	0.677307	normal	1.83521	38090	0.993453	0.00072694	0.746371	0.00334321
2.57468	3.6689	1.54751	2.37084	0.0177477	0.99993	rno-miR-741-5p:MIMAT0017901	0.00149069	0.344631	0.677307	normal	1.83521	38090	0.993453	0.00072694	0.746371	0.00334321
17906.8	1.5542	0.657103	2.36523	0.0180187	0.99993	piR-rno-63138	0.00152976	0.349008	0.677307	normal	1.83521	38090	0.993453	0.00072694	0.746371	0.00334321
10.111	1.64194	0.694236	2.3651	0.018025	0.99993	piR-rno-34279	0.00153066	0.349108	0.677307	normal	1.83521	38090	0.993453	0.00072694	0.746371	0.00334321
216.623	0.961747	0.408145	2.35639	0.0184538	0.99993	piR-rno-14368	0.00159334	0.355892	0.677307	normal	1.83521	38090	0.993453	0.00072694	0.746371	0.00334321
8.24986	1.73866	0.737901	2.35622	0.018462	0.99993	piR-rno-1731	0.00159455	0.356021	0.677307	normal	1.83521	38090	0.993453	0.00072694	0.746371	0.00334321
34.0048	1.21936	0.518271	2.35275	0.0186352	0.99993	piR-rno-60634	0.00162016	0.35871	0.677307	normal	1.83521	38090	0.993453	0.00072694	0.746371	0.00334321
2469.63	1.01869	0.433566	2.34956	0.0187956	0.99993	piR-rno-63016	0.00164404	0.361177	0.677307	normal	1.83521	38090	0.993453	0.00072694	0.746371	0.00334321
820.354	-1.2038	0.51262	-2.34832	0.0188584	0.99993	piR-rno-51037	0.00165342	0.362136	0.677307	normal	1.83521	38090	0.993453	0.00072694	0.746371	0.00334321
12.5246	1.52671	0.650875	2.34563	0.0189951	0.99993	piR-rno-34202	0.00167392	0.364212	0.677307	normal	1.83521	38090	0.993453	0.00072694	0.746371	0.00334321
2.44058	3.60166	1.53747	2.34258	0.0191508	0.99993	piR-rno-56136	0.00169739	0.366555	0.677307	normal	1.83521	38090	0.993453	0.00072694	0.746371	0.00334321
2.15504	-3.6567	1.56292	-2.33966	0.0193011	0.99993	piR-rno-31041	0.00172018	0.368797	0.677307	normal	1.83521	38090	0.993453	0.00072694	0.746371	0.00334321
2877.84	1.22603	0.524047	2.33954	0.0193077	0.99993	piR-rno-62993	0.00172119	0.368895	0.677307	normal	1.83521	38090	0.993453	0.00072694	0.746371	0.00334321
909.499	1.16017	0.496797	2.33531	0.0195274	0.99993	piR-rno-36566	0.00175472	0.372134	0.677307	normal	1.83521	38090	0.993453	0.00072694	0.746371	0.00334321
315.072	1.18839	0.50899	2.33479	0.0195544	0.99993	piR-rno-63061	0.00175886	0.372529	0.677307	normal	1.83521	38090	0.993453	0.00072694	0.746371	0.00334321
7.56377	-1.92263	0.823561	-2.33453	0.019568	0.99993	piR-rno-1510	0.00176096	0.372728	0.677307	normal	1.83521	38090	0.993453	0.00072694	0.746371	0.00334321
356.392	1.36174	0.584173	2.33105	0.0197507	0.99993	rno-miR-135a-5p:MIMAT0000841	0.00178909	0.375383	0.677307	normal	1.83521	38090	0.993453	0.00072694	0.746371	0.00334321
504.174	1.54832	0.6646	2.3297	0.0198219	0.99993	piR-rno-15165	0.00180009	0.376408	0.677307	normal	1.83521	38090	0.993453	0.00072694	0.746371	0.00334321
73.8627	1.26867	0.544634	2.3294	0.019838	0.99993	rno-miR-30d-3p:MIMAT0004722	0.00180259	0.37664	0.677307	normal	1.83521	38090	0.993453	0.00072694	0.746371	0.00334321
109.797	-1.11998	0.482407	-2.32165	0.020252	0.99993	piR-rno-41401	0.00186721	0.382517	0.677307	normal	1.83521	38090	0.993453	0.00072694	0.746371	0.00334321
1276.67	1.02511	0.441917	2.31969	0.0203576	0.99993	piR-rno-63045	0.00188383	0.383991	0.677307	normal	1.83521	38090	0.993453	0.00072694	0.746371	0.00334321
11.9867	1.47893	0.637594	2.31955	0.0203655	0.99993	piR-rno-19056	0.00188507	0.384101	0.677307	normal	1.83521	38090	0.993453	0.00072694	0.746371	0.00334321
50.3011	1.25296	0.540249	2.31923	0.0203824	0.99993	rno-miR-425-3p:MIMAT0017306	0.00188774	0.384336	0.677307	normal	1.83521	38090	0.993453	0.00072694	0.746371	0.00334321
50.0383	-1.09305	0.47231	-2.31427	0.0206527	0.99993	piR-rno-62843	0.00193062	0.388064	0.677307	normal	1.83521	38090	0.993453	0.00072694	0.746371	0.00334321
934.052	1.15854	0.501911	2.30825	0.0209851	0.99993	rno-miR-881-3p:MIMAT0005289	0.00198389	0.392565	0.677307	normal	1.83521	38090	0.993453	0.00072694	0.746371	0.00334321
845.712	1.32403	0.573928	2.30696	0.0210572	0.99993	piR-rno-50566	0.00199551	0.393529	0.677307	normal	1.83521	38090	0.993453	0.00072694	0.746371	0.00334321
45.7264	-1.13654	0.492762	-2.30646	0.0210847	0.99993	piR-rno-38576	0.00199996	0.393896	0.677307	normal	1.83521	38090	0.993453	0.00072694	0.746371	0.00334321
22002.5	1.20056	0.520768	2.30536	0.0211463	0.99993	rno-miR-21-5p:MIMAT0000790	0.00200992	0.394715	0.677307	normal	1.83521	38090	0.993453	0.00072694	0.746371	0.00334321
27.3457	-1.29595	0.562568	-2.30363	0.0212432	0.99993	piR-rno-62742	0.00202564	0.395997	0.677307	normal	1.83521	38090	0.993453	0.00072694	0.746371	0.00334321
3.10034	-3.44156	1.49488	-2.30224	0.0213216	0.99993	piR-rno-12824	0.0020384	0.397029	0.677307	normal	1.83521	38090	0.993453	0.00072694	0.746371	0.00334321
3135.39	1.09296	0.474779	2.30205	0.0213325	0.99993	rno-miR-872-5p:MIMAT0005282	0.00204017	0.397172	0.677307	normal	1.83521	38090	0.993453	0.00072694	0.746371	0.00334321
3007.46	1.2311	0.536066	2.29654	0.021645	0.99993	piR-rno-62988	0.00209136	0.401234	0.677307	normal	1.83521	38090	0.993453	0.00072694	0.746371	0.00334321
4557.36	1.30656	0.569303	2.29501	0.0217325	0.99993	piR-rno-63142	0.00210577	0.402356	0.677307	normal	1.83521	38090	0.993453	0.00072694	0.746371	0.00334321
57.1328	1.0435	0.455056	2.29314	0.0218402	0.99993	piR-rno-28175	0.00212359	0.403731	0.677307	normal	1.83521	38090	0.993453	0.00072694	0.746371	0.00334321
144.234	-0.933273	0.407008	-2.29301	0.0218474	0.99993	piR-rno-4493	0.00212478	0.403823	0.677307	normal	1.83521	38090	0.993453	0.00072694	0.746371	0.00334321
4172.72	1.45708	0.636029	2.29091	0.0219687	0.99993	rno-miR-9a-5p:MIMAT0000781	0.00214492	0.405359	0.677307	normal	1.83521	38090	0.993453	0.00072694	0.746371	0.00334321
385.591	1.11287	0.48602	2.28976	0.022035	0.99993	rno-miR-363-3p:MIMAT0003210	0.00215595	0.406194	0.677307	normal	1.83521	38090	0.993453	0.00072694	0.746371	0.00334321
4.74601	2.35629	1.02952	2.28873	0.0220948	0.99993	piR-rno-46472	0.00216592	0.406944	0.677307	normal	1.83521	38090	0.993453	0.00072694	0.746371	0.00334321
20.925	-1.20963	0.529446	-2.28471	0.0223298	0.99993	piR-rno-4403	0.00220531	0.409866	0.677307	normal	1.83521	38090	0.993453	0.00072694	0.746371	0.00334321
22.8801	1.29177	0.565445	2.28452	0.0223407	0.99993	piR-rno-5900	0.00220714	0.41	0.677307	normal	1.83521	38090	0.993453	0.00072694	0.746371	0.00334321
5.84157	-2.06921	0.906092	-2.28366	0.0223915	0.99993	piR-rno-6660	0.00221569	0.410626	0.677307	normal	1.83521	38090	0.993453	0.00072694	0.746371	0.00334321
9.99623	-1.84091	0.806333	-2.28307	0.0224262	0.99993	piR-rno-5698	0.00222155	0.411052	0.677307	normal	1.83521	38090	0.993453	0.00072694	0.746371	0.00334321
3.69509	-2.7162	1.19037	-2.28181	0.0225006	0.99993	piR-rno-13273	0.00223411	0.411963	0.677307	normal	1.83521	38090	0.993453	0.00072694	0.746371	0.00334321
47.99	1.13948	0.499461	2.28143	0.0225232	0.99993	piR-rno-3768	0.00223793	0.412238	0.677307	normal	1.83521	38090	0.993453	0.00072694	0.746371	0.00334321
2.4119	3.56197	1.56458	2.27663	0.0228084	0.99993	piR-rno-51457	0.0022864	0.415687	0.677307	normal	1.83521	38090	0.993453	0.00072694	0.746371	0.00334321
7.32632	1.89745	0.835652	2.27062	0.0231697	0.99993	piR-rno-760	0.0023484	0.41997	0.677307	normal	1.83521	38090	0.993453	0.00072694	0.746371	0.00334321
7.5568	2.06335	0.909286	2.26919	0.0232565	0.99993	rno-miR-144-5p:MIMAT0017130	0.0023634	0.420985	0.677307	normal	1.83521	38090	0.993453	0.00072694	0.746371	0.00334321
194.088	1.13943	0.502418	2.2679	0.0233352	0.99993	piR-rno-12526	0.00237703	0.421901	0.677307	normal	1.83521	38090	0.993453	0.00072694	0.746371	0.00334321
21.5241	-1.14771	0.507033	-2.26358	0.0235997	0.99993	piR-rno-23811	0.00242306	0.424945	0.677307	normal	1.83521	38090	0.993453	0.00072694	0.746371	0.00334321
800.652	-0.906448	0.400683	-2.26225	0.0236817	0.99993	Rattus_norvegicus_chr13.trna2249-AspGTC:(94095976-94096047)::Asp:(GTC):72:bp::Sc::72.92	0.00243741	0.425879	0.677307	normal	1.83521	38090	0.993453	0.00072694	0.746371	0.00334321
148.757	1.24647	0.551076	2.26188	0.0237047	0.99993	rno-miR-106b-5p:MIMAT0000825	0.00244143	0.42614	0.677307	normal	1.83521	38090	0.993453	0.00072694	0.746371	0.00334321
20586.5	1.17404	0.519211	2.26121	0.0237463	0.99993	piR-rno-62938	0.00244874	0.426612	0.677307	normal	1.83521	38090	0.993453	0.00072694	0.746371	0.00334321
13.9295	1.41931	0.627703	2.26112	0.0237521	0.99993	piR-rno-32086	0.00244975	0.426677	0.677307	normal	1.83521	38090	0.993453	0.00072694	0.746371	0.00334321
11.9677	1.45101	0.642475	2.25847	0.0239165	0.99993	piR-rno-58052	0.00247868	0.428528	0.677307	normal	1.83521	38090	0.993453	0.00072694	0.746371	0.00334321
9.91363	1.50138	0.665166	2.25715	0.0239986	0.99993	piR-rno-36360	0.00249316	0.429444	0.677307	normal	1.83521	38090	0.993453	0.00072694	0.746371	0.00334321
7.35007	-2.22121	0.984507	-2.25616	0.0240604	0.99993	piR-rno-4879	0.00250411	0.430132	0.677307	normal	1.83521	38090	0.993453	0.00072694	0.746371	0.00334321
11.7471	-1.49069	0.660792	-2.25591	0.0240764	0.99993	piR-rno-46963	0.00250694	0.430309	0.677307	normal	1.83521	38090	0.993453	0.00072694	0.746371	0.00334321
4.45317	-2.34556	1.03985	-2.25566	0.0240921	0.99993	piR-rno-55227	0.00250972	0.430483	0.677307	normal	1.83521	38090	0.993453	0.00072694	0.746371	0.00334321
24.7646	1.17042	0.519054	2.2549	0.0241394	0.99993	piR-rno-39687	0.00251811	0.431006	0.677307	normal	1.83521	38090	0.993453	0.00072694	0.746371	0.00334321
4.56801	-2.23508	0.992501	-2.25197	0.0243242	0.99993	piR-rno-45808	0.00255101	0.433037	0.677307	normal	1.83521	38090	0.993453	0.00072694	0.746371	0.00334321
2.12709	-3.48205	1.54622	-2.25197	0.0243243	0.99993	piR-rno-28182	0.00255102	0.433038	0.677307	normal	1.83521	38090	0.993453	0.00072694	0.746371	0.00334321
5.28802	2.15294	0.956955	2.24978	0.024463	0.99993	piR-rno-56109	0.00257581	0.434547	0.677307	normal	1.83521	38090	0.993453	0.00072694	0.746371	0.00334321
5.74715	-1.90765	0.848005	-2.24957	0.0244764	0.99993	piR-rno-14284	0.00257821	0.434692	0.677307	normal	1.83521	38090	0.993453	0.00072694	0.746371	0.00334321
3.53773	2.7293	1.21328	2.24952	0.0244792	0.99993	piR-rno-2404	0.00257871	0.434722	0.677307	normal	1.83521	38090	0.993453	0.00072694	0.746371	0.00334321
51.4386	-0.934554	0.415764	-2.2478	0.0245891	0.99993	piR-rno-18680	0.00259844	0.435907	0.677307	normal	1.83521	38090	0.993453	0.00072694	0.746371	0.00334321
18.1654	-1.20989	0.538617	-2.2463	0.0246851	0.99993	piR-rno-29797	0.00261572	0.436936	0.677307	normal	1.83521	38090	0.993453	0.00072694	0.746371	0.00334321
426.668	1.42279	0.633575	2.24566	0.024726	0.99993	rno-miR-148a-5p:MIMAT0035724	0.0026231	0.437372	0.677307	normal	1.83521	38090	0.993453	0.00072694	0.746371	0.00334321
4.83407	2.21592	0.986897	2.24534	0.0247462	0.99993	piR-rno-49847	0.00262673	0.437587	0.677307	normal	1.83521	38090	0.993453	0.00072694	0.746371	0.00334321
9.45154	1.85426	0.825892	2.24516	0.0247581	0.99993	ENSRNOT00000088249.1	0.00262888	0.437714	0.728024	normal	1.83521	38090	0.993453	0.00072694	0.746371	0.00334321
878.993	1.08919	0.485522	2.24334	0.0248749	0.99993	piR-rno-63099	0.00265001	0.43911	0.728024	normal	1.83521	38090	0.993453	0.00072694	0.746371	0.00334321
10316.6	1.15718	0.516314	2.24123	0.0250113	0.99993	piR-rno-62941	0.00267479	0.44073	0.728024	normal	1.83521	38090	0.993453	0.00072694	0.746371	0.00334321
5.64846	-1.90538	0.85081	-2.23949	0.0251238	0.99993	piR-rno-11156	0.00269527	0.442056	0.728024	normal	1.83521	38090	0.993453	0.00072694	0.746371	0.00334321
9.08505	-1.53876	0.688099	-2.23625	0.0253354	0.99993	piR-rno-39106	0.00273399	0.444528	0.728024	normal	1.83521	38090	0.993453	0.00072694	0.746371	0.00334321
2.3832	3.4919	1.56225	2.23517	0.0254061	0.99993	piR-rno-44940	0.00274697	0.445348	0.728024	normal	1.83521	38090	0.993453	0.00072694	0.746371	0.00334321
18.513	1.38566	0.620193	2.23423	0.0254678	0.99993	piR-rno-2434	0.00275832	0.446061	0.728024	normal	1.83521	38090	0.993453	0.00072694	0.746371	0.00334321
72.0642	1.07872	0.483057	2.23311	0.0255419	0.99993	piR-rno-36832	0.00277198	0.446914	0.728024	normal	1.83521	38090	0.993453	0.00072694	0.746371	0.00334321
6.19244	-1.87873	0.842002	-2.23126	0.0256636	0.99993	piR-rno-53022	0.00279449	0.448308	0.728024	normal	1.83521	38090	0.993453	0.00072694	0.746371	0.00334321
9.8352	1.53278	0.687505	2.22948	0.0257821	0.99993	piR-rno-9557	0.00281645	0.449655	0.728024	normal	1.83521	38090	0.993453	0.00072694	0.746371	0.00334321
43.8252	-1.02317	0.459208	-2.22812	0.0258724	0.99993	piR-rno-56253	0.00283325	0.450677	0.728024	normal	1.83521	38090	0.993453	0.00072694	0.746371	0.00334321
6.04409	-1.86368	0.837997	-2.22397	0.0261506	0.99993	piR-rno-52914	0.00288523	0.453791	0.728024	normal	1.83521	38090	0.993453	0.00072694	0.746371	0.00334321
7.33563	-1.70955	0.768906	-2.22335	0.0261919	0.99993	piR-rno-46288	0.00289298	0.454249	0.728024	normal	1.83521	38090	0.993453	0.00072694	0.746371	0.00334321
2.85346	-3.00483	1.35192	-2.22264	0.02624	0.99993	piR-rno-25409	0.00290201	0.454782	0.728024	normal	1.83521	38090	0.993453	0.00072694	0.746371	0.00334321
5.56182	1.97934	0.890581	2.22252	0.026248	0.99993	piR-rno-45428	0.00290352	0.45487	0.728024	normal	1.83521	38090	0.993453	0.00072694	0.746371	0.00334321
4058.13	1.41999	0.639265	2.22128	0.0263317	0.99993	piR-rno-62834	0.00291926	0.455793	0.728024	normal	1.83521	38090	0.993453	0.00072694	0.746371	0.00334321
1543.97	1.39297	0.627377	2.2203	0.0263985	0.99993	rno-miR-1b:MIMAT0037263	0.00293186	0.456526	0.728024	normal	1.83521	38090	0.993453	0.00072694	0.746371	0.00334321
2.97161	2.93136	1.32184	2.21763	0.02658	0.99993	piR-rno-29021	0.00296621	0.458507	0.728024	normal	1.83521	38090	0.993453	0.00072694	0.746371	0.00334321
14.5149	1.34201	0.606166	2.21393	0.0268336	0.99993	piR-rno-3581	0.00301447	0.46124	0.728024	normal	1.83521	38090	0.993453	0.00072694	0.746371	0.00334321
2.09441	-3.51766	1.58902	-2.21372	0.0268477	0.99993	rno-miR-673-5p:MIMAT0005328	0.00301715	0.46139	0.728024	normal	1.83521	38090	0.993453	0.00072694	0.746371	0.00334321
220.614	-0.921946	0.416728	-2.21235	0.0269428	0.99993	Rattus_norvegicus_chr10.trna11601-TrpCCA:(47463655-47463584)::Trp:(CCA):72:bp::Sc::74.80	0.00303534	0.462405	0.728024	normal	1.83521	38090	0.993453	0.00072694	0.746371	0.00334321
16.6064	-1.21399	0.549674	-2.20856	0.0272052	0.99993	piR-rno-35498	0.00308572	0.465176	0.728024	normal	1.83521	38090	0.993453	0.00072694	0.746371	0.00334321
17.0868	1.40837	0.63817	2.20689	0.0273219	0.99993	piR-rno-60495	0.00310825	0.466397	0.728024	normal	1.83521	38090	0.993453	0.00072694	0.746371	0.00334321
8.67071	1.78201	0.807582	2.2066	0.0273423	0.99993	piR-rno-9023	0.00311219	0.466609	0.728024	normal	1.83521	38090	0.993453	0.00072694	0.746371	0.00334321
6.5352	1.79203	0.812847	2.20464	0.0274795	0.99993	piR-rno-32393	0.00313877	0.468032	0.728024	normal	1.83521	38090	0.993453	0.00072694	0.746371	0.00334321
27.5722	1.14627	0.519945	2.20459	0.0274826	0.99993	piR-rno-19774	0.00313937	0.468064	0.728024	normal	1.83521	38090	0.993453	0.00072694	0.746371	0.00334321
59.048	0.888431	0.403079	2.20411	0.0275164	0.99993	piR-rno-11616	0.00314593	0.468413	0.728024	normal	1.83521	38090	0.993453	0.00072694	0.746371	0.00334321
28.3314	1.18474	0.537525	2.20406	0.0275204	0.99993	piR-rno-21129	0.0031467	0.468454	0.728024	normal	1.83521	38090	0.993453	0.00072694	0.746371	0.00334321
4.03504	2.33463	1.06093	2.20056	0.0277672	0.99993	piR-rno-11225	0.00319479	0.470981	0.728024	normal	1.83521	38090	0.993453	0.00072694	0.746371	0.00334321
76.7644	0.963584	0.437943	2.20025	0.0277891	0.99993	piR-rno-33369	0.00319908	0.471204	0.728024	normal	1.83521	38090	0.993453	0.00072694	0.746371	0.00334321
183.838	1.44805	0.658534	2.1989	0.0278848	0.99993	rno-miR-463-3p:MIMAT0005317	0.00321781	0.472174	0.728024	normal	1.83521	38090	0.993453	0.00072694	0.746371	0.00334321
12.5209	1.3769	0.626992	2.19603	0.0280896	0.99993	piR-rno-23991	0.00325805	0.474232	0.728024	normal	1.83521	38090	0.993453	0.00072694	0.746371	0.00334321
15378.2	1.04705	0.477601	2.19232	0.0283567	0.99993	piR-rno-63174	0.00331082	0.476882	0.728024	normal	1.83521	38090	0.993453	0.00072694	0.746371	0.00334321
22.6672	-1.10929	0.505996	-2.19228	0.0283591	0.99993	piR-rno-35449	0.00331131	0.476907	0.728024	normal	1.83521	38090	0.993453	0.00072694	0.746371	0.00334321
16.5411	-1.36748	0.623998	-2.19148	0.028417	0.99993	piR-rno-20976	0.00332279	0.477475	0.728024	normal	1.83521	38090	0.993453	0.00072694	0.746371	0.00334321
2.27607	3.41807	1.5603	2.19065	0.0284774	0.99993	piR-rno-828	0.0033348	0.478068	0.728024	normal	1.83521	38090	0.993453	0.00072694	0.746371	0.00334321
13.5115	1.49989	0.684834	2.19016	0.0285128	0.99993	rno-miR-344a-3p:MIMAT0000592	0.00334184	0.478414	0.728024	normal	1.83521	38090	0.993453	0.00072694	0.746371	0.00334321
37.1259	-1.03261	0.471759	-2.18884	0.0286081	0.99993	piR-rno-43643	0.00336083	0.479343	0.728024	normal	1.83521	38090	0.993453	0.00072694	0.746371	0.00334321
138.146	1.17335	0.537193	2.18423	0.0289457	0.99993	piR-rno-63010	0.00342843	0.482593	0.728024	normal	1.83521	38090	0.993453	0.00072694	0.746371	0.00334321
2816.12	1.13381	0.519247	2.18357	0.0289942	0.99993	rno-miR-148b-3p:MIMAT0000579	0.00343818	0.483055	0.728024	normal	1.83521	38090	0.993453	0.00072694	0.746371	0.00334321
2.73484	2.95019	1.35576	2.17604	0.029552	0.99993	piR-rno-15222	0.00355121	0.488284	0.728024	normal	1.83521	38090	0.993453	0.00072694	0.746371	0.00334321
84.5643	0.884834	0.406968	2.17421	0.0296893	0.99993	piR-rno-42062	0.00357924	0.489547	0.728024	normal	1.83521	38090	0.993453	0.00072694	0.746371	0.00334321
52.9288	1.00774	0.46359	2.17377	0.0297224	0.99993	piR-rno-34398	0.00358603	0.48985	0.728024	normal	1.83521	38090	0.993453	0.00072694	0.746371	0.00334321
74.5279	-1.05143	0.483794	-2.1733	0.0297581	0.99993	Rattus_norvegicus_chr17.trna2913-AsnGTT:(87003083-87003010)::Asn:(GTT):74:bp::Sc::82.24	0.00359334	0.490177	0.728024	normal	1.83521	38090	0.993453	0.00072694	0.746371	0.00334321
9.42027	1.47356	0.678074	2.17316	0.0297683	0.99993	piR-rno-20142	0.00359543	0.49027	0.728024	normal	1.83521	38090	0.993453	0.00072694	0.746371	0.00334321
10.2451	-1.53928	0.708896	-2.17137	0.0299029	0.99993	piR-rno-19957	0.00362306	0.491494	0.728024	normal	1.83521	38090	0.993453	0.00072694	0.746371	0.00334321
6.36868	1.88425	0.867971	2.17087	0.0299407	0.99993	piR-rno-49685	0.00363084	0.491836	0.728024	normal	1.83521	38090	0.993453	0.00072694	0.746371	0.00334321
1386.13	1.09389	0.504022	2.17032	0.0299825	0.99993	piR-rno-62877	0.00363943	0.492213	0.728024	normal	1.83521	38090	0.993453	0.00072694	0.746371	0.00334321
9786.39	1.43868	0.663129	2.16954	0.0300418	0.99993	rno-miR-200b-3p:MIMAT0000875	0.00365166	0.492748	0.728024	normal	1.83521	38090	0.993453	0.00072694	0.746371	0.00334321
4.49996	-2.13808	0.985504	-2.16953	0.0300428	0.99993	piR-rno-54367	0.00365186	0.492756	0.728024	normal	1.83521	38090	0.993453	0.00072694	0.746371	0.00334321
3.9585	2.31688	1.069	2.16732	0.0302101	0.99993	piR-rno-15680	0.00368643	0.494254	0.728024	normal	1.83521	38090	0.993453	0.00072694	0.746371	0.00334321
6.73887	1.79532	0.828643	2.16658	0.0302671	0.99993	piR-rno-19547	0.00369825	0.494762	0.728024	normal	1.83521	38090	0.993453	0.00072694	0.746371	0.00334321
16.4135	1.2304	0.568293	2.16508	0.0303814	0.99993	piR-rno-21619	0.00372196	0.495774	0.728024	normal	1.83521	38090	0.993453	0.00072694	0.746371	0.00334321
684.401	1.19489	0.553417	2.15912	0.0308411	0.99993	rno-miR-29a-3p:MIMAT0000802	0.00381801	0.499785	0.728024	normal	1.83521	38090	0.993453	0.00072694	0.746371	0.00334321
7.51752	1.83063	0.848005	2.15876	0.0308691	0.99993	piR-rno-63070	0.00382389	0.500026	0.728024	normal	1.83521	38090	0.993453	0.00072694	0.746371	0.00334321
7.76281	2.05871	0.954099	2.15775	0.0309471	0.99993	rno-miR-21-3p:MIMAT0004711	0.00384027	0.500695	0.728024	normal	1.83521	38090	0.993453	0.00072694	0.746371	0.00334321
1123.72	1.13022	0.52409	2.15654	0.0310416	0.99993	piR-rno-3823	0.00386019	0.501503	0.728024	normal	1.83521	38090	0.993453	0.00072694	0.746371	0.00334321
2892.4	1.36635	0.633906	2.15544	0.0311275	0.99993	piR-rno-63043	0.00387833	0.502234	0.728024	normal	1.83521	38090	0.993453	0.00072694	0.746371	0.00334321
31.2387	-1.29333	0.600239	-2.1547	0.0311855	0.99993	piR-rno-56874	0.00389059	0.502725	0.728024	normal	1.83521	38090	0.993453	0.00072694	0.746371	0.00334321
9.90137	1.43702	0.666936	2.15467	0.031188	0.99993	piR-rno-26263	0.00389111	0.502746	0.728024	normal	1.83521	38090	0.993453	0.00072694	0.746371	0.00334321
71.1753	0.988773	0.459077	2.15383	0.0312537	0.99993	rno-miR-6215:MIMAT0024854	0.00390503	0.503301	0.728024	normal	1.83521	38090	0.993453	0.00072694	0.746371	0.00334321
31.4776	1.02763	0.477213	2.1534	0.0312869	0.99993	piR-rno-35284	0.00391207	0.503581	0.728024	normal	1.83521	38090	0.993453	0.00072694	0.746371	0.00334321
2.12847	3.34609	1.55553	2.1511	0.0314683	0.99993	piR-rno-22954	0.00395061	0.5051	0.728024	normal	1.83521	38090	0.993453	0.00072694	0.746371	0.00334321
34.0154	1.36664	0.635431	2.15073	0.0314979	0.99993	rno-miR-382-3p:MIMAT0003202	0.0039569	0.505346	0.728024	normal	1.83521	38090	0.993453	0.00072694	0.746371	0.00334321
3.6141	-2.3951	1.11393	-2.15014	0.0315442	0.99993	piR-rno-29043	0.00396677	0.505731	0.728024	normal	1.83521	38090	0.993453	0.00072694	0.746371	0.00334321
196.144	1.13435	0.527708	2.14958	0.0315885	0.99993	rno-miR-1843a-5p:MIMAT0024847	0.00397623	0.506099	0.728024	normal	1.83521	38090	0.993453	0.00072694	0.746371	0.00334321
1.87958	-3.44605	1.6035	-2.14907	0.0316285	0.99993	ENSRNOT00000091798.1	0.00398477	0.506429	0.728024	normal	1.83521	38090	0.993453	0.00072694	0.746371	0.00334321
21.688	1.19486	0.556464	2.14723	0.031775	0.99993	piR-rno-36432	0.00401612	0.507635	0.728024	normal	1.83521	38090	0.993453	0.00072694	0.746371	0.00334321
25.2928	1.04364	0.486695	2.14434	0.0320054	0.99993	piR-rno-41757	0.00406561	0.509513	0.728024	normal	1.83521	38090	0.993453	0.00072694	0.746371	0.00334321
104.926	1.42564	0.664916	2.14408	0.0320262	0.99993	piR-rno-63088	0.00407009	0.509681	0.728024	normal	1.83521	38090	0.993453	0.00072694	0.746371	0.00334321
2.85099	2.87394	1.34086	2.14335	0.0320847	0.99993	piR-rno-5465	0.0040827	0.510154	0.728024	normal	1.83521	38090	0.993453	0.00072694	0.746371	0.00334321
2.08667	-3.37091	1.57273	-2.14335	0.0320848	0.99993	piR-rno-49721	0.00408272	0.510155	0.728024	normal	1.83521	38090	0.993453	0.00072694	0.746371	0.00334321
2.2626	3.45247	1.61105	2.143	0.0321129	0.99993	piR-rno-33613	0.00408879	0.510381	0.728024	normal	1.83521	38090	0.993453	0.00072694	0.746371	0.00334321
3574.17	1.04778	0.489186	2.14188	0.0322033	0.99993	rno-miR-743a-5p:MIMAT0017315	0.00410831	0.511108	0.728024	normal	1.83521	38090	0.993453	0.00072694	0.746371	0.00334321
19.8756	1.21859	0.569146	2.14108	0.0322675	0.99993	piR-rno-27179	0.0041222	0.511621	0.728024	normal	1.83521	38090	0.993453	0.00072694	0.746371	0.00334321
2.01233	3.34648	1.56367	2.14015	0.0323427	0.99993	piR-rno-54671	0.0041385	0.512221	0.728024	normal	1.83521	38090	0.993453	0.00072694	0.746371	0.00334321
8.16897	-1.58394	0.740131	-2.14008	0.032348	0.99993	piR-rno-21541	0.00413965	0.512263	0.728024	normal	1.83521	38090	0.993453	0.00072694	0.746371	0.00334321
74.179	-0.904976	0.423029	-2.13928	0.0324131	0.99993	piR-rno-32769	0.00415379	0.51278	0.728024	normal	1.83521	38090	0.993453	0.00072694	0.746371	0.00334321
6.47592	1.88096	0.879767	2.13802	0.0325148	0.99993	piR-rno-8611	0.0041759	0.513584	0.728024	normal	1.83521	38090	0.993453	0.00072694	0.746371	0.00334321
1853.69	1.13416	0.530574	2.13762	0.0325478	0.99993	rno-miR-30b-5p:MIMAT0000806	0.00418308	0.513844	0.728024	normal	1.83521	38090	0.993453	0.00072694	0.746371	0.00334321
7.14582	-1.66477	0.778913	-2.13729	0.0325742	0.99993	piR-rno-35033	0.00418884	0.514052	0.728024	normal	1.83521	38090	0.993453	0.00072694	0.746371	0.00334321
13.4268	-1.26406	0.591475	-2.13714	0.0325869	0.99993	piR-rno-1779	0.0041916	0.514151	0.728024	normal	1.83521	38090	0.993453	0.00072694	0.746371	0.00334321
43.7845	1.03926	0.487132	2.13343	0.0328894	0.99993	piR-rno-2052	0.00425776	0.516509	0.728024	normal	1.83521	38090	0.993453	0.00072694	0.746371	0.00334321
2.06521	3.3756	1.58302	2.13239	0.0329751	0.99993	piR-rno-54788	0.00427658	0.517171	0.728024	normal	1.83521	38090	0.993453	0.00072694	0.746371	0.00334321
16.4923	1.23124	0.57764	2.1315	0.0330476	0.99993	piR-rno-28378	0.00429252	0.517727	0.728024	normal	1.83521	38090	0.993453	0.00072694	0.746371	0.00334321
5.74221	-1.86681	0.875834	-2.13147	0.0330505	0.99993	piR-rno-12774	0.00429316	0.51775	0.728024	normal	1.83521	38090	0.993453	0.00072694	0.746371	0.00334321
5.49096	-1.89238	0.887918	-2.13125	0.0330683	0.99993	piR-rno-2933	0.00429708	0.517886	0.728024	normal	1.83521	38090	0.993453	0.00072694	0.746371	0.00334321
4.52015	2.19684	1.03099	2.1308	0.0331056	0.99993	piR-rno-1715	0.0043053	0.518172	0.728024	normal	1.83521	38090	0.993453	0.00072694	0.746371	0.00334321
10.1059	-1.41899	0.66642	-2.12927	0.0332316	0.99993	piR-rno-56787	0.00433309	0.519131	0.728024	normal	1.83521	38090	0.993453	0.00072694	0.746371	0.00334321
3.15164	2.58422	1.21487	2.12716	0.0334071	0.99993	piR-rno-38187	0.00437194	0.520458	0.728024	normal	1.83521	38090	0.993453	0.00072694	0.746371	0.00334321
79.667	-0.853963	0.401462	-2.12713	0.0334092	0.99993	piR-rno-56994	0.0043724	0.520474	0.728024	normal	1.83521	38090	0.993453	0.00072694	0.746371	0.00334321
63.0406	1.36554	0.642112	2.12665	0.0334496	0.99993	piR-rno-20433	0.00438136	0.520778	0.728024	normal	1.83521	38090	0.993453	0.00072694	0.746371	0.00334321
2.10152	3.37144	1.58546	2.12648	0.0334633	0.99993	piR-rno-28333	0.0043844	0.52088	0.728024	normal	1.83521	38090	0.993453	0.00072694	0.746371	0.00334321
16.2947	1.38256	0.65033	2.12594	0.0335086	0.99993	rno-miR-124-3p:MIMAT0000828	0.00439448	0.521221	0.728024	normal	1.83521	38090	0.993453	0.00072694	0.746371	0.00334321
19.8009	1.17433	0.552469	2.12561	0.0335357	0.99993	piR-rno-60699	0.00440049	0.521423	0.747444	normal	1.83521	38090	0.993453	0.00072694	0.746371	0.00334321
2.71436	-2.91335	1.37155	-2.12413	0.033659	0.99993	piR-rno-54276	0.00442793	0.522402	0.747444	normal	1.83521	38090	0.993453	0.00072694	0.746371	0.00334321
11972.5	0.96952	0.456888	2.12201	0.0338372	0.99993	piR-rno-62902	0.00446771	0.523806	0.747444	normal	1.83521	38090	0.993453	0.00072694	0.746371	0.00334321
4.89585	2.10194	0.990694	2.12169	0.033864	0.99993	piR-rno-2961	0.00447371	0.524016	0.747444	normal	1.83521	38090	0.993453	0.00072694	0.746371	0.00334321
51.6512	0.894001	0.422127	2.11785	0.0341878	0.99993	piR-rno-31868	0.00454641	0.526533	0.747444	normal	1.83521	38090	0.993453	0.00072694	0.746371	0.00334321
1.86312	-3.4343	1.62321	-2.11574	0.0343667	0.99993	piR-rno-33800	0.00458677	0.527906	0.747444	normal	1.83521	38090	0.993453	0.00072694	0.746371	0.00334321
44.3913	-0.934652	0.441816	-2.11548	0.0343894	0.99993	piR-rno-46733	0.00459191	0.52808	0.747444	normal	1.83521	38090	0.993453	0.00072694	0.746371	0.00334321
19.4269	3.27849	1.55114	2.1136	0.0345497	0.99993	piR-rno-716	0.00462821	0.529298	0.747444	normal	1.83521	38090	0.993453	0.00072694	0.746371	0.00334321
71.0566	0.936191	0.44323	2.1122	0.0346689	0.99993	piR-rno-8591	0.00465529	0.530198	0.747444	normal	1.83521	38090	0.993453	0.00072694	0.746371	0.00334321
5.63303	1.84939	0.875824	2.1116	0.0347205	0.99993	piR-rno-37929	0.00466702	0.530586	0.747444	normal	1.83521	38090	0.993453	0.00072694	0.746371	0.00334321
273.392	-1.05843	0.501257	-2.11155	0.0347247	0.99993	Rattus_norvegicus_chr13.trna2246-GlyGCC:(94080602-94080672)::Gly:(GCC):71:bp::Sc::82.15	0.00466797	0.530617	0.747444	normal	1.83521	38090	0.993453	0.00072694	0.746371	0.00334321
7.75693	-1.82253	0.863205	-2.11135	0.0347422	0.99993	piR-rno-33354	0.00467198	0.530749	0.747444	normal	1.83521	38090	0.993453	0.00072694	0.746371	0.00334321
286.727	-1.00588	0.477835	-2.10507	0.035285	0.99993	Rattus_norvegicus_chr13.trna2377-GlyGCC:(95724295-95724365)::Gly:(GCC):71:bp::Sc::82.15	0.00479621	0.534765	0.747444	normal	1.83521	38090	0.993453	0.00072694	0.746371	0.00334321
5.50528	1.85638	0.881931	2.10491	0.0352993	0.99993	piR-rno-9276	0.00479953	0.53487	0.747444	normal	1.83521	38090	0.993453	0.00072694	0.746371	0.00334321
1830.75	1.11533	0.529878	2.10487	0.0353024	0.99993	piR-rno-62950	0.00480022	0.534892	0.747444	normal	1.83521	38090	0.993453	0.00072694	0.746371	0.00334321
12.91	1.31401	0.624402	2.10443	0.0353406	0.99993	piR-rno-2511	0.00480903	0.535171	0.747444	normal	1.83521	38090	0.993453	0.00072694	0.746371	0.00334321
1379.69	1.0384	0.493774	2.10299	0.0354663	0.99993	rno-miR-19b-3p:MIMAT0000788	0.00483801	0.536083	0.747444	normal	1.83521	38090	0.993453	0.00072694	0.746371	0.00334321
2900.3	1.3404	0.638232	2.10018	0.0357128	0.99993	piR-rno-63152	0.00489507	0.537856	0.747444	normal	1.83521	38090	0.993453	0.00072694	0.746371	0.00334321
5.54729	-1.84136	0.877522	-2.09836	0.0358736	0.99993	piR-rno-42766	0.00493244	0.539001	0.747444	normal	1.83521	38090	0.993453	0.00072694	0.746371	0.00334321
802.385	-0.842527	0.401605	-2.0979	0.0359141	0.99993	Rattus_norvegicus_chr13.trna3843-AspGTC:(95751497-95751426)::Asp:(GTC):72:bp::Sc::72.92	0.00494187	0.539288	0.747444	normal	1.83521	38090	0.993453	0.00072694	0.746371	0.00334321
85.9984	0.953913	0.455058	2.09624	0.0360606	0.99993	piR-rno-60907	0.00497603	0.540321	0.747444	normal	1.83521	38090	0.993453	0.00072694	0.746371	0.00334321
796.966	-0.841081	0.401679	-2.09391	0.0362677	0.99993	Rattus_norvegicus_chr13.trna3853-AspGTC:(95680683-95680612)::Asp:(GTC):72:bp::Sc::72.92	0.00502449	0.541769	0.747444	normal	1.83521	38090	0.993453	0.00072694	0.746371	0.00334321
38.8935	-0.999319	0.477459	-2.093	0.0363496	0.99993	piR-rno-7053	0.0050437	0.542337	0.747444	normal	1.83521	38090	0.993453	0.00072694	0.746371	0.00334321
820.136	1.02331	0.489131	2.0921	0.0364296	0.99993	piR-rno-63098	0.00506251	0.542891	0.747444	normal	1.83521	38090	0.993453	0.00072694	0.746371	0.00334321
157.355	1.36068	0.65068	2.09116	0.0365137	0.99993	rno-miR-27a-3p:MIMAT0000799	0.0050823	0.54347	0.747444	normal	1.83521	38090	0.993453	0.00072694	0.746371	0.00334321
10.8837	1.34272	0.642107	2.09111	0.0365183	0.99993	piR-rno-390	0.00508337	0.543501	0.747444	normal	1.83521	38090	0.993453	0.00072694	0.746371	0.00334321
2.43122	-2.8987	1.38621	-2.0911	0.0365189	0.99993	piR-rno-49712	0.00508353	0.543506	0.747444	normal	1.83521	38090	0.993453	0.00072694	0.746371	0.00334321
7.30345	1.70306	0.814575	2.09074	0.0365515	0.99993	piR-rno-15486	0.00509121	0.54373	0.747444	normal	1.83521	38090	0.993453	0.00072694	0.746371	0.00334321
31.3609	1.04559	0.500121	2.09067	0.036558	0.99993	piR-rno-29868	0.00509273	0.543774	0.747444	normal	1.83521	38090	0.993453	0.00072694	0.746371	0.00334321
3.30048	-2.36821	1.13363	-2.08905	0.036703	0.99993	piR-rno-45230	0.00512696	0.544765	0.747444	normal	1.83521	38090	0.993453	0.00072694	0.746371	0.00334321
2.42573	-2.89591	1.38629	-2.08897	0.0367107	0.99993	piR-rno-5231	0.00512878	0.544817	0.747444	normal	1.83521	38090	0.993453	0.00072694	0.746371	0.00334321
689.417	1.14964	0.550423	2.08865	0.0367389	0.99993	piR-rno-62956	0.00513546	0.545009	0.747444	normal	1.83521	38090	0.993453	0.00072694	0.746371	0.00334321
12.1547	1.50933	0.722674	2.08853	0.0367498	0.99993	piR-rno-10874	0.00513803	0.545083	0.747444	normal	1.83521	38090	0.993453	0.00072694	0.746371	0.00334321
10.0928	1.50591	0.722382	2.08465	0.0371011	0.99993	piR-rno-13366	0.00522138	0.547449	0.747444	normal	1.83521	38090	0.993453	0.00072694	0.746371	0.00334321
2854.61	1.32021	0.633444	2.08417	0.0371447	0.99993	rno-miR-30a-5p:MIMAT0000808	0.00523179	0.547741	0.747444	normal	1.83521	38090	0.993453	0.00072694	0.746371	0.00334321
12.154	1.44801	0.695262	2.08269	0.0372799	0.99993	piR-rno-1880	0.00526403	0.548639	0.747444	normal	1.83521	38090	0.993453	0.00072694	0.746371	0.00334321
6.7992	-1.67446	0.804767	-2.08067	0.0374637	0.99993	piR-rno-1261	0.00530801	0.54985	0.747444	normal	1.83521	38090	0.993453	0.00072694	0.746371	0.00334321
110.094	-0.94143	0.452561	-2.08023	0.0375046	0.99993	piR-rno-55736	0.00531782	0.550119	0.747444	normal	1.83521	38090	0.993453	0.00072694	0.746371	0.00334321
219.383	1.31422	0.632436	2.07803	0.0377068	0.99993	piR-rno-36144	0.0053664	0.551437	0.747444	normal	1.83521	38090	0.993453	0.00072694	0.746371	0.00334321
3211.23	-0.877448	0.422326	-2.07766	0.0377408	0.99993	Rattus_norvegicus_chr7.trna8336-AspGTC:(31970686-31970615)::Asp:(GTC):72:bp::Sc::74.76	0.00537458	0.551657	0.747444	normal	1.83521	38090	0.993453	0.00072694	0.746371	0.00334321
18.868	-1.10721	0.533211	-2.0765	0.037848	0.99993	piR-rno-30169	0.00540042	0.552349	0.747444	normal	1.83521	38090	0.993453	0.00072694	0.746371	0.00334321
4.85745	1.96591	0.946962	2.07602	0.0378921	0.99993	piR-rno-11843	0.00541107	0.552633	0.747444	normal	1.83521	38090	0.993453	0.00072694	0.746371	0.00334321
2.23733	3.5044	1.68851	2.07544	0.0379462	0.99993	piR-rno-60206	0.00542414	0.55298	0.747444	normal	1.83521	38090	0.993453	0.00072694	0.746371	0.00334321
11.0096	1.41867	0.684875	2.07142	0.0383192	0.99993	piR-rno-5321	0.0055146	0.555351	0.747444	normal	1.83521	38090	0.993453	0.00072694	0.746371	0.00334321
1.98535	3.34954	1.61715	2.07126	0.0383342	0.99993	piR-rno-39975	0.00551827	0.555445	0.747444	normal	1.83521	38090	0.993453	0.00072694	0.746371	0.00334321
17.0235	-1.26506	0.611099	-2.07014	0.0384393	0.99993	piR-rno-60442	0.00554388	0.556105	0.747444	normal	1.83521	38090	0.993453	0.00072694	0.746371	0.00334321
444.556	0.867663	0.419139	2.07011	0.0384424	0.99993	piR-rno-30243	0.00554461	0.556124	0.747444	normal	1.83521	38090	0.993453	0.00072694	0.746371	0.00334321
26.0097	-1.09436	0.52874	-2.06976	0.0384749	0.99993	piR-rno-30119	0.00555256	0.556328	0.747444	normal	1.83521	38090	0.993453	0.00072694	0.746371	0.00334321
2.3764	-2.99502	1.44709	-2.06969	0.0384812	0.99993	piR-rno-59356	0.0055541	0.556367	0.747444	normal	1.83521	38090	0.993453	0.00072694	0.746371	0.00334321
3.30986	-2.60709	1.26	-2.06912	0.0385346	0.99993	piR-rno-1244	0.00556713	0.5567	0.747444	normal	1.83521	38090	0.993453	0.00072694	0.746371	0.00334321
27.8305	1.55747	0.753224	2.06774	0.0386647	0.99993	piR-rno-62782	0.00559895	0.557509	0.747444	normal	1.83521	38090	0.993453	0.00072694	0.746371	0.00334321
9.92749	1.39946	0.677147	2.0667	0.0387621	0.99993	piR-rno-31090	0.00562279	0.55811	0.747444	normal	1.83521	38090	0.993453	0.00072694	0.746371	0.00334321
75.3378	0.973042	0.471288	2.06464	0.0389568	0.99993	rno-miR-449a-3p:MIMAT0017181	0.00567063	0.559306	0.747444	normal	1.83521	38090	0.993453	0.00072694	0.746371	0.00334321
438.442	1.10155	0.533895	2.06324	0.0390899	0.99993	piR-rno-63109	0.00570343	0.560116	0.747444	normal	1.83521	38090	0.993453	0.00072694	0.746371	0.00334321
327.689	1.01355	0.491874	2.06059	0.0393426	0.99993	rno-miR-3580-5p:MIMAT0017868	0.0057659	0.561641	0.747444	normal	1.83521	38090	0.993453	0.00072694	0.746371	0.00334321
27.8806	1.24065	0.602143	2.06039	0.0393617	0.99993	piR-rno-26025	0.00577062	0.561756	0.747444	normal	1.83521	38090	0.993453	0.00072694	0.746371	0.00334321
2804.9	1.23065	0.598021	2.05787	0.0396028	0.99993	piR-rno-63106	0.00583049	0.563192	0.747444	normal	1.83521	38090	0.993453	0.00072694	0.746371	0.00334321
818.541	-0.812354	0.394913	-2.05705	0.0396818	0.99993	Rattus_norvegicus_chr13.trna4004-AspGTC:(94077340-94077269)::Asp:(GTC):72:bp::Sc::72.92	0.00585017	0.56366	0.747444	normal	1.83521	38090	0.993453	0.00072694	0.746371	0.00334321
127.146	1.185	0.576142	2.05679	0.0397063	0.99993	rno-miR-374-5p:MIMAT0003208	0.00585627	0.563804	0.747444	normal	1.83521	38090	0.993453	0.00072694	0.746371	0.00334321
11.975	1.32537	0.644446	2.0566	0.0397248	0.99993	piR-rno-5617	0.00586087	0.563913	0.747444	normal	1.83521	38090	0.993453	0.00072694	0.746371	0.00334321
2.41101	-2.85111	1.38637	-2.05653	0.0397312	0.99993	piR-rno-44193	0.00586248	0.563951	0.747444	normal	1.83521	38090	0.993453	0.00072694	0.746371	0.00334321
5.47499	-1.77295	0.862402	-2.05583	0.0397987	0.99993	piR-rno-15287	0.00587932	0.564348	0.747444	normal	1.83521	38090	0.993453	0.00072694	0.746371	0.00334321
7.40524	1.65143	0.803481	2.05534	0.039846	0.99993	piR-rno-8473	0.00589112	0.564625	0.747444	normal	1.83521	38090	0.993453	0.00072694	0.746371	0.00334321
5.06933	2.00924	0.978026	2.05438	0.0399388	0.99993	piR-rno-33955	0.00591433	0.565167	0.747444	normal	1.83521	38090	0.993453	0.00072694	0.746371	0.00334321
209350	0.998977	0.486642	2.05279	0.0400925	0.99993	piR-rno-62935	0.00595285	0.566061	0.747444	normal	1.83521	38090	0.993453	0.00072694	0.746371	0.00334321
332.429	1.13499	0.553016	2.05236	0.0401348	0.99993	piR-rno-63158	0.00596344	0.566305	0.747444	normal	1.83521	38090	0.993453	0.00072694	0.746371	0.00334321
16.5321	1.20765	0.588623	2.05165	0.0402035	0.99993	piR-rno-6184	0.00598071	0.566701	0.747444	normal	1.83521	38090	0.993453	0.00072694	0.746371	0.00334321
2031.03	1.08142	0.527193	2.05128	0.0402401	0.99993	rno-miR-22-3p:MIMAT0000791	0.00598991	0.566912	0.747444	normal	1.83521	38090	0.993453	0.00072694	0.746371	0.00334321
4.22356	-2.05336	1.00145	-2.05039	0.0403262	0.99993	piR-rno-55651	0.0060116	0.567406	0.747444	normal	1.83521	38090	0.993453	0.00072694	0.746371	0.00334321
3.4318	2.4008	1.17137	2.04958	0.0404059	0.99993	piR-rno-9551	0.00603166	0.567861	0.747444	normal	1.83521	38090	0.993453	0.00072694	0.746371	0.00334321
1.86008	3.28498	1.60304	2.04923	0.04044	0.99993	piR-rno-21465	0.00604029	0.568056	0.747444	normal	1.83521	38090	0.993453	0.00072694	0.746371	0.00334321
2.66123	2.7765	1.35495	2.04915	0.0404478	0.99993	piR-rno-42723	0.00604224	0.5681	0.747444	normal	1.83521	38090	0.993453	0.00072694	0.746371	0.00334321
11.9092	1.4683	0.716671	2.04878	0.0404834	0.99993	piR-rno-52567	0.00605123	0.568303	0.747444	normal	1.83521	38090	0.993453	0.00072694	0.746371	0.00334321
129.661	0.903883	0.441215	2.04862	0.0404993	0.99993	piR-rno-27263	0.00605525	0.568393	0.747444	normal	1.83521	38090	0.993453	0.00072694	0.746371	0.00334321
34.9496	-1.06896	0.52184	-2.04844	0.0405172	0.99993	piR-rno-47048	0.00605978	0.568495	0.747444	normal	1.83521	38090	0.993453	0.00072694	0.746371	0.00334321
28.6608	-0.971977	0.474499	-2.04843	0.0405181	0.99993	piR-rno-14532	0.00606	0.5685	0.747444	normal	1.83521	38090	0.993453	0.00072694	0.746371	0.00334321
2.97889	-2.50613	1.22348	-2.04836	0.0405249	0.99993	piR-rno-61522	0.00606172	0.568538	0.747444	normal	1.83521	38090	0.993453	0.00072694	0.746371	0.00334321
3.02324	2.48511	1.21345	2.04798	0.0405621	0.99993	piR-rno-17708	0.00607111	0.568749	0.747444	normal	1.83521	38090	0.993453	0.00072694	0.746371	0.00334321
161.522	-1.09024	0.532372	-2.0479	0.0405699	0.99993	piR-rno-62921	0.00607309	0.568793	0.747444	normal	1.83521	38090	0.993453	0.00072694	0.746371	0.00334321
218.026	-0.930567	0.454622	-2.0469	0.0406677	0.99993	ENSRNOT00000048525.3	0.00609785	0.569346	0.747444	normal	1.83521	38090	0.993453	0.00072694	0.746371	0.00334321
8.99094	-1.56298	0.764456	-2.04456	0.0408982	0.99993	piR-rno-22183	0.00615633	0.570638	0.747444	normal	1.83521	38090	0.993453	0.00072694	0.746371	0.00334321
8.33224	1.51463	0.74097	2.04412	0.040942	0.99993	piR-rno-28354	0.00616748	0.570882	0.747444	normal	1.83521	38090	0.993453	0.00072694	0.746371	0.00334321
1.95393	3.29745	1.61459	2.04229	0.0411229	0.99993	piR-rno-42099	0.00621359	0.571884	0.747444	normal	1.83521	38090	0.993453	0.00072694	0.746371	0.00334321
778.493	-0.832818	0.407963	-2.04141	0.0412105	0.99993	Rattus_norvegicus_chr7.trna8266-AspGTC:(34353143-34353072)::Asp:(GTC):72:bp::Sc::72.92	0.00623597	0.572367	0.747444	normal	1.83521	38090	0.993453	0.00072694	0.746371	0.00334321
42.6007	-0.957304	0.469015	-2.0411	0.0412413	0.99993	piR-rno-49799	0.00624383	0.572536	0.747444	normal	1.83521	38090	0.993453	0.00072694	0.746371	0.00334321
170.433	0.878781	0.430553	2.04105	0.0412459	0.99993	piR-rno-11713	0.00624502	0.572561	0.747444	normal	1.83521	38090	0.993453	0.00072694	0.746371	0.00334321
8.79672	1.6253	0.796505	2.04054	0.041297	0.99993	piR-rno-34812	0.00625809	0.572841	0.747444	normal	1.83521	38090	0.993453	0.00072694	0.746371	0.00334321
91.1511	1.32489	0.649429	2.04009	0.0413415	0.99993	piR-rno-2099	0.00626949	0.573084	0.747444	normal	1.83521	38090	0.993453	0.00072694	0.746371	0.00334321
18.074	-1.16286	0.570142	-2.03961	0.0413896	0.99993	piR-rno-47140	0.0062818	0.573346	0.747444	normal	1.83521	38090	0.993453	0.00072694	0.746371	0.00334321
101.661	1.15237	0.56504	2.03945	0.041405	0.99993	rno-miR-881-5p:MIMAT0017293	0.00628574	0.57343	0.747444	normal	1.83521	38090	0.993453	0.00072694	0.746371	0.00334321
60.1481	-1.04478	0.512483	-2.03867	0.0414831	0.99993	Rattus_norvegicus_chr17.trna1607-ValCAC:(45816908-45816980)::Val:(CAC):73:bp::Sc::85.55	0.00630578	0.573855	0.747444	normal	1.83521	38090	0.993453	0.00072694	0.746371	0.00334321
1.71479	-3.26422	1.60147	-2.03826	0.0415236	0.99993	piR-rno-45353	0.00631618	0.574074	0.747444	normal	1.83521	38090	0.993453	0.00072694	0.746371	0.00334321
8.63872	1.48222	0.727387	2.03773	0.0415771	0.99993	piR-rno-25487	0.00632994	0.574364	0.747444	normal	1.83521	38090	0.993453	0.00072694	0.746371	0.00334321
7.40945	1.56117	0.766619	2.03644	0.041706	0.99993	piR-rno-16109	0.00636311	0.575058	0.747444	normal	1.83521	38090	0.993453	0.00072694	0.746371	0.00334321
40.1801	1.41868	0.696722	2.03622	0.0417285	0.99993	piR-rno-63063	0.00636891	0.575179	0.747444	normal	1.83521	38090	0.993453	0.00072694	0.746371	0.00334321
32.8464	1.06336	0.522426	2.03543	0.0418078	0.99993	piR-rno-30953	0.00638935	0.575603	0.747444	normal	1.83521	38090	0.993453	0.00072694	0.746371	0.00334321
36.5895	0.902008	0.443641	2.03319	0.0420331	0.99993	piR-rno-16799	0.00644762	0.576802	0.747444	normal	1.83521	38090	0.993453	0.00072694	0.746371	0.00334321
5.15181	2.05593	1.01122	2.03312	0.0420407	0.99993	rno-miR-98-3p:MIMAT0017111	0.00644959	0.576842	0.747444	normal	1.83521	38090	0.993453	0.00072694	0.746371	0.00334321
5.90606	1.78113	0.876444	2.03223	0.0421304	0.99993	piR-rno-2051	0.00647284	0.577315	0.747444	normal	1.83521	38090	0.993453	0.00072694	0.746371	0.00334321
3.53028	2.23481	1.10016	2.03134	0.0422203	0.99993	piR-rno-54482	0.00649617	0.577788	0.747444	normal	1.83521	38090	0.993453	0.00072694	0.746371	0.00334321
21.7317	-1.0849	0.534326	-2.0304	0.0423158	0.99993	piR-rno-55865	0.00652101	0.578288	0.747444	normal	1.83521	38090	0.993453	0.00072694	0.746371	0.00334321
4.09644	-2.01546	0.993323	-2.02901	0.0424576	0.99993	piR-rno-49337	0.00655793	0.579025	0.747444	normal	1.83521	38090	0.993453	0.00072694	0.746371	0.00334321
20.7462	1.1426	0.563762	2.02674	0.0426886	0.99993	piR-rno-31109	0.00661827	0.580217	0.747444	normal	1.83521	38090	0.993453	0.00072694	0.746371	0.00334321
4.41964	2.43464	1.20148	2.02637	0.0427273	0.99993	rno-miR-384-3p:MIMAT0005310	0.00662841	0.580416	0.747444	normal	1.83521	38090	0.993453	0.00072694	0.746371	0.00334321
2090.53	1.08612	0.536224	2.0255	0.0428161	0.99993	piR-rno-62948	0.00665168	0.58087	0.747444	normal	1.83521	38090	0.993453	0.00072694	0.746371	0.00334321
2.51325	-2.8642	1.41452	-2.02485	0.0428827	0.99993	piR-rno-54571	0.00666914	0.581209	0.747444	normal	1.83521	38090	0.993453	0.00072694	0.746371	0.00334321
2.00492	3.35932	1.65905	2.02485	0.0428832	0.99993	piR-rno-32483	0.00666929	0.581212	0.747444	normal	1.83521	38090	0.993453	0.00072694	0.746371	0.00334321
7.30964	-1.62245	0.801673	-2.02382	0.0429882	0.99993	piR-rno-34045	0.00669687	0.581745	0.747444	normal	1.83521	38090	0.993453	0.00072694	0.746371	0.00334321
815.282	-0.81536	0.403038	-2.02303	0.0430696	0.99993	Rattus_norvegicus_chr13.trna4012-AspGTC:(94042774-94042703)::Asp:(GTC):72:bp::Sc::72.92	0.00671829	0.582156	0.747444	normal	1.83521	38090	0.993453	0.00072694	0.746371	0.00334321
39.9836	-0.996897	0.492789	-2.02297	0.0430764	0.99993	piR-rno-43602	0.00672009	0.582191	0.747444	normal	1.83521	38090	0.993453	0.00072694	0.746371	0.00334321
2.87746	-2.50241	1.23751	-2.02213	0.043163	0.99993	piR-rno-39667	0.00674291	0.582627	0.747444	normal	1.83521	38090	0.993453	0.00072694	0.746371	0.00334321
1.72676	-3.31665	1.64039	-2.02187	0.0431903	0.99993	piR-rno-51019	0.00675009	0.582763	0.747444	normal	1.83521	38090	0.993453	0.00072694	0.746371	0.00334321
6.12867	1.72055	0.851067	2.02163	0.0432142	0.99993	piR-rno-27078	0.0067564	0.582883	0.747444	normal	1.83521	38090	0.993453	0.00072694	0.746371	0.00334321
6.85857	-1.61026	0.796566	-2.0215	0.0432279	0.99993	piR-rno-38413	0.00676002	0.582952	0.747444	normal	1.83521	38090	0.993453	0.00072694	0.746371	0.00334321
7.49943	-1.5774	0.780413	-2.02123	0.0432557	0.99993	piR-rno-12647	0.00676737	0.583091	0.747444	normal	1.83521	38090	0.993453	0.00072694	0.746371	0.00334321
4.06745	-2.06636	1.02245	-2.02099	0.0432812	0.99993	piR-rno-34598	0.0067741	0.583219	0.747444	normal	1.83521	38090	0.993453	0.00072694	0.746371	0.00334321
40.2591	0.994637	0.49228	2.02047	0.0433346	0.99993	piR-rno-29342	0.00678821	0.583485	0.747444	normal	1.83521	38090	0.993453	0.00072694	0.746371	0.00334321
2745.3	1.06211	0.525687	2.02041	0.0433405	0.99993	piR-rno-7894	0.00678977	0.583515	0.747444	normal	1.83521	38090	0.993453	0.00072694	0.746371	0.00334321
34.0739	1.26357	0.625479	2.02017	0.043366	0.99993	rno-miR-466b-4-3p:MIMAT0037262	0.0067965	0.583641	0.747444	normal	1.83521	38090	0.993453	0.00072694	0.746371	0.00334321
11.7358	1.40044	0.693242	2.02013	0.0433696	0.99993	piR-rno-33698	0.00679745	0.583659	0.747444	normal	1.83521	38090	0.993453	0.00072694	0.746371	0.00334321
36.543	-0.913068	0.452207	-2.01914	0.0434729	0.99993	piR-rno-39689	0.00682481	0.584173	0.747444	normal	1.83521	38090	0.993453	0.00072694	0.746371	0.00334321
1.92057	3.23274	1.60112	2.01905	0.0434824	0.99993	piR-rno-61599	0.00682734	0.58422	0.747444	normal	1.83521	38090	0.993453	0.00072694	0.746371	0.00334321
67.8989	0.88217	0.436945	2.01895	0.0434924	0.99993	piR-rno-57241	0.00682996	0.584269	0.747444	normal	1.83521	38090	0.993453	0.00072694	0.746371	0.00334321
1042.11	0.946598	0.468881	2.01885	0.0435031	0.99993	piR-rno-62986	0.00683282	0.584322	0.747444	normal	1.83521	38090	0.993453	0.00072694	0.746371	0.00334321
2.48752	2.82196	1.3979	2.01871	0.0435174	0.99993	piR-rno-3880	0.0068366	0.584393	0.747444	normal	1.83521	38090	0.993453	0.00072694	0.746371	0.00334321
47.4927	0.987413	0.489281	2.01809	0.0435817	0.99993	piR-rno-34051	0.00685367	0.58471	0.747444	normal	1.83521	38090	0.993453	0.00072694	0.746371	0.00334321
61416.1	0.894972	0.443709	2.01702	0.0436931	0.99993	rno-let-7g-5p:MIMAT0035719	0.00688324	0.585258	0.747444	normal	1.83521	38090	0.993453	0.00072694	0.746371	0.00334321
2106.63	1.30378	0.646497	2.01669	0.0437281	0.99993	rno-miR-871-3p:MIMAT0017289	0.00689254	0.585429	0.747444	normal	1.83521	38090	0.993453	0.00072694	0.746371	0.00334321
2174.86	1.23665	0.613228	2.01662	0.0437352	0.99993	rno-miR-27b-3p:MIMAT0000798	0.00689445	0.585464	0.747444	normal	1.83521	38090	0.993453	0.00072694	0.746371	0.00334321
22.374	1.21953	0.604764	2.01654	0.0437433	0.99993	piR-rno-8404	0.00689658	0.585504	0.77063	normal	1.83521	38090	0.993453	0.00072694	0.746371	0.00334321
13.9554	-1.47461	0.731718	-2.01526	0.043877	0.99993	piR-rno-49446	0.00693221	0.586227	0.77063	normal	1.83521	38090	0.993453	0.00072694	0.746371	0.00334321
9.36793	1.37413	0.6827	2.01279	0.0441368	0.99993	piR-rno-2200	0.00700159	0.587621	0.77063	normal	1.83521	38090	0.993453	0.00072694	0.746371	0.00334321
2.75433	-2.64802	1.3156	-2.01279	0.0441372	0.99993	piR-rno-43846	0.00700171	0.587623	0.77063	normal	1.83521	38090	0.993453	0.00072694	0.746371	0.00334321
7.0603	1.65879	0.824432	2.01204	0.0442153	0.99993	piR-rno-29722	0.00702263	0.588039	0.77063	normal	1.83521	38090	0.993453	0.00072694	0.746371	0.00334321
1.83331	3.21543	1.59849	2.01154	0.044268	0.99993	piR-rno-58648	0.00703675	0.588319	0.77063	normal	1.83521	38090	0.993453	0.00072694	0.746371	0.00334321
16.9457	-1.35887	0.676199	-2.00958	0.0444758	0.99993	piR-rno-46830	0.00709258	0.589416	0.77063	normal	1.83521	38090	0.993453	0.00072694	0.746371	0.00334321
7.14438	-1.56371	0.778534	-2.00853	0.0445874	0.99993	piR-rno-60946	0.00712261	0.590001	0.77063	normal	1.83521	38090	0.993453	0.00072694	0.746371	0.00334321
19.9509	1.16846	0.582607	2.00557	0.0449026	0.99993	piR-rno-31660	0.00720776	0.59164	0.77063	normal	1.83521	38090	0.993453	0.00072694	0.746371	0.00334321
7.30368	-1.58803	0.791838	-2.0055	0.0449092	0.99993	piR-rno-55410	0.00720954	0.591673	0.77063	normal	1.83521	38090	0.993453	0.00072694	0.746371	0.00334321
30.4576	-1.06804	0.532718	-2.0049	0.0449739	0.99993	piR-rno-37319	0.00722707	0.592007	0.77063	normal	1.83521	38090	0.993453	0.00072694	0.746371	0.00334321
6.55717	-1.63713	0.816754	-2.00443	0.0450237	0.99993	piR-rno-44104	0.00724056	0.592263	0.77063	normal	1.83521	38090	0.993453	0.00072694	0.746371	0.00334321
2.9467	2.46462	1.23005	2.00367	0.045105	0.99993	piR-rno-39682	0.00726265	0.59268	0.77063	normal	1.83521	38090	0.993453	0.00072694	0.746371	0.00334321
12.6861	-1.2551	0.626444	-2.00352	0.045121	0.99993	piR-rno-57581	0.00726699	0.592762	0.77063	normal	1.83521	38090	0.993453	0.00072694	0.746371	0.00334321
103.839	0.833793	0.41619	2.0034	0.0451348	0.99993	piR-rno-22182	0.00727072	0.592832	0.77063	normal	1.83521	38090	0.993453	0.00072694	0.746371	0.00334321
43.1306	-1.31474	0.656305	-2.00324	0.0451514	0.99993	ENSRNOT00000077875.1	0.00727526	0.592917	0.77063	normal	1.83521	38090	0.993453	0.00072694	0.746371	0.00334321
2.66693	2.71391	1.35489	2.00305	0.045172	0.99993	piR-rno-54946	0.00728085	0.593022	0.77063	normal	1.83521	38090	0.993453	0.00072694	0.746371	0.00334321
25.5147	2.7688	1.38231	2.00302	0.0451749	0.99993	piR-rno-62997	0.00728164	0.593037	0.77063	normal	1.83521	38090	0.993453	0.00072694	0.746371	0.00334321
294.461	0.857737	0.428266	2.00281	0.0451972	0.99993	piR-rno-32890	0.00728769	0.59315	0.77063	normal	1.83521	38090	0.993453	0.00072694	0.746371	0.00334321
318.02	0.71496	0.357097	2.00214	0.0452692	0.99993	piR-rno-10772	0.00730729	0.593517	0.77063	normal	1.83521	38090	0.993453	0.00072694	0.746371	0.00334321
578.83	0.770594	0.385038	2.00135	0.0453551	0.99993	piR-rno-32501	0.0073307	0.593953	0.77063	normal	1.83521	38090	0.993453	0.00072694	0.746371	0.00334321
8.49427	1.71234	0.856009	2.00038	0.0454597	0.99993	rno-miR-29b-3p:MIMAT0000801	0.00735923	0.594482	0.77063	normal	1.83521	38090	0.993453	0.00072694	0.746371	0.00334321
13.2033	1.32388	0.662394	1.99863	0.0456488	0.99993	piR-rno-54923	0.00741093	0.595431	0.77063	normal	1.83521	38090	0.993453	0.00072694	0.746371	0.00334321
167.269	1.21515	0.608157	1.99809	0.0457067	0.99993	piR-rno-37019	0.00742677	0.59572	0.77063	normal	1.83521	38090	0.993453	0.00072694	0.746371	0.00334321
14.2904	1.17393	0.587825	1.99707	0.0458176	0.99993	piR-rno-11802	0.00745719	0.596272	0.77063	normal	1.83521	38090	0.993453	0.00072694	0.746371	0.00334321
1467.43	0.862457	0.432043	1.99623	0.0459087	0.99993	piR-rno-63118	0.00748219	0.596723	0.77063	normal	1.83521	38090	0.993453	0.00072694	0.746371	0.00334321
2.85392	2.68847	1.34681	1.99617	0.0459153	0.99993	piR-rno-20853	0.00748403	0.596756	0.77063	normal	1.83521	38090	0.993453	0.00072694	0.746371	0.00334321
2.33324	-2.90363	1.45472	-1.996	0.0459336	0.99993	piR-rno-10947	0.00748904	0.596846	0.77063	normal	1.83521	38090	0.993453	0.00072694	0.746371	0.00334321
22.1199	-1.06458	0.533635	-1.99496	0.0460471	0.99993	piR-rno-4278	0.00752028	0.597406	0.77063	normal	1.83521	38090	0.993453	0.00072694	0.746371	0.00334321
102.771	0.873904	0.438154	1.99451	0.0460959	0.99993	piR-rno-20539	0.00753371	0.597645	0.77063	normal	1.83521	38090	0.993453	0.00072694	0.746371	0.00334321
1.80728	-3.33558	1.67257	-1.99428	0.0461214	0.99993	piR-rno-38326	0.00754074	0.597771	0.77063	normal	1.83521	38090	0.993453	0.00072694	0.746371	0.00334321
9.29962	1.36174	0.683193	1.9932	0.0462401	0.99993	piR-rno-36282	0.00757348	0.598351	0.77063	normal	1.83521	38090	0.993453	0.00072694	0.746371	0.00334321
124.005	-0.740052	0.371662	-1.9912	0.0464594	0.99993	piR-rno-10003	0.00763414	0.599415	0.77063	normal	1.83521	38090	0.993453	0.00072694	0.746371	0.00334321
9673.79	1.0111	0.507801	1.99114	0.0464656	0.99993	piR-rno-62868	0.00763587	0.599446	0.77063	normal	1.83521	38090	0.993453	0.00072694	0.746371	0.00334321
4.37121	-2.0723	1.04079	-1.99108	0.0464722	0.99993	piR-rno-4238	0.0076377	0.599477	0.77063	normal	1.83521	38090	0.993453	0.00072694	0.746371	0.00334321
1278.5	1.09566	0.550665	1.98969	0.0466246	0.99993	rno-miR-1839-5p:MIMAT0024843	0.00767996	0.600211	0.77063	normal	1.83521	38090	0.993453	0.00072694	0.746371	0.00334321
1.72302	-3.27073	1.64771	-1.98502	0.0471419	0.99993	piR-rno-1318	0.00782414	0.602667	0.77063	normal	1.83521	38090	0.993453	0.00072694	0.746371	0.00334321
5.04315	-1.92425	0.969962	-1.98384	0.0472737	0.99993	piR-rno-57273	0.00786104	0.603284	0.77063	normal	1.83521	38090	0.993453	0.00072694	0.746371	0.00334321
2541.33	1.11854	0.563965	1.98334	0.0473291	0.99993	piR-rno-35458	0.00787655	0.603542	0.77063	normal	1.83521	38090	0.993453	0.00072694	0.746371	0.00334321
16.0911	-1.17457	0.592219	-1.98333	0.0473307	0.99993	piR-rno-37854	0.00787701	0.60355	0.77063	normal	1.83521	38090	0.993453	0.00072694	0.746371	0.00334321
1.86026	3.19189	1.60944	1.98323	0.0473413	0.99993	piR-rno-39487	0.00787999	0.603599	0.77063	normal	1.83521	38090	0.993453	0.00072694	0.746371	0.00334321
16.1816	1.59342	0.803481	1.98315	0.0473511	0.99993	piR-rno-27617	0.00788273	0.603645	0.77063	normal	1.83521	38090	0.993453	0.00072694	0.746371	0.00334321
2.57502	2.80272	1.41338	1.98299	0.0473687	0.99993	piR-rno-2495	0.00788767	0.603727	0.77063	normal	1.83521	38090	0.993453	0.00072694	0.746371	0.00334321
2.41394	2.73585	1.37967	1.98297	0.047371	0.99993	piR-rno-50209	0.00788833	0.603738	0.77063	normal	1.83521	38090	0.993453	0.00072694	0.746371	0.00334321
71.3424	-0.959248	0.483744	-1.98296	0.0473714	0.99993	Rattus_norvegicus_chr7.trna8977-AsnGTT:(12496056-12495983)::Asn:(GTT):74:bp::Sc::82.24	0.00788843	0.603739	0.77063	normal	1.83521	38090	0.993453	0.00072694	0.746371	0.00334321
2.42369	-2.91477	1.47188	-1.98031	0.0476687	0.99993	piR-rno-12111	0.00797204	0.605114	0.77063	normal	1.83521	38090	0.993453	0.00072694	0.746371	0.00334321
3.03694	2.43982	1.23252	1.97953	0.0477558	0.99993	piR-rno-53357	0.0079966	0.605513	0.77063	normal	1.83521	38090	0.993453	0.00072694	0.746371	0.00334321
6.82407	1.79375	0.906359	1.97907	0.0478077	0.99993	piR-rno-54189	0.00801126	0.605751	0.77063	normal	1.83521	38090	0.993453	0.00072694	0.746371	0.00334321
3.35875	-2.31027	1.16736	-1.97906	0.0478088	0.99993	piR-rno-54655	0.00801155	0.605755	0.77063	normal	1.83521	38090	0.993453	0.00072694	0.746371	0.00334321
3.26636	-2.29103	1.15782	-1.97874	0.0478453	0.99993	piR-rno-53291	0.00802186	0.605922	0.77063	normal	1.83521	38090	0.993453	0.00072694	0.746371	0.00334321
409.953	-0.849503	0.429873	-1.97617	0.0481353	0.99993	ENSRNOT00000047162.3	0.00810396	0.607237	0.77063	normal	1.83521	38090	0.993453	0.00072694	0.746371	0.00334321
3.54205	-2.42102	1.22553	-1.97548	0.0482134	0.99993	piR-rno-44164	0.00812613	0.607588	0.77063	normal	1.83521	38090	0.993453	0.00072694	0.746371	0.00334321
9.40671	-1.39406	0.705685	-1.97547	0.0482146	0.99993	piR-rno-52413	0.00812646	0.607594	0.77063	normal	1.83521	38090	0.993453	0.00072694	0.746371	0.00334321
150.918	0.836035	0.423226	1.97539	0.048224	0.99993	piR-rno-32396	0.00812913	0.607636	0.77063	normal	1.83521	38090	0.993453	0.00072694	0.746371	0.00334321
7.22568	1.71437	0.868005	1.97507	0.0482607	0.99993	piR-rno-24583	0.00813955	0.6078	0.77063	normal	1.83521	38090	0.993453	0.00072694	0.746371	0.00334321
5.48162	-1.83648	0.929967	-1.97478	0.048293	0.99993	piR-rno-6828	0.00814874	0.607945	0.77063	normal	1.83521	38090	0.993453	0.00072694	0.746371	0.00334321
5.16354	1.87019	0.947041	1.97477	0.0482938	0.99993	piR-rno-24840	0.00814896	0.607949	0.77063	normal	1.83521	38090	0.993453	0.00072694	0.746371	0.00334321
9.29142	1.4074	0.712802	1.97446	0.0483298	0.99993	piR-rno-58839	0.00815921	0.60811	0.77063	normal	1.83521	38090	0.993453	0.00072694	0.746371	0.00334321
3.36149	-2.31332	1.17166	-1.97439	0.048337	0.99993	piR-rno-56608	0.00816124	0.608142	0.77063	normal	1.83521	38090	0.993453	0.00072694	0.746371	0.00334321
5.01406	1.89131	0.958073	1.97407	0.0483734	0.99993	piR-rno-56599	0.0081716	0.608305	0.77063	normal	1.83521	38090	0.993453	0.00072694	0.746371	0.00334321
31.1422	-0.930708	0.471523	-1.97383	0.0484008	0.99993	piR-rno-154	0.0081794	0.608427	0.77063	normal	1.83521	38090	0.993453	0.00072694	0.746371	0.00334321
1.7576	3.18986	1.61678	1.97297	0.0484987	0.99993	piR-rno-56498	0.00820729	0.608862	0.77063	normal	1.83521	38090	0.993453	0.00072694	0.746371	0.00334321
2159.54	1.27976	0.648794	1.97252	0.0485508	0.99993	piR-rno-30398	0.00822215	0.609093	0.77063	normal	1.83521	38090	0.993453	0.00072694	0.746371	0.00334321
3.45105	-2.26614	1.14898	-1.97231	0.0485746	0.99993	piR-rno-16241	0.00822895	0.609199	0.77063	normal	1.83521	38090	0.993453	0.00072694	0.746371	0.00334321
3.70653	-2.0956	1.06396	-1.96962	0.0488815	0.99993	piR-rno-21493	0.0083167	0.610548	0.77063	normal	1.83521	38090	0.993453	0.00072694	0.746371	0.00334321
16.8033	-1.14601	0.581991	-1.96912	0.0489393	0.99993	piR-rno-54165	0.00833327	0.610801	0.77063	normal	1.83521	38090	0.993453	0.00072694	0.746371	0.00334321
7.67379	1.56257	0.793773	1.96853	0.0490072	0.99993	piR-rno-40613	0.00835275	0.611096	0.77063	normal	1.83521	38090	0.993453	0.00072694	0.746371	0.00334321
4.26623	2.03294	1.03281	1.96836	0.0490271	0.99993	piR-rno-8957	0.00835848	0.611183	0.77063	normal	1.83521	38090	0.993453	0.00072694	0.746371	0.00334321
33.893	-0.979557	0.497701	-1.96816	0.0490492	0.99993	piR-rno-34209	0.00836481	0.611279	0.77063	normal	1.83521	38090	0.993453	0.00072694	0.746371	0.00334321
116.666	0.78653	0.399673	1.96794	0.0490755	0.99993	piR-rno-27253	0.00837237	0.611393	0.77063	normal	1.83521	38090	0.993453	0.00072694	0.746371	0.00334321
11.0109	-1.36146	0.691866	-1.96781	0.0490898	0.99993	piR-rno-6951	0.00837648	0.611455	0.77063	normal	1.83521	38090	0.993453	0.00072694	0.746371	0.00334321
13.9677	-1.2067	0.613247	-1.96773	0.0490995	0.99993	piR-rno-61647	0.00837927	0.611497	0.77063	normal	1.83521	38090	0.993453	0.00072694	0.746371	0.00334321
35.2119	1.40273	0.712888	1.96767	0.0491058	0.99993	rno-miR-362-3p:MIMAT0017357	0.00838108	0.611524	0.77063	normal	1.83521	38090	0.993453	0.00072694	0.746371	0.00334321
2.39436	-2.81019	1.4289	-1.96669	0.049219	0.99993	piR-rno-3234	0.00841364	0.612013	0.77063	normal	1.83521	38090	0.993453	0.00072694	0.746371	0.00334321
19.5705	1.12735	0.573264	1.96655	0.0492351	0.99993	piR-rno-23147	0.00841827	0.612082	0.77063	normal	1.83521	38090	0.993453	0.00072694	0.746371	0.00334321
142.962	1.29104	0.656605	1.96623	0.049272	0.99993	piR-rno-63084	0.00842891	0.612241	0.77063	normal	1.83521	38090	0.993453	0.00072694	0.746371	0.00334321
81.8925	0.899663	0.457565	1.9662	0.0492755	0.99993	piR-rno-4251	0.00842994	0.612257	0.77063	normal	1.83521	38090	0.993453	0.00072694	0.746371	0.00334321
70.728	1.20783	0.61437	1.96596	0.0493027	0.99993	rno-let-7c-1-3p:MIMAT0017087	0.00843776	0.612373	0.77063	normal	1.83521	38090	0.993453	0.00072694	0.746371	0.00334321
5.03597	1.7777	0.904444	1.96552	0.0493544	0.99993	piR-rno-1503	0.00845267	0.612595	0.773753	normal	1.83521	38090	0.993453	0.00072694	0.746371	0.00334321
3.86336	-2.04319	1.04033	-1.96398	0.0495323	0.99993	piR-rno-16629	0.00850404	0.613367	0.773753	normal	1.83521	38090	0.993453	0.00072694	0.746371	0.00334321
22.6568	0.99846	0.508427	1.96382	0.0495507	0.99993	piR-rno-23554	0.00850938	0.613447	0.773753	normal	1.83521	38090	0.993453	0.00072694	0.746371	0.00334321
201102	0.933091	0.47534	1.963	0.0496465	0.99993	rno-miR-34c-5p:MIMAT0000814	0.0085371	0.61386	0.773753	normal	1.83521	38090	0.993453	0.00072694	0.746371	0.00334321
2.67005	-2.47117	1.25991	-1.96138	0.0498345	0.99993	piR-rno-54260	0.00859158	0.614665	0.773753	normal	1.83521	38090	0.993453	0.00072694	0.746371	0.00334321
784.002	-0.793278	0.404641	-1.96045	0.0499434	0.99993	Rattus_norvegicus_chr10.trna2466-AspGTC:(55364090-55364161)::Asp:(GTC):72:bp::Sc::72.92	0.00862323	0.615129	0.773753	normal	1.83521	38090	0.993453	0.00072694	0.746371	0.00334321
79.6135	1.36313	0.695433	1.96012	0.0499822	0.99993	rno-miR-672-3p:MIMAT0017312	0.0086345	0.615294	0.773753	normal	1.83521	38090	0.993453	0.00072694	0.746371	0.00334321
5.42602	-1.75699	0.896578	-1.95966	0.0500351	0.99993	piR-rno-51746	0.00864991	0.615519	0.773753	normal	1.83521	38090	0.993453	0.00072694	0.746371	0.00334321
6.15882	1.63415	0.834041	1.95932	0.0500755	0.99993	piR-rno-25746	0.00866168	0.61569	0.773753	normal	1.83521	38090	0.993453	0.00072694	0.746371	0.00334321
7.56615	1.61117	0.822485	1.9589	0.0501246	0.99993	piR-rno-11518	0.00867596	0.615897	0.773753	normal	1.83521	38090	0.993453	0.00072694	0.746371	0.00334321
24.8799	-1.16044	0.592416	-1.95882	0.0501338	0.99993	piR-rno-42083	0.00867864	0.615936	0.773753	normal	1.83521	38090	0.993453	0.00072694	0.746371	0.00334321
179.576	0.736266	0.376161	1.95732	0.0503104	0.99993	piR-rno-22433	0.00873018	0.616678	0.773753	normal	1.83521	38090	0.993453	0.00072694	0.746371	0.00334321
2.30036	-2.80403	1.43331	-1.95633	0.0504263	0.99993	piR-rno-52790	0.00876405	0.617162	0.773753	normal	1.83521	38090	0.993453	0.00072694	0.746371	0.00334321
17.3048	-1.13278	0.579401	-1.95509	0.0505729	0.99993	piR-rno-61755	0.00880701	0.617772	0.773753	normal	1.83521	38090	0.993453	0.00072694	0.746371	0.00334321
254.72	0.79352	0.405893	1.955	0.0505834	0.99993	rno-miR-191a-3p:MIMAT0017146	0.00881007	0.617815	0.773753	normal	1.83521	38090	0.993453	0.00072694	0.746371	0.00334321
15.0981	-1.11772	0.571902	-1.9544	0.0506541	0.99993	piR-rno-43212	0.00883083	0.618108	0.773753	normal	1.83521	38090	0.993453	0.00072694	0.746371	0.00334321
17296.8	1.04558	0.535213	1.95357	0.0507517	0.99993	piR-rno-62863	0.00885947	0.61851	0.773753	normal	1.83521	38090	0.993453	0.00072694	0.746371	0.00334321
41.478	0.87024	0.445912	1.9516	0.0509863	0.99993	piR-rno-23276	0.00892851	0.619471	0.773753	normal	1.83521	38090	0.993453	0.00072694	0.746371	0.00334321
3.95314	2.01419	1.03213	1.9515	0.0509977	0.99993	piR-rno-221	0.00893189	0.619518	0.773753	normal	1.83521	38090	0.993453	0.00072694	0.746371	0.00334321
2.56893	2.79311	1.43165	1.95097	0.0510606	0.99993	Rattus_norvegicus_chr2.trna9817-ArgACG:(124127016-124126944)::Arg:(ACG):73:bp::Sc::67.96	0.00895042	0.619774	0.773753	normal	1.83521	38090	0.993453	0.00072694	0.746371	0.00334321
33.5424	-0.920657	0.472115	-1.95007	0.0511679	0.99993	piR-rno-49587	0.00898211	0.620209	0.773753	normal	1.83521	38090	0.993453	0.00072694	0.746371	0.00334321
4.95121	-1.95616	1.00315	-1.95003	0.0511729	0.99993	piR-rno-31882	0.00898357	0.620229	0.773753	normal	1.83521	38090	0.993453	0.00072694	0.746371	0.00334321
1.6562	-3.16716	1.62504	-1.94897	0.0512991	0.99993	piR-rno-21176	0.0090209	0.620739	0.773753	normal	1.83521	38090	0.993453	0.00072694	0.746371	0.00334321
6.34965	-1.63407	0.838565	-1.94865	0.0513367	0.99993	piR-rno-1830	0.00903203	0.62089	0.773753	normal	1.83521	38090	0.993453	0.00072694	0.746371	0.00334321
5.94161	-1.64249	0.843473	-1.9473	0.0514988	0.99993	piR-rno-48788	0.00908009	0.62154	0.773753	normal	1.83521	38090	0.993453	0.00072694	0.746371	0.00334321
263.324	1.04479	0.536625	1.94697	0.0515389	0.99993	rno-miR-218a-5p:MIMAT0000888	0.00909198	0.6217	0.773753	normal	1.83521	38090	0.993453	0.00072694	0.746371	0.00334321
4.79522	-1.78727	0.918158	-1.94658	0.0515848	0.99993	piR-rno-53015	0.0091056	0.621883	0.773753	normal	1.83521	38090	0.993453	0.00072694	0.746371	0.00334321
96.1552	1.07343	0.551521	1.94632	0.0516167	0.99993	rno-miR-1843b-5p:MIMAT0035730	0.0091151	0.62201	0.773753	normal	1.83521	38090	0.993453	0.00072694	0.746371	0.00334321
1116.12	0.989588	0.508731	1.94521	0.0517498	0.99993	piR-rno-50564	0.00915468	0.622538	0.773753	normal	1.83521	38090	0.993453	0.00072694	0.746371	0.00334321
1.66169	-3.17031	1.63178	-1.94286	0.0520334	0.99993	piR-rno-13504	0.00923926	0.623654	0.773753	normal	1.83521	38090	0.993453	0.00072694	0.746371	0.00334321
6.14507	1.58395	0.815439	1.94245	0.0520822	0.99993	piR-rno-5716	0.00925382	0.623844	0.773753	normal	1.83521	38090	0.993453	0.00072694	0.746371	0.00334321
4.04334	-1.93716	0.99748	-1.94206	0.0521303	0.99993	piR-rno-23077	0.00926821	0.624032	0.773753	normal	1.83521	38090	0.993453	0.00072694	0.746371	0.00334321
1.7127	3.1317	1.61282	1.94176	0.0521665	0.99993	piR-rno-37849	0.00927905	0.624173	0.773753	normal	1.83521	38090	0.993453	0.00072694	0.746371	0.00334321
7.24111	-1.4571	0.750452	-1.94163	0.0521815	0.99993	piR-rno-49647	0.00928353	0.624231	0.773753	normal	1.83521	38090	0.993453	0.00072694	0.746371	0.00334321
5.45925	-1.65281	0.851399	-1.94128	0.0522241	0.99993	piR-rno-37217	0.00929631	0.624397	0.773753	normal	1.83521	38090	0.993453	0.00072694	0.746371	0.00334321
270.305	0.919296	0.47381	1.94022	0.0523526	0.99993	piR-rno-63116	0.00933481	0.624895	0.773753	normal	1.83521	38090	0.993453	0.00072694	0.746371	0.00334321
7.62729	-1.53054	0.788905	-1.94008	0.0523695	0.99993	piR-rno-19763	0.00933987	0.62496	0.773753	normal	1.83521	38090	0.993453	0.00072694	0.746371	0.00334321
3.17397	2.33596	1.2042	1.93984	0.0523988	0.99993	piR-rno-765	0.00934867	0.625073	0.773753	normal	1.83521	38090	0.993453	0.00072694	0.746371	0.00334321
429.604	0.768547	0.396214	1.93972	0.0524132	0.99993	piR-rno-62899	0.00935298	0.625128	0.773753	normal	1.83521	38090	0.993453	0.00072694	0.746371	0.00334321
104.047	0.840464	0.43358	1.93843	0.0525709	0.99993	piR-rno-40408	0.00940038	0.625734	0.773753	normal	1.83521	38090	0.993453	0.00072694	0.746371	0.00334321
22.7848	-1.05316	0.543314	-1.9384	0.0525748	0.99993	piR-rno-60995	0.00940157	0.62575	0.773753	normal	1.83521	38090	0.993453	0.00072694	0.746371	0.00334321
8.44433	1.41929	0.732301	1.93812	0.0526083	0.99993	piR-rno-16948	0.00941165	0.625878	0.773753	normal	1.83521	38090	0.993453	0.00072694	0.746371	0.00334321
4.13531	-1.91986	0.990576	-1.93812	0.0526085	0.99993	piR-rno-51249	0.0094117	0.625878	0.773753	normal	1.83521	38090	0.993453	0.00072694	0.746371	0.00334321
35.5408	0.915751	0.472552	1.93788	0.0526375	0.99993	piR-rno-15688	0.00942044	0.625989	0.773753	normal	1.83521	38090	0.993453	0.00072694	0.746371	0.00334321
3.64717	-2.11937	1.09373	-1.93774	0.0526547	0.99993	piR-rno-45713	0.00942561	0.626055	0.773753	normal	1.83521	38090	0.993453	0.00072694	0.746371	0.00334321
29.9348	1.06206	0.548305	1.93699	0.0527461	0.99993	piR-rno-38495	0.00945315	0.626403	0.773753	normal	1.83521	38090	0.993453	0.00072694	0.746371	0.00334321
21.4461	-1.05927	0.546872	-1.93696	0.0527501	0.99993	piR-rno-2828	0.00945436	0.626419	0.773753	normal	1.83521	38090	0.993453	0.00072694	0.746371	0.00334321
102.429	0.744623	0.384622	1.93599	0.0528695	0.99993	piR-rno-26059	0.00949038	0.626872	0.773753	normal	1.83521	38090	0.993453	0.00072694	0.746371	0.00334321
4.04425	2.08567	1.07744	1.93577	0.0528962	0.99993	piR-rno-11312	0.00949843	0.626972	0.773753	normal	1.83521	38090	0.993453	0.00072694	0.746371	0.00334321
11.9805	1.36658	0.706182	1.93516	0.0529701	0.99993	piR-rno-32298	0.00952078	0.627252	0.773753	normal	1.83521	38090	0.993453	0.00072694	0.746371	0.00334321
790.026	1.21685	0.628847	1.93505	0.0529837	0.99993	rno-miR-24-3p:MIMAT0000794	0.00952488	0.627303	0.773753	normal	1.83521	38090	0.993453	0.00072694	0.746371	0.00334321
45.4971	-0.871117	0.450328	-1.93441	0.0530633	0.99993	piR-rno-31574	0.00954895	0.627602	0.773753	normal	1.83521	38090	0.993453	0.00072694	0.746371	0.00334321
2.44283	2.72941	1.41106	1.9343	0.053076	0.99993	piR-rno-39978	0.00955282	0.62765	0.773753	normal	1.83521	38090	0.993453	0.00072694	0.746371	0.00334321
16.6677	1.12706	0.582928	1.93345	0.0531811	0.99993	piR-rno-47001	0.00958463	0.628044	0.773753	normal	1.83521	38090	0.993453	0.00072694	0.746371	0.00334321
19.7963	-1.0325	0.534414	-1.93202	0.0533568	0.99993	piR-rno-35127	0.00963798	0.628699	0.773753	normal	1.83521	38090	0.993453	0.00072694	0.746371	0.00334321
21.6895	-1.11262	0.576007	-1.93161	0.0534074	0.99993	piR-rno-14880	0.00965335	0.628887	0.773753	normal	1.83521	38090	0.993453	0.00072694	0.746371	0.00334321
39.1492	0.917626	0.475633	1.92927	0.0536972	0.99993	piR-rno-25385	0.00974158	0.629955	0.773753	normal	1.83521	38090	0.993453	0.00072694	0.746371	0.00334321
787.868	-0.793924	0.411696	-1.92842	0.0538024	0.99993	Rattus_norvegicus_chr12.trna2269-AspGTC:(38501781-38501852)::Asp:(GTC):72:bp::Sc::72.92	0.0097737	0.63034	0.773753	normal	1.83521	38090	0.993453	0.00072694	0.746371	0.00334321
30.0835	-0.962069	0.498979	-1.92807	0.0538458	0.99993	piR-rno-1471	0.00978698	0.630499	0.773753	normal	1.83521	38090	0.993453	0.00072694	0.746371	0.00334321
15.5425	1.21013	0.628139	1.92654	0.0540376	0.99993	piR-rno-28793	0.00984565	0.631195	0.773753	normal	1.83521	38090	0.993453	0.00072694	0.746371	0.00334321
25.483	-0.969731	0.503486	-1.92603	0.0541001	0.99993	piR-rno-31499	0.00986482	0.631421	0.773753	normal	1.83521	38090	0.993453	0.00072694	0.746371	0.00334321
6.1767	1.57693	0.818947	1.92556	0.0541598	0.99993	piR-rno-10993	0.00988311	0.631636	0.773753	normal	1.83521	38090	0.993453	0.00072694	0.746371	0.00334321
13.6196	-1.22618	0.636831	-1.92544	0.0541746	0.99993	piR-rno-29035	0.00988766	0.63169	0.773753	normal	1.83521	38090	0.993453	0.00072694	0.746371	0.00334321
23373.2	1.0598	0.550605	1.9248	0.0542546	0.99993	piR-rno-62940	0.00991223	0.631977	0.773753	normal	1.83521	38090	0.993453	0.00072694	0.746371	0.00334321
5.13397	-1.70613	0.886531	-1.9245	0.0542924	0.99993	piR-rno-3512	0.00992384	0.632113	0.773753	normal	1.83521	38090	0.993453	0.00072694	0.746371	0.00334321
16.7263	1.06409	0.553107	1.92385	0.0543737	0.99993	piR-rno-47364	0.00994883	0.632404	0.773753	normal	1.83521	38090	0.993453	0.00072694	0.746371	0.00334321
813.325	-0.798432	0.415118	-1.92338	0.0544318	0.99993	Rattus_norvegicus_chr13.trna2243-AspGTC:(94071463-94071534)::Asp:(GTC):72:bp::Sc::72.92	0.00996672	0.632611	0.773753	normal	1.83521	38090	0.993453	0.00072694	0.746371	0.00334321
4.72691	-1.82642	0.949672	-1.92321	0.0544538	0.99993	piR-rno-51229	0.00997349	0.632689	0.773753	normal	1.83521	38090	0.993453	0.00072694	0.746371	0.00334321
1.6161	-3.24818	1.68915	-1.92297	0.0544841	0.99993	piR-rno-16202	0.00998282	0.632797	0.773753	normal	1.83521	38090	0.993453	0.00072694	0.746371	0.00334321
10.3387	1.25145	0.650845	1.92281	0.0545041	0.99993	piR-rno-14003	0.009989	0.632868	0.773753	normal	1.83521	38090	0.993453	0.00072694	0.746371	0.00334321
54.377	1.16494	0.606051	1.92218	0.0545831	0.99993	rno-miR-339-3p:MIMAT0004648	0.0100133	0.633149	0.773753	normal	1.83521	38090	0.993453	0.00072694	0.746371	0.00334321
783.779	-0.776464	0.404206	-1.92096	0.0547367	0.99993	Rattus_norvegicus_chr12.trna2267-AspGTC:(38498463-38498534)::Asp:(GTC):72:bp::Sc::72.92	0.0100608	0.633692	0.773753	normal	1.83521	38090	0.993453	0.00072694	0.746371	0.00334321
5.44323	-1.82464	0.9502	-1.92027	0.0548235	0.99993	piR-rno-60611	0.0100876	0.633997	0.773753	normal	1.83521	38090	0.993453	0.00072694	0.746371	0.00334321
10.085	-1.28337	0.668584	-1.91953	0.0549171	0.99993	piR-rno-8816	0.0101165	0.634325	0.773753	normal	1.83521	38090	0.993453	0.00072694	0.746371	0.00334321
2.57795	2.63304	1.37383	1.91657	0.0552925	0.99993	piR-rno-27960	0.0102331	0.635629	0.773753	normal	1.83521	38090	0.993453	0.00072694	0.746371	0.00334321
46.2982	0.910722	0.475193	1.91653	0.0552976	0.99993	piR-rno-1416	0.0102347	0.635647	0.773753	normal	1.83521	38090	0.993453	0.00072694	0.746371	0.00334321
132.323	2.10751	1.09991	1.91607	0.0553557	0.99993	rno-miR-3068-3p:MIMAT0024846	0.0102527	0.635846	0.773753	normal	1.83521	38090	0.993453	0.00072694	0.746371	0.00334321
30.444	-0.945965	0.493721	-1.91599	0.0553663	0.99993	piR-rno-56102	0.010256	0.635883	0.773753	normal	1.83521	38090	0.993453	0.00072694	0.746371	0.00334321
23.6199	-1.11361	0.581235	-1.91594	0.0553731	0.99993	piR-rno-26934	0.0102581	0.635906	0.773753	normal	1.83521	38090	0.993453	0.00072694	0.746371	0.00334321
35.9359	1.23714	0.645833	1.91557	0.0554203	0.99993	rno-miR-206-3p:MIMAT0000879	0.0102729	0.636069	0.773753	normal	1.83521	38090	0.993453	0.00072694	0.746371	0.00334321
4.44439	1.85239	0.967138	1.91533	0.0554508	0.99993	piR-rno-1387	0.0102824	0.636173	0.773753	normal	1.83521	38090	0.993453	0.00072694	0.746371	0.00334321
55.7784	0.840287	0.439148	1.91345	0.0556908	0.99993	piR-rno-19961	0.0103572	0.636992	0.773753	normal	1.83521	38090	0.993453	0.00072694	0.746371	0.00334321
12.077	-1.17841	0.615945	-1.91317	0.0557266	0.99993	piR-rno-33851	0.0103684	0.637114	0.773753	normal	1.83521	38090	0.993453	0.00072694	0.746371	0.00334321
129.084	1.12356	0.5874	1.91276	0.0557785	0.99993	rno-miR-345-3p:MIMAT0004655	0.0103847	0.63729	0.773753	normal	1.83521	38090	0.993453	0.00072694	0.746371	0.00334321
32.0583	-0.90806	0.474886	-1.91216	0.0558551	0.99993	piR-rno-26324	0.0104087	0.637549	0.773753	normal	1.83521	38090	0.993453	0.00072694	0.746371	0.00334321
4.1113	1.97036	1.03049	1.91206	0.0558682	0.99993	piR-rno-1922	0.0104128	0.637593	0.773753	normal	1.83521	38090	0.993453	0.00072694	0.746371	0.00334321
11.697	-1.24183	0.649518	-1.91193	0.0558852	0.99993	piR-rno-62620	0.0104181	0.63765	0.773753	normal	1.83521	38090	0.993453	0.00072694	0.746371	0.00334321
261.818	0.695478	0.364125	1.91	0.0561334	0.99993	piR-rno-3465	0.010496	0.638484	0.773753	normal	1.83521	38090	0.993453	0.00072694	0.746371	0.00334321
2.90749	2.37637	1.2443	1.90981	0.0561582	0.99993	piR-rno-26590	0.0105037	0.638566	0.773753	normal	1.83521	38090	0.993453	0.00072694	0.746371	0.00334321
4.19856	1.91201	1.00137	1.9094	0.0562111	0.99993	piR-rno-2262	0.0105204	0.638743	0.773753	normal	1.83521	38090	0.993453	0.00072694	0.746371	0.00334321
18.3788	-1.06691	0.55893	-1.90884	0.0562832	0.99993	piR-rno-13525	0.0105431	0.638983	0.773753	normal	1.83521	38090	0.993453	0.00072694	0.746371	0.00334321
791.443	-0.760723	0.398569	-1.90864	0.0563091	0.99993	Rattus_norvegicus_chr13.trna3850-AspGTC:(95700507-95700436)::Asp:(GTC):72:bp::Sc::72.92	0.0105512	0.639069	0.773753	normal	1.83521	38090	0.993453	0.00072694	0.746371	0.00334321
2702.29	1.07876	0.565363	1.90808	0.0563804	0.99993	rno-miR-743a-3p:MIMAT0005334	0.0105737	0.639305	0.773753	normal	1.83521	38090	0.993453	0.00072694	0.746371	0.00334321
2.24703	-2.70706	1.41922	-1.90742	0.056466	0.99993	piR-rno-21924	0.0106006	0.639588	0.773753	normal	1.83521	38090	0.993453	0.00072694	0.746371	0.00334321
11.1506	1.26196	0.661641	1.90731	0.0564801	0.99993	piR-rno-1521	0.0106051	0.639634	0.773753	normal	1.83521	38090	0.993453	0.00072694	0.746371	0.00334321
35.245	-0.903066	0.473547	-1.90703	0.0565172	0.99993	piR-rno-57483	0.0106168	0.639757	0.773753	normal	1.83521	38090	0.993453	0.00072694	0.746371	0.00334321
5.89986	1.62452	0.851861	1.90702	0.0565176	0.99993	piR-rno-25712	0.0106169	0.639758	0.773753	normal	1.83521	38090	0.993453	0.00072694	0.746371	0.00334321
70.6818	-0.839005	0.440022	-1.90674	0.0565547	0.99993	Rattus_norvegicus_chr2.trna4383-AsnGTT:(218121961-218122034)::Asn:(GTT):74:bp::Sc::82.24	0.0106286	0.63988	0.773753	normal	1.83521	38090	0.993453	0.00072694	0.746371	0.00334321
9.31159	-1.34892	0.70774	-1.90595	0.0566567	0.99993	piR-rno-24053	0.0106609	0.640215	0.773753	normal	1.83521	38090	0.993453	0.00072694	0.746371	0.00334321
2.09546	-2.79047	1.46449	-1.90543	0.0567248	0.99993	piR-rno-3440	0.0106824	0.640438	0.773753	normal	1.83521	38090	0.993453	0.00072694	0.746371	0.00334321
31.5815	-1.14924	0.603144	-1.90541	0.0567266	0.99993	piR-rno-39431	0.010683	0.640443	0.773753	normal	1.83521	38090	0.993453	0.00072694	0.746371	0.00334321
1253.16	-0.840276	0.441076	-1.90506	0.0567722	0.99993	Rattus_norvegicus_chr2.trna4358-GlyCCC:(217947735-217947805)::Gly:(CCC):71:bp::Sc::80.05	0.0106974	0.640592	0.773753	normal	1.83521	38090	0.993453	0.00072694	0.746371	0.00334321
15.856	-1.19933	0.629594	-1.90493	0.0567896	0.99993	piR-rno-4513	0.0107029	0.640649	0.773753	normal	1.83521	38090	0.993453	0.00072694	0.746371	0.00334321
8.4617	-1.53802	0.807537	-1.90458	0.0568342	0.99993	piR-rno-56875	0.010717	0.640794	0.773753	normal	1.83521	38090	0.993453	0.00072694	0.746371	0.00334321
48.115	-0.900103	0.47263	-1.90445	0.0568511	0.99993	piR-rno-9125	0.0107224	0.640849	0.773753	normal	1.83521	38090	0.993453	0.00072694	0.746371	0.00334321
1.78942	3.0689	1.6116	1.90426	0.0568759	0.99993	piR-rno-55902	0.0107302	0.64093	0.773753	normal	1.83521	38090	0.993453	0.00072694	0.746371	0.00334321
1967.37	1.16996	0.614459	1.90405	0.0569033	0.99993	rno-miR-183-5p:MIMAT0000860	0.0107389	0.641019	0.773753	normal	1.83521	38090	0.993453	0.00072694	0.746371	0.00334321
8.30129	1.61149	0.846734	1.90318	0.0570166	0.99993	piR-rno-41693	0.0107749	0.641386	0.773753	normal	1.83521	38090	0.993453	0.00072694	0.746371	0.00334321
8.07305	-1.47566	0.775629	-1.90254	0.0571012	0.99993	piR-rno-52942	0.0108017	0.641659	0.773753	normal	1.83521	38090	0.993453	0.00072694	0.746371	0.00334321
11.3018	-1.2078	0.634859	-1.90247	0.0571096	0.99993	piR-rno-47102	0.0108044	0.641686	0.773753	normal	1.83521	38090	0.993453	0.00072694	0.746371	0.00334321
11.3877	1.25956	0.662175	1.90216	0.0571502	0.99993	piR-rno-469	0.0108173	0.641817	0.773753	normal	1.83521	38090	0.993453	0.00072694	0.746371	0.00334321
2.54823	2.63965	1.38776	1.90208	0.0571602	0.99993	piR-rno-21997	0.0108205	0.641849	0.773753	normal	1.83521	38090	0.993453	0.00072694	0.746371	0.00334321
4.53527	-2.05143	1.07856	-1.90201	0.0571693	0.99993	piR-rno-52787	0.0108234	0.641878	0.773753	normal	1.83521	38090	0.993453	0.00072694	0.746371	0.00334321
5.18755	-1.64903	0.867064	-1.90186	0.0571896	0.99993	piR-rno-44141	0.0108299	0.641944	0.773753	normal	1.83521	38090	0.993453	0.00072694	0.746371	0.00334321
3.07676	-2.57259	1.3527	-1.90181	0.0571954	0.99993	piR-rno-52182	0.0108317	0.641962	0.773753	normal	1.83521	38090	0.993453	0.00072694	0.746371	0.00334321
6.70374	1.46633	0.771113	1.90158	0.0572264	0.99993	piR-rno-38716	0.0108416	0.642062	0.773753	normal	1.83521	38090	0.993453	0.00072694	0.746371	0.00334321
6.00108	-1.74148	0.916479	-1.90018	0.0574091	0.99993	piR-rno-15245	0.0108998	0.642646	0.773753	normal	1.83521	38090	0.993453	0.00072694	0.746371	0.00334321
18066.6	0.886224	0.466505	1.89971	0.057471	0.99993	piR-rno-62946	0.0109195	0.642843	0.773753	normal	1.83521	38090	0.993453	0.00072694	0.746371	0.00334321
1.61061	-3.24225	1.70698	-1.89941	0.0575102	0.99993	piR-rno-16532	0.010932	0.642967	0.773753	normal	1.83521	38090	0.993453	0.00072694	0.746371	0.00334321
138.093	-0.858454	0.451968	-1.89937	0.0575157	0.99993	piR-rno-20709	0.0109338	0.642985	0.773753	normal	1.83521	38090	0.993453	0.00072694	0.746371	0.00334321
5.58706	1.66755	0.877946	1.89937	0.0575157	0.99993	piR-rno-45226	0.0109338	0.642985	0.773753	normal	1.83521	38090	0.993453	0.00072694	0.746371	0.00334321
9.07783	-1.37037	0.721603	-1.89906	0.0575562	0.99993	piR-rno-47997	0.0109467	0.643113	0.773753	normal	1.83521	38090	0.993453	0.00072694	0.746371	0.00334321
1.75782	3.11187	1.63922	1.89838	0.0576458	0.99993	piR-rno-53239	0.0109753	0.643396	0.773753	normal	1.83521	38090	0.993453	0.00072694	0.746371	0.00334321
3.71849	2.06152	1.08594	1.89837	0.0576478	0.99993	piR-rno-52284	0.010976	0.643403	0.773753	normal	1.83521	38090	0.993453	0.00072694	0.746371	0.00334321
23.5663	0.996864	0.525238	1.89793	0.0577057	0.99993	piR-rno-2659	0.0109945	0.643586	0.773753	normal	1.83521	38090	0.993453	0.00072694	0.746371	0.00334321
8.61387	-1.38806	0.731369	-1.8979	0.0577097	0.99993	piR-rno-40742	0.0109958	0.643598	0.773753	normal	1.83521	38090	0.993453	0.00072694	0.746371	0.00334321
6.9538	1.54764	0.815512	1.89775	0.0577295	0.99993	piR-rno-24630	0.0110021	0.64366	0.773753	normal	1.83521	38090	0.993453	0.00072694	0.746371	0.00334321
34.0964	0.986903	0.520073	1.89762	0.0577457	0.99993	piR-rno-61054	0.0110073	0.643712	0.773753	normal	1.83521	38090	0.993453	0.00072694	0.746371	0.00334321
19.241	1.00013	0.527373	1.89643	0.0579036	0.99993	piR-rno-2137	0.0110579	0.644207	0.773753	normal	1.83521	38090	0.993453	0.00072694	0.746371	0.00334321
13.9364	-1.17453	0.619371	-1.89633	0.0579159	0.99993	piR-rno-27429	0.0110618	0.644245	0.773753	normal	1.83521	38090	0.993453	0.00072694	0.746371	0.00334321
16522.9	0.996446	0.525566	1.89595	0.0579671	0.99993	rno-let-7f-5p:MIMAT0000778	0.0110783	0.644405	0.773753	normal	1.83521	38090	0.993453	0.00072694	0.746371	0.00334321
21.8099	1.11268	0.586983	1.89559	0.0580146	0.99993	piR-rno-7432	0.0110935	0.644553	0.773753	normal	1.83521	38090	0.993453	0.00072694	0.746371	0.00334321
1699.2	1.19382	0.63001	1.89492	0.0581025	0.99993	piR-rno-62738	0.0111218	0.644827	0.773753	normal	1.83521	38090	0.993453	0.00072694	0.746371	0.00334321
13.574	-1.17994	0.622783	-1.89463	0.0581415	0.99993	piR-rno-38986	0.0111343	0.644948	0.773753	normal	1.83521	38090	0.993453	0.00072694	0.746371	0.00334321
1914.37	1.10549	0.583636	1.89414	0.058206	0.99993	rno-miR-30e-5p:MIMAT0000805	0.011155	0.645148	0.773753	normal	1.83521	38090	0.993453	0.00072694	0.746371	0.00334321
798.721	1.17949	0.62272	1.8941	0.0582115	0.99993	piR-rno-62887	0.0111568	0.645164	0.776491	normal	1.83521	38090	0.993453	0.00072694	0.746371	0.00334321
12.0807	1.20736	0.637992	1.89244	0.0584323	0.99993	piR-rno-29110	0.0112279	0.645857	0.776491	normal	1.83521	38090	0.993453	0.00072694	0.746371	0.00334321
3.31414	2.29094	1.2108	1.89209	0.058479	0.99993	piR-rno-16092	0.011243	0.646002	0.776491	normal	1.83521	38090	0.993453	0.00072694	0.746371	0.00334321
15.4982	1.12534	0.594915	1.8916	0.0585439	0.99993	piR-rno-22706	0.011264	0.646204	0.776491	normal	1.83521	38090	0.993453	0.00072694	0.746371	0.00334321
3.57543	-2.03749	1.07732	-1.89125	0.058591	0.99993	piR-rno-49054	0.0112792	0.646351	0.776491	normal	1.83521	38090	0.993453	0.00072694	0.746371	0.00334321
1.67053	3.06917	1.62388	1.89002	0.0587553	0.99993	piR-rno-29570	0.0113324	0.646859	0.776491	normal	1.83521	38090	0.993453	0.00072694	0.746371	0.00334321
4658.57	0.986009	0.521744	1.88983	0.05878	0.99993	piR-rno-63023	0.0113404	0.646935	0.776491	normal	1.83521	38090	0.993453	0.00072694	0.746371	0.00334321
3.27725	2.18202	1.15564	1.88814	0.0590074	0.99993	piR-rno-24259	0.0114141	0.647634	0.776491	normal	1.83521	38090	0.993453	0.00072694	0.746371	0.00334321
1.66718	-3.16917	1.67853	-1.88807	0.0590168	0.99993	piR-rno-55664	0.0114172	0.647662	0.776491	normal	1.83521	38090	0.993453	0.00072694	0.746371	0.00334321
12.5658	-1.3135	0.695907	-1.88746	0.0590982	0.99993	piR-rno-55854	0.0114436	0.647911	0.776491	normal	1.83521	38090	0.993453	0.00072694	0.746371	0.00334321
606.479	1.16118	0.615373	1.88695	0.0591668	0.99993	piR-rno-11266	0.0114659	0.64812	0.776491	normal	1.83521	38090	0.993453	0.00072694	0.746371	0.00334321
7.49439	1.49417	0.791936	1.88672	0.0591974	0.99993	piR-rno-3466	0.0114759	0.648212	0.776491	normal	1.83521	38090	0.993453	0.00072694	0.746371	0.00334321
1.68402	3.06728	1.62599	1.8864	0.0592407	0.99993	piR-rno-43231	0.01149	0.648344	0.776491	normal	1.83521	38090	0.993453	0.00072694	0.746371	0.00334321
14.4963	-1.10094	0.583765	-1.88594	0.0593033	0.99993	piR-rno-6158	0.0115103	0.648533	0.776491	normal	1.83521	38090	0.993453	0.00072694	0.746371	0.00334321
2147.72	1.1739	0.622534	1.88567	0.0593388	0.99993	piR-rno-63000	0.0115219	0.648641	0.776491	normal	1.83521	38090	0.993453	0.00072694	0.746371	0.00334321
3.2665	-2.29274	1.21611	-1.88532	0.0593872	0.99993	piR-rno-50237	0.0115377	0.648787	0.776491	normal	1.83521	38090	0.993453	0.00072694	0.746371	0.00334321
39.5979	-0.832618	0.442059	-1.8835	0.0596327	0.99993	piR-rno-56089	0.0116179	0.649524	0.776491	normal	1.83521	38090	0.993453	0.00072694	0.746371	0.00334321
22.1729	-0.960851	0.510215	-1.88323	0.0596697	0.99993	piR-rno-31880	0.01163	0.649635	0.776491	normal	1.83521	38090	0.993453	0.00072694	0.746371	0.00334321
3.56293	2.09995	1.11528	1.88289	0.0597155	0.99993	piR-rno-57415	0.011645	0.649771	0.776491	normal	1.83521	38090	0.993453	0.00072694	0.746371	0.00334321
19.7574	-1.01018	0.536762	-1.88198	0.0598383	0.99993	piR-rno-28089	0.0116852	0.650136	0.776491	normal	1.83521	38090	0.993453	0.00072694	0.746371	0.00334321
24.6731	1.02044	0.542909	1.87958	0.0601647	0.99993	piR-rno-62959	0.0117924	0.651099	0.776491	normal	1.83521	38090	0.993453	0.00072694	0.746371	0.00334321
7.43541	-1.42016	0.75559	-1.87953	0.060172	0.99993	piR-rno-44026	0.0117947	0.65112	0.776491	normal	1.83521	38090	0.993453	0.00072694	0.746371	0.00334321
7.19201	-1.4885	0.791997	-1.87943	0.0601859	0.99993	piR-rno-62184	0.0117993	0.651161	0.776491	normal	1.83521	38090	0.993453	0.00072694	0.746371	0.00334321
6.95114	-1.47867	0.786923	-1.87906	0.0602363	0.99993	piR-rno-4416	0.0118159	0.651309	0.776491	normal	1.83521	38090	0.993453	0.00072694	0.746371	0.00334321
10658.3	0.864073	0.459884	1.87889	0.0602592	0.99993	piR-rno-63133	0.0118234	0.651376	0.776491	normal	1.83521	38090	0.993453	0.00072694	0.746371	0.00334321
2.62689	-2.37837	1.26646	-1.87797	0.0603854	0.99993	piR-rno-23766	0.011865	0.651744	0.776491	normal	1.83521	38090	0.993453	0.00072694	0.746371	0.00334321
3.58092	-2.0422	1.08745	-1.87797	0.0603856	0.99993	piR-rno-45560	0.0118651	0.651744	0.776491	normal	1.83521	38090	0.993453	0.00072694	0.746371	0.00334321
16.7422	-1.39699	0.744098	-1.87742	0.0604603	0.99993	piR-rno-5650	0.0118897	0.651962	0.776491	normal	1.83521	38090	0.993453	0.00072694	0.746371	0.00334321
371.551	0.712245	0.379415	1.87722	0.0604884	0.99993	piR-rno-41749	0.011899	0.652043	0.776491	normal	1.83521	38090	0.993453	0.00072694	0.746371	0.00334321
1206.61	1.16229	0.619259	1.8769	0.0605323	0.99993	rno-miR-378a-3p:MIMAT0003379	0.0119135	0.65217	0.776491	normal	1.83521	38090	0.993453	0.00072694	0.746371	0.00334321
2.87989	-2.29509	1.22321	-1.87629	0.0606158	0.99993	piR-rno-6330	0.0119411	0.652411	0.776491	normal	1.83521	38090	0.993453	0.00072694	0.746371	0.00334321
37.7411	0.889959	0.474347	1.87618	0.0606307	0.99993	piR-rno-4816	0.011946	0.652454	0.776491	normal	1.83521	38090	0.993453	0.00072694	0.746371	0.00334321
54.7045	-0.830181	0.44253	-1.87599	0.0606565	0.99993	piR-rno-38074	0.0119545	0.652529	0.776491	normal	1.83521	38090	0.993453	0.00072694	0.746371	0.00334321
37.5381	-0.88123	0.469818	-1.87568	0.0606986	0.99993	piR-rno-20621	0.0119684	0.65265	0.776491	normal	1.83521	38090	0.993453	0.00072694	0.746371	0.00334321
3.42102	-2.42855	1.29484	-1.87556	0.0607151	0.99993	piR-rno-37981	0.0119739	0.652698	0.776491	normal	1.83521	38090	0.993453	0.00072694	0.746371	0.00334321
19.7239	-1.1231	0.598911	-1.87524	0.0607597	0.99993	piR-rno-57436	0.0119887	0.652826	0.776491	normal	1.83521	38090	0.993453	0.00072694	0.746371	0.00334321
2.23231	-2.65836	1.41878	-1.8737	0.0609713	0.99993	piR-rno-42644	0.0120588	0.653431	0.776491	normal	1.83521	38090	0.993453	0.00072694	0.746371	0.00334321
3.43702	-2.08527	1.11295	-1.87364	0.0609799	0.99993	piR-rno-20246	0.0120617	0.653455	0.776491	normal	1.83521	38090	0.993453	0.00072694	0.746371	0.00334321
13.3512	-1.16096	0.619658	-1.87355	0.0609919	0.99993	piR-rno-27490	0.0120657	0.65349	0.776491	normal	1.83521	38090	0.993453	0.00072694	0.746371	0.00334321
47.0001	0.932297	0.497665	1.87334	0.061021	0.99993	piR-rno-39695	0.0120753	0.653572	0.776491	normal	1.83521	38090	0.993453	0.00072694	0.746371	0.00334321
3.44401	2.0873	1.11468	1.87255	0.0611306	0.99993	piR-rno-6043	0.0121117	0.653883	0.776491	normal	1.83521	38090	0.993453	0.00072694	0.746371	0.00334321
9.83901	1.30866	0.698871	1.87254	0.0611321	0.99993	piR-rno-42018	0.0121122	0.653888	0.776491	normal	1.83521	38090	0.993453	0.00072694	0.746371	0.00334321
5.79895	-1.59792	0.853493	-1.87222	0.0611766	0.99993	piR-rno-13330	0.012127	0.654014	0.776491	normal	1.83521	38090	0.993453	0.00072694	0.746371	0.00334321
3.12781	2.38816	1.27607	1.87151	0.061275	0.99993	piR-rno-31929	0.0121598	0.654292	0.776491	normal	1.83521	38090	0.993453	0.00072694	0.746371	0.00334321
19.3501	-0.996756	0.532774	-1.87088	0.0613618	0.99993	piR-rno-57534	0.0121887	0.654536	0.776491	normal	1.83521	38090	0.993453	0.00072694	0.746371	0.00334321
2232.05	0.890701	0.476117	1.87076	0.0613784	0.99993	rno-miR-30a-3p:MIMAT0000809	0.0121942	0.654583	0.776491	normal	1.83521	38090	0.993453	0.00072694	0.746371	0.00334321
1.86492	3.17332	1.69716	1.86978	0.0615138	0.99993	piR-rno-44575	0.0122393	0.654962	0.776491	normal	1.83521	38090	0.993453	0.00072694	0.746371	0.00334321
44.2384	0.873369	0.467249	1.86917	0.0615987	0.99993	piR-rno-23416	0.0122677	0.655199	0.776491	normal	1.83521	38090	0.993453	0.00072694	0.746371	0.00334321
13.761	-1.12779	0.603432	-1.86896	0.0616278	0.99993	piR-rno-27904	0.0122774	0.65528	0.776491	normal	1.83521	38090	0.993453	0.00072694	0.746371	0.00334321
15.2796	-1.03927	0.556111	-1.86882	0.0616483	0.99993	piR-rno-45196	0.0122843	0.655337	0.776491	normal	1.83521	38090	0.993453	0.00072694	0.746371	0.00334321
62.5972	0.819886	0.438726	1.86879	0.0616524	0.99993	piR-rno-38417	0.0122856	0.655348	0.776491	normal	1.83521	38090	0.993453	0.00072694	0.746371	0.00334321
2.53095	-2.37985	1.27348	-1.86878	0.0616533	0.99993	piR-rno-39063	0.0122859	0.655351	0.776491	normal	1.83521	38090	0.993453	0.00072694	0.746371	0.00334321
1.71735	3.11658	1.668	1.86845	0.0616995	0.99993	piR-rno-48394	0.0123014	0.655479	0.776491	normal	1.83521	38090	0.993453	0.00072694	0.746371	0.00334321
17.6165	-1.08145	0.578804	-1.86843	0.0617024	0.99993	piR-rno-18846	0.0123024	0.655487	0.776491	normal	1.83521	38090	0.993453	0.00072694	0.746371	0.00334321
5.25861	-1.62135	0.867831	-1.86828	0.061723	0.99993	piR-rno-57662	0.0123092	0.655544	0.776491	normal	1.83521	38090	0.993453	0.00072694	0.746371	0.00334321
4.30787	-1.83443	0.981899	-1.86824	0.0617283	0.99993	piR-rno-56003	0.012311	0.655559	0.776491	normal	1.83521	38090	0.993453	0.00072694	0.746371	0.00334321
4.67207	-1.77404	0.949845	-1.86772	0.0618014	0.99993	piR-rno-47361	0.0123355	0.655762	0.776491	normal	1.83521	38090	0.993453	0.00072694	0.746371	0.00334321
9.32123	-1.26091	0.675311	-1.86716	0.0618794	0.99993	piR-rno-54271	0.0123616	0.655977	0.776491	normal	1.83521	38090	0.993453	0.00072694	0.746371	0.00334321
19.999	1.06731	0.57175	1.86674	0.0619374	0.99993	piR-rno-20935	0.012381	0.656137	0.776491	normal	1.83521	38090	0.993453	0.00072694	0.746371	0.00334321
2.5337	-2.38152	1.27578	-1.86672	0.0619402	0.99993	piR-rno-62602	0.012382	0.656145	0.776491	normal	1.83521	38090	0.993453	0.00072694	0.746371	0.00334321
4.10226	2.005	1.07411	1.86665	0.0619501	0.99993	piR-rno-52398	0.0123853	0.656172	0.776491	normal	1.83521	38090	0.993453	0.00072694	0.746371	0.00334321
4.7417	1.90597	1.02131	1.86619	0.0620146	0.99993	rno-miR-879-5p:MIMAT0005287	0.0124069	0.656349	0.776491	normal	1.83521	38090	0.993453	0.00072694	0.746371	0.00334321
41.1035	0.952453	0.510406	1.86607	0.0620315	0.99993	piR-rno-35576	0.0124126	0.656396	0.776491	normal	1.83521	38090	0.993453	0.00072694	0.746371	0.00334321
3.26535	-2.11578	1.13395	-1.86584	0.0620631	0.99993	piR-rno-34322	0.0124232	0.656483	0.779053	normal	1.83521	38090	0.993453	0.00072694	0.746371	0.00334321
10.5059	1.24848	0.669275	1.86542	0.0621231	0.99993	piR-rno-38806	0.0124434	0.65665	0.929023	normal	1.83521	38090	0.993453	0.00072694	0.746371	0.00334321
3.86783	-1.90013	1.01898	-1.86474	0.0622178	0.99993	piR-rno-50085	0.0124752	0.657141	0.929023	normal	1.83521	38090	0.993453	0.00072694	0.746371	0.00334321
4.93456	-1.69465	0.909281	-1.86373	0.06236	0.99993	piR-rno-46654	0.012523	0.657877	0.929023	normal	1.83521	38090	0.993453	0.00072694	0.746371	0.00334321
2.90006	2.28291	1.2253	1.86315	0.0624411	0.99993	piR-rno-2564	0.0125504	0.658295	0.929023	normal	1.83521	38090	0.993453	0.00072694	0.746371	0.00334321
5.60488	-1.57079	0.843316	-1.86263	0.0625138	0.99993	piR-rno-51402	0.0125749	0.658669	0.929023	normal	1.83521	38090	0.993453	0.00072694	0.746371	0.00334321
284.346	-1.13799	0.611327	-1.86151	0.0626717	0.99993	ENSRNOT00000091585.1	0.0126282	0.65948	0.929023	normal	1.83521	38090	0.993453	0.00072694	0.746371	0.00334321
31.5771	-0.904238	0.485912	-1.86091	0.0627569	0.99993	piR-rno-49625	0.012657	0.659915	0.929023	normal	1.83521	38090	0.993453	0.00072694	0.746371	0.00334321
153.541	0.873811	0.469972	1.85928	0.0629871	0.99993	piR-rno-36392	0.0127349	0.661087	0.929023	normal	1.83521	38090	0.993453	0.00072694	0.746371	0.00334321
53.1441	0.829664	0.446313	1.85893	0.0630372	0.99993	piR-rno-37213	0.0127519	0.661342	0.929023	normal	1.83521	38090	0.993453	0.00072694	0.746371	0.00334321
11.9169	1.16212	0.625203	1.85879	0.0630566	0.99993	piR-rno-5052	0.0127585	0.66144	0.929023	normal	1.83521	38090	0.993453	0.00072694	0.746371	0.00334321
208.962	0.932184	0.501631	1.85831	0.0631254	0.99993	piR-rno-63132	0.0127818	0.661788	0.929023	normal	1.83521	38090	0.993453	0.00072694	0.746371	0.00334321
262.583	0.802244	0.431761	1.85808	0.0631582	0.99993	piR-rno-25130	0.012793	0.661954	0.929023	normal	1.83521	38090	0.993453	0.00072694	0.746371	0.00334321
2.26464	2.62211	1.41193	1.85711	0.0632956	0.99993	piR-rno-43901	0.0128397	0.662646	0.929023	normal	1.83521	38090	0.993453	0.00072694	0.746371	0.00334321
25.7649	0.925266	0.498416	1.85641	0.063395	0.99993	piR-rno-19016	0.0128735	0.663146	0.929023	normal	1.83521	38090	0.993453	0.00072694	0.746371	0.00334321
2.73187	-2.37855	1.28128	-1.85639	0.0633985	0.99993	ENSRNOT00000088761.1	0.0128747	0.663164	0.929023	normal	1.83521	38090	0.993453	0.00072694	0.746371	0.00334321
23.9161	-0.926399	0.499167	-1.85589	0.0634693	0.99993	piR-rno-2264	0.0128988	0.663519	0.929023	normal	1.83521	38090	0.993453	0.00072694	0.746371	0.00334321
26.811	-0.926108	0.499193	-1.85521	0.0635662	0.99993	piR-rno-37836	0.0129318	0.664003	0.929023	normal	1.83521	38090	0.993453	0.00072694	0.746371	0.00334321
2.13282	-2.63612	1.4212	-1.85485	0.0636175	0.99993	piR-rno-53998	0.0129493	0.664259	0.929023	normal	1.83521	38090	0.993453	0.00072694	0.746371	0.00334321
66.5769	-0.849096	0.457829	-1.85461	0.0636517	0.99993	Rattus_norvegicus_chr2.trna7572-AsnGTT:(218083856-218083783)::Asn:(GTT):74:bp::Sc::82.24	0.012961	0.66443	0.929023	normal	1.83521	38090	0.993453	0.00072694	0.746371	0.00334321
2.95766	-2.26048	1.21903	-1.85433	0.0636923	0.99993	ENSRNOT00000080204.1	0.0129749	0.664632	0.929023	normal	1.83521	38090	0.993453	0.00072694	0.746371	0.00334321
42.9419	-0.914324	0.493121	-1.85416	0.0637164	0.99993	piR-rno-22704	0.0129831	0.664752	0.929023	normal	1.83521	38090	0.993453	0.00072694	0.746371	0.00334321
6.32615	1.55276	0.83804	1.85285	0.0639046	0.99993	piR-rno-25517	0.0130474	0.665686	0.929023	normal	1.83521	38090	0.993453	0.00072694	0.746371	0.00334321
11.4796	-1.33321	0.719575	-1.85278	0.0639143	0.99993	piR-rno-56504	0.0130508	0.665734	0.929023	normal	1.83521	38090	0.993453	0.00072694	0.746371	0.00334321
36.515	0.885695	0.478079	1.85261	0.0639378	0.99993	piR-rno-24369	0.0130588	0.66585	0.929023	normal	1.83521	38090	0.993453	0.00072694	0.746371	0.00334321
3.26228	2.09887	1.13304	1.85243	0.0639637	0.99993	piR-rno-40511	0.0130677	0.665978	0.929023	normal	1.83521	38090	0.993453	0.00072694	0.746371	0.00334321
62.7599	-0.945886	0.51088	-1.85148	0.0640999	0.99993	piR-rno-62264	0.0131143	0.66665	0.929023	normal	1.83521	38090	0.993453	0.00072694	0.746371	0.00334321
5.29258	1.7861	0.964893	1.85109	0.0641569	0.99993	piR-rno-56171	0.0131339	0.66693	0.929023	normal	1.83521	38090	0.993453	0.00072694	0.746371	0.00334321
89.128	0.758812	0.409963	1.85093	0.0641797	0.99993	piR-rno-31802	0.0131417	0.667042	0.929023	normal	1.83521	38090	0.993453	0.00072694	0.746371	0.00334321
15.3011	-1.30049	0.703389	-1.84889	0.0644733	0.99993	piR-rno-49664	0.0132426	0.668479	0.929023	normal	1.83521	38090	0.993453	0.00072694	0.746371	0.00334321
1709.01	1.07003	0.578842	1.84856	0.0645213	0.99993	piR-rno-62764	0.0132592	0.668713	0.929023	normal	1.83521	38090	0.993453	0.00072694	0.746371	0.00334321
10.0042	-1.27671	0.690723	-1.84837	0.0645484	0.99993	piR-rno-27862	0.0132685	0.668844	0.929023	normal	1.83521	38090	0.993453	0.00072694	0.746371	0.00334321
2.21678	2.64449	1.431	1.848	0.0646027	0.99993	piR-rno-28636	0.0132872	0.669108	0.929023	normal	1.83521	38090	0.993453	0.00072694	0.746371	0.00334321
2.73626	2.55344	1.38198	1.84768	0.0646494	0.99993	piR-rno-1989	0.0133033	0.669335	0.929023	normal	1.83521	38090	0.993453	0.00072694	0.746371	0.00334321
346.544	0.93404	0.505651	1.8472	0.0647176	0.99993	rno-miR-98-5p:MIMAT0000819	0.0133268	0.669665	0.929023	normal	1.83521	38090	0.993453	0.00072694	0.746371	0.00334321
2.96333	2.25676	1.22177	1.84712	0.0647301	0.99993	piR-rno-8896	0.0133311	0.669726	0.929023	normal	1.83521	38090	0.993453	0.00072694	0.746371	0.00334321
3.30716	2.04266	1.10657	1.84594	0.0649012	0.99993	piR-rno-50181	0.0133902	0.670552	0.929023	normal	1.83521	38090	0.993453	0.00072694	0.746371	0.00334321
43278.8	1.15947	0.62812	1.84593	0.064902	0.99993	piR-rno-62765	0.0133905	0.670555	0.929023	normal	1.83521	38090	0.993453	0.00072694	0.746371	0.00334321
2.3449	-2.70748	1.4668	-1.84584	0.0649158	0.99993	piR-rno-21162	0.0133953	0.670622	0.929023	normal	1.83521	38090	0.993453	0.00072694	0.746371	0.00334321
29.2582	0.88184	0.477833	1.8455	0.0649653	0.99993	piR-rno-20471	0.0134124	0.67086	0.929023	normal	1.83521	38090	0.993453	0.00072694	0.746371	0.00334321
139.27	0.744229	0.403472	1.84456	0.0651012	0.99993	piR-rno-19037	0.0134595	0.671513	0.929023	normal	1.83521	38090	0.993453	0.00072694	0.746371	0.00334321
17.6364	-1.05412	0.571475	-1.84456	0.0651013	0.99993	piR-rno-44713	0.0134595	0.671513	0.929023	normal	1.83521	38090	0.993453	0.00072694	0.746371	0.00334321
16.0689	-1.12418	0.609585	-1.84417	0.0651588	0.99993	piR-rno-42805	0.0134794	0.671788	0.929023	normal	1.83521	38090	0.993453	0.00072694	0.746371	0.00334321
61.165	0.858582	0.465699	1.84364	0.0652357	0.99993	piR-rno-21139	0.0135061	0.672156	0.929023	normal	1.83521	38090	0.993453	0.00072694	0.746371	0.00334321
45.5364	-1.02959	0.558643	-1.84301	0.0653269	0.99993	piR-rno-43709	0.0135377	0.672591	0.929023	normal	1.83521	38090	0.993453	0.00072694	0.746371	0.00334321
119.039	1.13859	0.617811	1.84295	0.0653363	0.99993	piR-rno-62725	0.013541	0.672635	0.929023	normal	1.83521	38090	0.993453	0.00072694	0.746371	0.00334321
16.3458	1.13418	0.615421	1.84294	0.0653385	0.99993	piR-rno-5260	0.0135417	0.672646	0.929023	normal	1.83521	38090	0.993453	0.00072694	0.746371	0.00334321
45.0073	-0.890877	0.483416	-1.84288	0.0653468	0.99993	ENSRNOT00000079689.1	0.0135447	0.672685	1	normal	1.83521	38090	0.993453	0.00072694	0.746371	0.00334321
61.4701	0.871978	0.473224	1.84263	0.0653826	0.99993	piR-rno-39111	0.0135571	0.672887	1	normal	1.83521	38090	0.993453	0.00072694	0.746371	0.00334321
10.1824	1.30841	0.710126	1.8425	0.0654019	0.99993	piR-rno-17513	0.0135638	0.672996	1	normal	1.83521	38090	0.993453	0.00072694	0.746371	0.00334321
4.28494	-1.85009	1.00465	-1.84153	0.0655436	0.99993	piR-rno-56728	0.0136131	0.673794	1	normal	1.83521	38090	0.993453	0.00072694	0.746371	0.00334321
6.9949	-1.39359	0.756819	-1.84138	0.0655658	0.99993	piR-rno-52032	0.0136208	0.673918	1	normal	1.83521	38090	0.993453	0.00072694	0.746371	0.00334321
31.2394	0.921432	0.500543	1.84086	0.0656414	0.99993	piR-rno-36124	0.0136471	0.674343	1	normal	1.83521	38090	0.993453	0.00072694	0.746371	0.00334321
1.57859	3.04286	1.65392	1.83979	0.0657994	0.99993	piR-rno-4482	0.0137022	0.675226	1	normal	1.83521	38090	0.993453	0.00072694	0.746371	0.00334321
1.57859	3.04286	1.65392	1.83979	0.0657994	0.99993	piR-rno-15154	0.0137022	0.675226	1	normal	1.83521	38090	0.993453	0.00072694	0.746371	0.00334321
1.57859	3.04286	1.65392	1.83979	0.0657994	0.99993	piR-rno-29581	0.0137022	0.675226	1	normal	1.83521	38090	0.993453	0.00072694	0.746371	0.00334321
28.865	0.891641	0.48484	1.83904	0.0659093	0.99993	piR-rno-15801	0.0137405	0.675839	1	normal	1.83521	38090	0.993453	0.00072694	0.746371	0.00334321
15.0662	-1.07304	0.583551	-1.83881	0.0659439	0.99993	piR-rno-61699	0.0137526	0.676031	1	normal	1.83521	38090	0.993453	0.00072694	0.746371	0.00334321
31.466	-0.839979	0.456862	-1.83859	0.0659762	0.99993	piR-rno-43338	0.0137639	0.676211	1	normal	1.83521	38090	0.993453	0.00072694	0.746371	0.00334321
562.622	0.910514	0.495437	1.8378	0.0660921	0.99993	rno-miR-15a-5p:MIMAT0035728	0.0138044	0.676854	1	normal	1.83521	38090	0.993453	0.00072694	0.746371	0.00334321
13865.2	0.957177	0.521301	1.83613	0.066338	0.99993	piR-rno-62966	0.0138906	0.678214	1	normal	1.83521	38090	0.993453	0.00072694	0.746371	0.00334321
8102.46	1.20009	0.653752	1.83569	0.0664035	0.99993	piR-rno-63019	0.0139136	0.678574	1	normal	1.83521	38090	0.993453	0.00072694	0.746371	0.00334321
35.6675	0.814237	0.443634	1.83538	0.0664497	0.99993	piR-rno-3578	0.0139298	0.678828	1	normal	1.83521	38090	0.993453	0.00072694	0.746371	0.00334321
3.29665	2.08484	1.13651	1.83442	0.0665922	0.99993	piR-rno-36700	0.0139798	0.67961	1	normal	1.83521	38090	0.993453	0.00072694	0.746371	0.00334321
3.73866	-2.07974	1.13439	-1.83336	0.0667495	0.99993	piR-rno-9382	0.0140352	0.680469	1	normal	1.83521	38090	0.993453	0.00072694	0.746371	0.00334321
11.9387	-1.11131	0.606231	-1.83315	0.0667809	0.99993	piR-rno-13600	0.0140462	0.680641	1	normal	1.83521	38090	0.993453	0.00072694	0.746371	0.00334321
11.228	-1.21342	0.661936	-1.83313	0.0667829	0.99993	piR-rno-51698	0.014047	0.680652	1	normal	1.83521	38090	0.993453	0.00072694	0.746371	0.00334321
22.4328	-1.01258	0.552649	-1.83223	0.0669178	0.99993	piR-rno-60874	0.0140945	0.681386	1	normal	1.83521	38090	0.993453	0.00072694	0.746371	0.00334321
53.1916	0.81781	0.446591	1.83123	0.0670665	0.99993	piR-rno-15503	0.014147	0.682192	1	normal	1.83521	38090	0.993453	0.00072694	0.746371	0.00334321
12.4017	-1.19082	0.650311	-1.83116	0.067077	0.99993	piR-rno-28502	0.0141507	0.682249	1	normal	1.83521	38090	0.993453	0.00072694	0.746371	0.00334321
24.1399	-0.998776	0.545817	-1.82987	0.0672688	0.99993	piR-rno-32523	0.0142185	0.683285	1	normal	1.83521	38090	0.993453	0.00072694	0.746371	0.00334321
39.8028	1.22663	0.670544	1.82931	0.0673528	0.99993	rno-miR-466b-2-3p:MIMAT0017286	0.0142482	0.683737	1	normal	1.83521	38090	0.993453	0.00072694	0.746371	0.00334321
1.59948	3.02514	1.65449	1.82845	0.0674824	0.99993	piR-rno-57566	0.0142942	0.684432	1	normal	1.83521	38090	0.993453	0.00072694	0.746371	0.00334321
3.09197	-2.35411	1.28779	-1.82802	0.0675467	0.99993	piR-rno-22268	0.014317	0.684777	1	normal	1.83521	38090	0.993453	0.00072694	0.746371	0.00334321
4.43526	1.76081	0.963271	1.82795	0.0675572	0.99993	piR-rno-36985	0.0143207	0.684833	1	normal	1.83521	38090	0.993453	0.00072694	0.746371	0.00334321
124.329	0.916435	0.501424	1.82766	0.0676001	0.99993	rno-miR-140-5p:MIMAT0000573	0.014336	0.685062	1	normal	1.83521	38090	0.993453	0.00072694	0.746371	0.00334321
2.97193	-2.11249	1.15636	-1.82684	0.0677238	0.99993	piR-rno-61288	0.0143799	0.685722	1	normal	1.83521	38090	0.993453	0.00072694	0.746371	0.00334321
3.65589	1.92364	1.05304	1.82675	0.067737	0.99993	piR-rno-7778	0.0143846	0.685793	1	normal	1.83521	38090	0.993453	0.00072694	0.746371	0.00334321
2.98542	-2.13154	1.16698	-1.82655	0.0677681	0.99993	piR-rno-40598	0.0143957	0.685958	1	normal	1.83521	38090	0.993453	0.00072694	0.746371	0.00334321
8680.71	1.05085	0.57533	1.82653	0.0677712	0.99993	piR-rno-63146	0.0143968	0.685975	1	normal	1.83521	38090	0.993453	0.00072694	0.746371	0.00334321
10.516	1.22207	0.669475	1.82541	0.0679386	0.99993	piR-rno-10561	0.0144563	0.686864	1	normal	1.83521	38090	0.993453	0.00072694	0.746371	0.00334321
23.9987	-0.94014	0.515212	-1.82476	0.0680367	0.99993	piR-rno-30101	0.0144913	0.687383	1	normal	1.83521	38090	0.993453	0.00072694	0.746371	0.00334321
3.2666	-2.00349	1.09798	-1.8247	0.0680469	0.99993	piR-rno-48228	0.014495	0.687437	1	normal	1.83521	38090	0.993453	0.00072694	0.746371	0.00334321
2.594	-2.30228	1.26207	-1.8242	0.0681213	0.99993	piR-rno-36220	0.0145215	0.68783	1	normal	1.83521	38090	0.993453	0.00072694	0.746371	0.00334321
27.3659	-0.916543	0.50245	-1.82415	0.0681294	0.99993	piR-rno-6695	0.0145244	0.687873	1	normal	1.83521	38090	0.993453	0.00072694	0.746371	0.00334321
5.97847	-1.57514	0.863866	-1.82336	0.0682492	0.99993	piR-rno-27235	0.0145672	0.688504	1	normal	1.83521	38090	0.993453	0.00072694	0.746371	0.00334321
1.62371	3.02193	1.6575	1.82319	0.0682744	0.99993	piR-rno-10790	0.0145762	0.688636	1	normal	1.83521	38090	0.993453	0.00072694	0.746371	0.00334321
4.78105	-1.74201	0.956058	-1.82208	0.0684429	0.99993	piR-rno-21736	0.0146364	0.68952	1	normal	1.83521	38090	0.993453	0.00072694	0.746371	0.00334321
2630.44	0.865746	0.475196	1.82187	0.0684747	0.99993	piR-rno-63160	0.0146478	0.689687	1	normal	1.83521	38090	0.993453	0.00072694	0.746371	0.00334321
9.52766	1.2569	0.689941	1.82175	0.0684925	0.99993	piR-rno-37257	0.0146542	0.68978	1	normal	1.83521	38090	0.993453	0.00072694	0.746371	0.00334321
11.2401	1.16584	0.6406	1.81992	0.0687705	0.99993	piR-rno-37117	0.0147539	0.691229	1	normal	1.83521	38090	0.993453	0.00072694	0.746371	0.00334321
205.385	1.01106	0.555636	1.81964	0.068814	0.99993	rno-miR-465-3p:MIMAT0017367	0.0147695	0.691454	1	normal	1.83521	38090	0.993453	0.00072694	0.746371	0.00334321
6.98964	-1.47828	0.812973	-1.81836	0.0690095	0.99993	piR-rno-15470	0.0148398	0.692466	1	normal	1.83521	38090	0.993453	0.00072694	0.746371	0.00334321
2.64981	2.31865	1.27573	1.81751	0.0691394	0.99993	piR-rno-2539	0.0148866	0.693136	1	normal	1.83521	38090	0.993453	0.00072694	0.746371	0.00334321
18.4067	-0.98046	0.539526	-1.81726	0.069177	0.99993	piR-rno-35701	0.0149001	0.69333	1	normal	1.83521	38090	0.993453	0.00072694	0.746371	0.00334321
31.3358	0.899512	0.494993	1.81722	0.0691834	0.99993	piR-rno-1650	0.0149024	0.693363	1	normal	1.83521	38090	0.993453	0.00072694	0.746371	0.00334321
14.0477	-1.06475	0.586018	-1.81692	0.0692287	0.99993	piR-rno-25176	0.0149187	0.693596	1	normal	1.83521	38090	0.993453	0.00072694	0.746371	0.00334321
18.6216	-1.04149	0.573243	-1.81684	0.0692417	0.99993	piR-rno-24468	0.0149234	0.693662	1	normal	1.83521	38090	0.993453	0.00072694	0.746371	0.00334321
4.74919	-1.81491	0.999881	-1.81513	0.0695047	0.99993	piR-rno-51505	0.0150184	0.695009	1	normal	1.83521	38090	0.993453	0.00072694	0.746371	0.00334321
73.0363	1.04912	0.578197	1.81446	0.0696067	0.99993	rno-miR-598-3p:MIMAT0005325	0.0150553	0.695529	1	normal	1.83521	38090	0.993453	0.00072694	0.746371	0.00334321
7.7719	-1.30648	0.720292	-1.81382	0.069705	0.99993	piR-rno-43082	0.0150909	0.696029	1	normal	1.83521	38090	0.993453	0.00072694	0.746371	0.00334321
4.76453	-1.62931	0.898303	-1.81377	0.0697133	0.99993	piR-rno-36135	0.0150939	0.696071	1	normal	1.83521	38090	0.993453	0.00072694	0.746371	0.00334321
4.29055	2.15538	1.18888	1.81296	0.0698387	0.99993	rno-miR-325-3p:MIMAT0004639	0.0151394	0.696706	1	normal	1.83521	38090	0.993453	0.00072694	0.746371	0.00334321
7.79922	1.44714	0.798326	1.81272	0.0698753	0.99993	piR-rno-13152	0.0151527	0.696892	1	normal	1.83521	38090	0.993453	0.00072694	0.746371	0.00334321
1042.6	0.832319	0.459224	1.81245	0.0699172	0.99993	rno-miR-16-5p:MIMAT0000785	0.0151679	0.697104	1	normal	1.83521	38090	0.993453	0.00072694	0.746371	0.00334321
21.7717	1.07335	0.592399	1.81187	0.0700067	0.99993	piR-rno-35335	0.0152004	0.697555	1	normal	1.83521	38090	0.993453	0.00072694	0.746371	0.00334321
33.7039	-0.935804	0.516538	-1.81168	0.0700352	0.99993	piR-rno-2064	0.0152107	0.697699	1	normal	1.83521	38090	0.993453	0.00072694	0.746371	0.00334321
5.36125	1.66099	0.917568	1.81021	0.0702635	0.99993	piR-rno-28309	0.0152938	0.698846	1	normal	1.83521	38090	0.993453	0.00072694	0.746371	0.00334321
455.42	0.880785	0.486581	1.81015	0.0702721	0.99993	piR-rno-62894	0.0152969	0.698889	1	normal	1.83521	38090	0.993453	0.00072694	0.746371	0.00334321
7.68749	-1.42985	0.790058	-1.8098	0.0703264	0.99993	piR-rno-19377	0.0153167	0.699161	1	normal	1.83521	38090	0.993453	0.00072694	0.746371	0.00334321
2.88953	2.22857	1.23141	1.80977	0.0703318	0.99993	piR-rno-45266	0.0153187	0.699188	1	normal	1.83521	38090	0.993453	0.00072694	0.746371	0.00334321
17.5167	-0.987625	0.54595	-1.809	0.0704504	0.99993	piR-rno-58492	0.0153619	0.699781	1	normal	1.83521	38090	0.993453	0.00072694	0.746371	0.00334321
1032.76	0.850547	0.470188	1.80895	0.0704584	0.99993	piR-rno-62947	0.0153648	0.699821	1	normal	1.83521	38090	0.993453	0.00072694	0.746371	0.00334321
3579.04	0.931378	0.514961	1.80864	0.0705071	0.99993	piR-rno-62872	0.0153826	0.700063	1	normal	1.83521	38090	0.993453	0.00072694	0.746371	0.00334321
84.1333	0.810116	0.447991	1.80833	0.0705552	0.99993	piR-rno-62749	0.0154001	0.700303	1	normal	1.83521	38090	0.993453	0.00072694	0.746371	0.00334321
8.18159	-1.35532	0.749615	-1.80802	0.0706035	0.99993	piR-rno-42520	0.0154178	0.700543	1	normal	1.83521	38090	0.993453	0.00072694	0.746371	0.00334321
49.0905	0.840305	0.464839	1.80773	0.0706481	0.99993	piR-rno-23217	0.0154341	0.700765	1	normal	1.83521	38090	0.993453	0.00072694	0.746371	0.00334321
7.98371	1.42558	0.788608	1.80772	0.07065	0.99993	rno-miR-582-3p:MIMAT0017360	0.0154348	0.700774	1	normal	1.83521	38090	0.993453	0.00072694	0.746371	0.00334321
11.5064	1.14854	0.635385	1.80763	0.0706634	0.99993	piR-rno-22984	0.0154397	0.700841	1	normal	1.83521	38090	0.993453	0.00072694	0.746371	0.00334321
2.44495	-2.42287	1.34048	-1.80747	0.0706897	0.99993	piR-rno-35853	0.0154493	0.700971	1	normal	1.83521	38090	0.993453	0.00072694	0.746371	0.00334321
18.9909	1.08492	0.600314	1.80726	0.0707211	0.99993	piR-rno-58575	0.0154608	0.701127	1	normal	1.83521	38090	0.993453	0.00072694	0.746371	0.00334321
3692.19	0.908821	0.503142	1.80629	0.0708725	0.99993	piR-rno-62876	0.0155162	0.701876	1	normal	1.83521	38090	0.993453	0.00072694	0.746371	0.00334321
16.5962	1.17796	0.652152	1.80627	0.0708765	0.99993	piR-rno-52551	0.0155176	0.701896	1	normal	1.83521	38090	0.993453	0.00072694	0.746371	0.00334321
472.431	0.802921	0.444879	1.80481	0.0711049	0.99993	rno-miR-15b-3p:MIMAT0017093	0.0156014	0.703021	1	normal	1.83521	38090	0.993453	0.00072694	0.746371	0.00334321
2.89929	-2.36678	1.31159	-1.80451	0.071152	0.99993	piR-rno-57660	0.0156187	0.703252	1	normal	1.83521	38090	0.993453	0.00072694	0.746371	0.00334321
597.73	0.64307	0.356468	1.80401	0.0712305	0.99993	piR-rno-10559	0.0156475	0.703636	1	normal	1.83521	38090	0.993453	0.00072694	0.746371	0.00334321
2.0523	-2.68209	1.48707	-1.80362	0.0712916	0.99993	piR-rno-18038	0.01567	0.703935	1	normal	1.83521	38090	0.993453	0.00072694	0.746371	0.00334321
3.28796	-2.19319	1.21604	-1.80356	0.0713008	0.99993	piR-rno-19654	0.0156733	0.70398	1	normal	1.83521	38090	0.993453	0.00072694	0.746371	0.00334321
12.4599	-1.27288	0.70615	-1.80256	0.0714572	0.99993	piR-rno-38615	0.0157309	0.704743	1	normal	1.83521	38090	0.993453	0.00072694	0.746371	0.00334321
15.1695	1.11147	0.616643	1.80245	0.0714751	0.99993	piR-rno-27238	0.0157374	0.70483	1	normal	1.83521	38090	0.993453	0.00072694	0.746371	0.00334321
269.575	0.961213	0.533303	1.80238	0.0714862	0.99993	piR-rno-62735	0.0157416	0.704885	1	normal	1.83521	38090	0.993453	0.00072694	0.746371	0.00334321
1.55266	2.97666	1.6517	1.80218	0.0715176	0.99993	piR-rno-38618	0.0157531	0.705037	1	normal	1.83521	38090	0.993453	0.00072694	0.746371	0.00334321
49.6597	0.783545	0.435031	1.80112	0.0716833	0.99993	piR-rno-34049	0.0158142	0.705841	1	normal	1.83521	38090	0.993453	0.00072694	0.746371	0.00334321
7.17561	-1.37545	0.763701	-1.80104	0.0716969	0.99993	piR-rno-10070	0.0158192	0.705907	1	normal	1.83521	38090	0.993453	0.00072694	0.746371	0.00334321
110.141	0.756028	0.419803	1.80091	0.071717	0.99993	piR-rno-18104	0.0158266	0.706005	1	normal	1.83521	38090	0.993453	0.00072694	0.746371	0.00334321
71.7145	0.70386	0.390916	1.80054	0.071775	0.99993	piR-rno-33903	0.015848	0.706285	1	normal	1.83521	38090	0.993453	0.00072694	0.746371	0.00334321
2.38545	2.52118	1.40031	1.80044	0.0717918	0.99993	piR-rno-50255	0.0158542	0.706366	1	normal	1.83521	38090	0.993453	0.00072694	0.746371	0.00334321
1.60836	-3.07861	1.71012	-1.80023	0.0718236	0.99993	piR-rno-10055	0.015866	0.70652	1	normal	1.83521	38090	0.993453	0.00072694	0.746371	0.00334321
66.7203	0.7551	0.419742	1.79896	0.0720246	0.99993	piR-rno-8239	0.0159403	0.707488	1	normal	1.83521	38090	0.993453	0.00072694	0.746371	0.00334321
33.8663	-0.916749	0.509628	-1.79886	0.072041	0.99993	piR-rno-62124	0.0159464	0.707567	1	normal	1.83521	38090	0.993453	0.00072694	0.746371	0.00334321
11.1636	-1.13696	0.632347	-1.798	0.0721778	0.99993	piR-rno-38555	0.015997	0.708223	1	normal	1.83521	38090	0.993453	0.00072694	0.746371	0.00334321
4.69692	1.64992	0.917778	1.79774	0.0722188	0.99993	piR-rno-10239	0.0160122	0.708419	1	normal	1.83521	38090	0.993453	0.00072694	0.746371	0.00334321
6.38709	1.4602	0.812597	1.79695	0.0723432	0.99993	piR-rno-27348	0.0160584	0.709013	1	normal	1.83521	38090	0.993453	0.00072694	0.746371	0.00334321
30.5197	1.03254	0.574741	1.79652	0.0724111	0.99993	piR-rno-5376	0.0160836	0.709336	1	normal	1.83521	38090	0.993453	0.00072694	0.746371	0.00334321
2.84353	-2.45675	1.36783	-1.79609	0.0724796	0.99993	piR-rno-53129	0.016109	0.709662	1	normal	1.83521	38090	0.993453	0.00072694	0.746371	0.00334321
27.7316	0.957142	0.533002	1.79576	0.0725335	0.99993	piR-rno-22548	0.0161291	0.709918	1	normal	1.83521	38090	0.993453	0.00072694	0.746371	0.00334321
3.65234	2.08431	1.16113	1.79507	0.072643	0.99993	ENSRNOT00000090075.1	0.0161698	0.710437	1	normal	1.83521	38090	0.993453	0.00072694	0.746371	0.00334321
3.72643	-1.98019	1.10317	-1.795	0.0726534	0.99993	piR-rno-19131	0.0161737	0.710487	1	normal	1.83521	38090	0.993453	0.00072694	0.746371	0.00334321
53.1646	0.760981	0.423973	1.79488	0.0726726	0.99993	piR-rno-14132	0.0161808	0.710577	1	normal	1.83521	38090	0.993453	0.00072694	0.746371	0.00334321
11.381	-1.10188	0.614226	-1.79394	0.0728235	0.99993	piR-rno-32941	0.016237	0.71129	1	normal	1.83521	38090	0.993453	0.00072694	0.746371	0.00334321
2.01392	-2.57752	1.43718	-1.79345	0.0729004	0.99993	piR-rno-62280	0.0162657	0.711652	1	normal	1.83521	38090	0.993453	0.00072694	0.746371	0.00334321
2.82925	2.3196	1.29364	1.79309	0.0729585	0.99993	piR-rno-57828	0.0162874	0.711926	1	normal	1.83521	38090	0.993453	0.00072694	0.746371	0.00334321
2.84271	2.19776	1.22572	1.79304	0.0729672	0.99993	piR-rno-44213	0.0162906	0.711966	1	normal	1.83521	38090	0.993453	0.00072694	0.746371	0.00334321
61.529	1.05254	0.587074	1.79285	0.0729971	0.99993	piR-rno-63089	0.0163018	0.712107	1	normal	1.83521	38090	0.993453	0.00072694	0.746371	0.00334321
4.54556	1.72687	0.963246	1.79276	0.0730111	0.99993	piR-rno-24083	0.016307	0.712173	1	normal	1.83521	38090	0.993453	0.00072694	0.746371	0.00334321
4.49287	-1.79148	0.999477	-1.79242	0.0730664	0.99993	piR-rno-19331	0.0163276	0.712432	1	normal	1.83521	38090	0.993453	0.00072694	0.746371	0.00334321
18.8837	1.07515	0.60009	1.79166	0.0731882	0.99993	piR-rno-33904	0.0163732	0.713002	1	normal	1.83521	38090	0.993453	0.00072694	0.746371	0.00334321
4.63511	-1.72047	0.960503	-1.79122	0.0732575	0.99993	piR-rno-47008	0.0163991	0.713325	1	normal	1.83521	38090	0.993453	0.00072694	0.746371	0.00334321
3.48671	-1.88664	1.05351	-1.79081	0.0733232	0.99993	piR-rno-46652	0.0164237	0.713632	1	normal	1.83521	38090	0.993453	0.00072694	0.746371	0.00334321
2.59003	-2.28003	1.27345	-1.79044	0.0733839	0.99993	piR-rno-29259	0.0164464	0.713914	1	normal	1.83521	38090	0.993453	0.00072694	0.746371	0.00334321
5.54233	1.61094	0.900029	1.78987	0.0734744	0.99993	piR-rno-39718	0.0164804	0.714335	1	normal	1.83521	38090	0.993453	0.00072694	0.746371	0.00334321
7.16688	1.35282	0.755847	1.78981	0.0734843	0.99993	piR-rno-3068	0.016484	0.714381	1	normal	1.83521	38090	0.993453	0.00072694	0.746371	0.00334321
2.11261	-2.57778	1.44036	-1.78967	0.0735069	0.99993	ENSRNOT00000045310.3	0.0164925	0.714486	1	normal	1.83521	38090	0.993453	0.00072694	0.746371	0.00334321
4.85877	-1.62247	0.906593	-1.78964	0.0735122	0.99993	piR-rno-29998	0.0164945	0.71451	1	normal	1.83521	38090	0.993453	0.00072694	0.746371	0.00334321
5.4684	1.78079	0.995066	1.78962	0.0735148	0.99993	rno-miR-29c-3p:MIMAT0000803	0.0164955	0.714523	1	normal	1.83521	38090	0.993453	0.00072694	0.746371	0.00334321
10.6511	1.15963	0.648371	1.78853	0.0736912	0.99993	piR-rno-20015	0.0165617	0.715339	1	normal	1.83521	38090	0.993453	0.00072694	0.746371	0.00334321
78.0104	0.842231	0.471086	1.78785	0.0738002	0.99993	piR-rno-11453	0.0166027	0.715842	1	normal	1.83521	38090	0.993453	0.00072694	0.746371	0.00334321
8.29277	1.4196	0.79435	1.78712	0.0739185	0.99993	piR-rno-27613	0.0166472	0.716386	1	normal	1.83521	38090	0.993453	0.00072694	0.746371	0.00334321
3.12146	-2.0208	1.13109	-1.78659	0.0740036	0.99993	piR-rno-26150	0.0166792	0.716776	1	normal	1.83521	38090	0.993453	0.00072694	0.746371	0.00334321
7.80948	3.10698	1.74009	1.78553	0.0741754	0.99993	ENSRNOT00000079856.1	0.016744	0.717562	1	normal	1.83521	38090	0.993453	0.00072694	0.746371	0.00334321
2.08542	2.57171	1.44053	1.78525	0.0742204	0.99993	piR-rno-30351	0.016761	0.717768	1	normal	1.83521	38090	0.993453	0.00072694	0.746371	0.00334321
3.62721	1.88971	1.0586	1.78511	0.0742443	0.99993	piR-rno-34138	0.0167699	0.717876	1	normal	1.83521	38090	0.993453	0.00072694	0.746371	0.00334321
3.58814	-1.88908	1.05828	-1.78505	0.0742528	0.99993	piR-rno-6719	0.0167732	0.717915	1	normal	1.83521	38090	0.993453	0.00072694	0.746371	0.00334321
65.5418	0.817308	0.457935	1.78477	0.0742984	0.99993	piR-rno-27603	0.0167904	0.718123	1	normal	1.83521	38090	0.993453	0.00072694	0.746371	0.00334321
5001.28	-0.76171	0.42693	-1.78416	0.0743983	0.99993	piR-rno-50643	0.0168281	0.718577	1	normal	1.83521	38090	0.993453	0.00072694	0.746371	0.00334321
20.9226	1.18109	0.662002	1.78412	0.0744045	0.99993	ENSRNOT00000086774.1	0.0168304	0.718605	1	normal	1.83521	38090	0.993453	0.00072694	0.746371	0.00334321
14.529	1.14491	0.641862	1.78374	0.0744661	0.99993	piR-rno-35523	0.0168538	0.718885	1	normal	1.83521	38090	0.993453	0.00072694	0.746371	0.00334321
2.06257	-2.68583	1.50587	-1.78357	0.0744933	0.99993	piR-rno-59098	0.0168641	0.719009	1	normal	1.83521	38090	0.993453	0.00072694	0.746371	0.00334321
2.6421	-2.19735	1.23218	-1.7833	0.0745381	0.99993	piR-rno-2182	0.016881	0.719211	1	normal	1.83521	38090	0.993453	0.00072694	0.746371	0.00334321
9.76249	1.21476	0.681789	1.78173	0.0747931	0.99993	piR-rno-2544	0.0169776	0.720362	1	normal	1.83521	38090	0.993453	0.00072694	0.746371	0.00334321
809.733	-0.72952	0.409469	-1.78163	0.0748101	0.99993	Rattus_norvegicus_chr13.trna4025-AspGTC:(93938071-93938000)::Asp:(GTC):72:bp::Sc::72.92	0.0169841	0.720439	1	normal	1.83521	38090	0.993453	0.00072694	0.746371	0.00334321
60.8569	0.794739	0.446218	1.78105	0.0749038	0.99993	piR-rno-18462	0.0170196	0.72086	1	normal	1.83521	38090	0.993453	0.00072694	0.746371	0.00334321
3.59203	2.05522	1.15415	1.78072	0.0749577	0.99993	piR-rno-29539	0.0170401	0.721101	1	normal	1.83521	38090	0.993453	0.00072694	0.746371	0.00334321
24.2494	-0.952973	0.535275	-1.78034	0.0750197	0.99993	piR-rno-31030	0.0170636	0.721379	1	normal	1.83521	38090	0.993453	0.00072694	0.746371	0.00334321
29.8975	1.10762	0.622396	1.77961	0.0751402	0.99993	rno-miR-7a-1-3p:MIMAT0000607	0.0171095	0.721918	1	normal	1.83521	38090	0.993453	0.00072694	0.746371	0.00334321
18.0946	-0.938389	0.527367	-1.77939	0.0751766	0.99993	piR-rno-49972	0.0171233	0.72208	1	normal	1.83521	38090	0.993453	0.00072694	0.746371	0.00334321
24.5306	-0.930269	0.522809	-1.77937	0.0751799	0.99993	piR-rno-8555	0.0171245	0.722095	1	normal	1.83521	38090	0.993453	0.00072694	0.746371	0.00334321
3.9416	-1.78976	1.00616	-1.77881	0.0752702	0.99993	piR-rno-2570	0.0171589	0.722497	1	normal	1.83521	38090	0.993453	0.00072694	0.746371	0.00334321
42.6381	-0.882492	0.496517	-1.77737	0.075508	0.99993	piR-rno-57664	0.0172496	0.723552	1	normal	1.83521	38090	0.993453	0.00072694	0.746371	0.00334321
16.4222	-1.12508	0.633304	-1.77652	0.0756471	0.99993	piR-rno-32145	0.0173027	0.724167	1	normal	1.83521	38090	0.993453	0.00072694	0.746371	0.00334321
276.833	0.676048	0.380585	1.77634	0.0756775	0.99993	piR-rno-13226	0.0173143	0.724301	1	normal	1.83521	38090	0.993453	0.00072694	0.746371	0.00334321
19.696	-1.00997	0.568619	-1.77617	0.0757044	0.99993	piR-rno-23061	0.0173246	0.724419	1	normal	1.83521	38090	0.993453	0.00072694	0.746371	0.00334321
71.3862	-0.795458	0.447914	-1.77592	0.0757467	0.99993	piR-rno-26190	0.0173407	0.724606	1	normal	1.83521	38090	0.993453	0.00072694	0.746371	0.00334321
49.2394	1.01218	0.570163	1.77525	0.0758571	0.99993	piR-rno-16206	0.017383	0.725091	1	normal	1.83521	38090	0.993453	0.00072694	0.746371	0.00334321
2.67366	2.24561	1.26569	1.77422	0.076027	0.99993	piR-rno-30076	0.0174481	0.725835	1	normal	1.83521	38090	0.993453	0.00072694	0.746371	0.00334321
5.16714	-1.52185	0.857814	-1.7741	0.0760462	0.99993	piR-rno-61281	0.0174554	0.725919	1	normal	1.83521	38090	0.993453	0.00072694	0.746371	0.00334321
20.6064	-1.00103	0.564336	-1.77382	0.0760932	0.99993	piR-rno-23910	0.0174735	0.726124	1	normal	1.83521	38090	0.993453	0.00072694	0.746371	0.00334321
4.73439	-1.59158	0.897263	-1.77381	0.0760945	0.99993	piR-rno-42853	0.017474	0.72613	1	normal	1.83521	38090	0.993453	0.00072694	0.746371	0.00334321
396.351	0.655283	0.369581	1.77304	0.0762213	0.99993	piR-rno-21165	0.0175226	0.726683	1	normal	1.83521	38090	0.993453	0.00072694	0.746371	0.00334321
4.57882	-1.67594	0.945826	-1.77194	0.0764051	0.99993	piR-rno-5017	0.0175932	0.727481	1	normal	1.83521	38090	0.993453	0.00072694	0.746371	0.00334321
18.6151	0.970192	0.54763	1.77162	0.0764574	0.99993	piR-rno-15320	0.0176134	0.727708	1	normal	1.83521	38090	0.993453	0.00072694	0.746371	0.00334321
9.86416	-1.26777	0.715653	-1.77149	0.076479	0.99993	piR-rno-39202	0.0176217	0.727801	1	normal	1.83521	38090	0.993453	0.00072694	0.746371	0.00334321
5.10572	1.60469	0.906648	1.76992	0.076741	0.99993	piR-rno-46470	0.0177226	0.728931	1	normal	1.83521	38090	0.993453	0.00072694	0.746371	0.00334321
2.02216	-2.58315	1.45957	-1.76981	0.0767595	0.99993	piR-rno-4787	0.0177297	0.72901	1	normal	1.83521	38090	0.993453	0.00072694	0.746371	0.00334321
18.1057	-1.00046	0.565553	-1.76899	0.0768962	0.99993	piR-rno-43468	0.0177825	0.729597	1	normal	1.83521	38090	0.993453	0.00072694	0.746371	0.00334321
5.82969	-1.46875	0.830314	-1.76891	0.0769086	0.99993	piR-rno-36763	0.0177873	0.72965	1	normal	1.83521	38090	0.993453	0.00072694	0.746371	0.00334321
2.18915	-2.54097	1.43676	-1.76855	0.0769696	0.99993	piR-rno-18828	0.0178108	0.729911	1	normal	1.83521	38090	0.993453	0.00072694	0.746371	0.00334321
2.18915	-2.54097	1.43676	-1.76855	0.0769696	0.99993	piR-rno-53860	0.0178108	0.729911	1	normal	1.83521	38090	0.993453	0.00072694	0.746371	0.00334321
279.55	0.754878	0.426887	1.76834	0.0770049	0.99993	rno-miR-190b-5p:MIMAT0005302	0.0178245	0.730062	1	normal	1.83521	38090	0.993453	0.00072694	0.746371	0.00334321
146.968	-0.833696	0.471593	-1.76783	0.0770893	0.99993	piR-rno-44505	0.0178571	0.730422	1	normal	1.83521	38090	0.993453	0.00072694	0.746371	0.00334321
3.92259	1.85862	1.05148	1.76763	0.0771232	0.99993	piR-rno-30286	0.0178702	0.730567	1	normal	1.83521	38090	0.993453	0.00072694	0.746371	0.00334321
6.36891	-1.4414	0.815531	-1.76744	0.0771542	0.99993	piR-rno-49791	0.0178822	0.730699	1	normal	1.83521	38090	0.993453	0.00072694	0.746371	0.00334321
6.65698	1.51236	0.855701	1.76739	0.0771627	0.99993	rno-miR-374-3p:MIMAT0017223	0.0178855	0.730735	1	normal	1.83521	38090	0.993453	0.00072694	0.746371	0.00334321
7.91759	-1.42685	0.807487	-1.76703	0.0772238	0.99993	piR-rno-7415	0.0179092	0.730995	1	normal	1.83521	38090	0.993453	0.00072694	0.746371	0.00334321
31.859	0.825046	0.466917	1.76701	0.0772269	0.99993	piR-rno-39686	0.0179103	0.731008	1	normal	1.83521	38090	0.993453	0.00072694	0.746371	0.00334321
37.3653	-0.823495	0.466071	-1.76689	0.0772468	0.99993	piR-rno-13353	0.017918	0.731093	1	normal	1.83521	38090	0.993453	0.00072694	0.746371	0.00334321
11.0299	1.3117	0.742475	1.76666	0.0772847	0.99993	piR-rno-10645	0.0179328	0.731254	1	normal	1.83521	38090	0.993453	0.00072694	0.746371	0.00334321
7.5637	-1.78508	1.01052	-1.7665	0.0773123	0.99993	piR-rno-8533	0.0179434	0.731371	1	normal	1.83521	38090	0.993453	0.00072694	0.746371	0.00334321
29.4924	0.858882	0.486416	1.76573	0.0774403	0.99993	piR-rno-27751	0.0179931	0.731913	1	normal	1.83521	38090	0.993453	0.00072694	0.746371	0.00334321
2.80541	-2.17504	1.23211	-1.7653	0.0775141	0.99993	piR-rno-52355	0.0180217	0.732225	1	normal	1.83521	38090	0.993453	0.00072694	0.746371	0.00334321
3695.6	-0.681819	0.386314	-1.76494	0.0775746	0.99993	ENSRNOT00000069133.1	0.0180452	0.73248	1	normal	1.83521	38090	0.993453	0.00072694	0.746371	0.00334321
1674.08	1.04214	0.590882	1.76371	0.0777811	0.99993	piR-rno-63110	0.0181255	0.733349	1	normal	1.83521	38090	0.993453	0.00072694	0.746371	0.00334321
71.7497	-0.758698	0.430283	-1.76326	0.0778573	0.99993	Rattus_norvegicus_chr10.trna8986-AsnGTT:(85436542-85436469)::Asn:(GTT):74:bp::Sc::82.24	0.0181551	0.733669	1	normal	1.83521	38090	0.993453	0.00072694	0.746371	0.00334321
28.5897	0.845027	0.479309	1.76301	0.0778987	0.99993	piR-rno-9833	0.0181712	0.733842	1	normal	1.83521	38090	0.993453	0.00072694	0.746371	0.00334321
2.62409	2.2135	1.25556	1.76296	0.0779074	0.99993	piR-rno-4903	0.0181746	0.733878	1	normal	1.83521	38090	0.993453	0.00072694	0.746371	0.00334321
6.47182	1.39954	0.794306	1.76196	0.0780756	0.99993	piR-rno-25670	0.0182402	0.734581	1	normal	1.83521	38090	0.993453	0.00072694	0.746371	0.00334321
5.53622	1.53816	0.873033	1.76186	0.0780937	0.99993	piR-rno-2315	0.0182472	0.734656	1	normal	1.83521	38090	0.993453	0.00072694	0.746371	0.00334321
23.8575	-0.944927	0.536586	-1.761	0.0782385	0.99993	piR-rno-22279	0.0183037	0.735259	1	normal	1.83521	38090	0.993453	0.00072694	0.746371	0.00334321
4.6396	-1.63053	0.926516	-1.75985	0.0784338	0.99993	piR-rno-33998	0.01838	0.736068	1	normal	1.83521	38090	0.993453	0.00072694	0.746371	0.00334321
9.67482	-1.34262	0.762943	-1.75979	0.078443	0.99993	piR-rno-49316	0.0183837	0.736106	1	normal	1.83521	38090	0.993453	0.00072694	0.746371	0.00334321
15.3341	-1.03193	0.586437	-1.75967	0.078464	0.99993	piR-rno-11672	0.0183919	0.736193	1	normal	1.83521	38090	0.993453	0.00072694	0.746371	0.00334321
10.7844	1.21605	0.691191	1.75936	0.0785172	0.99993	piR-rno-4159	0.0184127	0.736412	1	normal	1.83521	38090	0.993453	0.00072694	0.746371	0.00334321
2.67932	2.35733	1.34014	1.75902	0.0785743	0.99993	piR-rno-41751	0.018435	0.736648	1	normal	1.83521	38090	0.993453	0.00072694	0.746371	0.00334321
13275.5	0.854543	0.48597	1.75843	0.0786744	0.99993	rno-miR-741-3p:MIMAT0017902	0.0184743	0.73706	1	normal	1.83521	38090	0.993453	0.00072694	0.746371	0.00334321
49.1947	0.745104	0.423804	1.75813	0.0787247	0.99993	piR-rno-11868	0.018494	0.737266	1	normal	1.83521	38090	0.993453	0.00072694	0.746371	0.00334321
74.3758	0.798185	0.454031	1.758	0.0787477	0.99993	piR-rno-3820	0.018503	0.737361	1	normal	1.83521	38090	0.993453	0.00072694	0.746371	0.00334321
3.5334	1.96443	1.11782	1.75738	0.0788527	0.99993	piR-rno-50128	0.0185442	0.737791	1	normal	1.83521	38090	0.993453	0.00072694	0.746371	0.00334321
18.2241	-0.977704	0.556359	-1.75732	0.0788626	0.99993	piR-rno-41594	0.0185481	0.737832	1	normal	1.83521	38090	0.993453	0.00072694	0.746371	0.00334321
11.46	1.11609	0.635397	1.75653	0.0789978	0.99993	piR-rno-32313	0.0186012	0.738385	1	normal	1.83521	38090	0.993453	0.00072694	0.746371	0.00334321
5.87184	-1.42599	0.812059	-1.75602	0.0790845	0.99993	piR-rno-36585	0.0186352	0.738738	1	normal	1.83521	38090	0.993453	0.00072694	0.746371	0.00334321
17894.2	1.02826	0.5859	1.75501	0.0792569	0.99993	piR-rno-63086	0.0187031	0.739439	1	normal	1.83521	38090	0.993453	0.00072694	0.746371	0.00334321
28.1512	-1.12486	0.640979	-1.75491	0.0792743	0.99993	piR-rno-53809	0.0187099	0.739509	1	normal	1.83521	38090	0.993453	0.00072694	0.746371	0.00334321
4.61193	1.68482	0.960176	1.7547	0.0793107	0.99993	piR-rno-22441	0.0187243	0.739657	1	normal	1.83521	38090	0.993453	0.00072694	0.746371	0.00334321
137.509	-0.703196	0.400759	-1.75466	0.0793175	0.99993	piR-rno-4737	0.018727	0.739684	1	normal	1.83521	38090	0.993453	0.00072694	0.746371	0.00334321
14.3163	-1.04865	0.597638	-1.75466	0.079318	0.99993	piR-rno-45279	0.0187271	0.739686	1	normal	1.83521	38090	0.993453	0.00072694	0.746371	0.00334321
68.2312	0.862195	0.491876	1.75287	0.0796242	0.99993	piR-rno-19251	0.0188479	0.740922	1	normal	1.83521	38090	0.993453	0.00072694	0.746371	0.00334321
7.02632	-1.32605	0.75677	-1.75225	0.079731	0.99993	piR-rno-34778	0.0188901	0.741351	1	normal	1.83521	38090	0.993453	0.00072694	0.746371	0.00334321
9.00385	-1.17493	0.670985	-1.75106	0.0799355	0.99993	piR-rno-7769	0.018971	0.74217	1	normal	1.83521	38090	0.993453	0.00072694	0.746371	0.00334321
530.26	0.634885	0.362593	1.75096	0.0799531	0.99993	piR-rno-22828	0.018978	0.74224	1	normal	1.83521	38090	0.993453	0.00072694	0.746371	0.00334321
11.1662	-1.08456	0.619444	-1.75086	0.0799698	0.99993	piR-rno-20178	0.0189846	0.742307	1	normal	1.83521	38090	0.993453	0.00072694	0.746371	0.00334321
1.47886	2.92933	1.67399	1.74991	0.0801331	0.99993	piR-rno-39922	0.0190494	0.742958	1	normal	1.83521	38090	0.993453	0.00072694	0.746371	0.00334321
173.9	0.901966	0.515551	1.74952	0.0802017	0.99993	piR-rno-55724	0.0190766	0.74323	1	normal	1.83521	38090	0.993453	0.00072694	0.746371	0.00334321
5.0182	1.59302	0.910755	1.74912	0.0802701	0.99993	piR-rno-27096	0.0191037	0.743501	1	normal	1.83521	38090	0.993453	0.00072694	0.746371	0.00334321
3.79624	1.77957	1.0179	1.74828	0.0804152	0.99993	piR-rno-38992	0.0191614	0.744075	1	normal	1.83521	38090	0.993453	0.00072694	0.746371	0.00334321
21.6706	-0.88965	0.509001	-1.74784	0.0804925	0.99993	piR-rno-48770	0.0191921	0.74438	1	normal	1.83521	38090	0.993453	0.00072694	0.746371	0.00334321
18.4227	0.953991	0.545947	1.74741	0.080567	0.99993	piR-rno-11043	0.0192217	0.744674	1	normal	1.83521	38090	0.993453	0.00072694	0.746371	0.00334321
22.7147	-0.932153	0.53358	-1.74698	0.0806412	0.99993	piR-rno-18336	0.0192513	0.744966	1	normal	1.83521	38090	0.993453	0.00072694	0.746371	0.00334321
8.72376	1.24641	0.71367	1.74648	0.0807282	0.99993	piR-rno-46883	0.0192859	0.745307	1	normal	1.83521	38090	0.993453	0.00072694	0.746371	0.00334321
50.3768	0.880848	0.504431	1.74622	0.0807726	0.99993	piR-rno-485	0.0193036	0.745482	1	normal	1.83521	38090	0.993453	0.00072694	0.746371	0.00334321
39.9325	-0.777414	0.44545	-1.74523	0.0809443	0.99993	piR-rno-6911	0.0193721	0.746153	1	normal	1.83521	38090	0.993453	0.00072694	0.746371	0.00334321
3.48	1.90523	1.09192	1.74485	0.0810112	0.99993	piR-rno-29402	0.0193988	0.746414	1	normal	1.83521	38090	0.993453	0.00072694	0.746371	0.00334321
9.6904	-1.13953	0.653332	-1.74418	0.0811284	0.99993	piR-rno-62398	0.0194457	0.74687	1	normal	1.83521	38090	0.993453	0.00072694	0.746371	0.00334321
39.1439	0.859426	0.492897	1.74362	0.081225	0.99993	piR-rno-7568	0.0194843	0.747245	1	normal	1.83521	38090	0.993453	0.00072694	0.746371	0.00334321
3.85792	-1.78114	1.02154	-1.74359	0.0812305	0.99993	piR-rno-60989	0.0194865	0.747266	1	normal	1.83521	38090	0.993453	0.00072694	0.746371	0.00334321
11.0833	1.23165	0.706444	1.74345	0.0812542	0.99993	piR-rno-44330	0.019496	0.747358	1	normal	1.83521	38090	0.993453	0.00072694	0.746371	0.00334321
18553.8	0.800082	0.459069	1.74283	0.0813627	0.99993	piR-rno-63101	0.0195394	0.747778	1	normal	1.83521	38090	0.993453	0.00072694	0.746371	0.00334321
8.86354	1.20957	0.694253	1.74226	0.0814633	0.99993	piR-rno-35636	0.0195797	0.748167	1	normal	1.83521	38090	0.993453	0.00072694	0.746371	0.00334321
41.9218	-0.75589	0.433966	-1.74182	0.0815406	0.99993	piR-rno-26345	0.0196107	0.748464	1	normal	1.83521	38090	0.993453	0.00072694	0.746371	0.00334321
47.9191	-0.766377	0.440095	-1.74139	0.0816153	0.99993	piR-rno-53369	0.0196407	0.748752	1	normal	1.83521	38090	0.993453	0.00072694	0.746371	0.00334321
3.1166	2.13944	1.22864	1.7413	0.0816302	0.99993	piR-rno-2413	0.0196467	0.748809	1	normal	1.83521	38090	0.993453	0.00072694	0.746371	0.00334321
23.6727	0.912908	0.524414	1.74082	0.081716	0.99993	piR-rno-12165	0.0196811	0.749138	1	normal	1.83521	38090	0.993453	0.00072694	0.746371	0.00334321
11.1423	-1.18471	0.680641	-1.74058	0.0817578	0.99993	piR-rno-14639	0.0196979	0.749299	1	normal	1.83521	38090	0.993453	0.00072694	0.746371	0.00334321
9.09702	-1.19315	0.685509	-1.74053	0.0817664	0.99993	piR-rno-4703	0.0197014	0.749332	1	normal	1.83521	38090	0.993453	0.00072694	0.746371	0.00334321
6.20172	1.392	0.799783	1.74047	0.0817771	0.99993	piR-rno-32819	0.0197056	0.749373	1	normal	1.83521	38090	0.993453	0.00072694	0.746371	0.00334321
6.03197	-1.46005	0.838989	-1.74025	0.0818147	0.99993	piR-rno-45370	0.0197207	0.749517	1	normal	1.83521	38090	0.993453	0.00072694	0.746371	0.00334321
54.3747	0.75188	0.432115	1.74	0.0818593	0.99993	piR-rno-30019	0.0197387	0.749687	1	normal	1.83521	38090	0.993453	0.00072694	0.746371	0.00334321
6.35464	-1.44703	0.831704	-1.73984	0.0818878	0.99993	piR-rno-59165	0.0197502	0.749796	1	normal	1.83521	38090	0.993453	0.00072694	0.746371	0.00334321
8206.81	0.850222	0.488746	1.7396	0.0819294	0.99993	piR-rno-62980	0.0197669	0.749955	1	normal	1.83521	38090	0.993453	0.00072694	0.746371	0.00334321
3.19693	2.0238	1.16346	1.73946	0.0819535	0.99993	piR-rno-1051	0.0197766	0.750047	1	normal	1.83521	38090	0.993453	0.00072694	0.746371	0.00334321
7.32898	1.37756	0.792424	1.73841	0.0821378	0.99993	piR-rno-5144	0.0198508	0.750748	1	normal	1.83521	38090	0.993453	0.00072694	0.746371	0.00334321
7.48226	1.31511	0.756631	1.73811	0.0821915	0.99993	piR-rno-20632	0.0198724	0.750952	1	normal	1.83521	38090	0.993453	0.00072694	0.746371	0.00334321
91.8137	0.738405	0.424886	1.73789	0.0822302	0.99993	piR-rno-27316	0.0198881	0.751099	1	normal	1.83521	38090	0.993453	0.00072694	0.746371	0.00334321
8.56765	-1.20155	0.691628	-1.73728	0.0823374	0.99993	piR-rno-2620	0.0199313	0.751505	1	normal	1.83521	38090	0.993453	0.00072694	0.746371	0.00334321
61.712	-0.73384	0.422534	-1.73676	0.0824295	0.99993	piR-rno-26727	0.0199685	0.751853	1	normal	1.83521	38090	0.993453	0.00072694	0.746371	0.00334321
2.21971	2.46554	1.41975	1.7366	0.0824579	0.99993	piR-rno-20692	0.01998	0.75196	1	normal	1.83521	38090	0.993453	0.00072694	0.746371	0.00334321
48.6891	0.783413	0.451151	1.73648	0.0824796	0.99993	piR-rno-4979	0.0199887	0.752042	1	normal	1.83521	38090	0.993453	0.00072694	0.746371	0.00334321
119.053	0.656995	0.378361	1.73643	0.0824885	0.99993	piR-rno-28324	0.0199923	0.752075	1	normal	1.83521	38090	0.993453	0.00072694	0.746371	0.00334321
6.27188	-1.57299	0.906103	-1.736	0.0825642	0.99993	piR-rno-5581	0.0200229	0.75236	1	normal	1.83521	38090	0.993453	0.00072694	0.746371	0.00334321
10.1765	1.139	0.656235	1.73566	0.082624	0.99993	piR-rno-6295	0.0200471	0.752585	1	normal	1.83521	38090	0.993453	0.00072694	0.746371	0.00334321
2.12001	2.47934	1.42922	1.73475	0.082785	0.99993	piR-rno-31222	0.0201122	0.753189	1	normal	1.83521	38090	0.993453	0.00072694	0.746371	0.00334321
16.556	1.04728	0.603724	1.73471	0.082793	0.99993	piR-rno-32322	0.0201155	0.753219	1	normal	1.83521	38090	0.993453	0.00072694	0.746371	0.00334321
256.948	1.04485	0.602449	1.73433	0.0828598	0.99993	rno-miR-185-5p:MIMAT0000862	0.0201425	0.753469	1	normal	1.83521	38090	0.993453	0.00072694	0.746371	0.00334321
3.21839	1.92637	1.11073	1.73432	0.0828606	0.99993	piR-rno-15839	0.0201429	0.753472	1	normal	1.83521	38090	0.993453	0.00072694	0.746371	0.00334321
4.30358	-1.68232	0.970103	-1.73417	0.0828886	0.99993	piR-rno-12321	0.0201542	0.753576	1	normal	1.83521	38090	0.993453	0.00072694	0.746371	0.00334321
1.4896	2.9265	1.68827	1.73343	0.0830201	0.99993	piR-rno-4061	0.0202076	0.754067	1	normal	1.83521	38090	0.993453	0.00072694	0.746371	0.00334321
7.67207	-1.41844	0.818417	-1.73315	0.0830685	0.99993	piR-rno-23398	0.0202272	0.754247	1	normal	1.83521	38090	0.993453	0.00072694	0.746371	0.00334321
5.32545	-1.57395	0.908231	-1.73299	0.0830977	0.99993	piR-rno-5092	0.020239	0.754355	1	normal	1.83521	38090	0.993453	0.00072694	0.746371	0.00334321
11.6482	-1.10657	0.638743	-1.73242	0.0831994	0.99993	piR-rno-13825	0.0202803	0.754733	1	normal	1.83521	38090	0.993453	0.00072694	0.746371	0.00334321
4.10621	-1.67653	0.967864	-1.7322	0.0832388	0.99993	piR-rno-56761	0.0202964	0.754879	1	normal	1.83521	38090	0.993453	0.00072694	0.746371	0.00334321
10.8904	1.15511	0.667049	1.73167	0.0833324	0.99993	piR-rno-145	0.0203344	0.755225	1	normal	1.83521	38090	0.993453	0.00072694	0.746371	0.00334321
65.9847	-0.698962	0.403642	-1.73164	0.0833379	0.99993	piR-rno-45654	0.0203366	0.755246	1	normal	1.83521	38090	0.993453	0.00072694	0.746371	0.00334321
1124.81	0.882375	0.50963	1.7314	0.0833802	0.99993	piR-rno-50565	0.0203538	0.755402	1	normal	1.83521	38090	0.993453	0.00072694	0.746371	0.00334321
13.2237	1.04508	0.603629	1.73133	0.0833928	0.99993	piR-rno-48360	0.020359	0.755449	1	normal	1.83521	38090	0.993453	0.00072694	0.746371	0.00334321
15.0609	-1.00864	0.582661	-1.7311	0.0834343	0.99993	piR-rno-7844	0.0203759	0.755602	1	normal	1.83521	38090	0.993453	0.00072694	0.746371	0.00334321
11.4476	-1.08203	0.625165	-1.73079	0.0834889	0.99993	piR-rno-59765	0.0203981	0.755803	1	normal	1.83521	38090	0.993453	0.00072694	0.746371	0.00334321
1819.86	-0.865455	0.500041	-1.73077	0.083493	0.99993	piR-rno-41976	0.0203998	0.755818	1	normal	1.83521	38090	0.993453	0.00072694	0.746371	0.00334321
113.867	-0.671942	0.388311	-1.73042	0.0835547	0.99993	piR-rno-48539	0.0204249	0.756046	1	normal	1.83521	38090	0.993453	0.00072694	0.746371	0.00334321
9.36227	-1.16662	0.674418	-1.72982	0.0836623	0.99993	piR-rno-37674	0.0204688	0.756441	1	normal	1.83521	38090	0.993453	0.00072694	0.746371	0.00334321
5.80202	1.42728	0.825138	1.72974	0.083676	0.99993	piR-rno-57423	0.0204744	0.756491	1	normal	1.83521	38090	0.993453	0.00072694	0.746371	0.00334321
9.54011	1.23471	0.713815	1.72974	0.0836769	0.99993	piR-rno-31885	0.0204747	0.756494	1	normal	1.83521	38090	0.993453	0.00072694	0.746371	0.00334321
27.665	0.865946	0.500762	1.72926	0.0837632	0.99993	piR-rno-7181	0.0205099	0.756811	1	normal	1.83521	38090	0.993453	0.00072694	0.746371	0.00334321
7.05677	1.3066	0.755591	1.72924	0.0837661	0.99993	piR-rno-6520	0.0205111	0.756821	1	normal	1.83521	38090	0.993453	0.00072694	0.746371	0.00334321
13.5598	1.06579	0.616341	1.72922	0.0837705	0.99993	piR-rno-4030	0.0205129	0.756838	1	normal	1.83521	38090	0.993453	0.00072694	0.746371	0.00334321
9.36591	-1.31853	0.762604	-1.72898	0.0838123	0.99993	piR-rno-37534	0.02053	0.75699	1	normal	1.83521	38090	0.993453	0.00072694	0.746371	0.00334321
9.1585	-1.20785	0.698658	-1.72882	0.0838422	0.99993	piR-rno-44684	0.0205422	0.7571	1	normal	1.83521	38090	0.993453	0.00072694	0.746371	0.00334321
7291.68	0.980549	0.567225	1.72868	0.0838667	0.99993	piR-rno-63076	0.0205522	0.757189	1	normal	1.83521	38090	0.993453	0.00072694	0.746371	0.00334321
4.46708	1.6452	0.951955	1.72823	0.083947	0.99993	piR-rno-17000	0.020585	0.757482	1	normal	1.83521	38090	0.993453	0.00072694	0.746371	0.00334321
20.8	-0.90398	0.523152	-1.72795	0.0839972	0.99993	piR-rno-1025	0.0206055	0.757665	1	normal	1.83521	38090	0.993453	0.00072694	0.746371	0.00334321
58.1217	0.773342	0.447552	1.72794	0.0839992	0.99993	piR-rno-29516	0.0206063	0.757673	1	normal	1.83521	38090	0.993453	0.00072694	0.746371	0.00334321
5.49465	1.52644	0.883449	1.72782	0.084021	0.99993	piR-rno-16742	0.0206152	0.757752	1	normal	1.83521	38090	0.993453	0.00072694	0.746371	0.00334321
12.1139	1.1084	0.641505	1.72781	0.0840228	0.99993	piR-rno-52395	0.020616	0.757759	1	normal	1.83521	38090	0.993453	0.00072694	0.746371	0.00334321
8.13992	-1.28939	0.74651	-1.72722	0.0841288	0.99993	piR-rno-25159	0.0206593	0.758144	1	normal	1.83521	38090	0.993453	0.00072694	0.746371	0.00334321
4.5417	-1.59054	0.921438	-1.72615	0.0843196	0.99993	piR-rno-51414	0.0207375	0.758836	1	normal	1.83521	38090	0.993453	0.00072694	0.746371	0.00334321
9.93689	1.2241	0.70938	1.72558	0.0844223	0.99993	piR-rno-62829	0.0207796	0.759207	1	normal	1.83521	38090	0.993453	0.00072694	0.746371	0.00334321
49.7252	-0.757276	0.438865	-1.72553	0.0844317	0.99993	piR-rno-16168	0.0207834	0.759241	1	normal	1.83521	38090	0.993453	0.00072694	0.746371	0.00334321
1932.21	0.740704	0.4293	1.72538	0.0844596	0.99993	rno-miR-30e-3p:MIMAT0004720	0.0207949	0.759341	1	normal	1.83521	38090	0.993453	0.00072694	0.746371	0.00334321
7.23015	1.3442	0.779081	1.72537	0.0844609	0.99993	piR-rno-39837	0.0207954	0.759346	1	normal	1.83521	38090	0.993453	0.00072694	0.746371	0.00334321
18.8159	0.957685	0.555184	1.72499	0.0845301	0.99993	piR-rno-17332	0.0208238	0.759595	1	normal	1.83521	38090	0.993453	0.00072694	0.746371	0.00334321
32.4898	1.24907	0.724372	1.72435	0.084644	0.99993	rno-miR-136-3p:MIMAT0004733	0.0208706	0.760005	1	normal	1.83521	38090	0.993453	0.00072694	0.746371	0.00334321
10.8777	-1.12626	0.653339	-1.72385	0.0847354	0.99993	piR-rno-50767	0.0209082	0.760333	1	normal	1.83521	38090	0.993453	0.00072694	0.746371	0.00334321
44.5641	0.783635	0.454693	1.72344	0.0848094	0.99993	piR-rno-1863	0.0209386	0.760597	1	normal	1.83521	38090	0.993453	0.00072694	0.746371	0.00334321
8.94644	1.23328	0.715807	1.72292	0.0849027	0.99993	piR-rno-24064	0.020977	0.760931	1	normal	1.83521	38090	0.993453	0.00072694	0.746371	0.00334321
5.22198	-1.56511	0.908465	-1.72281	0.0849237	0.99993	Rattus_norvegicus_chr10.trna11260-TrpCCA:(55388993-55388922)::Trp:(CCA):72:bp::Sc::74.81	0.0209856	0.761006	1	normal	1.83521	38090	0.993453	0.00072694	0.746371	0.00334321
1.84021	-2.62185	1.52194	-1.7227	0.0849423	0.99993	piR-rno-13731	0.0209933	0.761072	1	normal	1.83521	38090	0.993453	0.00072694	0.746371	0.00334321
1.84021	-2.62185	1.52194	-1.7227	0.0849423	0.99993	piR-rno-18582	0.0209933	0.761072	1	normal	1.83521	38090	0.993453	0.00072694	0.746371	0.00334321
10.978	1.1058	0.641904	1.72269	0.0849444	0.99993	piR-rno-14173	0.0209941	0.761079	1	normal	1.83521	38090	0.993453	0.00072694	0.746371	0.00334321
22.4465	0.943583	0.547743	1.72268	0.0849473	0.99993	piR-rno-12880	0.0209953	0.76109	1	normal	1.83521	38090	0.993453	0.00072694	0.746371	0.00334321
11.5371	1.07738	0.625689	1.72191	0.0850856	0.99993	piR-rno-33325	0.0210523	0.761582	1	normal	1.83521	38090	0.993453	0.00072694	0.746371	0.00334321
68.2489	1.03377	0.600723	1.72088	0.0852718	0.99993	piR-rno-63108	0.0211291	0.762243	1	normal	1.83521	38090	0.993453	0.00072694	0.746371	0.00334321
17.1001	-1.04576	0.60775	-1.7207	0.0853044	0.99993	piR-rno-58004	0.0211426	0.762358	1	normal	1.83521	38090	0.993453	0.00072694	0.746371	0.00334321
13.7161	1.11045	0.645359	1.72068	0.0853093	0.99993	piR-rno-30887	0.0211446	0.762376	1	normal	1.83521	38090	0.993453	0.00072694	0.746371	0.00334321
3.08667	2.17922	1.26756	1.71922	0.0855737	0.99993	piR-rno-58505	0.0212539	0.763308	1	normal	1.83521	38090	0.993453	0.00072694	0.746371	0.00334321
5.87115	-1.40226	0.815695	-1.7191	0.085597	0.99993	piR-rno-7088	0.0212635	0.76339	1	normal	1.83521	38090	0.993453	0.00072694	0.746371	0.00334321
2.84825	-2.05088	1.19307	-1.71899	0.0856163	0.99993	piR-rno-32923	0.0212715	0.763458	1	normal	1.83521	38090	0.993453	0.00072694	0.746371	0.00334321
4.03491	1.78564	1.03902	1.71858	0.0856903	0.99993	piR-rno-46261	0.0213022	0.763718	1	normal	1.83521	38090	0.993453	0.00072694	0.746371	0.00334321
339.747	0.915484	0.532711	1.71854	0.0856984	0.99993	rno-miR-9a-3p:MIMAT0004708	0.0213055	0.763746	1	normal	1.83521	38090	0.993453	0.00072694	0.746371	0.00334321
5.67517	-1.40798	0.819385	-1.71834	0.0857347	0.99993	piR-rno-46781	0.0213205	0.763874	1	normal	1.83521	38090	0.993453	0.00072694	0.746371	0.00334321
128.967	-0.759619	0.442111	-1.71816	0.0857672	0.99993	Rattus_norvegicus_chr7.trna8337-TrpCCA:(31970001-31969930)::Trp:(CCA):72:bp::Sc::71.65	0.021334	0.763987	1	normal	1.83521	38090	0.993453	0.00072694	0.746371	0.00334321
48.9708	-0.714954	0.416185	-1.71788	0.0858191	0.99993	piR-rno-14603	0.0213555	0.764169	1	normal	1.83521	38090	0.993453	0.00072694	0.746371	0.00334321
5004.63	-0.734751	0.427894	-1.71713	0.0859552	0.99993	piR-rno-40439	0.021412	0.764644	1	normal	1.83521	38090	0.993453	0.00072694	0.746371	0.00334321
39.1585	-0.786811	0.458275	-1.7169	0.0859979	0.99993	piR-rno-35073	0.0214297	0.764793	1	normal	1.83521	38090	0.993453	0.00072694	0.746371	0.00334321
7.86924	1.45723	0.84899	1.71642	0.0860847	0.99993	piR-rno-16152	0.0214657	0.765096	1	normal	1.83521	38090	0.993453	0.00072694	0.746371	0.00334321
8.92139	-1.23835	0.721612	-1.71609	0.086146	0.99993	piR-rno-42933	0.0214912	0.765308	1	normal	1.83521	38090	0.993453	0.00072694	0.746371	0.00334321
4.85246	1.56418	0.911719	1.71564	0.0862278	0.99993	piR-rno-5780	0.0215252	0.765592	1	normal	1.83521	38090	0.993453	0.00072694	0.746371	0.00334321
79.8167	-0.819179	0.477566	-1.71532	0.0862865	0.99993	piR-rno-40521	0.0215496	0.765796	1	normal	1.83521	38090	0.993453	0.00072694	0.746371	0.00334321
14.2175	1.03904	0.605951	1.71473	0.0863946	0.99993	piR-rno-23521	0.0215946	0.766169	1	normal	1.83521	38090	0.993453	0.00072694	0.746371	0.00334321
182.823	-0.71193	0.415348	-1.71405	0.0865186	0.99993	piR-rno-17356	0.0216462	0.766597	1	normal	1.83521	38090	0.993453	0.00072694	0.746371	0.00334321
46.3169	0.779655	0.454901	1.7139	0.0865469	0.99993	piR-rno-16911	0.021658	0.766695	1	normal	1.83521	38090	0.993453	0.00072694	0.746371	0.00334321
2.8246	-2.02277	1.1805	-1.71349	0.0866233	0.99993	piR-rno-49242	0.0216898	0.766957	1	normal	1.83521	38090	0.993453	0.00072694	0.746371	0.00334321
69.7136	-0.79488	0.463907	-1.71345	0.0866304	0.99993	piR-rno-29280	0.0216928	0.766982	1	normal	1.83521	38090	0.993453	0.00072694	0.746371	0.00334321
30.9452	0.824723	0.481477	1.7129	0.0867304	0.99993	piR-rno-35921	0.0217345	0.767325	1	normal	1.83521	38090	0.993453	0.00072694	0.746371	0.00334321
25.5942	-0.858203	0.501071	-1.71274	0.086761	0.99993	piR-rno-43629	0.0217473	0.76743	1	normal	1.83521	38090	0.993453	0.00072694	0.746371	0.00334321
784.268	1.07158	0.625666	1.71271	0.0867666	0.99993	piR-rno-62886	0.0217497	0.767449	1	normal	1.83521	38090	0.993453	0.00072694	0.746371	0.00334321
3.18198	-2.20245	1.28626	-1.71229	0.0868432	0.99993	piR-rno-45698	0.0217816	0.767711	1	normal	1.83521	38090	0.993453	0.00072694	0.746371	0.00334321
13386.5	0.881978	0.515329	1.71148	0.0869917	0.99993	rno-miR-26a-5p:MIMAT0000796	0.0218437	0.768218	1	normal	1.83521	38090	0.993453	0.00072694	0.746371	0.00334321
168.237	0.65525	0.382923	1.71118	0.0870482	0.99993	piR-rno-26271	0.0218673	0.76841	1	normal	1.83521	38090	0.993453	0.00072694	0.746371	0.00334321
60.4806	-0.828632	0.48433	-1.71088	0.0871029	0.99993	piR-rno-25479	0.0218902	0.768596	1	normal	1.83521	38090	0.993453	0.00072694	0.746371	0.00334321
123.143	0.860639	0.503043	1.71086	0.0871062	0.99993	rno-miR-466b-5p:MIMAT0005278	0.0218916	0.768608	1	normal	1.83521	38090	0.993453	0.00072694	0.746371	0.00334321
2.02806	2.46266	1.43953	1.71074	0.0871298	0.99993	piR-rno-2498	0.0219014	0.768688	1	normal	1.83521	38090	0.993453	0.00072694	0.746371	0.00334321
17.9024	0.96663	0.565162	1.71036	0.0871997	0.99993	piR-rno-16968	0.0219307	0.768925	1	normal	1.83521	38090	0.993453	0.00072694	0.746371	0.00334321
18.4748	-0.943806	0.551943	-1.70997	0.0872711	0.99993	piR-rno-28923	0.0219606	0.769167	1	normal	1.83521	38090	0.993453	0.00072694	0.746371	0.00334321
8.20953	1.21831	0.712596	1.70968	0.0873259	0.99993	piR-rno-36365	0.0219836	0.769353	1	normal	1.83521	38090	0.993453	0.00072694	0.746371	0.00334321
12.052	-1.2314	0.720519	-1.70905	0.0874419	0.99993	piR-rno-21196	0.0220322	0.769745	1	normal	1.83521	38090	0.993453	0.00072694	0.746371	0.00334321
7472.09	0.963229	0.563716	1.70871	0.0875043	0.99993	rno-miR-140-3p:MIMAT0000574	0.0220584	0.769955	1	normal	1.83521	38090	0.993453	0.00072694	0.746371	0.00334321
15.2665	1.01186	0.592297	1.70837	0.0875672	0.99993	piR-rno-60413	0.0220848	0.770167	1	normal	1.83521	38090	0.993453	0.00072694	0.746371	0.00334321
2.24946	-2.42837	1.422	-1.70772	0.0876892	0.99993	piR-rno-46301	0.0221361	0.770577	1	normal	1.83521	38090	0.993453	0.00072694	0.746371	0.00334321
4.54469	1.70423	0.998361	1.70703	0.0878169	0.99993	piR-rno-1808	0.0221898	0.771005	1	normal	1.83521	38090	0.993453	0.00072694	0.746371	0.00334321
4.49601	-1.66237	0.973943	-1.70684	0.0878513	0.99993	piR-rno-16616	0.0222043	0.77112	1	normal	1.83521	38090	0.993453	0.00072694	0.746371	0.00334321
2.47033	-2.23465	1.30991	-1.70596	0.0880157	0.99993	piR-rno-19530	0.0222735	0.771669	1	normal	1.83521	38090	0.993453	0.00072694	0.746371	0.00334321
4.87318	-1.52421	0.893796	-1.70532	0.088135	0.99993	piR-rno-54459	0.0223237	0.772066	1	normal	1.83521	38090	0.993453	0.00072694	0.746371	0.00334321
19117.3	0.746453	0.437739	1.70525	0.0881483	0.99993	piR-rno-62976	0.0223293	0.77211	1	normal	1.83521	38090	0.993453	0.00072694	0.746371	0.00334321
23.323	-0.927634	0.544141	-1.70477	0.0882378	0.99993	piR-rno-37896	0.0223671	0.772408	1	normal	1.83521	38090	0.993453	0.00072694	0.746371	0.00334321
11.2347	-1.06889	0.627033	-1.70468	0.088254	0.99993	piR-rno-53330	0.0223739	0.772461	1	normal	1.83521	38090	0.993453	0.00072694	0.746371	0.00334321
34.1066	0.978389	0.573986	1.70455	0.0882777	0.99993	rno-miR-325-5p:MIMAT0000557	0.022384	0.77254	1	normal	1.83521	38090	0.993453	0.00072694	0.746371	0.00334321
16.2538	-1.02565	0.601911	-1.70399	0.0883832	0.99993	piR-rno-44577	0.0224285	0.772889	1	normal	1.83521	38090	0.993453	0.00072694	0.746371	0.00334321
4.00274	-1.65524	0.971446	-1.70389	0.0884016	0.99993	piR-rno-38705	0.0224363	0.77295	1	normal	1.83521	38090	0.993453	0.00072694	0.746371	0.00334321
18.224	0.990894	0.581993	1.70259	0.0886456	0.99993	piR-rno-15359	0.0225394	0.773754	1	normal	1.83521	38090	0.993453	0.00072694	0.746371	0.00334321
13.5437	-1.03802	0.609777	-1.70229	0.0887001	0.99993	piR-rno-44711	0.0225625	0.773933	1	normal	1.83521	38090	0.993453	0.00072694	0.746371	0.00334321
8.56608	-1.26044	0.740571	-1.70198	0.0887592	0.99993	piR-rno-22890	0.0225875	0.774127	1	normal	1.83521	38090	0.993453	0.00072694	0.746371	0.00334321
18.6949	-0.937301	0.550724	-1.70194	0.0887658	0.99993	piR-rno-46968	0.0225903	0.774148	1	normal	1.83521	38090	0.993453	0.00072694	0.746371	0.00334321
7.46798	-1.30872	0.769018	-1.70181	0.0887911	0.99993	piR-rno-57996	0.022601	0.774231	1	normal	1.83521	38090	0.993453	0.00072694	0.746371	0.00334321
21.5907	0.92109	0.54129	1.70166	0.0888198	0.99993	piR-rno-1848	0.0226132	0.774325	1	normal	1.83521	38090	0.993453	0.00072694	0.746371	0.00334321
1.97157	-2.47668	1.45556	-1.70153	0.0888434	0.99993	piR-rno-46596	0.0226232	0.774403	1	normal	1.83521	38090	0.993453	0.00072694	0.746371	0.00334321
1.58152	2.9264	1.71994	1.70146	0.0888568	0.99993	piR-rno-40049	0.0226289	0.774446	1	normal	1.83521	38090	0.993453	0.00072694	0.746371	0.00334321
8.30322	-1.36036	0.799541	-1.70142	0.0888633	0.99993	piR-rno-51924	0.0226317	0.774468	1	normal	1.83521	38090	0.993453	0.00072694	0.746371	0.00334321
2.68267	2.08739	1.22685	1.70142	0.0888637	0.99993	piR-rno-59406	0.0226318	0.774469	1	normal	1.83521	38090	0.993453	0.00072694	0.746371	0.00334321
3.81056	1.75673	1.0326	1.70126	0.0888936	0.99993	piR-rno-16237	0.0226445	0.774567	1	normal	1.83521	38090	0.993453	0.00072694	0.746371	0.00334321
2.59816	2.16503	1.27298	1.70075	0.0889896	0.99993	piR-rno-59341	0.0226852	0.77488	1	normal	1.83521	38090	0.993453	0.00072694	0.746371	0.00334321
17.7629	-0.912504	0.536593	-1.70055	0.0890272	0.99993	piR-rno-40073	0.0227011	0.775003	1	normal	1.83521	38090	0.993453	0.00072694	0.746371	0.00334321
2.17017	-2.47952	1.4581	-1.70051	0.0890347	0.99993	piR-rno-62009	0.0227043	0.775028	1	normal	1.83521	38090	0.993453	0.00072694	0.746371	0.00334321
2.47307	-2.23861	1.31649	-1.70043	0.0890496	0.99993	piR-rno-20917	0.0227107	0.775076	1	normal	1.83521	38090	0.993453	0.00072694	0.746371	0.00334321
3.25276	1.90947	1.12294	1.70042	0.0890511	0.99993	piR-rno-27922	0.0227113	0.775081	1	normal	1.83521	38090	0.993453	0.00072694	0.746371	0.00334321
23.5117	-0.829305	0.48793	-1.69964	0.0891989	0.99993	piR-rno-38301	0.022774	0.775562	1	normal	1.83521	38090	0.993453	0.00072694	0.746371	0.00334321
13.052	-1.02555	0.603457	-1.69947	0.0892314	0.99993	piR-rno-35587	0.0227879	0.775667	1	normal	1.83521	38090	0.993453	0.00072694	0.746371	0.00334321
184.549	-0.606546	0.357071	-1.69867	0.0893807	0.99993	piR-rno-23366	0.0228513	0.776151	1	normal	1.83521	38090	0.993453	0.00072694	0.746371	0.00334321
11.4192	-1.07243	0.631361	-1.6986	0.0893946	0.99993	piR-rno-45987	0.0228573	0.776196	1	normal	1.83521	38090	0.993453	0.00072694	0.746371	0.00334321
1.89229	-2.51306	1.4795	-1.69859	0.0893961	0.99993	piR-rno-35585	0.0228579	0.776201	1	normal	1.83521	38090	0.993453	0.00072694	0.746371	0.00334321
1.89229	-2.51306	1.4795	-1.69859	0.0893961	0.99993	piR-rno-38303	0.0228579	0.776201	1	normal	1.83521	38090	0.993453	0.00072694	0.746371	0.00334321
175.936	-0.661231	0.389376	-1.69818	0.089473	0.99993	piR-rno-27508	0.0228906	0.776449	1	normal	1.83521	38090	0.993453	0.00072694	0.746371	0.00334321
17.5334	-0.923376	0.543865	-1.69781	0.0895444	0.99993	piR-rno-3421	0.022921	0.776679	1	normal	1.83521	38090	0.993453	0.00072694	0.746371	0.00334321
4999.55	1.07451	0.63313	1.69714	0.0896701	0.99993	piR-rno-63072	0.0229746	0.777084	1	normal	1.83521	38090	0.993453	0.00072694	0.746371	0.00334321
21.2873	-0.887875	0.523319	-1.69662	0.0897682	0.99993	piR-rno-11978	0.0230165	0.777399	1	normal	1.83521	38090	0.993453	0.00072694	0.746371	0.00334321
2.83673	-2.20288	1.29843	-1.69658	0.0897768	0.99993	piR-rno-1075	0.0230201	0.777427	1	normal	1.83521	38090	0.993453	0.00072694	0.746371	0.00334321
4.78991	-1.53212	0.90329	-1.69616	0.0898557	0.99993	piR-rno-55489	0.0230538	0.777679	1	normal	1.83521	38090	0.993453	0.00072694	0.746371	0.00334321
2.08966	-2.52341	1.4882	-1.69561	0.0899594	0.99993	piR-rno-45552	0.0230981	0.778011	1	normal	1.83521	38090	0.993453	0.00072694	0.746371	0.00334321
4.40954	1.69068	0.997311	1.69524	0.0900293	0.99993	piR-rno-41261	0.0231279	0.778234	1	normal	1.83521	38090	0.993453	0.00072694	0.746371	0.00334321
4.17033	1.82433	1.07618	1.69519	0.0900398	0.99993	piR-rno-14248	0.0231324	0.778268	1	normal	1.83521	38090	0.993453	0.00072694	0.746371	0.00334321
10.5256	1.1444	0.675126	1.69509	0.0900584	0.99993	piR-rno-28828	0.0231404	0.778327	1	normal	1.83521	38090	0.993453	0.00072694	0.746371	0.00334321
227.554	-0.705756	0.41645	-1.6947	0.0901326	0.99993	piR-rno-53345	0.0231721	0.778563	1	normal	1.83521	38090	0.993453	0.00072694	0.746371	0.00334321
2.0597	2.4421	1.4413	1.69437	0.0901948	0.99993	piR-rno-34201	0.0231987	0.778761	1	normal	1.83521	38090	0.993453	0.00072694	0.746371	0.00334321
1269.02	-0.720449	0.425274	-1.69408	0.09025	0.99993	ENSRNOT00000044320.3	0.0232224	0.778937	1	normal	1.83521	38090	0.993453	0.00072694	0.746371	0.00334321
56.303	0.730127	0.431031	1.69391	0.0902832	0.99993	piR-rno-27153	0.0232366	0.779042	1	normal	1.83521	38090	0.993453	0.00072694	0.746371	0.00334321
6.32952	-1.38549	0.818067	-1.69362	0.0903376	0.99993	piR-rno-1568	0.0232599	0.779214	1	normal	1.83521	38090	0.993453	0.00072694	0.746371	0.00334321
19.3407	1.03157	0.609133	1.6935	0.0903605	0.99993	piR-rno-15196	0.0232697	0.779287	1	normal	1.83521	38090	0.993453	0.00072694	0.746371	0.00334321
236.746	0.712044	0.420802	1.69211	0.0906245	0.99993	piR-rno-9815	0.0233829	0.78012	1	normal	1.83521	38090	0.993453	0.00072694	0.746371	0.00334321
346.431	-0.701951	0.414837	-1.69211	0.0906249	0.99993	piR-rno-29167	0.023383	0.780122	1	normal	1.83521	38090	0.993453	0.00072694	0.746371	0.00334321
30.3838	0.857263	0.506814	1.69148	0.0907461	0.99993	piR-rno-54253	0.0234351	0.780503	1	normal	1.83521	38090	0.993453	0.00072694	0.746371	0.00334321
10.6357	1.11503	0.659216	1.69144	0.0907524	0.99993	piR-rno-38022	0.0234378	0.780523	1	normal	1.83521	38090	0.993453	0.00072694	0.746371	0.00334321
1.82	-2.5593	1.51392	-1.69051	0.0909306	0.99993	piR-rno-52511	0.0235144	0.781081	1	normal	1.83521	38090	0.993453	0.00072694	0.746371	0.00334321
17.398	-1.25142	0.740428	-1.69013	0.0910025	0.99993	piR-rno-30275	0.0235453	0.781306	1	normal	1.83521	38090	0.993453	0.00072694	0.746371	0.00334321
797.229	1.88542	1.11556	1.69011	0.0910069	0.99993	piR-rno-35397	0.0235472	0.78132	1	normal	1.83521	38090	0.993453	0.00072694	0.746371	0.00334321
9.78495	-1.14112	0.675196	-1.69006	0.0910164	0.99993	piR-rno-12174	0.0235513	0.781349	1	normal	1.83521	38090	0.993453	0.00072694	0.746371	0.00334321
5.41737	-1.46914	0.869339	-1.68995	0.0910367	0.99993	piR-rno-44466	0.0235601	0.781413	1	normal	1.83521	38090	0.993453	0.00072694	0.746371	0.00334321
23694.7	0.964701	0.570873	1.68987	0.0910528	0.99993	piR-rno-63060	0.023567	0.781463	1	normal	1.83521	38090	0.993453	0.00072694	0.746371	0.00334321
17.6406	-0.901606	0.533608	-1.68964	0.0910964	0.99993	piR-rno-1803	0.0235858	0.781599	1	normal	1.83521	38090	0.993453	0.00072694	0.746371	0.00334321
716.566	0.826903	0.489508	1.68925	0.0911711	0.99993	rno-miR-194-5p:MIMAT0000869	0.0236179	0.781831	1	normal	1.83521	38090	0.993453	0.00072694	0.746371	0.00334321
15434.1	0.857556	0.50766	1.68923	0.0911749	0.99993	rno-let-7i-5p:MIMAT0000779	0.0236196	0.781843	1	normal	1.83521	38090	0.993453	0.00072694	0.746371	0.00334321
114.618	-0.683471	0.404961	-1.68774	0.0914604	0.99993	piR-rno-61817	0.0237427	0.782729	1	normal	1.83521	38090	0.993453	0.00072694	0.746371	0.00334321
5.79645	-1.47706	0.875298	-1.6875	0.0915081	0.99993	piR-rno-6209	0.0237633	0.782876	1	normal	1.83521	38090	0.993453	0.00072694	0.746371	0.00334321
9.83203	-1.10806	0.656725	-1.68726	0.0915542	0.99993	piR-rno-20868	0.0237832	0.783019	1	normal	1.83521	38090	0.993453	0.00072694	0.746371	0.00334321
7.29987	1.65302	0.979822	1.68706	0.0915912	0.99993	ENSRNOT00000082222.1	0.0237992	0.783133	1	normal	1.83521	38090	0.993453	0.00072694	0.746371	0.00334321
17.269	0.911785	0.540471	1.68702	0.0915998	0.99993	piR-rno-28795	0.023803	0.783159	1	normal	1.83521	38090	0.993453	0.00072694	0.746371	0.00334321
3.5462	1.75117	1.03835	1.68649	0.0917019	0.99993	piR-rno-59430	0.0238471	0.783474	1	normal	1.83521	38090	0.993453	0.00072694	0.746371	0.00334321
109.435	0.790125	0.468547	1.68633	0.0917324	0.99993	rno-miR-340-3p:MIMAT0000585	0.0238603	0.783568	1	normal	1.83521	38090	0.993453	0.00072694	0.746371	0.00334321
10.2968	1.20906	0.71698	1.68632	0.0917336	0.99993	piR-rno-19839	0.0238608	0.783571	1	normal	1.83521	38090	0.993453	0.00072694	0.746371	0.00334321
14.7788	-0.966953	0.573438	-1.68624	0.0917496	0.99993	piR-rno-7251	0.0238677	0.783621	1	normal	1.83521	38090	0.993453	0.00072694	0.746371	0.00334321
17.816	1.14399	0.678471	1.68613	0.0917711	0.99993	rno-miR-505-3p:MIMAT0003380	0.023877	0.783686	1	normal	1.83521	38090	0.993453	0.00072694	0.746371	0.00334321
24.2086	-0.984214	0.583907	-1.68557	0.0918792	0.99993	piR-rno-53319	0.0239238	0.784018	1	normal	1.83521	38090	0.993453	0.00072694	0.746371	0.00334321
88.4965	0.772298	0.45823	1.68539	0.091913	0.99993	piR-rno-38310	0.0239384	0.784122	1	normal	1.83521	38090	0.993453	0.00072694	0.746371	0.00334321
10.0572	-1.2357	0.733308	-1.6851	0.0919693	0.99993	piR-rno-9576	0.0239628	0.784294	1	normal	1.83521	38090	0.993453	0.00072694	0.746371	0.00334321
58.0326	-0.823046	0.488663	-1.68428	0.0921272	0.99993	piR-rno-21246	0.0240313	0.784776	1	normal	1.83521	38090	0.993453	0.00072694	0.746371	0.00334321
14.8761	-0.997783	0.592475	-1.68409	0.0921634	0.99993	piR-rno-11373	0.024047	0.784887	1	normal	1.83521	38090	0.993453	0.00072694	0.746371	0.00334321
3.47517	1.80843	1.07386	1.68404	0.0921738	0.99993	piR-rno-44765	0.0240515	0.784918	1	normal	1.83521	38090	0.993453	0.00072694	0.746371	0.00334321
9.00604	-1.17367	0.696978	-1.68394	0.0921923	0.99993	piR-rno-34754	0.0240596	0.784975	1	normal	1.83521	38090	0.993453	0.00072694	0.746371	0.00334321
9.61205	-1.1478	0.681676	-1.6838	0.0922212	0.99993	piR-rno-1980	0.0240721	0.785063	1	normal	1.83521	38090	0.993453	0.00072694	0.746371	0.00334321
6.60945	1.36245	0.809397	1.68329	0.0923191	0.99993	piR-rno-25290	0.0241146	0.78536	1	normal	1.83521	38090	0.993453	0.00072694	0.746371	0.00334321
11.3642	1.12483	0.668441	1.68276	0.0924216	0.99993	piR-rno-25939	0.0241591	0.785671	1	normal	1.83521	38090	0.993453	0.00072694	0.746371	0.00334321
2.99977	1.93716	1.15133	1.68254	0.0924649	0.99993	piR-rno-58399	0.0241779	0.785802	1	normal	1.83521	38090	0.993453	0.00072694	0.746371	0.00334321
4.73231	1.55186	0.922509	1.68222	0.0925271	0.99993	piR-rno-4509	0.024205	0.78599	1	normal	1.83521	38090	0.993453	0.00072694	0.746371	0.00334321
5.61131	-1.45033	0.86246	-1.68162	0.092642	0.99993	piR-rno-12134	0.024255	0.786337	1	normal	1.83521	38090	0.993453	0.00072694	0.746371	0.00334321
26.3084	0.832103	0.494868	1.68146	0.0926727	0.99993	piR-rno-39510	0.0242683	0.78643	1	normal	1.83521	38090	0.993453	0.00072694	0.746371	0.00334321
14.5182	-0.981304	0.583722	-1.68111	0.0927408	0.99993	piR-rno-36792	0.024298	0.786635	1	normal	1.83521	38090	0.993453	0.00072694	0.746371	0.00334321
5.03649	1.47188	0.875856	1.68051	0.0928591	0.99993	piR-rno-7737	0.0243496	0.78699	1	normal	1.83521	38090	0.993453	0.00072694	0.746371	0.00334321
16.8533	-1.00581	0.598973	-1.67923	0.093107	0.99993	piR-rno-40450	0.0244578	0.787733	1	normal	1.83521	38090	0.993453	0.00072694	0.746371	0.00334321
5.01651	-1.48176	0.882403	-1.67923	0.0931073	0.99993	piR-rno-59545	0.0244579	0.787733	1	normal	1.83521	38090	0.993453	0.00072694	0.746371	0.00334321
5.33267	1.41202	0.840933	1.67911	0.0931307	0.99993	piR-rno-23683	0.0244681	0.787803	1	normal	1.83521	38090	0.993453	0.00072694	0.746371	0.00334321
6.44864	-1.41546	0.843067	-1.67894	0.093163	0.99993	piR-rno-36267	0.0244822	0.7879	1	normal	1.83521	38090	0.993453	0.00072694	0.746371	0.00334321
7.05066	-1.26553	0.754398	-1.67753	0.0934391	0.99993	piR-rno-29102	0.0246029	0.78872	1	normal	1.83521	38090	0.993453	0.00072694	0.746371	0.00334321
70.516	-0.742093	0.442418	-1.67736	0.0934728	0.99993	piR-rno-12484	0.0246177	0.78882	1	normal	1.83521	38090	0.993453	0.00072694	0.746371	0.00334321
3.3556	1.93363	1.15318	1.67678	0.0935856	0.99993	ENSRNOT00000077104.1	0.0246671	0.789154	1	normal	1.83521	38090	0.993453	0.00072694	0.746371	0.00334321
4.0971	1.73368	1.034	1.67667	0.0936062	0.99993	piR-rno-23139	0.0246761	0.789215	1	normal	1.83521	38090	0.993453	0.00072694	0.746371	0.00334321
47.4127	0.781154	0.465922	1.67658	0.0936255	0.99993	piR-rno-20934	0.0246846	0.789272	1	normal	1.83521	38090	0.993453	0.00072694	0.746371	0.00334321
3.45094	1.80985	1.07951	1.67654	0.0936317	0.99993	piR-rno-25309	0.0246873	0.78929	1	normal	1.83521	38090	0.993453	0.00072694	0.746371	0.00334321
25.7696	2.90795	1.73451	1.67652	0.0936354	0.99993	rno-miR-1949:MIMAT0017852	0.0246889	0.789301	1	normal	1.83521	38090	0.993453	0.00072694	0.746371	0.00334321
12.8766	-1.10043	0.656554	-1.67608	0.0937233	0.99993	piR-rno-11718	0.0247275	0.789561	1	normal	1.83521	38090	0.993453	0.00072694	0.746371	0.00334321
22.5619	0.840957	0.501745	1.67606	0.0937256	0.99993	piR-rno-7169	0.0247285	0.789567	1	normal	1.83521	38090	0.993453	0.00072694	0.746371	0.00334321
36.4796	0.797148	0.475713	1.67569	0.0937988	0.99993	piR-rno-39385	0.0247606	0.789783	1	normal	1.83521	38090	0.993453	0.00072694	0.746371	0.00334321
34.0165	-0.755789	0.451066	-1.67556	0.0938242	0.99993	piR-rno-2812	0.0247717	0.789858	1	normal	1.83521	38090	0.993453	0.00072694	0.746371	0.00334321
19.1001	-0.907509	0.541661	-1.67542	0.0938519	0.99993	piR-rno-44386	0.0247839	0.789939	1	normal	1.83521	38090	0.993453	0.00072694	0.746371	0.00334321
23.2411	-0.876556	0.523305	-1.67504	0.0939263	0.99993	piR-rno-55252	0.0248165	0.790157	1	normal	1.83521	38090	0.993453	0.00072694	0.746371	0.00334321
10.2505	-1.13333	0.676616	-1.675	0.093934	0.99993	piR-rno-29566	0.0248199	0.79018	1	normal	1.83521	38090	0.993453	0.00072694	0.746371	0.00334321
54.7803	0.74489	0.444732	1.67492	0.0939503	0.99993	piR-rno-22162	0.0248271	0.790228	1	normal	1.83521	38090	0.993453	0.00072694	0.746371	0.00334321
127.274	-0.696866	0.416159	-1.67452	0.0940284	0.99993	piR-rno-13695	0.0248614	0.790457	1	normal	1.83521	38090	0.993453	0.00072694	0.746371	0.00334321
5.79987	1.408	0.840873	1.67445	0.0940421	0.99993	piR-rno-22169	0.0248674	0.790497	1	normal	1.83521	38090	0.993453	0.00072694	0.746371	0.00334321
6.39268	1.3172	0.78686	1.674	0.0941308	0.99993	piR-rno-6142	0.0249064	0.790756	1	normal	1.83521	38090	0.993453	0.00072694	0.746371	0.00334321
3.10674	-1.98633	1.1869	-1.67355	0.0942196	0.99993	Rattus_norvegicus_chr10.trna13305-ArgCCG:(12700576-12700504)::Arg:(CCG):73:bp::Sc::68.22	0.0249455	0.791015	1	normal	1.83521	38090	0.993453	0.00072694	0.746371	0.00334321
34.4663	0.825954	0.493538	1.67354	0.0942212	0.99993	piR-rno-41935	0.0249462	0.79102	1	normal	1.83521	38090	0.993453	0.00072694	0.746371	0.00334321
13.1433	1.12014	0.669405	1.67334	0.09426	0.99993	piR-rno-22880	0.0249633	0.791133	1	normal	1.83521	38090	0.993453	0.00072694	0.746371	0.00334321
14394.5	0.735997	0.439875	1.6732	0.0942885	0.99993	piR-rno-15105	0.0249758	0.791216	1	normal	1.83521	38090	0.993453	0.00072694	0.746371	0.00334321
6.37292	1.39183	0.831886	1.6731	0.0943072	0.99993	piR-rno-13314	0.024984	0.791271	1	normal	1.83521	38090	0.993453	0.00072694	0.746371	0.00334321
5.42249	-1.5524	0.928051	-1.67275	0.0943758	0.99993	piR-rno-3730	0.0250143	0.79147	1	normal	1.83521	38090	0.993453	0.00072694	0.746371	0.00334321
3.14185	1.90405	1.13834	1.67266	0.0943947	0.99993	piR-rno-2923	0.0250226	0.791525	1	normal	1.83521	38090	0.993453	0.00072694	0.746371	0.00334321
14.95	-1.02871	0.615202	-1.67214	0.0944961	0.99993	piR-rno-61089	0.0250672	0.791819	1	normal	1.83521	38090	0.993453	0.00072694	0.746371	0.00334321
4215.35	0.705557	0.422008	1.6719	0.0945431	0.99993	rno-miR-3580-3p:MIMAT0017869	0.025088	0.791956	1	normal	1.83521	38090	0.993453	0.00072694	0.746371	0.00334321
13.5608	1.04825	0.627091	1.67161	0.0946021	0.99993	piR-rno-32528	0.025114	0.792126	1	normal	1.83521	38090	0.993453	0.00072694	0.746371	0.00334321
12.0604	-1.17076	0.700482	-1.67136	0.0946503	0.99993	piR-rno-59837	0.0251353	0.792265	1	normal	1.83521	38090	0.993453	0.00072694	0.746371	0.00334321
35.052	-0.871736	0.52168	-1.67102	0.0947183	0.99993	piR-rno-42229	0.0251653	0.792462	1	normal	1.83521	38090	0.993453	0.00072694	0.746371	0.00334321
15.12	-0.968587	0.579674	-1.67092	0.0947382	0.99993	piR-rno-54834	0.0251741	0.792519	1	normal	1.83521	38090	0.993453	0.00072694	0.746371	0.00334321
112.371	-0.679738	0.406849	-1.67074	0.0947732	0.99993	piR-rno-3428	0.0251895	0.79262	1	normal	1.83521	38090	0.993453	0.00072694	0.746371	0.00334321
288.595	0.592933	0.354902	1.6707	0.0947816	0.99993	piR-rno-16177	0.0251932	0.792644	1	normal	1.83521	38090	0.993453	0.00072694	0.746371	0.00334321
2.14421	2.37172	1.42013	1.67008	0.0949044	0.99993	piR-rno-47470	0.0252475	0.792998	1	normal	1.83521	38090	0.993453	0.00072694	0.746371	0.00334321
15.7877	-0.961214	0.575704	-1.66963	0.0949924	0.99993	piR-rno-19195	0.0252864	0.793251	1	normal	1.83521	38090	0.993453	0.00072694	0.746371	0.00334321
24.6186	-0.843817	0.505556	-1.66909	0.0951005	0.99993	piR-rno-61909	0.0253342	0.79356	1	normal	1.83521	38090	0.993453	0.00072694	0.746371	0.00334321
23.8686	0.826932	0.495471	1.66898	0.0951212	0.99993	piR-rno-45012	0.0253434	0.79362	1	normal	1.83521	38090	0.993453	0.00072694	0.746371	0.00334321
5.84261	-1.41341	0.846924	-1.66887	0.0951427	0.99993	piR-rno-50705	0.0253529	0.793681	1	normal	1.83521	38090	0.993453	0.00072694	0.746371	0.00334321
4.18732	1.62453	0.973453	1.66883	0.0951513	0.99993	piR-rno-5606	0.0253567	0.793706	1	normal	1.83521	38090	0.993453	0.00072694	0.746371	0.00334321
4.20913	-1.56435	0.937434	-1.66876	0.0951651	0.99993	piR-rno-3668	0.0253629	0.793745	1	normal	1.83521	38090	0.993453	0.00072694	0.746371	0.00334321
9.20714	1.16126	0.695999	1.66847	0.0952217	0.99993	piR-rno-21699	0.0253879	0.793907	1	normal	1.83521	38090	0.993453	0.00072694	0.746371	0.00334321
3.41317	-1.76329	1.05685	-1.66844	0.0952279	0.99993	piR-rno-15390	0.0253907	0.793924	1	normal	1.83521	38090	0.993453	0.00072694	0.746371	0.00334321
15739.1	0.859029	0.514956	1.66816	0.0952843	0.99993	piR-rno-62953	0.0254156	0.794085	1	normal	1.83521	38090	0.993453	0.00072694	0.746371	0.00334321
100.605	0.950792	0.569998	1.66806	0.0953032	0.99993	piR-rno-39557	0.025424	0.794139	1	normal	1.83521	38090	0.993453	0.00072694	0.746371	0.00334321
904.026	0.712924	0.427397	1.66806	0.0953039	0.99993	piR-rno-62999	0.0254243	0.794141	1	normal	1.83521	38090	0.993453	0.00072694	0.746371	0.00334321
34.5511	0.779635	0.467504	1.66765	0.0953843	0.99993	piR-rno-36701	0.02546	0.79437	1	normal	1.83521	38090	0.993453	0.00072694	0.746371	0.00334321
368.166	-0.605357	0.363013	-1.66759	0.095397	0.99993	piR-rno-52450	0.0254656	0.794406	1	normal	1.83521	38090	0.993453	0.00072694	0.746371	0.00334321
9.91608	-1.23174	0.738712	-1.66742	0.0954309	0.99993	piR-rno-54038	0.0254806	0.794503	1	normal	1.83521	38090	0.993453	0.00072694	0.746371	0.00334321
22.5911	-0.846156	0.507548	-1.66714	0.0954856	0.99993	piR-rno-21352	0.0255049	0.794658	1	normal	1.83521	38090	0.993453	0.00072694	0.746371	0.00334321
39.9509	-0.790563	0.474236	-1.66703	0.0955094	0.99993	piR-rno-60099	0.0255155	0.794726	1	normal	1.83521	38090	0.993453	0.00072694	0.746371	0.00334321
8.18974	-1.18105	0.708575	-1.6668	0.0955546	0.99993	piR-rno-25355	0.0255356	0.794854	1	normal	1.83521	38090	0.993453	0.00072694	0.746371	0.00334321
72.5355	0.695656	0.417562	1.66599	0.0957146	0.99993	piR-rno-28000	0.0256066	0.795307	1	normal	1.83521	38090	0.993453	0.00072694	0.746371	0.00334321
9.64491	1.20797	0.725129	1.66587	0.0957397	0.99993	piR-rno-32380	0.0256178	0.795378	1	normal	1.83521	38090	0.993453	0.00072694	0.746371	0.00334321
4.89599	-1.62698	0.976869	-1.6655	0.0958121	0.99993	piR-rno-27744	0.02565	0.795582	1	normal	1.83521	38090	0.993453	0.00072694	0.746371	0.00334321
1.88306	-2.45788	1.47678	-1.66434	0.0960438	0.99993	piR-rno-41463	0.0257531	0.796234	1	normal	1.83521	38090	0.993453	0.00072694	0.746371	0.00334321
6.1905	1.37377	0.825583	1.664	0.0961126	0.99993	piR-rno-47996	0.0257838	0.796427	1	normal	1.83521	38090	0.993453	0.00072694	0.746371	0.00334321
10.6556	-1.11755	0.671889	-1.6633	0.0962531	0.99993	piR-rno-2280	0.0258464	0.79682	1	normal	1.83521	38090	0.993453	0.00072694	0.746371	0.00334321
14.3819	1.16561	0.700879	1.66307	0.0962976	0.99993	piR-rno-15180	0.0258662	0.796944	1	normal	1.83521	38090	0.993453	0.00072694	0.746371	0.00334321
76.0723	0.876306	0.527064	1.66262	0.0963892	0.99993	piR-rno-63094	0.0259072	0.7972	1	normal	1.83521	38090	0.993453	0.00072694	0.746371	0.00334321
5.28778	-1.40038	0.842417	-1.66234	0.0964446	0.99993	piR-rno-13971	0.0259319	0.797354	1	normal	1.83521	38090	0.993453	0.00072694	0.746371	0.00334321
16.9939	0.992871	0.597297	1.66227	0.0964579	0.99993	piR-rno-17941	0.0259378	0.797391	1	normal	1.83521	38090	0.993453	0.00072694	0.746371	0.00334321
8.63676	-1.17304	0.705844	-1.66189	0.0965341	0.99993	piR-rno-37879	0.0259718	0.797603	1	normal	1.83521	38090	0.993453	0.00072694	0.746371	0.00334321
6.53565	1.34748	0.810847	1.66182	0.0965491	0.99993	piR-rno-40512	0.0259786	0.797644	1	normal	1.83521	38090	0.993453	0.00072694	0.746371	0.00334321
3.76836	-1.82009	1.09558	-1.6613	0.0966532	0.99993	piR-rno-30059	0.0260251	0.797933	1	normal	1.83521	38090	0.993453	0.00072694	0.746371	0.00334321
14.2525	0.975123	0.587031	1.66111	0.0966912	0.99993	piR-rno-29023	0.0260421	0.798038	1	normal	1.83521	38090	0.993453	0.00072694	0.746371	0.00334321
8.86406	-1.13501	0.683349	-1.66095	0.0967243	0.99993	piR-rno-16184	0.0260569	0.79813	1	normal	1.83521	38090	0.993453	0.00072694	0.746371	0.00334321
86.8387	-0.678495	0.408521	-1.66086	0.0967421	0.99993	piR-rno-58922	0.0260649	0.798179	1	normal	1.83521	38090	0.993453	0.00072694	0.746371	0.00334321
29.649	-0.818792	0.493177	-1.66024	0.0968665	0.99993	piR-rno-52454	0.0261205	0.798523	1	normal	1.83521	38090	0.993453	0.00072694	0.746371	0.00334321
12.6974	1.00136	0.603202	1.66008	0.0968989	0.99993	piR-rno-57538	0.0261351	0.798612	1	normal	1.83521	38090	0.993453	0.00072694	0.746371	0.00334321
55.1426	-0.819841	0.493996	-1.65961	0.0969926	0.99993	piR-rno-43483	0.0261771	0.79887	1	normal	1.83521	38090	0.993453	0.00072694	0.746371	0.00334321
10.8189	1.12034	0.675094	1.65953	0.0970095	0.99993	piR-rno-30314	0.0261846	0.798917	1	normal	1.83521	38090	0.993453	0.00072694	0.746371	0.00334321
4.07896	1.73833	1.04753	1.65946	0.0970222	0.99993	piR-rno-58262	0.0261903	0.798952	1	normal	1.83521	38090	0.993453	0.00072694	0.746371	0.00334321
24.8784	0.889504	0.53609	1.65924	0.0970666	0.99993	piR-rno-6975	0.0262102	0.799073	1	normal	1.83521	38090	0.993453	0.00072694	0.746371	0.00334321
60.5999	0.725833	0.437455	1.65922	0.0970722	0.99993	piR-rno-14619	0.0262127	0.799089	1	normal	1.83521	38090	0.993453	0.00072694	0.746371	0.00334321
4.12599	1.71592	1.03457	1.65857	0.0972018	0.99993	rno-miR-295-3p:MIMAT0017366	0.0262709	0.799444	1	normal	1.83521	38090	0.993453	0.00072694	0.746371	0.00334321
10.8481	1.04549	0.630527	1.65812	0.0972934	0.99993	piR-rno-20526	0.026312	0.799695	1	normal	1.83521	38090	0.993453	0.00072694	0.746371	0.00334321
85.9243	-0.643694	0.38826	-1.6579	0.0973386	0.99993	piR-rno-36105	0.0263323	0.799819	1	normal	1.83521	38090	0.993453	0.00072694	0.746371	0.00334321
5.03742	-1.49205	0.900172	-1.65751	0.0974156	0.99993	piR-rno-11611	0.0263669	0.800029	1	normal	1.83521	38090	0.993453	0.00072694	0.746371	0.00334321
45.8904	0.69462	0.419111	1.65737	0.0974456	0.99993	piR-rno-15906	0.0263804	0.800111	1	normal	1.83521	38090	0.993453	0.00072694	0.746371	0.00334321
13.632	0.983539	0.593524	1.65712	0.0974956	0.99993	piR-rno-46520	0.0264029	0.800247	1	normal	1.83521	38090	0.993453	0.00072694	0.746371	0.00334321
17250.6	0.961622	0.580524	1.65647	0.0976264	0.99993	rno-miR-10a-5p:MIMAT0000782	0.0264617	0.800602	1	normal	1.83521	38090	0.993453	0.00072694	0.746371	0.00334321
28.1819	-0.772861	0.466932	-1.65519	0.0978861	0.99993	piR-rno-38893	0.0265787	0.801306	1	normal	1.83521	38090	0.993453	0.00072694	0.746371	0.00334321
4.77619	-1.52979	0.924401	-1.6549	0.0979446	0.99993	ENSRNOT00000082389.1	0.0266051	0.801464	1	normal	1.83521	38090	0.993453	0.00072694	0.746371	0.00334321
78.9431	0.887304	0.536168	1.6549	0.0979449	0.99993	rno-miR-217-5p:MIMAT0000887	0.0266052	0.801464	1	normal	1.83521	38090	0.993453	0.00072694	0.746371	0.00334321
67.2843	-0.732129	0.442575	-1.65425	0.0980769	0.99993	piR-rno-12251	0.0266648	0.80182	1	normal	1.83521	38090	0.993453	0.00072694	0.746371	0.00334321
14.6266	-1.03015	0.622782	-1.65411	0.0981057	0.99993	piR-rno-49240	0.0266778	0.801897	1	normal	1.83521	38090	0.993453	0.00072694	0.746371	0.00334321
10.5237	-1.08897	0.658591	-1.65349	0.0982313	0.99993	piR-rno-8010	0.0267345	0.802235	1	normal	1.83521	38090	0.993453	0.00072694	0.746371	0.00334321
4.38284	-1.55117	0.938249	-1.65326	0.0982777	0.99993	piR-rno-54361	0.0267555	0.802359	1	normal	1.83521	38090	0.993453	0.00072694	0.746371	0.00334321
2.60524	-2.08475	1.26152	-1.65257	0.0984193	0.99993	piR-rno-58854	0.0268195	0.802738	1	normal	1.83521	38090	0.993453	0.00072694	0.746371	0.00334321
24.3293	1.05372	0.637631	1.65255	0.0984229	0.99993	rno-miR-1247-5p:MIMAT0035721	0.0268212	0.802748	1	normal	1.83521	38090	0.993453	0.00072694	0.746371	0.00334321
4.19194	1.58897	0.96154	1.65252	0.0984279	0.99993	piR-rno-47389	0.0268234	0.802761	1	normal	1.83521	38090	0.993453	0.00072694	0.746371	0.00334321
2.62132	2.10498	1.27412	1.65211	0.0985129	0.99993	piR-rno-37585	0.0268619	0.802988	1	normal	1.83521	38090	0.993453	0.00072694	0.746371	0.00334321
2.26951	2.58301	1.56392	1.65162	0.0986116	0.99993	ENSRNOT00000085780.1	0.0269066	0.80325	1	normal	1.83521	38090	0.993453	0.00072694	0.746371	0.00334321
42.4489	0.923582	0.559397	1.65103	0.0987323	0.99993	rno-miR-1843a-3p:MIMAT0024848	0.0269613	0.803571	1	normal	1.83521	38090	0.993453	0.00072694	0.746371	0.00334321
2.74492	2.25745	1.36751	1.65078	0.0987842	0.99993	piR-rno-37633	0.0269848	0.803709	1	normal	1.83521	38090	0.993453	0.00072694	0.746371	0.00334321
1627.63	0.742369	0.449728	1.65071	0.0987981	0.99993	piR-rno-62781	0.0269911	0.803746	1	normal	1.83521	38090	0.993453	0.00072694	0.746371	0.00334321
14.067	-1.03169	0.625112	-1.6504	0.0988606	0.99993	piR-rno-4156	0.0270194	0.803911	1	normal	1.83521	38090	0.993453	0.00072694	0.746371	0.00334321
43.3033	-0.817194	0.495148	-1.6504	0.0988606	0.99993	piR-rno-29173	0.0270194	0.803911	1	normal	1.83521	38090	0.993453	0.00072694	0.746371	0.00334321
67.1316	-0.83326	0.504925	-1.65026	0.0988891	0.99993	piR-rno-47600	0.0270324	0.803987	1	normal	1.83521	38090	0.993453	0.00072694	0.746371	0.00334321
3853.46	0.805087	0.487941	1.64997	0.0989496	0.99993	piR-rno-62858	0.0270598	0.804146	1	normal	1.83521	38090	0.993453	0.00072694	0.746371	0.00334321
4.96373	-1.46839	0.889996	-1.64988	0.0989668	0.99993	piR-rno-3780	0.0270677	0.804192	1	normal	1.83521	38090	0.993453	0.00072694	0.746371	0.00334321
231.683	-0.602818	0.365413	-1.64969	0.0990067	0.99993	piR-rno-6780	0.0270858	0.804297	1	normal	1.83521	38090	0.993453	0.00072694	0.746371	0.00334321
2.0473	-2.40998	1.46095	-1.6496	0.0990245	0.99993	piR-rno-46213	0.0270939	0.804344	1	normal	1.83521	38090	0.993453	0.00072694	0.746371	0.00334321
58.1967	0.788092	0.477802	1.64941	0.0990629	0.99993	piR-rno-26662	0.0271113	0.804445	1	normal	1.83521	38090	0.993453	0.00072694	0.746371	0.00334321
8.20959	-1.21596	0.737503	-1.64876	0.0991973	0.99993	piR-rno-2630	0.0271724	0.804799	1	normal	1.83521	38090	0.993453	0.00072694	0.746371	0.00334321
33.1513	-0.748079	0.453732	-1.64873	0.099204	0.99993	piR-rno-39652	0.0271754	0.804817	1	normal	1.83521	38090	0.993453	0.00072694	0.746371	0.00334321
11.5524	1.21367	0.736149	1.64868	0.0992142	0.99993	piR-rno-3699	0.0271801	0.804844	1	normal	1.83521	38090	0.993453	0.00072694	0.746371	0.00334321
17.4526	0.956484	0.580302	1.64825	0.0993009	0.99993	piR-rno-34944	0.0272195	0.805071	1	normal	1.83521	38090	0.993453	0.00072694	0.746371	0.00334321
5.29325	1.38502	0.840316	1.64821	0.0993098	0.99993	piR-rno-23093	0.0272236	0.805095	1	normal	1.83521	38090	0.993453	0.00072694	0.746371	0.00334321
35.1202	0.768281	0.466203	1.64795	0.0993621	0.99993	piR-rno-51166	0.0272474	0.805232	1	normal	1.83521	38090	0.993453	0.00072694	0.746371	0.00334321
27.5357	0.930915	0.564951	1.64778	0.0993977	0.99993	piR-rno-33518	0.0272636	0.805325	1	normal	1.83521	38090	0.993453	0.00072694	0.746371	0.00334321
46.2934	0.728246	0.442123	1.64715	0.0995263	0.99993	piR-rno-37224	0.0273221	0.805661	1	normal	1.83521	38090	0.993453	0.00072694	0.746371	0.00334321
4.06462	-1.72758	1.04887	-1.64709	0.0995392	0.99993	piR-rno-56496	0.027328	0.805695	1	normal	1.83521	38090	0.993453	0.00072694	0.746371	0.00334321
43.4351	0.805641	0.489159	1.64699	0.0995598	0.99993	piR-rno-51315	0.0273374	0.805749	1	normal	1.83521	38090	0.993453	0.00072694	0.746371	0.00334321
6.06258	-1.39742	0.848736	-1.64647	0.0996663	0.99993	piR-rno-22729	0.0273859	0.806026	1	normal	1.83521	38090	0.993453	0.00072694	0.746371	0.00334321
7.12573	-1.32061	0.8021	-1.64644	0.0996725	0.99993	piR-rno-56153	0.0273888	0.806043	1	normal	1.83521	38090	0.993453	0.00072694	0.746371	0.00334321
18.7393	-0.948112	0.575883	-1.64636	0.0996889	0.99993	piR-rno-6643	0.0273962	0.806085	1	normal	1.83521	38090	0.993453	0.00072694	0.746371	0.00334321
6.48391	-1.43357	0.870946	-1.64599	0.0997661	0.99993	piR-rno-62584	0.0274315	0.806286	1	normal	1.83521	38090	0.993453	0.00072694	0.746371	0.00334321
227.819	0.682582	0.414704	1.64595	0.0997744	0.99993	piR-rno-20568	0.0274352	0.806307	1	normal	1.83521	38090	0.993453	0.00072694	0.746371	0.00334321
2.83398	-2.2069	1.34112	-1.64557	0.0998527	0.99993	piR-rno-19003	0.027471	0.806511	1	normal	1.83521	38090	0.993453	0.00072694	0.746371	0.00334321
2.08691	-2.53407	1.54001	-1.64549	0.0998687	0.99993	piR-rno-41313	0.0274783	0.806552	1	normal	1.83521	38090	0.993453	0.00072694	0.746371	0.00334321
9.46085	-1.10428	0.671162	-1.64532	0.0999038	0.99993	piR-rno-57266	0.0274943	0.806643	1	normal	1.83521	38090	0.993453	0.00072694	0.746371	0.00334321
4.70155	1.57923	0.959839	1.64531	0.0999064	0.99993	piR-rno-14548	0.0274955	0.80665	1	normal	1.83521	38090	0.993453	0.00072694	0.746371	0.00334321
14.4946	0.927208	0.563561	1.64527	0.0999148	0.99993	piR-rno-46625	0.0274994	0.806672	1	normal	1.83521	38090	0.993453	0.00072694	0.746371	0.00334321
11.9614	-1.00667	0.611979	-1.64494	0.0999828	0.99993	piR-rno-6196	0.0275304	0.806848	1	normal	1.83521	38090	0.993453	0.00072694	0.746371	0.00334321
2.79323	-1.93252	1.17507	-1.6446	0.100053	0.99993	piR-rno-49869	0.0275623	0.807028	1	normal	1.83521	38090	0.993453	0.00072694	0.746371	0.00334321
6.22897	1.41173	0.85844	1.64453	0.100068	0.99993	piR-rno-57447	0.0275692	0.807067	1	normal	1.83521	38090	0.993453	0.00072694	0.746371	0.00334321
9.92035	1.11388	0.677796	1.64338	0.100304	0.99993	piR-rno-18685	0.0276772	0.807675	1	normal	1.83521	38090	0.993453	0.00072694	0.746371	0.00334321
3.28055	1.78209	1.08442	1.64336	0.100308	0.99993	piR-rno-28306	0.0276791	0.807686	1	normal	1.83521	38090	0.993453	0.00072694	0.746371	0.00334321
11.1303	-1.19949	0.730078	-1.64295	0.100392	0.99993	piR-rno-9174	0.0277178	0.807903	1	normal	1.83521	38090	0.993453	0.00072694	0.746371	0.00334321
21.5448	-0.872152	0.530899	-1.64278	0.100428	0.99993	piR-rno-22049	0.0277341	0.807994	1	normal	1.83521	38090	0.993453	0.00072694	0.746371	0.00334321
2.97948	-2.01209	1.22519	-1.64227	0.100535	0.99993	piR-rno-1635	0.0277831	0.808268	1	normal	1.83521	38090	0.993453	0.00072694	0.746371	0.00334321
4.48633	-1.50619	0.91724	-1.64209	0.100571	0.99993	piR-rno-970	0.0277996	0.808359	1	normal	1.83521	38090	0.993453	0.00072694	0.746371	0.00334321
3.86887	-1.66902	1.01646	-1.64199	0.100592	0.99993	piR-rno-2707	0.0278091	0.808413	1	normal	1.83521	38090	0.993453	0.00072694	0.746371	0.00334321
109.017	1.8335	1.11681	1.64174	0.100645	0.99993	piR-rno-34901	0.0278335	0.808548	1	normal	1.83521	38090	0.993453	0.00072694	0.746371	0.00334321
7.47854	-1.21814	0.742036	-1.64162	0.100669	0.99993	piR-rno-59472	0.0278448	0.808611	1	normal	1.83521	38090	0.993453	0.00072694	0.746371	0.00334321
16.3979	0.946388	0.576505	1.6416	0.100674	0.99993	piR-rno-38498	0.0278468	0.808622	1	normal	1.83521	38090	0.993453	0.00072694	0.746371	0.00334321
1.47439	2.82416	1.72042	1.64156	0.100682	0.99993	piR-rno-22445	0.0278506	0.808643	1	normal	1.83521	38090	0.993453	0.00072694	0.746371	0.00334321
66.122	0.683011	0.416243	1.64089	0.100819	0.99993	piR-rno-33801	0.0279137	0.808993	1	normal	1.83521	38090	0.993453	0.00072694	0.746371	0.00334321
22.6132	0.862248	0.525482	1.64087	0.100824	0.99993	piR-rno-34675	0.0279161	0.809006	1	normal	1.83521	38090	0.993453	0.00072694	0.746371	0.00334321
18.9029	-0.86453	0.526875	-1.64086	0.100826	0.99993	piR-rno-18718	0.0279167	0.80901	1	normal	1.83521	38090	0.993453	0.00072694	0.746371	0.00334321
28.1115	-0.834591	0.508758	-1.64045	0.100912	0.99993	piR-rno-60696	0.0279562	0.809228	1	normal	1.83521	38090	0.993453	0.00072694	0.746371	0.00334321
3.90188	1.74362	1.06327	1.63987	0.101032	0.99993	piR-rno-30978	0.0280115	0.809533	1	normal	1.83521	38090	0.993453	0.00072694	0.746371	0.00334321
6.29561	-1.26871	0.773798	-1.63959	0.10109	0.99993	piR-rno-36810	0.0280382	0.80968	1	normal	1.83521	38090	0.993453	0.00072694	0.746371	0.00334321
503.597	0.693519	0.422985	1.63958	0.101092	0.99993	rno-miR-28-5p:MIMAT0000800	0.0280388	0.809683	1	normal	1.83521	38090	0.993453	0.00072694	0.746371	0.00334321
5.06456	3.66968	2.23974	1.63844	0.10133	0.99993	ENSRNOT00000085854.1	0.0281487	0.810285	1	normal	1.83521	38090	0.993453	0.00072694	0.746371	0.00334321
200.716	0.799264	0.487864	1.63829	0.10136	0.99993	piR-rno-19192	0.0281627	0.810362	1	normal	1.83521	38090	0.993453	0.00072694	0.746371	0.00334321
4.48382	-1.5008	0.916104	-1.63824	0.101372	0.99993	piR-rno-11513	0.0281682	0.810392	1	normal	1.83521	38090	0.993453	0.00072694	0.746371	0.00334321
4.28535	1.64545	1.00452	1.63804	0.101413	0.99993	piR-rno-37686	0.0281871	0.810495	1	normal	1.83521	38090	0.993453	0.00072694	0.746371	0.00334321
2.46909	2.17751	1.32938	1.63799	0.101424	0.99993	piR-rno-22574	0.0281922	0.810523	1	normal	1.83521	38090	0.993453	0.00072694	0.746371	0.00334321
7.6329	1.17851	0.719587	1.63776	0.101471	0.99993	piR-rno-32720	0.0282136	0.810639	1	normal	1.83521	38090	0.993453	0.00072694	0.746371	0.00334321
38.3535	0.737523	0.450443	1.63733	0.101562	0.99993	piR-rno-16612	0.0282556	0.810867	1	normal	1.83521	38090	0.993453	0.00072694	0.746371	0.00334321
8.21942	-1.31394	0.802503	-1.63731	0.101566	0.99993	piR-rno-5450	0.0282575	0.810878	1	normal	1.83521	38090	0.993453	0.00072694	0.746371	0.00334321
12.8094	1.02943	0.628835	1.63704	0.101621	0.99993	piR-rno-61849	0.0282829	0.811016	1	normal	1.83521	38090	0.993453	0.00072694	0.746371	0.00334321
15.4366	1.17984	0.720844	1.63675	0.101682	0.99993	rno-miR-466c-3p:MIMAT0017287	0.0283111	0.811168	1	normal	1.83521	38090	0.993453	0.00072694	0.746371	0.00334321
3.80276	-1.75575	1.07293	-1.63641	0.101754	0.99993	piR-rno-20449	0.0283445	0.811349	1	normal	1.83521	38090	0.993453	0.00072694	0.746371	0.00334321
1.79705	-2.49249	1.52315	-1.6364	0.101755	0.99993	piR-rno-43225	0.0283449	0.811351	1	normal	1.83521	38090	0.993453	0.00072694	0.746371	0.00334321
6.38962	-1.2693	0.77581	-1.6361	0.101819	0.99993	piR-rno-15008	0.0283746	0.811511	1	normal	1.83521	38090	0.993453	0.00072694	0.746371	0.00334321
26.8929	-1.20638	0.737364	-1.63607	0.101826	0.99993	piR-rno-33835	0.0283774	0.811526	1	normal	1.83521	38090	0.993453	0.00072694	0.746371	0.00334321
4.65043	-1.59938	0.977651	-1.63594	0.101853	0.99993	piR-rno-57251	0.02839	0.811594	1	normal	1.83521	38090	0.993453	0.00072694	0.746371	0.00334321
15.0698	-0.939004	0.574066	-1.63571	0.101901	0.99993	piR-rno-59582	0.0284122	0.811713	1	normal	1.83521	38090	0.993453	0.00072694	0.746371	0.00334321
1.8858	-2.46078	1.50478	-1.63531	0.101985	0.99993	piR-rno-15020	0.0284511	0.811923	1	normal	1.83521	38090	0.993453	0.00072694	0.746371	0.00334321
8.39488	-1.14106	0.69783	-1.63516	0.102015	0.99993	piR-rno-36147	0.0284651	0.811998	1	normal	1.83521	38090	0.993453	0.00072694	0.746371	0.00334321
5.30535	-1.61277	0.986433	-1.63495	0.10206	0.99993	piR-rno-32220	0.0284859	0.812109	1	normal	1.83521	38090	0.993453	0.00072694	0.746371	0.00334321
36.707	-0.745058	0.455765	-1.63474	0.102103	0.99993	piR-rno-19870	0.0285057	0.812215	1	normal	1.83521	38090	0.993453	0.00072694	0.746371	0.00334321
6.02172	-1.35298	0.827678	-1.63467	0.102118	0.99993	piR-rno-118	0.0285125	0.812252	1	normal	1.83521	38090	0.993453	0.00072694	0.746371	0.00334321
30.9879	0.845445	0.517216	1.63461	0.102131	0.99993	piR-rno-54419	0.0285189	0.812286	1	normal	1.83521	38090	0.993453	0.00072694	0.746371	0.00334321
9.57637	1.22427	0.749064	1.6344	0.102174	0.99993	piR-rno-36024	0.0285386	0.812391	1	normal	1.83521	38090	0.993453	0.00072694	0.746371	0.00334321
3.75617	-1.6214	0.992437	-1.63375	0.102311	0.99993	piR-rno-30121	0.0286019	0.812729	1	normal	1.83521	38090	0.993453	0.00072694	0.746371	0.00334321
5.82118	1.34253	0.821757	1.63373	0.102316	0.99993	piR-rno-9111	0.0286043	0.812741	1	normal	1.83521	38090	0.993453	0.00072694	0.746371	0.00334321
21.0098	-0.887921	0.543568	-1.63351	0.102362	0.99993	piR-rno-61065	0.028626	0.812857	1	normal	1.83521	38090	0.993453	0.00072694	0.746371	0.00334321
23.5742	-0.907723	0.555738	-1.63337	0.102392	0.99993	piR-rno-10230	0.0286397	0.81293	1	normal	1.83521	38090	0.993453	0.00072694	0.746371	0.00334321
1.97516	2.40576	1.47361	1.63256	0.102561	0.99993	piR-rno-62628	0.0287182	0.813345	1	normal	1.83521	38090	0.993453	0.00072694	0.746371	0.00334321
7.30481	-6.38829	3.91321	-1.6325	0.102575	0.99993	piR-rno-27216	0.0287247	0.81338	1	normal	1.83521	38090	0.993453	0.00072694	0.746371	0.00334321
28.2927	0.83215	0.509746	1.63248	0.102579	0.99993	piR-rno-42555	0.0287263	0.813388	1	normal	1.83521	38090	0.993453	0.00072694	0.746371	0.00334321
6.47481	-1.26474	0.774806	-1.63234	0.102609	0.99993	piR-rno-34011	0.0287403	0.813462	1	normal	1.83521	38090	0.993453	0.00072694	0.746371	0.00334321
4.80859	1.50402	0.921651	1.63187	0.102707	0.99993	piR-rno-24197	0.0287858	0.813702	1	normal	1.83521	38090	0.993453	0.00072694	0.746371	0.00334321
3.01559	-1.97699	1.21153	-1.63181	0.102721	0.99993	piR-rno-19043	0.0287922	0.813736	1	normal	1.83521	38090	0.993453	0.00072694	0.746371	0.00334321
9.37552	-1.11074	0.680775	-1.63158	0.102767	0.99993	piR-rno-57181	0.028814	0.81385	1	normal	1.83521	38090	0.993453	0.00072694	0.746371	0.00334321
9.30377	1.21904	0.747378	1.63109	0.102871	0.99993	piR-rno-36337	0.0288622	0.814103	1	normal	1.83521	38090	0.993453	0.00072694	0.746371	0.00334321
5.47165	1.40715	0.862921	1.63069	0.102957	0.99993	piR-rno-35336	0.028902	0.814312	1	normal	1.83521	38090	0.993453	0.00072694	0.746371	0.00334321
2.10205	2.3136	1.41889	1.63057	0.102981	0.99993	piR-rno-61627	0.0289136	0.814372	1	normal	1.83521	38090	0.993453	0.00072694	0.746371	0.00334321
23.5055	0.872401	0.535046	1.63051	0.102993	0.99993	piR-rno-27664	0.0289189	0.8144	1	normal	1.83521	38090	0.993453	0.00072694	0.746371	0.00334321
17.3167	0.950055	0.582672	1.63051	0.102993	0.99993	piR-rno-62368	0.028919	0.814401	1	normal	1.83521	38090	0.993453	0.00072694	0.746371	0.00334321
34.4839	2.6909	1.6504	1.63045	0.103006	0.99993	ENSRNOT00000078426.1	0.0289251	0.814432	1	normal	1.83521	38090	0.993453	0.00072694	0.746371	0.00334321
4.37416	-1.49676	0.918271	-1.62998	0.103107	0.99993	piR-rno-37642	0.028972	0.814677	1	normal	1.83521	38090	0.993453	0.00072694	0.746371	0.00334321
9.50667	-1.12217	0.688554	-1.62975	0.103155	0.99993	piR-rno-56629	0.0289943	0.814794	1	normal	1.83521	38090	0.993453	0.00072694	0.746371	0.00334321
15.4919	-1.06608	0.654245	-1.62947	0.103213	0.99993	piR-rno-2980	0.0290213	0.814934	1	normal	1.83521	38090	0.993453	0.00072694	0.746371	0.00334321
3.56644	-1.78783	1.09773	-1.62866	0.103386	0.99993	piR-rno-57161	0.029102	0.815353	1	normal	1.83521	38090	0.993453	0.00072694	0.746371	0.00334321
26.6527	-0.811385	0.498336	-1.62819	0.103485	0.99993	piR-rno-17249	0.0291483	0.815592	1	normal	1.83521	38090	0.993453	0.00072694	0.746371	0.00334321
15.1224	1.02468	0.629432	1.62795	0.103536	0.99993	piR-rno-16865	0.0291722	0.815715	1	normal	1.83521	38090	0.993453	0.00072694	0.746371	0.00334321
16.3793	0.989937	0.608093	1.62794	0.103538	0.99993	piR-rno-27361	0.0291734	0.815721	1	normal	1.83521	38090	0.993453	0.00072694	0.746371	0.00334321
1.92559	2.36499	1.45442	1.62607	0.103934	0.99993	piR-rno-23278	0.0293584	0.81667	1	normal	1.83521	38090	0.993453	0.00072694	0.746371	0.00334321
1.92559	2.36499	1.45442	1.62607	0.103934	0.99993	piR-rno-58871	0.0293584	0.81667	1	normal	1.83521	38090	0.993453	0.00072694	0.746371	0.00334321
3.30719	-1.72539	1.06118	-1.62592	0.103966	0.99993	piR-rno-18097	0.0293736	0.816747	1	normal	1.83521	38090	0.993453	0.00072694	0.746371	0.00334321
8.42329	-1.23506	0.759687	-1.62575	0.104003	0.99993	piR-rno-2910	0.0293909	0.816835	1	normal	1.83521	38090	0.993453	0.00072694	0.746371	0.00334321
4.19111	1.58797	0.976862	1.62559	0.104038	0.99993	piR-rno-13823	0.0294071	0.816917	1	normal	1.83521	38090	0.993453	0.00072694	0.746371	0.00334321
10.688	-1.0779	0.663271	-1.62512	0.104136	0.99993	piR-rno-59566	0.0294531	0.817151	1	normal	1.83521	38090	0.993453	0.00072694	0.746371	0.00334321
4.40056	-1.50831	0.928136	-1.6251	0.104142	0.99993	piR-rno-15077	0.0294557	0.817164	1	normal	1.83521	38090	0.993453	0.00072694	0.746371	0.00334321
12.6122	0.965242	0.593974	1.62506	0.10415	0.99993	piR-rno-22713	0.0294597	0.817185	1	normal	1.83521	38090	0.993453	0.00072694	0.746371	0.00334321
176.221	0.897202	0.552113	1.62503	0.104156	0.99993	rno-miR-203b-3p:MIMAT0017800	0.0294624	0.817198	1	normal	1.83521	38090	0.993453	0.00072694	0.746371	0.00334321
56.6351	-1.11913	0.688788	-1.62479	0.104208	0.99993	ENSRNOT00000089633.1	0.0294868	0.817322	1	normal	1.83521	38090	0.993453	0.00072694	0.746371	0.00334321
6.63457	-1.32977	0.818552	-1.62454	0.104261	0.99993	piR-rno-48600	0.0295116	0.817447	1	normal	1.83521	38090	0.993453	0.00072694	0.746371	0.00334321
7.87904	1.25914	0.775111	1.62446	0.104277	0.99993	piR-rno-38609	0.0295191	0.817485	1	normal	1.83521	38090	0.993453	0.00072694	0.746371	0.00334321
3.69861	-1.67284	1.02979	-1.62444	0.104283	0.99993	piR-rno-6097	0.0295219	0.8175	1	normal	1.83521	38090	0.993453	0.00072694	0.746371	0.00334321
125.865	-0.716172	0.440876	-1.62443	0.104284	0.99993	piR-rno-13294	0.0295224	0.817502	1	normal	1.83521	38090	0.993453	0.00072694	0.746371	0.00334321
1735.46	1.76413	1.08603	1.62439	0.104293	0.99993	rno-miR-141-3p:MIMAT0000846	0.0295267	0.817524	1	normal	1.83521	38090	0.993453	0.00072694	0.746371	0.00334321
40.4271	-0.854611	0.526137	-1.62431	0.104309	0.99993	piR-rno-26844	0.0295343	0.817562	1	normal	1.83521	38090	0.993453	0.00072694	0.746371	0.00334321
134.162	-0.651769	0.401282	-1.62422	0.104329	0.99993	piR-rno-10345	0.0295438	0.81761	1	normal	1.83521	38090	0.993453	0.00072694	0.746371	0.00334321
29.9308	-0.883982	0.544277	-1.62414	0.104346	0.99993	piR-rno-25024	0.0295516	0.817649	1	normal	1.83521	38090	0.993453	0.00072694	0.746371	0.00334321
7.24887	1.29985	0.800414	1.62397	0.104382	0.99993	piR-rno-19302	0.0295684	0.817734	1	normal	1.83521	38090	0.993453	0.00072694	0.746371	0.00334321
11.6474	1.06798	0.657707	1.62379	0.10442	0.99993	piR-rno-9983	0.0295865	0.817825	1	normal	1.83521	38090	0.993453	0.00072694	0.746371	0.00334321
29.8657	-0.910605	0.560948	-1.62333	0.104519	0.99993	piR-rno-22411	0.0296326	0.818057	1	normal	1.83521	38090	0.993453	0.00072694	0.746371	0.00334321
10.0735	1.15232	0.709904	1.6232	0.104547	0.99993	piR-rno-26773	0.029646	0.818124	1	normal	1.83521	38090	0.993453	0.00072694	0.746371	0.00334321
12.4052	-1.38256	0.85195	-1.62282	0.104627	0.99993	piR-rno-9787	0.0296838	0.818314	1	normal	1.83521	38090	0.993453	0.00072694	0.746371	0.00334321
2.56671	2.00717	1.23688	1.62277	0.104638	0.99993	piR-rno-31949	0.029689	0.81834	1	normal	1.83521	38090	0.993453	0.00072694	0.746371	0.00334321
17.9187	-0.952831	0.587169	-1.62275	0.104642	0.99993	piR-rno-32961	0.0296908	0.818349	1	normal	1.83521	38090	0.993453	0.00072694	0.746371	0.00334321
10.4225	-1.06902	0.659097	-1.62195	0.104815	0.99993	piR-rno-33989	0.0297721	0.818755	1	normal	1.83521	38090	0.993453	0.00072694	0.746371	0.00334321
5.04026	1.39644	0.861133	1.62163	0.104883	0.99993	piR-rno-33318	0.029804	0.818914	1	normal	1.83521	38090	0.993453	0.00072694	0.746371	0.00334321
65.186	-0.665186	0.410267	-1.62135	0.104943	0.99993	piR-rno-21313	0.0298324	0.819055	1	normal	1.83521	38090	0.993453	0.00072694	0.746371	0.00334321
14.6961	1.00298	0.61869	1.62113	0.104989	0.99993	piR-rno-23959	0.0298541	0.819163	1	normal	1.83521	38090	0.993453	0.00072694	0.746371	0.00334321
5.75169	-1.41067	0.870779	-1.62001	0.105229	0.99993	piR-rno-54895	0.0299673	0.819723	1	normal	1.83521	38090	0.993453	0.00072694	0.746371	0.00334321
9.65236	1.07863	0.665843	1.61994	0.105245	0.99993	piR-rno-34606	0.029975	0.819761	1	normal	1.83521	38090	0.993453	0.00072694	0.746371	0.00334321
22.2306	0.841811	0.519682	1.61986	0.105263	0.99993	piR-rno-6281	0.0299832	0.819801	1	normal	1.83521	38090	0.993453	0.00072694	0.746371	0.00334321
1229.01	0.868278	0.536053	1.61976	0.105284	0.99993	piR-rno-63041	0.0299931	0.81985	1	normal	1.83521	38090	0.993453	0.00072694	0.746371	0.00334321
5.11723	-1.43427	0.885572	-1.6196	0.105318	0.99993	piR-rno-20895	0.0300095	0.819931	1	normal	1.83521	38090	0.993453	0.00072694	0.746371	0.00334321
12.2742	1.12795	0.696542	1.61936	0.10537	0.99993	piR-rno-13097	0.030034	0.820051	1	normal	1.83521	38090	0.993453	0.00072694	0.746371	0.00334321
3.20317	1.79332	1.10763	1.61906	0.105433	0.99993	piR-rno-14791	0.0300638	0.820198	1	normal	1.83521	38090	0.993453	0.00072694	0.746371	0.00334321
2.6444	-2.01714	1.24624	-1.61858	0.105538	0.99993	piR-rno-55924	0.0301131	0.820439	1	normal	1.83521	38090	0.993453	0.00072694	0.746371	0.00334321
10.6289	1.28973	0.797041	1.61815	0.10563	0.99993	piR-rno-22237	0.0301566	0.820651	1	normal	1.83521	38090	0.993453	0.00072694	0.746371	0.00334321
1.96501	2.43124	1.50289	1.61771	0.105726	0.99993	ENSRNOT00000087975.1	0.0302022	0.820874	1	normal	1.83521	38090	0.993453	0.00072694	0.746371	0.00334321
42.4603	0.742084	0.458768	1.61756	0.105758	0.99993	piR-rno-28187	0.0302173	0.820947	1	normal	1.83521	38090	0.993453	0.00072694	0.746371	0.00334321
2.47945	2.09076	1.29282	1.61721	0.105833	0.99993	piR-rno-54934	0.0302528	0.82112	1	normal	1.83521	38090	0.993453	0.00072694	0.746371	0.00334321
11596.5	0.831786	0.514343	1.61718	0.105839	0.99993	piR-rno-62871	0.0302556	0.821133	1	normal	1.83521	38090	0.993453	0.00072694	0.746371	0.00334321
3.51983	-1.71319	1.0595	-1.61699	0.105881	0.99993	piR-rno-61349	0.0302755	0.82123	1	normal	1.83521	38090	0.993453	0.00072694	0.746371	0.00334321
9.46995	-1.12894	0.698216	-1.6169	0.1059	0.99993	piR-rno-57941	0.0302847	0.821275	1	normal	1.83521	38090	0.993453	0.00072694	0.746371	0.00334321
2.25707	2.52841	1.56399	1.61664	0.105956	0.99993	ENSRNOT00000084763.1	0.0303113	0.821403	1	normal	1.83521	38090	0.993453	0.00072694	0.746371	0.00334321
2.46209	-2.25791	1.39766	-1.61549	0.106205	0.99993	piR-rno-37756	0.0304291	0.821972	1	normal	1.83521	38090	0.993453	0.00072694	0.746371	0.00334321
13.9285	-1.04696	0.648403	-1.61468	0.10638	0.99993	piR-rno-54247	0.0305124	0.822371	1	normal	1.83521	38090	0.993453	0.00072694	0.746371	0.00334321
30.1851	0.88259	0.546688	1.61443	0.106434	0.99993	piR-rno-62955	0.0305379	0.822493	1	normal	1.83521	38090	0.993453	0.00072694	0.746371	0.00334321
12.459	1.05396	0.65289	1.6143	0.106461	0.99993	piR-rno-21187	0.0305511	0.822556	1	normal	1.83521	38090	0.993453	0.00072694	0.746371	0.00334321
2.15545	-2.42526	1.50248	-1.61417	0.10649	0.99993	piR-rno-37286	0.0305646	0.822621	1	normal	1.83521	38090	0.993453	0.00072694	0.746371	0.00334321
419.363	-0.778957	0.482665	-1.61387	0.106556	0.99993	piR-rno-11318	0.030596	0.822771	1	normal	1.83521	38090	0.993453	0.00072694	0.746371	0.00334321
3.17707	-4.11613	2.551	-1.61354	0.106628	0.99993	piR-rno-5552	0.0306302	0.822934	1	normal	1.83521	38090	0.993453	0.00072694	0.746371	0.00334321
15.1642	-1.08684	0.673623	-1.61342	0.106654	0.99993	piR-rno-3518	0.0306425	0.822992	1	normal	1.83521	38090	0.993453	0.00072694	0.746371	0.00334321
63.3006	2.01178	1.24696	1.61335	0.106669	0.99993	rno-miR-509-5p:MIMAT0024849	0.0306497	0.823026	1	normal	1.83521	38090	0.993453	0.00072694	0.746371	0.00334321
6.10214	-1.36962	0.849214	-1.61281	0.106786	0.99993	piR-rno-41688	0.0307057	0.823292	1	normal	1.83521	38090	0.993453	0.00072694	0.746371	0.00334321
2.61353	2.04126	1.26574	1.6127	0.10681	0.99993	piR-rno-34397	0.0307171	0.823346	1	normal	1.83521	38090	0.993453	0.00072694	0.746371	0.00334321
49.9702	0.764952	0.474339	1.61267	0.106816	0.99993	piR-rno-16892	0.03072	0.82336	1	normal	1.83521	38090	0.993453	0.00072694	0.746371	0.00334321
18.8631	0.997887	0.618981	1.61214	0.10693	0.99993	piR-rno-53606	0.0307744	0.823617	1	normal	1.83521	38090	0.993453	0.00072694	0.746371	0.00334321
7.38056	-1.20579	0.747963	-1.6121	0.10694	0.99993	piR-rno-61341	0.0307787	0.823637	1	normal	1.83521	38090	0.993453	0.00072694	0.746371	0.00334321
2.95018	1.81856	1.12821	1.6119	0.106983	0.99993	piR-rno-44480	0.0307995	0.823735	1	normal	1.83521	38090	0.993453	0.00072694	0.746371	0.00334321
153.011	-0.872016	0.541128	-1.61148	0.107076	0.99993	Rattus_norvegicus_chr1.trna11538-SerGCT:(227346553-227346472)::Ser:(GCT):82:bp::Sc::85.83	0.0308436	0.823943	1	normal	1.83521	38090	0.993453	0.00072694	0.746371	0.00334321
5.26551	-1.40396	0.871235	-1.61146	0.107081	0.99993	piR-rno-44732	0.030846	0.823954	1	normal	1.83521	38090	0.993453	0.00072694	0.746371	0.00334321
66.9494	0.646302	0.40108	1.61141	0.107091	0.99993	piR-rno-17420	0.0308511	0.823978	1	normal	1.83521	38090	0.993453	0.00072694	0.746371	0.00334321
12.3479	0.987188	0.612847	1.61082	0.107218	0.99993	piR-rno-51986	0.0309118	0.824263	1	normal	1.83521	38090	0.993453	0.00072694	0.746371	0.00334321
78.3442	0.816799	0.507082	1.61078	0.107227	0.99993	piR-rno-4114	0.0309159	0.824282	1	normal	1.83521	38090	0.993453	0.00072694	0.746371	0.00334321
42.737	-0.709667	0.440589	-1.61072	0.10724	0.99993	piR-rno-43538	0.0309223	0.824312	1	normal	1.83521	38090	0.993453	0.00072694	0.746371	0.00334321
4.81236	1.41992	0.882318	1.60931	0.107549	0.99993	piR-rno-8917	0.0310699	0.825001	1	normal	1.83521	38090	0.993453	0.00072694	0.746371	0.00334321
5.9154	1.33537	0.829986	1.6089	0.107637	0.99993	piR-rno-22125	0.031112	0.825196	1	normal	1.83521	38090	0.993453	0.00072694	0.746371	0.00334321
7.93518	-1.13077	0.702907	-1.60871	0.107681	0.99993	piR-rno-28383	0.0311328	0.825293	1	normal	1.83521	38090	0.993453	0.00072694	0.746371	0.00334321
3.48446	-1.70683	1.06116	-1.60845	0.107736	0.99993	piR-rno-15700	0.0311593	0.825415	1	normal	1.83521	38090	0.993453	0.00072694	0.746371	0.00334321
38.8551	-0.69891	0.434528	-1.60844	0.10774	0.99993	piR-rno-2938	0.0311611	0.825424	1	normal	1.83521	38090	0.993453	0.00072694	0.746371	0.00334321
36.1213	-0.779643	0.484726	-1.60842	0.107743	0.99993	piR-rno-50291	0.0311629	0.825432	1	normal	1.83521	38090	0.993453	0.00072694	0.746371	0.00334321
66.9213	0.908528	0.564941	1.60818	0.107796	0.99993	piR-rno-62787	0.0311879	0.825548	1	normal	1.83521	38090	0.993453	0.00072694	0.746371	0.00334321
8.24841	-1.30095	0.809185	-1.60772	0.107895	0.99993	piR-rno-45614	0.0312358	0.825768	1	normal	1.83521	38090	0.993453	0.00072694	0.746371	0.00334321
17.1348	-1.0437	0.649308	-1.60741	0.107965	0.99993	piR-rno-27954	0.031269	0.825921	1	normal	1.83521	38090	0.993453	0.00072694	0.746371	0.00334321
3.8146	1.71973	1.07008	1.6071	0.108032	0.99993	rno-miR-378b:MIMAT0024855	0.031301	0.826068	1	normal	1.83521	38090	0.993453	0.00072694	0.746371	0.00334321
3617.11	0.931524	0.579675	1.60698	0.10806	0.99993	rno-miR-34c-3p:MIMAT0004723	0.0313145	0.82613	1	normal	1.83521	38090	0.993453	0.00072694	0.746371	0.00334321
6.30838	1.33363	0.829948	1.60688	0.10808	0.99993	piR-rno-13610	0.0313243	0.826175	1	normal	1.83521	38090	0.993453	0.00072694	0.746371	0.00334321
72.2732	0.634508	0.394897	1.60677	0.108106	0.99993	piR-rno-36393	0.0313366	0.826232	1	normal	1.83521	38090	0.993453	0.00072694	0.746371	0.00334321
2710.97	0.562868	0.350363	1.60653	0.108158	0.99993	piR-rno-62908	0.0313618	0.826347	1	normal	1.83521	38090	0.993453	0.00072694	0.746371	0.00334321
6.3279	-1.43193	0.891349	-1.60648	0.108168	0.99993	piR-rno-44775	0.0313667	0.826369	1	normal	1.83521	38090	0.993453	0.00072694	0.746371	0.00334321
8.44721	-1.09924	0.684259	-1.60646	0.108172	0.99993	piR-rno-7091	0.0313684	0.826377	1	normal	1.83521	38090	0.993453	0.00072694	0.746371	0.00334321
3898.92	0.712304	0.443508	1.60607	0.108259	0.99993	piR-rno-62937	0.0314102	0.826568	1	normal	1.83521	38090	0.993453	0.00072694	0.746371	0.00334321
2.95198	-1.87629	1.16834	-1.60594	0.108286	0.99993	piR-rno-46135	0.0314234	0.826628	1	normal	1.83521	38090	0.993453	0.00072694	0.746371	0.00334321
6.5795	1.26082	0.785773	1.60456	0.108591	0.99993	piR-rno-1623	0.0315702	0.827295	1	normal	1.83521	38090	0.993453	0.00072694	0.746371	0.00334321
4.26867	1.49881	0.934288	1.60423	0.108664	0.99993	piR-rno-57045	0.031605	0.827453	1	normal	1.83521	38090	0.993453	0.00072694	0.746371	0.00334321
1.93116	-2.34315	1.46065	-1.60419	0.108673	0.99993	piR-rno-47607	0.0316095	0.827473	1	normal	1.83521	38090	0.993453	0.00072694	0.746371	0.00334321
11.4955	1.01953	0.635669	1.60388	0.108741	0.99993	piR-rno-30328	0.0316424	0.827621	1	normal	1.83521	38090	0.993453	0.00072694	0.746371	0.00334321
20.3457	-1.17033	0.729728	-1.6038	0.108759	0.99993	piR-rno-32880	0.0316509	0.82766	1	normal	1.83521	38090	0.993453	0.00072694	0.746371	0.00334321
81.984	-0.738353	0.460588	-1.60306	0.10892	0.99993	piR-rno-49065	0.0317287	0.828009	1	normal	1.83521	38090	0.993453	0.00072694	0.746371	0.00334321
6.1968	-1.49175	0.930629	-1.60295	0.108945	0.99993	piR-rno-45578	0.0317408	0.828064	1	normal	1.83521	38090	0.993453	0.00072694	0.746371	0.00334321
1240.91	0.84056	0.524497	1.6026	0.109022	0.99993	rno-miR-186-5p:MIMAT0000863	0.0317778	0.82823	1	normal	1.83521	38090	0.993453	0.00072694	0.746371	0.00334321
1.76142	-2.38886	1.49093	-1.60226	0.109098	0.99993	piR-rno-37538	0.0318142	0.828392	1	normal	1.83521	38090	0.993453	0.00072694	0.746371	0.00334321
7.00405	-1.23672	0.772122	-1.60172	0.109218	0.99993	piR-rno-51228	0.0318723	0.828652	1	normal	1.83521	38090	0.993453	0.00072694	0.746371	0.00334321
31.4224	-1.10994	0.693101	-1.60141	0.109287	0.99993	ENSRNOT00000086598.1	0.0319057	0.8288	1	normal	1.83521	38090	0.993453	0.00072694	0.746371	0.00334321
43.4896	-0.706784	0.44143	-1.60113	0.109349	0.99993	piR-rno-30422	0.0319358	0.828934	1	normal	1.83521	38090	0.993453	0.00072694	0.746371	0.00334321
4110.7	0.812623	0.507561	1.60103	0.10937	0.99993	rno-miR-203a-3p:MIMAT0000876	0.0319456	0.828978	1	normal	1.83521	38090	0.993453	0.00072694	0.746371	0.00334321
2.34239	2.09442	1.30821	1.60099	0.10938	0.99993	piR-rno-28928	0.0319504	0.828999	1	normal	1.83521	38090	0.993453	0.00072694	0.746371	0.00334321
42.9358	-0.829089	0.517881	-1.60093	0.109393	0.99993	piR-rno-59987	0.0319571	0.829028	1	normal	1.83521	38090	0.993453	0.00072694	0.746371	0.00334321
1.75868	-2.38692	1.49113	-1.60075	0.109432	0.99993	piR-rno-26840	0.0319758	0.829112	1	normal	1.83521	38090	0.993453	0.00072694	0.746371	0.00334321
2.7593	-1.87989	1.17443	-1.60068	0.109448	0.99993	piR-rno-27292	0.0319833	0.829145	1	normal	1.83521	38090	0.993453	0.00072694	0.746371	0.00334321
5.8652	1.31498	0.821539	1.60062	0.10946	0.99993	piR-rno-10246	0.0319894	0.829172	1	normal	1.83521	38090	0.993453	0.00072694	0.746371	0.00334321
21.9334	0.880383	0.550083	1.60045	0.109498	0.99993	piR-rno-18079	0.0320076	0.829252	1	normal	1.83521	38090	0.993453	0.00072694	0.746371	0.00334321
11.3564	1.01529	0.634421	1.60034	0.109523	0.99993	piR-rno-35539	0.0320199	0.829307	1	normal	1.83521	38090	0.993453	0.00072694	0.746371	0.00334321
13.6175	1.0117	0.632329	1.59995	0.109609	0.99993	piR-rno-5557	0.0320614	0.82949	1	normal	1.83521	38090	0.993453	0.00072694	0.746371	0.00334321
10.5022	-1.11886	0.699359	-1.59983	0.109636	0.99993	piR-rno-55290	0.0320746	0.829548	1	normal	1.83521	38090	0.993453	0.00072694	0.746371	0.00334321
15.4157	-0.948076	0.592713	-1.59955	0.109698	0.99993	piR-rno-30803	0.0321044	0.82968	1	normal	1.83521	38090	0.993453	0.00072694	0.746371	0.00334321
2.55322	2.00838	1.25561	1.59953	0.109702	0.99993	piR-rno-36391	0.0321067	0.82969	1	normal	1.83521	38090	0.993453	0.00072694	0.746371	0.00334321
3.9509	-1.62919	1.01856	-1.59951	0.109707	0.99993	piR-rno-46768	0.0321087	0.829699	1	normal	1.83521	38090	0.993453	0.00072694	0.746371	0.00334321
35.2711	-0.749657	0.468748	-1.59927	0.10976	0.99993	piR-rno-43031	0.0321345	0.829812	1	normal	1.83521	38090	0.993453	0.00072694	0.746371	0.00334321
4.67723	1.46359	0.915166	1.59927	0.109761	0.99993	piR-rno-5915	0.0321352	0.829815	1	normal	1.83521	38090	0.993453	0.00072694	0.746371	0.00334321
156.728	0.909857	0.568947	1.59919	0.109777	0.99993	rno-miR-10a-3p:MIMAT0004709	0.032143	0.829849	1	normal	1.83521	38090	0.993453	0.00072694	0.746371	0.00334321
9.75165	-1.0544	0.659389	-1.59905	0.109809	0.99993	piR-rno-9045	0.0321582	0.829916	1	normal	1.83521	38090	0.993453	0.00072694	0.746371	0.00334321
7.42427	-1.24255	0.777174	-1.5988	0.109864	0.99993	piR-rno-55561	0.0321853	0.830035	1	normal	1.83521	38090	0.993453	0.00072694	0.746371	0.00334321
13.3152	-0.981195	0.613878	-1.59836	0.109964	0.99993	piR-rno-59743	0.0322335	0.830246	1	normal	1.83521	38090	0.993453	0.00072694	0.746371	0.00334321
3.81856	1.7661	1.10501	1.59827	0.109984	0.99993	piR-rno-39627	0.0322432	0.830288	1	normal	1.83521	38090	0.993453	0.00072694	0.746371	0.00334321
4.29379	1.59904	1.00061	1.59806	0.110029	0.99993	piR-rno-32240	0.0322649	0.830383	1	normal	1.83521	38090	0.993453	0.00072694	0.746371	0.00334321
6.70722	1.22641	0.767451	1.59804	0.110035	0.99993	piR-rno-15910	0.0322681	0.830397	1	normal	1.83521	38090	0.993453	0.00072694	0.746371	0.00334321
2.56397	2.00989	1.25774	1.59801	0.110041	0.99993	piR-rno-39917	0.0322709	0.830409	1	normal	1.83521	38090	0.993453	0.00072694	0.746371	0.00334321
6.05963	-1.29779	0.81215	-1.59797	0.11005	0.99993	piR-rno-47085	0.0322751	0.830428	1	normal	1.83521	38090	0.993453	0.00072694	0.746371	0.00334321
5.41169	-1.32865	0.831779	-1.59736	0.110185	0.99993	piR-rno-28511	0.0323409	0.830714	1	normal	1.83521	38090	0.993453	0.00072694	0.746371	0.00334321
4.27941	1.49987	0.939008	1.59729	0.1102	0.99993	piR-rno-60226	0.0323483	0.830746	1	normal	1.83521	38090	0.993453	0.00072694	0.746371	0.00334321
52.2929	0.762017	0.477209	1.59682	0.110305	0.99993	piR-rno-26837	0.0323994	0.830968	1	normal	1.83521	38090	0.993453	0.00072694	0.746371	0.00334321
11.0191	1.04	0.651345	1.5967	0.110333	0.99993	piR-rno-57652	0.0324128	0.831026	1	normal	1.83521	38090	0.993453	0.00072694	0.746371	0.00334321
1.76417	-2.39049	1.49807	-1.59572	0.110551	0.99993	piR-rno-45681	0.032519	0.831485	1	normal	1.83521	38090	0.993453	0.00072694	0.746371	0.00334321
2.27092	-2.23521	1.40076	-1.59571	0.110553	0.99993	piR-rno-22401	0.03252	0.831489	1	normal	1.83521	38090	0.993453	0.00072694	0.746371	0.00334321
5.63609	-1.55178	0.972698	-1.59534	0.110637	0.99993	piR-rno-15860	0.0325606	0.831664	1	normal	1.83521	38090	0.993453	0.00072694	0.746371	0.00334321
4.05509	1.55034	0.971849	1.59525	0.110656	0.99993	piR-rno-15177	0.0325701	0.831705	1	normal	1.83521	38090	0.993453	0.00072694	0.746371	0.00334321
70.9982	-0.717998	0.450085	-1.59525	0.110657	0.99993	ENSRNOT00000040611.3	0.0325704	0.831706	1	normal	1.83521	38090	0.993453	0.00072694	0.746371	0.00334321
49.521	0.693545	0.434847	1.59492	0.110731	0.99993	piR-rno-52890	0.0326064	0.831861	1	normal	1.83521	38090	0.993453	0.00072694	0.746371	0.00334321
14.8302	-1.02225	0.640985	-1.59482	0.110753	0.99993	piR-rno-44978	0.0326173	0.831908	1	normal	1.83521	38090	0.993453	0.00072694	0.746371	0.00334321
26.0931	0.828052	0.519223	1.59479	0.110759	0.99993	piR-rno-59792	0.0326203	0.83192	1	normal	1.83521	38090	0.993453	0.00072694	0.746371	0.00334321
51.2018	-0.675893	0.423866	-1.59459	0.110803	0.99993	piR-rno-1659	0.0326417	0.832012	1	normal	1.83521	38090	0.993453	0.00072694	0.746371	0.00334321
1.85179	2.32644	1.45913	1.5944	0.110847	0.99993	piR-rno-3670	0.0326633	0.832105	1	normal	1.83521	38090	0.993453	0.00072694	0.746371	0.00334321
1.85179	2.32644	1.45913	1.5944	0.110847	0.99993	piR-rno-42737	0.0326633	0.832105	1	normal	1.83521	38090	0.993453	0.00072694	0.746371	0.00334321
3.03937	1.83396	1.15048	1.59408	0.110918	0.99993	piR-rno-3010	0.0326978	0.832252	1	normal	1.83521	38090	0.993453	0.00072694	0.746371	0.00334321
132.545	-0.637946	0.400277	-1.59376	0.11099	0.99993	piR-rno-11776	0.0327327	0.832401	1	normal	1.83521	38090	0.993453	0.00072694	0.746371	0.00334321
28.1867	-0.745085	0.467601	-1.59342	0.111066	0.99993	piR-rno-60968	0.0327699	0.832559	1	normal	1.83521	38090	0.993453	0.00072694	0.746371	0.00334321
3.84534	1.58544	0.994998	1.59341	0.111068	0.99993	piR-rno-58855	0.0327711	0.832564	1	normal	1.83521	38090	0.993453	0.00072694	0.746371	0.00334321
5.76555	1.44623	0.907708	1.59327	0.111099	0.99993	piR-rno-26767	0.0327859	0.832627	1	normal	1.83521	38090	0.993453	0.00072694	0.746371	0.00334321
8.74543	-1.10827	0.695722	-1.59298	0.111164	0.99993	piR-rno-3736	0.0328181	0.832764	1	normal	1.83521	38090	0.993453	0.00072694	0.746371	0.00334321
14.1259	0.994888	0.624676	1.59265	0.111239	0.99993	piR-rno-34409	0.0328546	0.832919	1	normal	1.83521	38090	0.993453	0.00072694	0.746371	0.00334321
7.10417	1.23825	0.777622	1.59236	0.111305	0.99993	piR-rno-25853	0.0328866	0.833054	1	normal	1.83521	38090	0.993453	0.00072694	0.746371	0.00334321
18.5724	-0.909152	0.571113	-1.5919	0.111408	0.99993	piR-rno-15649	0.0329373	0.833268	1	normal	1.83521	38090	0.993453	0.00072694	0.746371	0.00334321
2.5064	1.97377	1.2399	1.59188	0.111411	0.99993	piR-rno-37210	0.0329386	0.833274	1	normal	1.83521	38090	0.993453	0.00072694	0.746371	0.00334321
2.74732	-1.83461	1.15259	-1.59173	0.111445	0.99993	piR-rno-30322	0.0329552	0.833344	1	normal	1.83521	38090	0.993453	0.00072694	0.746371	0.00334321
11.9637	-0.96912	0.608851	-1.59172	0.111448	0.99993	piR-rno-5486	0.0329566	0.83335	1	normal	1.83521	38090	0.993453	0.00072694	0.746371	0.00334321
14.1124	-0.920804	0.578796	-1.59089	0.111633	0.99993	piR-rno-15051	0.0330475	0.833732	1	normal	1.83521	38090	0.993453	0.00072694	0.746371	0.00334321
3.13304	2.07834	1.30669	1.59054	0.111713	0.99993	piR-rno-37577	0.0330867	0.833896	1	normal	1.83521	38090	0.993453	0.00072694	0.746371	0.00334321
4.09217	-1.52668	0.959886	-1.59048	0.111726	0.99993	piR-rno-49201	0.0330929	0.833922	1	normal	1.83521	38090	0.993453	0.00072694	0.746371	0.00334321
58.207	-0.689539	0.433699	-1.5899	0.111857	0.99993	piR-rno-20832	0.0331571	0.83419	1	normal	1.83521	38090	0.993453	0.00072694	0.746371	0.00334321
15.0626	0.91771	0.577348	1.58953	0.111941	0.99993	piR-rno-1465	0.0331984	0.834363	1	normal	1.83521	38090	0.993453	0.00072694	0.746371	0.00334321
4.75843	1.47141	0.925701	1.58951	0.111944	0.99993	piR-rno-29089	0.0331999	0.834369	1	normal	1.83521	38090	0.993453	0.00072694	0.746371	0.00334321
1737.69	0.850981	0.535377	1.5895	0.111948	0.99993	piR-rno-28372	0.0332016	0.834376	1	normal	1.83521	38090	0.993453	0.00072694	0.746371	0.00334321
16.0981	0.907313	0.570866	1.58936	0.111978	0.99993	piR-rno-45363	0.0332166	0.834438	1	normal	1.83521	38090	0.993453	0.00072694	0.746371	0.00334321
2.89795	-1.8513	1.16493	-1.5892	0.112016	0.99993	piR-rno-51586	0.0332352	0.834515	1	normal	1.83521	38090	0.993453	0.00072694	0.746371	0.00334321
32.403	-0.956688	0.602	-1.58918	0.112019	0.99993	piR-rno-38937	0.0332366	0.834521	1	normal	1.83521	38090	0.993453	0.00072694	0.746371	0.00334321
21.763	-0.890423	0.560372	-1.58899	0.112063	0.99993	piR-rno-42909	0.0332584	0.834612	1	normal	1.83521	38090	0.993453	0.00072694	0.746371	0.00334321
16.1853	0.941677	0.592697	1.5888	0.112106	0.99993	piR-rno-4561	0.0332791	0.834698	1	normal	1.83521	38090	0.993453	0.00072694	0.746371	0.00334321
31.3811	0.735943	0.463301	1.58848	0.112179	0.99993	piR-rno-10825	0.033315	0.834846	1	normal	1.83521	38090	0.993453	0.00072694	0.746371	0.00334321
7.05126	1.18897	0.74852	1.58843	0.112188	0.99993	piR-rno-25471	0.0333198	0.834866	1	normal	1.83521	38090	0.993453	0.00072694	0.746371	0.00334321
2.13935	-2.12708	1.33923	-1.58828	0.112223	0.99993	piR-rno-26919	0.0333367	0.834936	1	normal	1.83521	38090	0.993453	0.00072694	0.746371	0.00334321
22.4535	-0.844814	0.531916	-1.58825	0.11223	0.99993	piR-rno-30144	0.0333402	0.834951	1	normal	1.83521	38090	0.993453	0.00072694	0.746371	0.00334321
1.78437	-2.4496	1.54235	-1.58822	0.112236	0.99993	piR-rno-634	0.0333432	0.834963	1	normal	1.83521	38090	0.993453	0.00072694	0.746371	0.00334321
1.78437	-2.4496	1.54235	-1.58822	0.112236	0.99993	piR-rno-12601	0.0333432	0.834963	1	normal	1.83521	38090	0.993453	0.00072694	0.746371	0.00334321
1.78437	-2.4496	1.54235	-1.58822	0.112236	0.99993	piR-rno-33519	0.0333432	0.834963	1	normal	1.83521	38090	0.993453	0.00072694	0.746371	0.00334321
6.22741	1.31746	0.829541	1.58818	0.112247	0.99993	piR-rno-39987	0.0333484	0.834985	1	normal	1.83521	38090	0.993453	0.00072694	0.746371	0.00334321
5.74397	-1.27687	0.803988	-1.58817	0.112249	0.99993	piR-rno-57741	0.0333494	0.834989	1	normal	1.83521	38090	0.993453	0.00072694	0.746371	0.00334321
40.6918	0.778488	0.490202	1.5881	0.112264	0.99993	piR-rno-6092	0.0333572	0.835021	1	normal	1.83521	38090	0.993453	0.00072694	0.746371	0.00334321
9.75863	-1.05763	0.666207	-1.58753	0.112392	0.99993	piR-rno-60335	0.0334199	0.835279	1	normal	1.83521	38090	0.993453	0.00072694	0.746371	0.00334321
3.30165	1.71732	1.08184	1.58741	0.11242	0.99993	piR-rno-27463	0.0334338	0.835337	1	normal	1.83521	38090	0.993453	0.00072694	0.746371	0.00334321
50.5969	0.732846	0.461701	1.58727	0.112451	0.99993	piR-rno-5685	0.0334486	0.835398	1	normal	1.83521	38090	0.993453	0.00072694	0.746371	0.00334321
14.6384	-0.985308	0.620811	-1.58713	0.112483	0.99993	piR-rno-33003	0.0334646	0.835463	1	normal	1.83521	38090	0.993453	0.00072694	0.746371	0.00334321
39.8691	0.699845	0.440965	1.58707	0.112496	0.99993	piR-rno-6814	0.0334709	0.835489	1	normal	1.83521	38090	0.993453	0.00072694	0.746371	0.00334321
257.225	1.83669	1.15732	1.58702	0.112509	0.99993	rno-miR-96-5p:MIMAT0000818	0.0334772	0.835515	1	normal	1.83521	38090	0.993453	0.00072694	0.746371	0.00334321
5.77627	1.3208	0.832742	1.58609	0.112719	0.99993	piR-rno-15069	0.033581	0.83594	1	normal	1.83521	38090	0.993453	0.00072694	0.746371	0.00334321
184.588	-0.804277	0.507212	-1.58568	0.112811	0.99993	piR-rno-50584	0.0336263	0.836125	1	normal	1.83521	38090	0.993453	0.00072694	0.746371	0.00334321
3.79052	1.55711	0.982038	1.58559	0.112833	0.99993	piR-rno-38974	0.0336369	0.836168	1	normal	1.83521	38090	0.993453	0.00072694	0.746371	0.00334321
10.2166	-1.00563	0.634332	-1.58534	0.11289	0.99993	piR-rno-30733	0.0336651	0.836283	1	normal	1.83521	38090	0.993453	0.00072694	0.746371	0.00334321
32.0129	-0.813854	0.513418	-1.58517	0.112928	0.99993	piR-rno-2343	0.033684	0.83636	1	normal	1.83521	38090	0.993453	0.00072694	0.746371	0.00334321
5.86647	-1.48578	0.937441	-1.58494	0.112981	0.99993	piR-rno-49709	0.0337101	0.836466	1	normal	1.83521	38090	0.993453	0.00072694	0.746371	0.00334321
19.9493	-0.824555	0.520291	-1.58479	0.113013	0.99993	piR-rno-38203	0.0337259	0.83653	1	normal	1.83521	38090	0.993453	0.00072694	0.746371	0.00334321
21.7359	0.899499	0.567633	1.58465	0.113046	0.99993	piR-rno-37381	0.0337423	0.836596	1	normal	1.83521	38090	0.993453	0.00072694	0.746371	0.00334321
1.69288	-2.4924	1.57291	-1.58458	0.113062	0.99993	piR-rno-39340	0.0337501	0.836628	1	normal	1.83521	38090	0.993453	0.00072694	0.746371	0.00334321
4.48953	-1.55683	0.982526	-1.58452	0.113077	0.99993	ENSRNOT00000089038.1	0.0337573	0.836657	1	normal	1.83521	38090	0.993453	0.00072694	0.746371	0.00334321
23.7614	-1.26713	0.799746	-1.58442	0.113098	0.99993	ENSRNOT00000079121.1	0.0337677	0.836699	1	normal	1.83521	38090	0.993453	0.00072694	0.746371	0.00334321
132.769	-0.602651	0.380381	-1.58434	0.113117	0.99993	piR-rno-25904	0.0337772	0.836737	1	normal	1.83521	38090	0.993453	0.00072694	0.746371	0.00334321
5.86765	-1.31471	0.829994	-1.584	0.113193	0.99993	piR-rno-51699	0.033815	0.83689	1	normal	1.83521	38090	0.993453	0.00072694	0.746371	0.00334321
2.31183	-2.06434	1.30327	-1.58397	0.113202	0.99993	piR-rno-60940	0.0338191	0.836906	1	normal	1.83521	38090	0.993453	0.00072694	0.746371	0.00334321
10.0521	-1.01961	0.644407	-1.58224	0.113594	0.99993	piR-rno-45079	0.034013	0.837686	1	normal	1.83521	38090	0.993453	0.00072694	0.746371	0.00334321
4.47491	-1.46176	0.923952	-1.58208	0.113632	0.99993	piR-rno-59858	0.0340319	0.837761	1	normal	1.83521	38090	0.993453	0.00072694	0.746371	0.00334321
24.4501	-0.847313	0.535649	-1.58184	0.113685	0.99993	piR-rno-44087	0.0340582	0.837866	1	normal	1.83521	38090	0.993453	0.00072694	0.746371	0.00334321
2.82509	-1.81661	1.14842	-1.58184	0.113686	0.99993	piR-rno-33347	0.0340587	0.837868	1	normal	1.83521	38090	0.993453	0.00072694	0.746371	0.00334321
25.682	0.987463	0.624324	1.58165	0.113729	0.99993	piR-rno-50609	0.0340802	0.837954	1	normal	1.83521	38090	0.993453	0.00072694	0.746371	0.00334321
11.7007	-0.964672	0.609931	-1.58161	0.113739	0.99993	piR-rno-57284	0.034085	0.837973	1	normal	1.83521	38090	0.993453	0.00072694	0.746371	0.00334321
3.79558	1.6936	1.07106	1.58124	0.113823	0.99993	piR-rno-22386	0.0341269	0.838139	1	normal	1.83521	38090	0.993453	0.00072694	0.746371	0.00334321
2.27641	-2.24889	1.42226	-1.58121	0.113831	0.99993	piR-rno-26639	0.0341306	0.838154	1	normal	1.83521	38090	0.993453	0.00072694	0.746371	0.00334321
9.72386	-1.16335	0.735985	-1.58067	0.113954	0.99993	piR-rno-58090	0.0341917	0.838397	1	normal	1.83521	38090	0.993453	0.00072694	0.746371	0.00334321
7.55556	1.21208	0.767007	1.58027	0.114044	0.99993	piR-rno-13996	0.0342365	0.838574	1	normal	1.83521	38090	0.993453	0.00072694	0.746371	0.00334321
72.3829	-0.653895	0.413833	-1.58009	0.114085	0.99993	piR-rno-41102	0.0342567	0.838654	1	normal	1.83521	38090	0.993453	0.00072694	0.746371	0.00334321
3.88476	1.6228	1.02709	1.58	0.114106	0.99993	piR-rno-6850	0.034267	0.838695	1	normal	1.83521	38090	0.993453	0.00072694	0.746371	0.00334321
1.83796	-2.34734	1.48577	-1.57988	0.114134	0.99993	piR-rno-18601	0.0342812	0.838751	1	normal	1.83521	38090	0.993453	0.00072694	0.746371	0.00334321
4.47049	1.56004	0.987502	1.57978	0.114157	0.99993	piR-rno-49401	0.0342922	0.838794	1	normal	1.83521	38090	0.993453	0.00072694	0.746371	0.00334321
20.148	0.996035	0.630575	1.57957	0.114206	0.99993	piR-rno-39197	0.0343169	0.838891	1	normal	1.83521	38090	0.993453	0.00072694	0.746371	0.00334321
19.8026	-0.908868	0.575431	-1.57946	0.114231	0.99993	piR-rno-16589	0.0343294	0.83894	1	normal	1.83521	38090	0.993453	0.00072694	0.746371	0.00334321
21.0848	-0.860157	0.544739	-1.57903	0.11433	0.99993	piR-rno-14442	0.0343783	0.839133	1	normal	1.83521	38090	0.993453	0.00072694	0.746371	0.00334321
2.50917	2.09416	1.32631	1.57893	0.114351	0.99993	piR-rno-12923	0.0343889	0.839175	1	normal	1.83521	38090	0.993453	0.00072694	0.746371	0.00334321
11.2717	-1.07443	0.680506	-1.57887	0.114366	0.99993	piR-rno-55856	0.0343964	0.839204	1	normal	1.83521	38090	0.993453	0.00072694	0.746371	0.00334321
3.7878	1.64185	1.04009	1.57857	0.114435	0.99993	piR-rno-28128	0.0344305	0.839337	1	normal	1.83521	38090	0.993453	0.00072694	0.746371	0.00334321
9.32355	-1.07797	0.683058	-1.57815	0.114532	0.99993	piR-rno-8987	0.0344788	0.839527	1	normal	1.83521	38090	0.993453	0.00072694	0.746371	0.00334321
17.2634	1.04521	0.662364	1.57799	0.114567	0.99993	ENSRNOT00000086455.1	0.0344962	0.839594	1	normal	1.83521	38090	0.993453	0.00072694	0.746371	0.00334321
11.7611	-1.03389	0.655232	-1.5779	0.11459	0.99993	piR-rno-48602	0.0345075	0.839639	1	normal	1.83521	38090	0.993453	0.00072694	0.746371	0.00334321
29.479	-0.785692	0.497957	-1.57783	0.114605	0.99993	piR-rno-38463	0.034515	0.839668	1	normal	1.83521	38090	0.993453	0.00072694	0.746371	0.00334321
16.6809	-0.883126	0.55989	-1.57732	0.114722	0.99993	piR-rno-45709	0.0345735	0.839895	1	normal	1.83521	38090	0.993453	0.00072694	0.746371	0.00334321
43.4969	-0.763879	0.484307	-1.57726	0.114736	0.99993	piR-rno-11208	0.0345804	0.839922	1	normal	1.83521	38090	0.993453	0.00072694	0.746371	0.00334321
11.2566	-1.04024	0.659557	-1.57719	0.114752	0.99993	piR-rno-36256	0.0345886	0.839955	1	normal	1.83521	38090	0.993453	0.00072694	0.746371	0.00334321
24.2209	-0.96267	0.610464	-1.57695	0.114808	0.99993	piR-rno-42744	0.0346162	0.840062	1	normal	1.83521	38090	0.993453	0.00072694	0.746371	0.00334321
36.9193	-0.767625	0.486895	-1.57657	0.114894	0.99993	piR-rno-57439	0.0346591	0.840228	1	normal	1.83521	38090	0.993453	0.00072694	0.746371	0.00334321
3.35948	-1.85858	1.17913	-1.57623	0.114973	0.99993	piR-rno-48559	0.0346989	0.840382	1	normal	1.83521	38090	0.993453	0.00072694	0.746371	0.00334321
27.5779	-0.830356	0.52681	-1.5762	0.114981	0.99993	piR-rno-3039	0.0347025	0.840396	1	normal	1.83521	38090	0.993453	0.00072694	0.746371	0.00334321
8.78823	1.12382	0.713067	1.57604	0.115016	0.99993	piR-rno-20550	0.0347202	0.840464	1	normal	1.83521	38090	0.993453	0.00072694	0.746371	0.00334321
22689.2	0.893623	0.56703	1.57597	0.115032	0.99993	piR-rno-63031	0.0347283	0.840496	1	normal	1.83521	38090	0.993453	0.00072694	0.746371	0.00334321
4.69263	1.45474	0.92329	1.57561	0.115116	0.99993	piR-rno-14147	0.0347701	0.840657	1	normal	1.83521	38090	0.993453	0.00072694	0.746371	0.00334321
10.474	-1.05882	0.672058	-1.57548	0.115145	0.99993	piR-rno-32463	0.0347844	0.840712	1	normal	1.83521	38090	0.993453	0.00072694	0.746371	0.00334321
63.1551	0.693229	0.440056	1.57532	0.115182	0.99993	piR-rno-15642	0.0348032	0.840784	1	normal	1.83521	38090	0.993453	0.00072694	0.746371	0.00334321
9.91621	-1.05573	0.670241	-1.57516	0.11522	0.99993	piR-rno-51724	0.034822	0.840856	1	normal	1.83521	38090	0.993453	0.00072694	0.746371	0.00334321
2436.42	0.880388	0.55901	1.57491	0.115278	0.99993	piR-rno-62820	0.034851	0.840968	1	normal	1.83521	38090	0.993453	0.00072694	0.746371	0.00334321
6.07075	1.25348	0.796135	1.57445	0.115383	0.99993	piR-rno-59583	0.0349033	0.841168	1	normal	1.83521	38090	0.993453	0.00072694	0.746371	0.00334321
3.69939	-1.63072	1.0358	-1.57435	0.115406	0.99993	piR-rno-57144	0.0349148	0.841212	1	normal	1.83521	38090	0.993453	0.00072694	0.746371	0.00334321
5.03942	1.3762	0.874196	1.57425	0.115429	0.99993	piR-rno-19237	0.0349267	0.841258	1	normal	1.83521	38090	0.993453	0.00072694	0.746371	0.00334321
66.4358	-0.659255	0.418826	-1.57406	0.115475	0.99993	piR-rno-54337	0.0349493	0.841344	1	normal	1.83521	38090	0.993453	0.00072694	0.746371	0.00334321
3.56634	-1.96918	1.25137	-1.57361	0.115577	0.99993	piR-rno-50021	0.0350007	0.84154	1	normal	1.83521	38090	0.993453	0.00072694	0.746371	0.00334321
1.84884	2.40231	1.52667	1.57356	0.115589	0.99993	piR-rno-40965	0.0350066	0.841563	1	normal	1.83521	38090	0.993453	0.00072694	0.746371	0.00334321
4.52545	1.4623	0.929302	1.57355	0.115592	0.99993	piR-rno-59600	0.0350081	0.841568	1	normal	1.83521	38090	0.993453	0.00072694	0.746371	0.00334321
29.2666	-0.76559	0.486644	-1.5732	0.115672	0.99993	piR-rno-12670	0.0350481	0.84172	1	normal	1.83521	38090	0.993453	0.00072694	0.746371	0.00334321
59.1403	-0.776766	0.493767	-1.57314	0.115686	0.99993	piR-rno-8687	0.0350551	0.841747	1	normal	1.83521	38090	0.993453	0.00072694	0.746371	0.00334321
9.60302	1.06667	0.678084	1.57307	0.115703	0.99993	piR-rno-45321	0.0350637	0.84178	1	normal	1.83521	38090	0.993453	0.00072694	0.746371	0.00334321
4.95915	1.5281	0.971413	1.57307	0.115704	0.99993	piR-rno-23051	0.035064	0.841781	1	normal	1.83521	38090	0.993453	0.00072694	0.746371	0.00334321
3.74185	1.65287	1.05082	1.57293	0.115734	0.99993	piR-rno-30247	0.0350792	0.841839	1	normal	1.83521	38090	0.993453	0.00072694	0.746371	0.00334321
10.7068	0.98417	0.625994	1.57217	0.115911	0.99993	piR-rno-39304	0.0351678	0.842174	1	normal	1.83521	38090	0.993453	0.00072694	0.746371	0.00334321
52.0809	0.697542	0.443787	1.57179	0.115998	0.99993	piR-rno-15386	0.0352117	0.84234	1	normal	1.83521	38090	0.993453	0.00072694	0.746371	0.00334321
14.5287	0.953921	0.607002	1.57153	0.11606	0.99993	piR-rno-16986	0.0352426	0.842457	1	normal	1.83521	38090	0.993453	0.00072694	0.746371	0.00334321
11.0025	-1.12071	0.713163	-1.57146	0.116075	0.99993	piR-rno-46841	0.0352502	0.842485	1	normal	1.83521	38090	0.993453	0.00072694	0.746371	0.00334321
3.7895	1.68483	1.07223	1.57134	0.116104	0.99993	piR-rno-95	0.035265	0.842541	1	normal	1.83521	38090	0.993453	0.00072694	0.746371	0.00334321
140.36	-0.786651	0.500637	-1.5713	0.116113	0.99993	piR-rno-23584	0.0352693	0.842557	1	normal	1.83521	38090	0.993453	0.00072694	0.746371	0.00334321
31.7489	0.796281	0.506799	1.5712	0.116137	0.99993	piR-rno-23394	0.0352811	0.842601	1	normal	1.83521	38090	0.993453	0.00072694	0.746371	0.00334321
32.7683	-0.835713	0.531978	-1.57095	0.116193	0.99993	piR-rno-26201	0.0353095	0.842708	1	normal	1.83521	38090	0.993453	0.00072694	0.746371	0.00334321
28.1292	1.06185	0.675937	1.57093	0.116199	0.99993	rno-miR-99a-3p:MIMAT0004724	0.0353124	0.842719	1	normal	1.83521	38090	0.993453	0.00072694	0.746371	0.00334321
43.9427	-0.705372	0.44911	-1.5706	0.116275	0.99993	piR-rno-56973	0.0353507	0.842862	1	normal	1.83521	38090	0.993453	0.00072694	0.746371	0.00334321
43.6171	0.729879	0.464902	1.56996	0.116424	0.99993	piR-rno-20200	0.0354255	0.843142	1	normal	1.83521	38090	0.993453	0.00072694	0.746371	0.00334321
8.84033	1.13918	0.725648	1.56988	0.116442	0.99993	piR-rno-23215	0.0354348	0.843177	1	normal	1.83521	38090	0.993453	0.00072694	0.746371	0.00334321
41.3061	-0.747825	0.476358	-1.56988	0.116443	0.99993	piR-rno-43926	0.0354349	0.843177	1	normal	1.83521	38090	0.993453	0.00072694	0.746371	0.00334321
3.28424	-1.67891	1.06947	-1.56985	0.116451	0.99993	piR-rno-33600	0.0354391	0.843193	1	normal	1.83521	38090	0.993453	0.00072694	0.746371	0.00334321
15.9086	-0.859618	0.547656	-1.56963	0.116501	0.99993	piR-rno-12499	0.0354641	0.843286	1	normal	1.83521	38090	0.993453	0.00072694	0.746371	0.00334321
5.42757	1.41882	0.904115	1.56929	0.11658	0.99993	piR-rno-22366	0.0355042	0.843435	1	normal	1.83521	38090	0.993453	0.00072694	0.746371	0.00334321
2.90801	1.77393	1.13044	1.56923	0.116593	0.99993	piR-rno-3357	0.0355107	0.84346	1	normal	1.83521	38090	0.993453	0.00072694	0.746371	0.00334321
17.3577	-0.911871	0.581252	-1.56881	0.116693	0.99993	piR-rno-30045	0.0355611	0.843647	1	normal	1.83521	38090	0.993453	0.00072694	0.746371	0.00334321
6.26192	-1.23846	0.789634	-1.56839	0.116789	0.99993	piR-rno-10558	0.0356094	0.843826	1	normal	1.83521	38090	0.993453	0.00072694	0.746371	0.00334321
19440.9	0.673964	0.429737	1.56832	0.116807	0.99993	rno-miR-191a-5p:MIMAT0000866	0.0356183	0.843859	1	normal	1.83521	38090	0.993453	0.00072694	0.746371	0.00334321
6.75293	-1.35519	0.864112	-1.5683	0.116811	0.99993	piR-rno-46989	0.0356201	0.843866	1	normal	1.83521	38090	0.993453	0.00072694	0.746371	0.00334321
5.87153	1.28676	0.820772	1.56774	0.116941	0.99993	piR-rno-35797	0.0356859	0.844108	1	normal	1.83521	38090	0.993453	0.00072694	0.746371	0.00334321
3.69916	-1.63698	1.04423	-1.56765	0.116963	0.99993	piR-rno-20609	0.0356969	0.844149	1	normal	1.83521	38090	0.993453	0.00072694	0.746371	0.00334321
4.87947	-1.38508	0.883563	-1.56761	0.116972	0.99993	piR-rno-13561	0.0357017	0.844167	1	normal	1.83521	38090	0.993453	0.00072694	0.746371	0.00334321
102.155	-0.679708	0.433598	-1.5676	0.116974	0.99993	piR-rno-61744	0.0357028	0.844171	1	normal	1.83521	38090	0.993453	0.00072694	0.746371	0.00334321
23.4543	-0.789697	0.503798	-1.56749	0.117001	0.99993	piR-rno-27278	0.0357161	0.84422	1	normal	1.83521	38090	0.993453	0.00072694	0.746371	0.00334321
87.6806	0.865324	0.552086	1.56737	0.117028	0.99993	rno-miR-708-5p:MIMAT0005331	0.0357297	0.84427	1	normal	1.83521	38090	0.993453	0.00072694	0.746371	0.00334321
6.10156	-1.32704	0.846787	-1.56715	0.11708	0.99993	piR-rno-40273	0.0357561	0.844367	1	normal	1.83521	38090	0.993453	0.00072694	0.746371	0.00334321
2.83698	1.83746	1.17264	1.56695	0.117127	0.99993	piR-rno-44642	0.0357796	0.844453	1	normal	1.83521	38090	0.993453	0.00072694	0.746371	0.00334321
2.50366	1.9759	1.26105	1.56687	0.117145	0.99993	piR-rno-37522	0.035789	0.844488	1	normal	1.83521	38090	0.993453	0.00072694	0.746371	0.00334321
6.33727	1.3381	0.854065	1.56675	0.117174	0.99993	piR-rno-41135	0.0358035	0.844541	1	normal	1.83521	38090	0.993453	0.00072694	0.746371	0.00334321
2.78021	-1.90732	1.21755	-1.56653	0.117225	0.99993	piR-rno-49608	0.0358292	0.844635	1	normal	1.83521	38090	0.993453	0.00072694	0.746371	0.00334321
53.7109	-0.855643	0.546317	-1.5662	0.117301	0.99993	piR-rno-47603	0.0358675	0.844775	1	normal	1.83521	38090	0.993453	0.00072694	0.746371	0.00334321
86.9396	-0.625696	0.399505	-1.56618	0.117307	0.99993	piR-rno-58847	0.0358706	0.844787	1	normal	1.83521	38090	0.993453	0.00072694	0.746371	0.00334321
14.3392	-0.903244	0.577016	-1.56537	0.117496	0.99993	piR-rno-12476	0.0359662	0.845135	1	normal	1.83521	38090	0.993453	0.00072694	0.746371	0.00334321
1.68365	-2.43017	1.55295	-1.56488	0.117612	0.99993	piR-rno-58103	0.0360248	0.845348	1	normal	1.83521	38090	0.993453	0.00072694	0.746371	0.00334321
3.44098	1.6928	1.08183	1.56475	0.117641	0.99993	piR-rno-50350	0.0360394	0.845401	1	normal	1.83521	38090	0.993453	0.00072694	0.746371	0.00334321
10.6309	-1.03289	0.660257	-1.56438	0.117728	0.99993	piR-rno-4358	0.0360835	0.845561	1	normal	1.83521	38090	0.993453	0.00072694	0.746371	0.00334321
17.3661	-0.865167	0.553148	-1.56408	0.117799	0.99993	piR-rno-45948	0.0361197	0.845692	1	normal	1.83521	38090	0.993453	0.00072694	0.746371	0.00334321
135.612	0.796447	0.509276	1.56388	0.117846	0.99993	piR-rno-62974	0.0361433	0.845777	1	normal	1.83521	38090	0.993453	0.00072694	0.746371	0.00334321
5.9644	-1.28498	0.821925	-1.56338	0.117963	0.99993	piR-rno-35049	0.0362029	0.845992	1	normal	1.83521	38090	0.993453	0.00072694	0.746371	0.00334321
3.95754	-1.6865	1.07888	-1.56319	0.118008	0.99993	piR-rno-34220	0.0362255	0.846073	1	normal	1.83521	38090	0.993453	0.00072694	0.746371	0.00334321
5.47453	-1.40647	0.899771	-1.56314	0.118019	0.99993	piR-rno-53036	0.0362312	0.846094	1	normal	1.83521	38090	0.993453	0.00072694	0.746371	0.00334321
1.84071	-2.34697	1.50173	-1.56284	0.118091	0.99993	piR-rno-53732	0.0362675	0.846224	1	normal	1.83521	38090	0.993453	0.00072694	0.746371	0.00334321
3.40431	1.64652	1.05364	1.5627	0.118124	0.99993	piR-rno-53383	0.0362841	0.846284	1	normal	1.83521	38090	0.993453	0.00072694	0.746371	0.00334321
8.84558	1.11287	0.712213	1.56256	0.118157	0.99993	piR-rno-5590	0.0363009	0.846344	1	normal	1.83521	38090	0.993453	0.00072694	0.746371	0.00334321
4.78273	-1.38299	0.885404	-1.56199	0.118291	0.99993	piR-rno-31402	0.0363692	0.846588	1	normal	1.83521	38090	0.993453	0.00072694	0.746371	0.00334321
276.326	-0.67243	0.430546	-1.56181	0.118333	0.99993	piR-rno-9395	0.0363905	0.846664	1	normal	1.83521	38090	0.993453	0.00072694	0.746371	0.00334321
19.5106	0.835439	0.534939	1.56175	0.118348	0.99993	piR-rno-54185	0.036398	0.846691	1	normal	1.83521	38090	0.993453	0.00072694	0.746371	0.00334321
4.59827	-1.38282	0.88544	-1.56173	0.118352	0.99993	piR-rno-6580	0.0364001	0.846698	1	normal	1.83521	38090	0.993453	0.00072694	0.746371	0.00334321
2.49981	-1.91057	1.22346	-1.56161	0.118379	0.99993	piR-rno-32286	0.0364139	0.846747	1	normal	1.83521	38090	0.993453	0.00072694	0.746371	0.00334321
2.73156	1.82453	1.16845	1.56149	0.118408	0.99993	piR-rno-56276	0.0364288	0.846801	1	normal	1.83521	38090	0.993453	0.00072694	0.746371	0.00334321
1121.42	-0.675105	0.432433	-1.56118	0.118482	0.99993	piR-rno-50852	0.0364661	0.846933	1	normal	1.83521	38090	0.993453	0.00072694	0.746371	0.00334321
7.70584	-1.16563	0.746634	-1.56118	0.118482	0.99993	piR-rno-20569	0.0364662	0.846934	1	normal	1.83521	38090	0.993453	0.00072694	0.746371	0.00334321
9.15102	1.05954	0.67869	1.56115	0.118488	0.99993	piR-rno-15843	0.036469	0.846944	1	normal	1.83521	38090	0.993453	0.00072694	0.746371	0.00334321
9.37659	1.04969	0.672393	1.56112	0.118496	0.99993	piR-rno-32757	0.0364731	0.846958	1	normal	1.83521	38090	0.993453	0.00072694	0.746371	0.00334321
83.5091	-0.603202	0.38644	-1.56092	0.118542	0.99993	piR-rno-7052	0.0364969	0.847043	1	normal	1.83521	38090	0.993453	0.00072694	0.746371	0.00334321
10.3439	-1.01806	0.652324	-1.56067	0.118603	0.99993	piR-rno-18061	0.0365276	0.847151	1	normal	1.83521	38090	0.993453	0.00072694	0.746371	0.00334321
9.06898	1.07135	0.686534	1.56052	0.118637	0.99993	piR-rno-44846	0.0365453	0.847214	1	normal	1.83521	38090	0.993453	0.00072694	0.746371	0.00334321
6.46022	-1.22461	0.78475	-1.56051	0.118639	0.99993	piR-rno-57560	0.036546	0.847217	1	normal	1.83521	38090	0.993453	0.00072694	0.746371	0.00334321
112.17	-0.649129	0.415977	-1.56049	0.118644	0.99993	piR-rno-28155	0.0365484	0.847225	1	normal	1.83521	38090	0.993453	0.00072694	0.746371	0.00334321
56.4102	0.780554	0.500236	1.56037	0.118672	0.99993	piR-rno-62771	0.0365629	0.847277	1	normal	1.83521	38090	0.993453	0.00072694	0.746371	0.00334321
42.1184	-0.710565	0.455402	-1.5603	0.118689	0.99993	piR-rno-43121	0.0365713	0.847306	1	normal	1.83521	38090	0.993453	0.00072694	0.746371	0.00334321
62.2698	0.642595	0.411861	1.56022	0.118707	0.99993	piR-rno-4518	0.0365806	0.847339	1	normal	1.83521	38090	0.993453	0.00072694	0.746371	0.00334321
3.10779	-1.69353	1.08545	-1.56021	0.11871	0.99993	piR-rno-21191	0.0365821	0.847344	1	normal	1.83521	38090	0.993453	0.00072694	0.746371	0.00334321
15.9816	-1.02168	0.654877	-1.56011	0.118735	0.99993	piR-rno-28847	0.0365949	0.84739	1	normal	1.83521	38090	0.993453	0.00072694	0.746371	0.00334321
45.4589	-0.705323	0.452294	-1.55943	0.118893	0.99993	piR-rno-55153	0.0366756	0.847675	1	normal	1.83521	38090	0.993453	0.00072694	0.746371	0.00334321
2.36665	-1.97796	1.26841	-1.5594	0.118902	0.99993	piR-rno-28980	0.0366801	0.84769	1	normal	1.83521	38090	0.993453	0.00072694	0.746371	0.00334321
5.93366	-1.27528	0.817834	-1.55933	0.118918	0.99993	piR-rno-24635	0.0366879	0.847718	1	normal	1.83521	38090	0.993453	0.00072694	0.746371	0.00334321
138.515	0.870391	0.558304	1.55899	0.118999	0.99993	rno-miR-872-3p:MIMAT0005283	0.0367293	0.847863	1	normal	1.83521	38090	0.993453	0.00072694	0.746371	0.00334321
2.26394	2.07489	1.33092	1.55899	0.119	0.99993	piR-rno-51435	0.0367299	0.847865	1	normal	1.83521	38090	0.993453	0.00072694	0.746371	0.00334321
5.21173	-1.31043	0.840743	-1.55866	0.119078	0.99993	piR-rno-22323	0.0367695	0.848004	1	normal	1.83521	38090	0.993453	0.00072694	0.746371	0.00334321
1.74121	-2.31752	1.48702	-1.5585	0.119114	0.99993	piR-rno-9203	0.0367883	0.84807	1	normal	1.83521	38090	0.993453	0.00072694	0.746371	0.00334321
12.8791	-1.02205	0.655924	-1.55819	0.119189	0.99993	piR-rno-15232	0.0368261	0.848202	1	normal	1.83521	38090	0.993453	0.00072694	0.746371	0.00334321
40.1364	-0.763956	0.490571	-1.55728	0.119404	0.99993	piR-rno-46021	0.036936	0.848586	1	normal	1.83521	38090	0.993453	0.00072694	0.746371	0.00334321
2.05883	-2.16418	1.38974	-1.55726	0.119409	0.99993	piR-rno-27103	0.0369386	0.848595	1	normal	1.83521	38090	0.993453	0.00072694	0.746371	0.00334321
3.19836	3.99767	2.56832	1.55653	0.119582	0.99993	ENSRNOT00000085127.1	0.0370272	0.848902	1	normal	1.83521	38090	0.993453	0.00072694	0.746371	0.00334321
26.307	-0.75335	0.48405	-1.55635	0.119626	0.99993	piR-rno-1041	0.0370495	0.848979	1	normal	1.83521	38090	0.993453	0.00072694	0.746371	0.00334321
38.6519	0.798116	0.512827	1.55631	0.119635	0.99993	piR-rno-2550	0.0370543	0.848996	1	normal	1.83521	38090	0.993453	0.00072694	0.746371	0.00334321
30.2191	0.736408	0.47319	1.55626	0.119646	0.99993	rno-miR-292-5p:MIMAT0000896	0.0370597	0.849015	1	normal	1.83521	38090	0.993453	0.00072694	0.746371	0.00334321
16.8422	0.878364	0.564514	1.55596	0.119717	0.99993	piR-rno-50861	0.0370959	0.84914	1	normal	1.83521	38090	0.993453	0.00072694	0.746371	0.00334321
6.08486	-1.49582	0.961363	-1.55593	0.119724	0.99993	piR-rno-38592	0.0370997	0.849153	1	normal	1.83521	38090	0.993453	0.00072694	0.746371	0.00334321
26.0229	0.747864	0.480739	1.55565	0.11979	0.99993	piR-rno-33430	0.0371336	0.84927	1	normal	1.83521	38090	0.993453	0.00072694	0.746371	0.00334321
4.5018	1.4113	0.907488	1.55517	0.119906	0.99993	piR-rno-28206	0.037193	0.849474	1	normal	1.83521	38090	0.993453	0.00072694	0.746371	0.00334321
68.6562	-0.725416	0.466494	-1.55504	0.119937	0.99993	piR-rno-22450	0.0372086	0.849528	1	normal	1.83521	38090	0.993453	0.00072694	0.746371	0.00334321
31.7442	0.766092	0.492676	1.55496	0.119955	0.99993	piR-rno-5743	0.0372182	0.849561	1	normal	1.83521	38090	0.993453	0.00072694	0.746371	0.00334321
18.6978	-0.822519	0.52909	-1.55459	0.120043	0.99993	piR-rno-1126	0.0372632	0.849715	1	normal	1.83521	38090	0.993453	0.00072694	0.746371	0.00334321
14.1049	-1.05665	0.679761	-1.55444	0.120079	0.99993	piR-rno-4758	0.0372817	0.849779	1	normal	1.83521	38090	0.993453	0.00072694	0.746371	0.00334321
5.42119	1.33344	0.857926	1.55425	0.120124	0.99993	piR-rno-17570	0.0373045	0.849857	1	normal	1.83521	38090	0.993453	0.00072694	0.746371	0.00334321
1336.24	0.763782	0.49142	1.55423	0.120128	0.99993	piR-rno-63092	0.0373069	0.849865	1	normal	1.83521	38090	0.993453	0.00072694	0.746371	0.00334321
4.41907	-1.53304	0.986501	-1.55402	0.12018	0.99993	piR-rno-61070	0.0373333	0.849955	1	normal	1.83521	38090	0.993453	0.00072694	0.746371	0.00334321
3.80231	-1.50202	0.966616	-1.55389	0.120211	0.99993	piR-rno-26524	0.0373491	0.850009	1	normal	1.83521	38090	0.993453	0.00072694	0.746371	0.00334321
8.66957	-1.13662	0.731661	-1.55348	0.120308	0.99993	piR-rno-60423	0.037399	0.850179	1	normal	1.83521	38090	0.993453	0.00072694	0.746371	0.00334321
3.20179	-1.6965	1.09224	-1.55323	0.120368	0.99993	piR-rno-44416	0.0374299	0.850284	1	normal	1.83521	38090	0.993453	0.00072694	0.746371	0.00334321
31.4059	-0.7637	0.491703	-1.55317	0.120381	0.99993	piR-rno-11572	0.0374368	0.850308	1	normal	1.83521	38090	0.993453	0.00072694	0.746371	0.00334321
10.6348	-1.03754	0.66815	-1.55286	0.120456	0.99993	piR-rno-53723	0.0374752	0.850438	1	normal	1.83521	38090	0.993453	0.00072694	0.746371	0.00334321
32.7774	-0.730224	0.470584	-1.55174	0.120725	0.99993	piR-rno-33865	0.0376132	0.850905	1	normal	1.83521	38090	0.993453	0.00072694	0.746371	0.00334321
177.558	-0.944678	0.608892	-1.55147	0.120789	0.99993	piR-rno-41973	0.0376464	0.851017	1	normal	1.83521	38090	0.993453	0.00072694	0.746371	0.00334321
512506	-0.885067	0.570471	-1.55147	0.12079	0.99993	piR-rno-41911	0.0376467	0.851018	1	normal	1.83521	38090	0.993453	0.00072694	0.746371	0.00334321
54.9678	-0.670193	0.431987	-1.55142	0.120801	0.99993	piR-rno-3480	0.0376524	0.851037	1	normal	1.83521	38090	0.993453	0.00072694	0.746371	0.00334321
25.5637	-0.773666	0.498793	-1.55108	0.120883	0.99993	piR-rno-4055	0.0376947	0.85118	1	normal	1.83521	38090	0.993453	0.00072694	0.746371	0.00334321
173.521	0.624944	0.402958	1.55089	0.120928	0.99993	piR-rno-39072	0.0377176	0.851256	1	normal	1.83521	38090	0.993453	0.00072694	0.746371	0.00334321
1.89691	2.30362	1.48614	1.55007	0.121124	0.99993	piR-rno-23933	0.0378189	0.851596	1	normal	1.83521	38090	0.993453	0.00072694	0.746371	0.00334321
3.55274	-1.60913	1.03815	-1.55	0.121143	0.99993	piR-rno-12720	0.0378284	0.851628	1	normal	1.83521	38090	0.993453	0.00072694	0.746371	0.00334321
4.65509	1.40724	0.908076	1.54969	0.121216	0.99993	piR-rno-46064	0.0378663	0.851754	1	normal	1.83521	38090	0.993453	0.00072694	0.746371	0.00334321
4.22546	1.50617	0.972003	1.54955	0.121249	0.99993	piR-rno-48459	0.0378832	0.85181	1	normal	1.83521	38090	0.993453	0.00072694	0.746371	0.00334321
24.5152	-0.756701	0.488369	-1.54944	0.121275	0.99993	piR-rno-19452	0.0378966	0.851855	1	normal	1.83521	38090	0.993453	0.00072694	0.746371	0.00334321
14.6018	-0.987306	0.63721	-1.54942	0.121281	0.99993	piR-rno-44882	0.0378998	0.851866	1	normal	1.83521	38090	0.993453	0.00072694	0.746371	0.00334321
23.6658	0.793839	0.512369	1.54935	0.121297	0.99993	piR-rno-26852	0.0379082	0.851894	1	normal	1.83521	38090	0.993453	0.00072694	0.746371	0.00334321
4.52722	-1.41629	0.914648	-1.54845	0.121515	0.99993	piR-rno-42594	0.0380203	0.852266	1	normal	1.83521	38090	0.993453	0.00072694	0.746371	0.00334321
27.1833	1.13294	0.731777	1.54821	0.121572	0.99993	rno-miR-135a-3p:MIMAT0004732	0.0380502	0.852365	1	normal	1.83521	38090	0.993453	0.00072694	0.746371	0.00334321
24.2142	0.817862	0.528357	1.54793	0.121638	0.99993	piR-rno-13260	0.0380842	0.852477	1	normal	1.83521	38090	0.993453	0.00072694	0.746371	0.00334321
3.803	-1.55794	1.00655	-1.5478	0.12167	0.99993	piR-rno-56382	0.0381008	0.852532	1	normal	1.83521	38090	0.993453	0.00072694	0.746371	0.00334321
11.4743	-0.948252	0.612756	-1.54752	0.121738	0.99993	piR-rno-53744	0.0381358	0.852647	1	normal	1.83521	38090	0.993453	0.00072694	0.746371	0.00334321
6.26938	1.30897	0.846176	1.54692	0.121882	0.99993	piR-rno-3552	0.0382103	0.852892	1	normal	1.83521	38090	0.993453	0.00072694	0.746371	0.00334321
4.53807	-1.64326	1.06244	-1.54668	0.121941	0.99993	piR-rno-13852	0.0382408	0.852993	1	normal	1.83521	38090	0.993453	0.00072694	0.746371	0.00334321
4.66285	1.38824	0.897587	1.54663	0.121951	0.99993	piR-rno-55626	0.0382462	0.85301	1	normal	1.83521	38090	0.993453	0.00072694	0.746371	0.00334321
23.4109	-0.75191	0.486306	-1.54617	0.122064	0.99993	piR-rno-18481	0.0383046	0.853202	1	normal	1.83521	38090	0.993453	0.00072694	0.746371	0.00334321
23.0807	0.952088	0.615803	1.54609	0.122082	0.99993	rno-miR-330-5p:MIMAT0004641	0.0383138	0.853232	1	normal	1.83521	38090	0.993453	0.00072694	0.746371	0.00334321
2.76319	1.80695	1.16885	1.54591	0.122125	0.99993	piR-rno-6875	0.0383362	0.853305	1	normal	1.83521	38090	0.993453	0.00072694	0.746371	0.00334321
122.189	0.738415	0.477747	1.54562	0.122196	0.99993	rno-miR-450b-5p:MIMAT0035746	0.038373	0.853425	1	normal	1.83521	38090	0.993453	0.00072694	0.746371	0.00334321
4.21997	1.50262	0.972202	1.54558	0.122205	0.99993	piR-rno-3101	0.0383776	0.85344	1	normal	1.83521	38090	0.993453	0.00072694	0.746371	0.00334321
7.45925	-1.13224	0.732605	-1.5455	0.122226	0.99993	piR-rno-51447	0.0383886	0.853476	1	normal	1.83521	38090	0.993453	0.00072694	0.746371	0.00334321
35.6591	0.796044	0.515108	1.54539	0.122251	0.99993	piR-rno-31497	0.0384016	0.853518	1	normal	1.83521	38090	0.993453	0.00072694	0.746371	0.00334321
1.94611	-2.34944	1.52044	-1.54523	0.12229	0.99993	piR-rno-28984	0.0384215	0.853583	1	normal	1.83521	38090	0.993453	0.00072694	0.746371	0.00334321
38.1652	0.706061	0.457035	1.54487	0.122377	0.99993	piR-rno-37260	0.0384669	0.85373	1	normal	1.83521	38090	0.993453	0.00072694	0.746371	0.00334321
18.896	0.868962	0.562538	1.54472	0.122415	0.99993	piR-rno-22097	0.0384863	0.853793	1	normal	1.83521	38090	0.993453	0.00072694	0.746371	0.00334321
36.9377	-0.753615	0.488027	-1.54421	0.122539	0.99993	piR-rno-14072	0.0385506	0.854001	1	normal	1.83521	38090	0.993453	0.00072694	0.746371	0.00334321
8.47354	1.16951	0.757404	1.54411	0.122562	0.99993	piR-rno-18332	0.0385626	0.85404	1	normal	1.83521	38090	0.993453	0.00072694	0.746371	0.00334321
7.22963	1.16446	0.754232	1.54391	0.122611	0.99993	piR-rno-27896	0.0385882	0.854123	1	normal	1.83521	38090	0.993453	0.00072694	0.746371	0.00334321
9.49844	-1.06693	0.691078	-1.54387	0.12262	0.99993	piR-rno-35932	0.038593	0.854138	1	normal	1.83521	38090	0.993453	0.00072694	0.746371	0.00334321
8.76862	-1.12231	0.726976	-1.54381	0.122634	0.99993	piR-rno-14256	0.0386001	0.854161	1	normal	1.83521	38090	0.993453	0.00072694	0.746371	0.00334321
84.3436	-0.819727	0.530981	-1.5438	0.122637	0.99993	piR-rno-42153	0.0386018	0.854167	1	normal	1.83521	38090	0.993453	0.00072694	0.746371	0.00334321
22.7721	0.814274	0.52756	1.54347	0.122716	0.99993	piR-rno-3001	0.0386428	0.854299	1	normal	1.83521	38090	0.993453	0.00072694	0.746371	0.00334321
2.25341	2.00663	1.30009	1.54346	0.122719	0.99993	piR-rno-34618	0.0386443	0.854304	1	normal	1.83521	38090	0.993453	0.00072694	0.746371	0.00334321
30.743	0.777452	0.503735	1.54338	0.122739	0.99993	piR-rno-6554	0.0386549	0.854338	1	normal	1.83521	38090	0.993453	0.00072694	0.746371	0.00334321
8.40892	-1.16102	0.752426	-1.54304	0.122821	0.99993	piR-rno-59601	0.0386972	0.854474	1	normal	1.83521	38090	0.993453	0.00072694	0.746371	0.00334321
17.5562	-0.879924	0.570265	-1.54301	0.122828	0.99993	piR-rno-5979	0.0387012	0.854487	1	normal	1.83521	38090	0.993453	0.00072694	0.746371	0.00334321
116.276	0.579661	0.375775	1.54257	0.122934	0.99993	piR-rno-23485	0.0387563	0.854664	1	normal	1.83521	38090	0.993453	0.00072694	0.746371	0.00334321
13.7529	0.939506	0.609073	1.54252	0.122948	0.99993	piR-rno-4064	0.0387635	0.854687	1	normal	1.83521	38090	0.993453	0.00072694	0.746371	0.00334321
45.9078	-0.67313	0.436454	-1.54227	0.123007	0.99993	piR-rno-5154	0.0387943	0.854785	1	normal	1.83521	38090	0.993453	0.00072694	0.746371	0.00334321
3.344	1.6194	1.05006	1.54219	0.123028	0.99993	piR-rno-32184	0.0388049	0.854819	1	normal	1.83521	38090	0.993453	0.00072694	0.746371	0.00334321
47.3984	0.920166	0.596697	1.5421	0.12305	0.99993	rno-miR-148b-5p:MIMAT0004645	0.0388162	0.854856	1	normal	1.83521	38090	0.993453	0.00072694	0.746371	0.00334321
25.1227	-0.86511	0.561025	-1.54202	0.123069	0.99993	piR-rno-17471	0.0388265	0.854888	1	normal	1.83521	38090	0.993453	0.00072694	0.746371	0.00334321
10.4386	0.974535	0.631993	1.542	0.123073	0.99993	piR-rno-2290	0.0388286	0.854895	1	normal	1.83521	38090	0.993453	0.00072694	0.746371	0.00334321
39.6241	1.04216	0.675916	1.54184	0.123111	0.99993	rno-miR-511-3p:MIMAT0017358	0.0388484	0.854958	1	normal	1.83521	38090	0.993453	0.00072694	0.746371	0.00334321
11.2143	1.02112	0.662277	1.54184	0.123113	0.99993	piR-rno-3871	0.0388491	0.854961	1	normal	1.83521	38090	0.993453	0.00072694	0.746371	0.00334321
38.2633	0.734968	0.47669	1.54182	0.123119	0.99993	piR-rno-32034	0.0388522	0.85497	1	normal	1.83521	38090	0.993453	0.00072694	0.746371	0.00334321
29.3121	-0.812842	0.527217	-1.54176	0.123131	0.99993	piR-rno-17979	0.0388589	0.854992	1	normal	1.83521	38090	0.993453	0.00072694	0.746371	0.00334321
1.778	2.28728	1.48356	1.54175	0.123135	0.99993	piR-rno-51322	0.0388607	0.854997	1	normal	1.83521	38090	0.993453	0.00072694	0.746371	0.00334321
9.8508	-1.06008	0.687628	-1.54165	0.123159	0.99993	piR-rno-45214	0.0388731	0.855037	1	normal	1.83521	38090	0.993453	0.00072694	0.746371	0.00334321
5.41409	1.42316	0.92329	1.5414	0.12322	0.99993	piR-rno-42233	0.0389051	0.855139	1	normal	1.83521	38090	0.993453	0.00072694	0.746371	0.00334321
86.889	0.627521	0.407188	1.54111	0.12329	0.99993	piR-rno-57076	0.0389416	0.855255	1	normal	1.83521	38090	0.993453	0.00072694	0.746371	0.00334321
7.04162	1.26459	0.820638	1.54099	0.12332	0.99993	piR-rno-51825	0.0389572	0.855305	1	normal	1.83521	38090	0.993453	0.00072694	0.746371	0.00334321
2.0464	2.2512	1.46102	1.54084	0.123355	0.99993	piR-rno-25184	0.0389756	0.855363	1	normal	1.83521	38090	0.993453	0.00072694	0.746371	0.00334321
9.532	1.20304	0.78088	1.54062	0.12341	0.99993	piR-rno-37115	0.0390041	0.855454	1	normal	1.83521	38090	0.993453	0.00072694	0.746371	0.00334321
108.175	0.902465	0.585931	1.54022	0.123506	0.99993	rno-miR-149-5p:MIMAT0035726	0.039054	0.855612	1	normal	1.83521	38090	0.993453	0.00072694	0.746371	0.00334321
9.3055	1.08505	0.70448	1.54021	0.123509	0.99993	piR-rno-29190	0.0390558	0.855617	1	normal	1.83521	38090	0.993453	0.00072694	0.746371	0.00334321
6.23751	1.23338	0.801167	1.53948	0.123687	0.99993	piR-rno-50412	0.0391484	0.855909	1	normal	1.83521	38090	0.993453	0.00072694	0.746371	0.00334321
166.225	-0.559476	0.363465	-1.53929	0.123735	0.99993	piR-rno-26022	0.0391734	0.855988	1	normal	1.83521	38090	0.993453	0.00072694	0.746371	0.00334321
549.618	0.745134	0.484205	1.53888	0.123833	0.99993	piR-rno-39965	0.0392251	0.856151	1	normal	1.83521	38090	0.993453	0.00072694	0.746371	0.00334321
6.84425	1.18229	0.768285	1.53887	0.123836	0.99993	piR-rno-58665	0.0392266	0.856155	1	normal	1.83521	38090	0.993453	0.00072694	0.746371	0.00334321
54.7433	0.622239	0.40435	1.53886	0.123838	0.99993	piR-rno-52246	0.0392276	0.856159	1	normal	1.83521	38090	0.993453	0.00072694	0.746371	0.00334321
343.203	0.805763	0.523727	1.53852	0.123922	0.99993	rno-miR-466c-5p:MIMAT0005279	0.0392714	0.856296	1	normal	1.83521	38090	0.993453	0.00072694	0.746371	0.00334321
7.46084	1.13151	0.735489	1.53844	0.12394	0.99993	piR-rno-35752	0.0392809	0.856326	1	normal	1.83521	38090	0.993453	0.00072694	0.746371	0.00334321
8.14699	1.24662	0.810322	1.53842	0.123945	0.99993	piR-rno-63093	0.0392835	0.856334	1	normal	1.83521	38090	0.993453	0.00072694	0.746371	0.00334321
87.3926	0.619999	0.403177	1.53778	0.124101	0.99993	piR-rno-31445	0.0393652	0.856589	1	normal	1.83521	38090	0.993453	0.00072694	0.746371	0.00334321
17.0014	-0.929471	0.604489	-1.53761	0.124143	0.99993	piR-rno-38522	0.0393871	0.856658	1	normal	1.83521	38090	0.993453	0.00072694	0.746371	0.00334321
1109.05	0.812263	0.528272	1.53759	0.12415	0.99993	piR-rno-50568	0.0393907	0.856669	1	normal	1.83521	38090	0.993453	0.00072694	0.746371	0.00334321
3.71866	1.61073	1.04763	1.53749	0.124172	0.99993	piR-rno-146	0.0394023	0.856705	1	normal	1.83521	38090	0.993453	0.00072694	0.746371	0.00334321
16.6953	0.910164	0.592207	1.5369	0.124318	0.99993	piR-rno-50305	0.0394784	0.856942	1	normal	1.83521	38090	0.993453	0.00072694	0.746371	0.00334321
8.8288	-1.04973	0.683022	-1.5369	0.124319	0.99993	piR-rno-15089	0.0394791	0.856944	1	normal	1.83521	38090	0.993453	0.00072694	0.746371	0.00334321
6.31846	-1.30597	0.849772	-1.53684	0.124332	0.99993	piR-rno-17943	0.039486	0.856965	1	normal	1.83521	38090	0.993453	0.00072694	0.746371	0.00334321
23.0069	-0.829654	0.539895	-1.53669	0.124368	0.99993	piR-rno-44005	0.0395049	0.857024	1	normal	1.83521	38090	0.993453	0.00072694	0.746371	0.00334321
18.8559	0.807767	0.525734	1.53646	0.124427	0.99993	piR-rno-20042	0.0395356	0.857119	1	normal	1.83521	38090	0.993453	0.00072694	0.746371	0.00334321
9.71159	-1.01873	0.663319	-1.53581	0.124585	0.99993	piR-rno-13720	0.0396185	0.857375	1	normal	1.83521	38090	0.993453	0.00072694	0.746371	0.00334321
3.26178	1.75003	1.13962	1.53563	0.124629	0.99993	piR-rno-32844	0.039642	0.857448	1	normal	1.83521	38090	0.993453	0.00072694	0.746371	0.00334321
23.3325	0.828115	0.539346	1.53541	0.124684	0.99993	piR-rno-32063	0.0396706	0.857536	1	normal	1.83521	38090	0.993453	0.00072694	0.746371	0.00334321
129.571	0.996283	0.648979	1.53515	0.124746	0.99993	piR-rno-15550	0.0397031	0.857636	1	normal	1.83521	38090	0.993453	0.00072694	0.746371	0.00334321
33.9737	0.710968	0.46314	1.5351	0.124758	0.99993	piR-rno-55172	0.0397095	0.857656	1	normal	1.83521	38090	0.993453	0.00072694	0.746371	0.00334321
8.89141	-1.08064	0.703964	-1.53508	0.124765	0.99993	piR-rno-7716	0.0397133	0.857667	1	normal	1.83521	38090	0.993453	0.00072694	0.746371	0.00334321
28.8306	-0.890081	0.579851	-1.53502	0.12478	0.99993	piR-rno-48528	0.0397209	0.857691	1	normal	1.83521	38090	0.993453	0.00072694	0.746371	0.00334321
7.03605	1.15355	0.751646	1.5347	0.124858	0.99993	piR-rno-9287	0.0397619	0.857817	1	normal	1.83521	38090	0.993453	0.00072694	0.746371	0.00334321
1.9916	2.33132	1.51914	1.53464	0.124873	0.99993	piR-rno-57867	0.03977	0.857842	1	normal	1.83521	38090	0.993453	0.00072694	0.746371	0.00334321
13.7269	-0.963772	0.62803	-1.5346	0.124883	0.99993	piR-rno-22991	0.0397751	0.857857	1	normal	1.83521	38090	0.993453	0.00072694	0.746371	0.00334321
45.4096	0.6443	0.419851	1.53459	0.124884	0.99993	piR-rno-20483	0.0397754	0.857858	1	normal	1.83521	38090	0.993453	0.00072694	0.746371	0.00334321
9.07367	-1.03423	0.674057	-1.53434	0.124945	0.99993	piR-rno-56740	0.0398078	0.857957	1	normal	1.83521	38090	0.993453	0.00072694	0.746371	0.00334321
3.69204	1.5939	1.03942	1.53346	0.125163	0.99993	piR-rno-13254	0.0399223	0.858307	1	normal	1.83521	38090	0.993453	0.00072694	0.746371	0.00334321
8.04069	-1.14912	0.749367	-1.53345	0.125165	0.99993	piR-rno-42758	0.0399232	0.85831	1	normal	1.83521	38090	0.993453	0.00072694	0.746371	0.00334321
3.10044	-2.04964	1.3367	-1.53336	0.125188	0.99993	piR-rno-23790	0.0399352	0.858346	1	normal	1.83521	38090	0.993453	0.00072694	0.746371	0.00334321
20.5563	0.828546	0.540419	1.53315	0.125238	0.99993	piR-rno-4950	0.0399616	0.858427	1	normal	1.83521	38090	0.993453	0.00072694	0.746371	0.00334321
3.99586	1.50958	0.984663	1.53309	0.125253	0.99993	piR-rno-47029	0.0399697	0.858451	1	normal	1.83521	38090	0.993453	0.00072694	0.746371	0.00334321
56.6265	-0.654102	0.426731	-1.53282	0.12532	0.99993	piR-rno-55520	0.0400049	0.858558	1	normal	1.83521	38090	0.993453	0.00072694	0.746371	0.00334321
6.87378	1.25605	0.819524	1.53266	0.125359	0.99993	piR-rno-38733	0.0400253	0.85862	1	normal	1.83521	38090	0.993453	0.00072694	0.746371	0.00334321
60.475	-0.631431	0.412018	-1.53253	0.125391	0.99993	piR-rno-34024	0.0400422	0.858671	1	normal	1.83521	38090	0.993453	0.00072694	0.746371	0.00334321
2.32974	-2.33874	1.52618	-1.53241	0.125421	0.99993	ENSRNOT00000081382.1	0.040058	0.858719	1	normal	1.83521	38090	0.993453	0.00072694	0.746371	0.00334321
6.707	-1.20943	0.789421	-1.53204	0.125511	0.99993	piR-rno-31405	0.0401057	0.858864	1	normal	1.83521	38090	0.993453	0.00072694	0.746371	0.00334321
3.10572	-1.79271	1.17023	-1.53193	0.125541	0.99993	piR-rno-12328	0.0401211	0.85891	1	normal	1.83521	38090	0.993453	0.00072694	0.746371	0.00334321
1360.32	0.749162	0.489077	1.53179	0.125575	0.99993	piR-rno-62977	0.0401392	0.858965	1	normal	1.83521	38090	0.993453	0.00072694	0.746371	0.00334321
4.80372	-1.40146	0.915132	-1.53142	0.125664	0.99993	piR-rno-35757	0.0401864	0.859107	1	normal	1.83521	38090	0.993453	0.00072694	0.746371	0.00334321
49.9064	0.726225	0.474253	1.5313	0.125695	0.99993	piR-rno-35755	0.0402024	0.859155	1	normal	1.83521	38090	0.993453	0.00072694	0.746371	0.00334321
6.06503	1.23798	0.808517	1.53118	0.125725	0.99993	piR-rno-38268	0.0402184	0.859203	1	normal	1.83521	38090	0.993453	0.00072694	0.746371	0.00334321
14.0032	0.964642	0.630102	1.53093	0.125786	0.99993	piR-rno-21079	0.0402508	0.859301	1	normal	1.83521	38090	0.993453	0.00072694	0.746371	0.00334321
10.9259	-1.06932	0.698542	-1.53078	0.125823	0.99993	piR-rno-19112	0.0402701	0.859359	1	normal	1.83521	38090	0.993453	0.00072694	0.746371	0.00334321
329.996	0.778783	0.508818	1.53057	0.125875	0.99993	piR-rno-63134	0.0402975	0.859441	1	normal	1.83521	38090	0.993453	0.00072694	0.746371	0.00334321
87.6895	0.903279	0.590161	1.53056	0.125877	0.99993	rno-miR-181a-1-3p:MIMAT0000884	0.0402986	0.859444	1	normal	1.83521	38090	0.993453	0.00072694	0.746371	0.00334321
8.91493	-1.04117	0.680261	-1.53054	0.125882	0.99993	piR-rno-35679	0.0403014	0.859452	1	normal	1.83521	38090	0.993453	0.00072694	0.746371	0.00334321
24.2203	0.797575	0.521124	1.53049	0.125895	0.99993	piR-rno-27273	0.0403082	0.859473	1	normal	1.83521	38090	0.993453	0.00072694	0.746371	0.00334321
127.071	-0.76058	0.497042	-1.53021	0.125964	0.99993	piR-rno-62931	0.0403445	0.859582	1	normal	1.83521	38090	0.993453	0.00072694	0.746371	0.00334321
5.86562	1.31904	0.862018	1.53018	0.125972	0.99993	piR-rno-45591	0.0403486	0.859594	1	normal	1.83521	38090	0.993453	0.00072694	0.746371	0.00334321
2.46533	-1.97434	1.29062	-1.52975	0.126078	0.99993	piR-rno-10884	0.0404044	0.859761	1	normal	1.83521	38090	0.993453	0.00072694	0.746371	0.00334321
243.103	0.592195	0.387128	1.52971	0.126088	0.99993	piR-rno-5380	0.04041	0.859777	1	normal	1.83521	38090	0.993453	0.00072694	0.746371	0.00334321
6.9228	-1.2208	0.798178	-1.52948	0.126145	0.99993	piR-rno-4395	0.0404399	0.859867	1	normal	1.83521	38090	0.993453	0.00072694	0.746371	0.00334321
6.48296	1.30279	0.851797	1.52946	0.126151	0.99993	piR-rno-27911	0.0404432	0.859876	1	normal	1.83521	38090	0.993453	0.00072694	0.746371	0.00334321
75.7056	-0.832798	0.544556	-1.52932	0.126186	0.99993	piR-rno-35837	0.0404619	0.859932	1	normal	1.83521	38090	0.993453	0.00072694	0.746371	0.00334321
4.74701	1.35711	0.887488	1.52916	0.126224	0.99993	piR-rno-10138	0.0404819	0.859991	1	normal	1.83521	38090	0.993453	0.00072694	0.746371	0.00334321
61.9247	0.676051	0.442116	1.52912	0.126234	0.99993	piR-rno-20006	0.0404869	0.860006	1	normal	1.83521	38090	0.993453	0.00072694	0.746371	0.00334321
21.6074	0.833719	0.545247	1.52907	0.126248	0.99993	piR-rno-20481	0.0404945	0.860029	1	normal	1.83521	38090	0.993453	0.00072694	0.746371	0.00334321
8.58457	1.10604	0.723348	1.52906	0.126249	0.99993	piR-rno-1087	0.040495	0.86003	1	normal	1.83521	38090	0.993453	0.00072694	0.746371	0.00334321
10.8862	-0.972614	0.636089	-1.52905	0.126251	0.99993	piR-rno-12922	0.0404963	0.860034	1	normal	1.83521	38090	0.993453	0.00072694	0.746371	0.00334321
23.7083	0.760174	0.497286	1.52865	0.126352	0.99993	piR-rno-14552	0.0405495	0.860192	1	normal	1.83521	38090	0.993453	0.00072694	0.746371	0.00334321
4.00836	-1.57106	1.02778	-1.52859	0.126365	0.99993	piR-rno-5419	0.0405566	0.860213	1	normal	1.83521	38090	0.993453	0.00072694	0.746371	0.00334321
17.3849	0.872705	0.570939	1.52854	0.126377	0.99993	piR-rno-25020	0.040563	0.860232	1	normal	1.83521	38090	0.993453	0.00072694	0.746371	0.00334321
9.9488	-1.05185	0.68824	-1.52832	0.126432	0.99993	piR-rno-59693	0.0405921	0.860318	1	normal	1.83521	38090	0.993453	0.00072694	0.746371	0.00334321
4.77013	-1.55306	1.01624	-1.52824	0.126453	0.99993	piR-rno-29469	0.040603	0.860351	1	normal	1.83521	38090	0.993453	0.00072694	0.746371	0.00334321
229.572	0.805859	0.527327	1.52819	0.126464	0.99993	rno-miR-322-3p:MIMAT0000547	0.040609	0.860369	1	normal	1.83521	38090	0.993453	0.00072694	0.746371	0.00334321
4.7701	1.67756	1.09799	1.52785	0.12655	0.99993	piR-rno-39728	0.0406543	0.860502	1	normal	1.83521	38090	0.993453	0.00072694	0.746371	0.00334321
711.202	-0.665672	0.435732	-1.52771	0.126585	0.99993	ENSRNOT00000069877.3	0.0406728	0.860557	1	normal	1.83521	38090	0.993453	0.00072694	0.746371	0.00334321
3.29614	1.63956	1.07367	1.52706	0.126746	0.99993	piR-rno-44968	0.0407582	0.860809	1	normal	1.83521	38090	0.993453	0.00072694	0.746371	0.00334321
144.972	0.771158	0.505061	1.52686	0.126796	0.99993	piR-rno-10805	0.0407845	0.860886	1	normal	1.83521	38090	0.993453	0.00072694	0.746371	0.00334321
10.0751	-1.26096	0.826013	-1.52656	0.126872	0.99993	piR-rno-13394	0.0408248	0.861004	1	normal	1.83521	38090	0.993453	0.00072694	0.746371	0.00334321
7.04762	1.15696	0.758013	1.5263	0.126935	0.99993	piR-rno-1941	0.0408586	0.861103	1	normal	1.83521	38090	0.993453	0.00072694	0.746371	0.00334321
71.5528	-0.810429	0.530982	-1.52628	0.126939	0.99993	piR-rno-44815	0.0408608	0.861109	1	normal	1.83521	38090	0.993453	0.00072694	0.746371	0.00334321
15.4285	-0.877187	0.57479	-1.5261	0.126985	0.99993	piR-rno-30362	0.0408851	0.861181	1	normal	1.83521	38090	0.993453	0.00072694	0.746371	0.00334321
2.86028	-1.76544	1.15729	-1.52549	0.127136	0.99993	piR-rno-41078	0.0409652	0.861414	1	normal	1.83521	38090	0.993453	0.00072694	0.746371	0.00334321
6.62638	-1.21026	0.793416	-1.52537	0.127166	0.99993	piR-rno-39140	0.0409812	0.861461	1	normal	1.83521	38090	0.993453	0.00072694	0.746371	0.00334321
2.39047	2.00475	1.31428	1.52536	0.127169	0.99993	piR-rno-10398	0.0409826	0.861465	1	normal	1.83521	38090	0.993453	0.00072694	0.746371	0.00334321
4.30065	-1.49384	0.979388	-1.52528	0.127189	0.99993	piR-rno-56696	0.0409935	0.861497	1	normal	1.83521	38090	0.993453	0.00072694	0.746371	0.00334321
3.62397	1.59844	1.04823	1.5249	0.127285	0.99993	piR-rno-38016	0.0410445	0.861645	1	normal	1.83521	38090	0.993453	0.00072694	0.746371	0.00334321
2.19019	-2.00465	1.31463	-1.52488	0.127288	0.99993	piR-rno-22714	0.0410461	0.86165	1	normal	1.83521	38090	0.993453	0.00072694	0.746371	0.00334321
19.7032	0.787491	0.51651	1.52464	0.127349	0.99993	piR-rno-24394	0.0410785	0.861744	1	normal	1.83521	38090	0.993453	0.00072694	0.746371	0.00334321
12380	0.825816	0.54176	1.52432	0.127429	0.99993	piR-rno-62954	0.041121	0.861867	1	normal	1.83521	38090	0.993453	0.00072694	0.746371	0.00334321
19.1357	0.7996	0.524624	1.52414	0.127474	0.99993	piR-rno-22372	0.0411449	0.861936	1	normal	1.83521	38090	0.993453	0.00072694	0.746371	0.00334321
8.36965	-1.05455	0.691977	-1.52397	0.127515	0.99993	piR-rno-27880	0.041167	0.862	1	normal	1.83521	38090	0.993453	0.00072694	0.746371	0.00334321
7.9666	-1.08167	0.709866	-1.52377	0.127567	0.99993	piR-rno-1463	0.0411945	0.862079	1	normal	1.83521	38090	0.993453	0.00072694	0.746371	0.00334321
59.1139	-0.61065	0.400797	-1.52359	0.127611	0.99993	piR-rno-7303	0.041218	0.862147	1	normal	1.83521	38090	0.993453	0.00072694	0.746371	0.00334321
5.62484	-1.3288	0.872274	-1.52337	0.127665	0.99993	piR-rno-12801	0.0412469	0.86223	1	normal	1.83521	38090	0.993453	0.00072694	0.746371	0.00334321
10.7043	1.00747	0.661394	1.52325	0.127696	0.99993	piR-rno-29630	0.0412632	0.862278	1	normal	1.83521	38090	0.993453	0.00072694	0.746371	0.00334321
20.6619	-0.907139	0.595589	-1.5231	0.127735	0.99993	piR-rno-19628	0.0412837	0.862336	1	normal	1.83521	38090	0.993453	0.00072694	0.746371	0.00334321
441.251	0.624527	0.410041	1.52308	0.127738	0.99993	piR-rno-22908	0.0412855	0.862341	1	normal	1.83521	38090	0.993453	0.00072694	0.746371	0.00334321
2.72437	-1.77951	1.16838	-1.52306	0.127744	0.99993	piR-rno-14955	0.0412889	0.862351	1	normal	1.83521	38090	0.993453	0.00072694	0.746371	0.00334321
8.03054	-1.20634	0.792119	-1.52292	0.127778	0.99993	piR-rno-62517	0.0413067	0.862402	1	normal	1.83521	38090	0.993453	0.00072694	0.746371	0.00334321
16.7712	-0.929318	0.610235	-1.52289	0.127787	0.99993	piR-rno-7993	0.0413116	0.862417	1	normal	1.83521	38090	0.993453	0.00072694	0.746371	0.00334321
4.66407	-1.34826	0.885345	-1.52287	0.127792	0.99993	piR-rno-28830	0.0413143	0.862424	1	normal	1.83521	38090	0.993453	0.00072694	0.746371	0.00334321
7.22329	-1.1544	0.758075	-1.52281	0.127807	0.99993	piR-rno-56260	0.0413222	0.862447	1	normal	1.83521	38090	0.993453	0.00072694	0.746371	0.00334321
3.53671	1.66197	1.09147	1.52268	0.127838	0.99993	piR-rno-38330	0.0413388	0.862495	1	normal	1.83521	38090	0.993453	0.00072694	0.746371	0.00334321
2.77668	1.80981	1.18867	1.52255	0.127872	0.99993	piR-rno-12304	0.0413572	0.862547	1	normal	1.83521	38090	0.993453	0.00072694	0.746371	0.00334321
12.0174	-1.00226	0.658392	-1.52229	0.127937	0.99993	piR-rno-21712	0.0413916	0.862646	1	normal	1.83521	38090	0.993453	0.00072694	0.746371	0.00334321
4.22034	-1.39843	0.918722	-1.52214	0.127973	0.99993	piR-rno-54356	0.041411	0.862701	1	normal	1.83521	38090	0.993453	0.00072694	0.746371	0.00334321
37.6392	-0.679083	0.446139	-1.52213	0.127976	0.99993	piR-rno-15346	0.0414123	0.862705	1	normal	1.83521	38090	0.993453	0.00072694	0.746371	0.00334321
3.1024	1.7577	1.15476	1.52213	0.127977	0.99993	piR-rno-57221	0.0414128	0.862707	1	normal	1.83521	38090	0.993453	0.00072694	0.746371	0.00334321
8.91857	-1.05142	0.690939	-1.52172	0.128078	0.99993	piR-rno-2526	0.0414669	0.862861	1	normal	1.83521	38090	0.993453	0.00072694	0.746371	0.00334321
71.8663	-0.727509	0.478147	-1.52152	0.12813	0.99993	piR-rno-1760	0.0414946	0.86294	1	normal	1.83521	38090	0.993453	0.00072694	0.746371	0.00334321
2.50834	2.10834	1.38601	1.52116	0.12822	0.99993	rno-miR-3084c-3p:MIMAT0035744	0.0415426	0.863077	1	normal	1.83521	38090	0.993453	0.00072694	0.746371	0.00334321
6.48932	-1.17435	0.772111	-1.52096	0.12827	0.99993	piR-rno-30643	0.0415693	0.863153	1	normal	1.83521	38090	0.993453	0.00072694	0.746371	0.00334321
14.6586	0.859933	0.565441	1.52082	0.128306	0.99993	piR-rno-4448	0.0415883	0.863207	1	normal	1.83521	38090	0.993453	0.00072694	0.746371	0.00334321
2.18154	2.26519	1.48962	1.52064	0.128349	0.99993	piR-rno-44190	0.0416116	0.863273	1	normal	1.83521	38090	0.993453	0.00072694	0.746371	0.00334321
2.73932	-1.81927	1.19665	-1.5203	0.128435	0.99993	piR-rno-25283	0.0416574	0.863403	1	normal	1.83521	38090	0.993453	0.00072694	0.746371	0.00334321
7.5936	1.27238	0.837201	1.51981	0.12856	0.99993	piR-rno-24786	0.0417241	0.863591	1	normal	1.83521	38090	0.993453	0.00072694	0.746371	0.00334321
1.90157	2.28975	1.50688	1.51953	0.128629	0.99993	piR-rno-58389	0.0417613	0.863696	1	normal	1.83521	38090	0.993453	0.00072694	0.746371	0.00334321
3.77622	1.63993	1.07935	1.51937	0.128669	0.99993	piR-rno-45566	0.0417828	0.863757	1	normal	1.83521	38090	0.993453	0.00072694	0.746371	0.00334321
21.0238	0.879847	0.579094	1.51935	0.128674	0.99993	piR-rno-23533	0.0417853	0.863764	1	normal	1.83521	38090	0.993453	0.00072694	0.746371	0.00334321
13.5467	-0.922987	0.60751	-1.5193	0.128688	0.99993	piR-rno-60734	0.0417928	0.863785	1	normal	1.83521	38090	0.993453	0.00072694	0.746371	0.00334321
23.4188	0.750326	0.493905	1.51917	0.12872	0.99993	piR-rno-37287	0.0418099	0.863833	1	normal	1.83521	38090	0.993453	0.00072694	0.746371	0.00334321
12.7805	0.952028	0.626702	1.51911	0.128735	0.99993	piR-rno-33906	0.041818	0.863856	1	normal	1.83521	38090	0.993453	0.00072694	0.746371	0.00334321
26.2762	0.876696	0.577188	1.51891	0.128785	0.99993	rno-miR-3559-3p:MIMAT0017828	0.0418448	0.863931	1	normal	1.83521	38090	0.993453	0.00072694	0.746371	0.00334321
241.84	-0.620996	0.408922	-1.51862	0.128859	0.99993	piR-rno-53584	0.0418843	0.864042	1	normal	1.83521	38090	0.993453	0.00072694	0.746371	0.00334321
28.4605	0.708518	0.46657	1.51857	0.128872	0.99993	piR-rno-11426	0.0418912	0.864061	1	normal	1.83521	38090	0.993453	0.00072694	0.746371	0.00334321
3.52113	-1.54369	1.01659	-1.5185	0.128889	0.99993	piR-rno-49360	0.0419004	0.864087	1	normal	1.83521	38090	0.993453	0.00072694	0.746371	0.00334321
100.142	-0.904178	0.595452	-1.51847	0.128895	0.99993	piR-rno-4378	0.0419035	0.864096	1	normal	1.83521	38090	0.993453	0.00072694	0.746371	0.00334321
15.0244	0.958481	0.631213	1.51847	0.128895	0.99993	piR-rno-32360	0.0419036	0.864096	1	normal	1.83521	38090	0.993453	0.00072694	0.746371	0.00334321
890.503	1.71406	1.12898	1.51823	0.128957	0.99993	rno-miR-878:MIMAT0005286	0.0419368	0.864189	1	normal	1.83521	38090	0.993453	0.00072694	0.746371	0.00334321
2.32574	-2.14954	1.41601	-1.51803	0.129008	0.99993	piR-rno-44261	0.0419642	0.864266	1	normal	1.83521	38090	0.993453	0.00072694	0.746371	0.00334321
12.8332	-0.907922	0.598318	-1.51746	0.129151	0.99993	piR-rno-26987	0.0420411	0.86448	1	normal	1.83521	38090	0.993453	0.00072694	0.746371	0.00334321
65.3368	0.666235	0.439074	1.51736	0.129175	0.99993	piR-rno-26260	0.0420537	0.864515	1	normal	1.83521	38090	0.993453	0.00072694	0.746371	0.00334321
7730.18	0.639159	0.421254	1.51728	0.129197	0.99993	rno-let-7a-5p:MIMAT0000774	0.0420653	0.864548	1	normal	1.83521	38090	0.993453	0.00072694	0.746371	0.00334321
28.5849	-0.737562	0.486337	-1.51657	0.129376	0.99993	piR-rno-29877	0.0421617	0.864816	1	normal	1.83521	38090	0.993453	0.00072694	0.746371	0.00334321
75.7055	-0.601395	0.39658	-1.51645	0.129404	0.99993	piR-rno-10017	0.0421769	0.864858	1	normal	1.83521	38090	0.993453	0.00072694	0.746371	0.00334321
2.3723	1.90655	1.25733	1.51635	0.129431	0.99993	piR-rno-14426	0.0421913	0.864898	1	normal	1.83521	38090	0.993453	0.00072694	0.746371	0.00334321
27.7512	0.724944	0.478087	1.51634	0.129432	0.99993	piR-rno-16564	0.0421918	0.864899	1	normal	1.83521	38090	0.993453	0.00072694	0.746371	0.00334321
109.141	-0.604297	0.398542	-1.51627	0.129451	0.99993	piR-rno-30661	0.0422019	0.864927	1	normal	1.83521	38090	0.993453	0.00072694	0.746371	0.00334321
2.56287	-1.8409	1.21419	-1.51615	0.12948	0.99993	piR-rno-60738	0.0422177	0.864971	1	normal	1.83521	38090	0.993453	0.00072694	0.746371	0.00334321
62.8596	-0.6415	0.423227	-1.51573	0.129586	0.99993	piR-rno-60694	0.0422747	0.865128	1	normal	1.83521	38090	0.993453	0.00072694	0.746371	0.00334321
27.866	0.763157	0.503513	1.51567	0.129604	0.99993	piR-rno-35432	0.042284	0.865154	1	normal	1.83521	38090	0.993453	0.00072694	0.746371	0.00334321
17.486	0.891767	0.588537	1.51523	0.129715	0.99993	piR-rno-24382	0.0423438	0.865319	1	normal	1.83521	38090	0.993453	0.00072694	0.746371	0.00334321
14.0658	-0.972712	0.64196	-1.51522	0.129716	0.99993	piR-rno-61256	0.0423443	0.86532	1	normal	1.83521	38090	0.993453	0.00072694	0.746371	0.00334321
3.86811	-1.45968	0.96354	-1.51491	0.129796	0.99993	piR-rno-14315	0.0423871	0.865438	1	normal	1.83521	38090	0.993453	0.00072694	0.746371	0.00334321
3.42987	-1.54182	1.01781	-1.51484	0.129812	0.99993	piR-rno-1656	0.042396	0.865462	1	normal	1.83521	38090	0.993453	0.00072694	0.746371	0.00334321
363.98	0.526004	0.347273	1.51467	0.129856	0.99993	piR-rno-14761	0.0424198	0.865527	1	normal	1.83521	38090	0.993453	0.00072694	0.746371	0.00334321
46.2532	-0.670258	0.442513	-1.51466	0.129858	0.99993	piR-rno-39864	0.0424206	0.86553	1	normal	1.83521	38090	0.993453	0.00072694	0.746371	0.00334321
6.95449	1.15691	0.763972	1.51434	0.12994	0.99993	piR-rno-22060	0.042465	0.865651	1	normal	1.83521	38090	0.993453	0.00072694	0.746371	0.00334321
12.1987	-0.957347	0.632199	-1.51431	0.129947	0.99993	piR-rno-42368	0.0424684	0.865661	1	normal	1.83521	38090	0.993453	0.00072694	0.746371	0.00334321
4.34951	-1.45347	0.960102	-1.51387	0.130058	0.99993	piR-rno-45702	0.0425285	0.865825	1	normal	1.83521	38090	0.993453	0.00072694	0.746371	0.00334321
7.35029	-1.113	0.735302	-1.51366	0.130112	0.99993	piR-rno-46334	0.0425572	0.865904	1	normal	1.83521	38090	0.993453	0.00072694	0.746371	0.00334321
25.4039	0.82772	0.546835	1.51366	0.130113	0.99993	piR-rno-17917	0.0425579	0.865905	1	normal	1.83521	38090	0.993453	0.00072694	0.746371	0.00334321
34.8062	0.771831	0.51023	1.51271	0.130353	0.99993	piR-rno-63164	0.0426874	0.866258	1	normal	1.83521	38090	0.993453	0.00072694	0.746371	0.00334321
411.393	0.750768	0.49635	1.51258	0.130386	0.99993	piR-rno-62790	0.0427055	0.866307	1	normal	1.83521	38090	0.993453	0.00072694	0.746371	0.00334321
9.59438	1.04618	0.691915	1.51201	0.130532	0.99993	piR-rno-6918	0.0427838	0.866519	1	normal	1.83521	38090	0.993453	0.00072694	0.746371	0.00334321
66.6772	-0.681062	0.450642	-1.51132	0.130708	0.99993	piR-rno-2997	0.0428791	0.866776	1	normal	1.83521	38090	0.993453	0.00072694	0.746371	0.00334321
80.1439	-0.620152	0.410437	-1.51096	0.1308	0.99993	piR-rno-18303	0.0429286	0.866909	1	normal	1.83521	38090	0.993453	0.00072694	0.746371	0.00334321
38.5269	0.795177	0.526285	1.51092	0.130808	0.99993	piR-rno-55054	0.0429332	0.866922	1	normal	1.83521	38090	0.993453	0.00072694	0.746371	0.00334321
142.939	-0.851386	0.563991	-1.50957	0.131153	0.99993	Rattus_norvegicus_chr17.trna3674-SerGCT:(58891301-58891220)::Ser:(GCT):82:bp::Sc::88.12	0.0431196	0.867421	1	normal	1.83521	38090	0.993453	0.00072694	0.746371	0.00334321
4.47861	1.37768	0.912791	1.50931	0.13122	0.99993	piR-rno-19306	0.0431562	0.867518	1	normal	1.83521	38090	0.993453	0.00072694	0.746371	0.00334321
34.4331	0.717972	0.475713	1.50925	0.131234	0.99993	piR-rno-38443	0.0431635	0.867538	1	normal	1.83521	38090	0.993453	0.00072694	0.746371	0.00334321
2.17945	-1.98177	1.31339	-1.5089	0.131324	0.99993	piR-rno-2106	0.0432126	0.867668	1	normal	1.83521	38090	0.993453	0.00072694	0.746371	0.00334321
21.5032	-0.838559	0.555881	-1.50852	0.131421	0.99993	piR-rno-62021	0.0432651	0.867807	1	normal	1.83521	38090	0.993453	0.00072694	0.746371	0.00334321
107.936	0.713866	0.473389	1.50799	0.131557	0.99993	piR-rno-13036	0.0433388	0.868003	1	normal	1.83521	38090	0.993453	0.00072694	0.746371	0.00334321
11.47	0.981821	0.651089	1.50797	0.131563	0.99993	piR-rno-18196	0.043342	0.868011	1	normal	1.83521	38090	0.993453	0.00072694	0.746371	0.00334321
3.73716	1.57795	1.04648	1.50787	0.131589	0.99993	piR-rno-6515	0.0433561	0.868048	1	normal	1.83521	38090	0.993453	0.00072694	0.746371	0.00334321
6.22328	-1.3043	0.865135	-1.50763	0.13165	0.99993	piR-rno-44112	0.043389	0.868135	1	normal	1.83521	38090	0.993453	0.00072694	0.746371	0.00334321
19.0078	-0.881079	0.584443	-1.50755	0.131669	0.99993	piR-rno-33440	0.0433995	0.868163	1	normal	1.83521	38090	0.993453	0.00072694	0.746371	0.00334321
4.67047	1.33998	0.888903	1.50746	0.131693	0.99993	piR-rno-40477	0.0434126	0.868197	1	normal	1.83521	38090	0.993453	0.00072694	0.746371	0.00334321
60.13	0.875003	0.580697	1.50682	0.131858	0.99993	piR-rno-63066	0.0435021	0.868433	1	normal	1.83521	38090	0.993453	0.00072694	0.746371	0.00334321
1.8205	-2.27757	1.51165	-1.50668	0.131892	0.99993	piR-rno-54130	0.0435208	0.868482	1	normal	1.83521	38090	0.993453	0.00072694	0.746371	0.00334321
9.71581	-1.11884	0.742611	-1.50663	0.131905	0.99993	piR-rno-49430	0.0435279	0.868501	1	normal	1.83521	38090	0.993453	0.00072694	0.746371	0.00334321
29.307	0.719532	0.477637	1.50644	0.131954	0.99993	piR-rno-6091	0.0435543	0.86857	1	normal	1.83521	38090	0.993453	0.00072694	0.746371	0.00334321
7.52358	-1.0958	0.727433	-1.50639	0.131966	0.99993	piR-rno-42948	0.0435609	0.868587	1	normal	1.83521	38090	0.993453	0.00072694	0.746371	0.00334321
65.603	0.649271	0.431064	1.50621	0.132014	0.99993	piR-rno-4283	0.0435872	0.868656	1	normal	1.83521	38090	0.993453	0.00072694	0.746371	0.00334321
10998	0.761732	0.505804	1.50598	0.132072	0.99993	rno-miR-30c-5p:MIMAT0000804	0.0436183	0.868737	1	normal	1.83521	38090	0.993453	0.00072694	0.746371	0.00334321
1.85475	2.23564	1.48528	1.5052	0.132273	0.99993	piR-rno-16958	0.0437278	0.869023	1	normal	1.83521	38090	0.993453	0.00072694	0.746371	0.00334321
2.03862	-2.10612	1.39931	-1.50511	0.132295	0.99993	piR-rno-34886	0.0437398	0.869054	1	normal	1.83521	38090	0.993453	0.00072694	0.746371	0.00334321
43.4159	-0.674222	0.447954	-1.50511	0.132295	0.99993	piR-rno-29538	0.0437399	0.869054	1	normal	1.83521	38090	0.993453	0.00072694	0.746371	0.00334321
39.5533	-0.900798	0.598623	-1.50478	0.13238	0.99993	Rattus_norvegicus_chr4.trna7769-CysGCA:(142524234-142524163)::Cys:(GCA):72:bp::Sc::76.09	0.0437859	0.869174	1	normal	1.83521	38090	0.993453	0.00072694	0.746371	0.00334321
8.67817	-1.06139	0.705371	-1.50472	0.132396	0.99993	piR-rno-46181	0.0437947	0.869197	1	normal	1.83521	38090	0.993453	0.00072694	0.746371	0.00334321
2.77755	1.91401	1.27203	1.50469	0.132404	0.99993	piR-rno-4894	0.0437989	0.869208	1	normal	1.83521	38090	0.993453	0.00072694	0.746371	0.00334321
94.0598	-0.612521	0.407083	-1.50466	0.132412	0.99993	piR-rno-24610	0.0438034	0.86922	1	normal	1.83521	38090	0.993453	0.00072694	0.746371	0.00334321
14572.8	0.885786	0.58896	1.50398	0.132586	0.99993	rno-miR-143-3p:MIMAT0000849	0.0438981	0.869465	1	normal	1.83521	38090	0.993453	0.00072694	0.746371	0.00334321
12.6459	-0.8963	0.595993	-1.50388	0.132613	0.99993	piR-rno-8581	0.043913	0.869503	1	normal	1.83521	38090	0.993453	0.00072694	0.746371	0.00334321
6.78807	-1.32267	0.879542	-1.50382	0.132628	0.99993	piR-rno-56919	0.0439214	0.869525	1	normal	1.83521	38090	0.993453	0.00072694	0.746371	0.00334321
29.7391	-0.8134	0.540954	-1.50364	0.132674	0.99993	piR-rno-56553	0.0439463	0.869589	1	normal	1.83521	38090	0.993453	0.00072694	0.746371	0.00334321
3.66972	-1.5731	1.04621	-1.50362	0.132679	0.99993	piR-rno-2875	0.0439491	0.869597	1	normal	1.83521	38090	0.993453	0.00072694	0.746371	0.00334321
8.71004	-1.02482	0.681662	-1.50341	0.132733	0.99993	piR-rno-8105	0.0439784	0.869672	1	normal	1.83521	38090	0.993453	0.00072694	0.746371	0.00334321
3.5232	1.57544	1.04805	1.50321	0.132785	0.99993	piR-rno-707	0.0440069	0.869746	1	normal	1.83521	38090	0.993453	0.00072694	0.746371	0.00334321
13.7698	0.900769	0.599369	1.50286	0.132874	0.99993	piR-rno-43534	0.0440557	0.869871	1	normal	1.83521	38090	0.993453	0.00072694	0.746371	0.00334321
82.6908	0.87759	0.583963	1.50282	0.132886	0.99993	rno-miR-9b-5p:MIMAT0017835	0.0440622	0.869888	1	normal	1.83521	38090	0.993453	0.00072694	0.746371	0.00334321
4.26033	1.85226	1.23287	1.5024	0.132993	0.99993	rno-miR-210-5p:MIMAT0017156	0.0441207	0.870038	1	normal	1.83521	38090	0.993453	0.00072694	0.746371	0.00334321
2.25066	2.01443	1.34081	1.5024	0.132995	0.99993	piR-rno-44426	0.0441214	0.87004	1	normal	1.83521	38090	0.993453	0.00072694	0.746371	0.00334321
11.2238	0.958964	0.638434	1.50206	0.133083	0.99993	piR-rno-47970	0.0441695	0.870163	1	normal	1.83521	38090	0.993453	0.00072694	0.746371	0.00334321
3.49959	1.68401	1.12143	1.50166	0.133186	0.99993	piR-rno-10970	0.0442258	0.870307	1	normal	1.83521	38090	0.993453	0.00072694	0.746371	0.00334321
1007.22	-0.620454	0.413209	-1.50155	0.133213	0.99993	ENSRNOT00000085643.1	0.0442408	0.870345	1	normal	1.83521	38090	0.993453	0.00072694	0.746371	0.00334321
3.50884	1.53864	1.02478	1.50144	0.133241	0.99993	piR-rno-44275	0.0442561	0.870384	1	normal	1.83521	38090	0.993453	0.00072694	0.746371	0.00334321
1.74932	2.21858	1.47769	1.50138	0.133256	0.99993	piR-rno-32734	0.0442644	0.870405	1	normal	1.83521	38090	0.993453	0.00072694	0.746371	0.00334321
8.12614	-1.07264	0.714448	-1.50135	0.133264	0.99993	piR-rno-36385	0.0442688	0.870416	1	normal	1.83521	38090	0.993453	0.00072694	0.746371	0.00334321
8.65825	-1.12804	0.75147	-1.50111	0.133327	0.99993	piR-rno-936	0.0443028	0.870503	1	normal	1.83521	38090	0.993453	0.00072694	0.746371	0.00334321
11.2813	1.01141	0.673789	1.50107	0.133337	0.99993	piR-rno-22259	0.0443086	0.870517	1	normal	1.83521	38090	0.993453	0.00072694	0.746371	0.00334321
36.8165	-0.691048	0.460415	-1.50093	0.133375	0.99993	piR-rno-12586	0.0443292	0.87057	1	normal	1.83521	38090	0.993453	0.00072694	0.746371	0.00334321
4.30909	-1.39523	0.929638	-1.50084	0.133398	0.99993	piR-rno-38193	0.0443419	0.870602	1	normal	1.83521	38090	0.993453	0.00072694	0.746371	0.00334321
3.28643	1.59062	1.05986	1.50078	0.133411	0.99993	piR-rno-50540	0.0443491	0.870621	1	normal	1.83521	38090	0.993453	0.00072694	0.746371	0.00334321
9.61838	1.0163	0.677195	1.50075	0.133421	0.99993	piR-rno-38738	0.0443546	0.870635	1	normal	1.83521	38090	0.993453	0.00072694	0.746371	0.00334321
6.54635	1.16966	0.779408	1.5007	0.133433	0.99993	piR-rno-17910	0.0443608	0.87065	1	normal	1.83521	38090	0.993453	0.00072694	0.746371	0.00334321
4.44259	1.42669	0.950898	1.50036	0.13352	0.99993	piR-rno-19057	0.0444089	0.870772	1	normal	1.83521	38090	0.993453	0.00072694	0.746371	0.00334321
4.87573	-1.35986	0.90637	-1.50034	0.133526	0.99993	piR-rno-51771	0.0444122	0.870781	1	normal	1.83521	38090	0.993453	0.00072694	0.746371	0.00334321
24.4831	-1.00251	0.668261	-1.50018	0.133568	0.99993	piR-rno-23282	0.0444352	0.870839	1	normal	1.83521	38090	0.993453	0.00072694	0.746371	0.00334321
9.32971	1.04843	0.699004	1.4999	0.133641	0.99993	piR-rno-8532	0.0444751	0.87094	1	normal	1.83521	38090	0.993453	0.00072694	0.746371	0.00334321
2.31667	1.96775	1.31193	1.49989	0.133642	0.99993	piR-rno-23220	0.0444756	0.870941	1	normal	1.83521	38090	0.993453	0.00072694	0.746371	0.00334321
6.33422	-1.20116	0.801371	-1.49887	0.133906	0.99993	piR-rno-17804	0.0446203	0.871306	1	normal	1.83521	38090	0.993453	0.00072694	0.746371	0.00334321
9.07081	-1.15778	0.772476	-1.49879	0.133927	0.99993	piR-rno-47755	0.0446319	0.871335	1	normal	1.83521	38090	0.993453	0.00072694	0.746371	0.00334321
40.7744	-0.723246	0.482554	-1.49879	0.133929	0.99993	piR-rno-29040	0.0446328	0.871337	1	normal	1.83521	38090	0.993453	0.00072694	0.746371	0.00334321
177.585	0.594921	0.397028	1.49844	0.13402	0.99993	piR-rno-23466	0.0446828	0.871463	1	normal	1.83521	38090	0.993453	0.00072694	0.746371	0.00334321
9.18148	1.13421	0.756944	1.49841	0.134027	0.99993	piR-rno-2939	0.0446864	0.871472	1	normal	1.83521	38090	0.993453	0.00072694	0.746371	0.00334321
42.9109	0.651526	0.434874	1.49819	0.134083	0.99993	piR-rno-885	0.0447172	0.871549	1	normal	1.83521	38090	0.993453	0.00072694	0.746371	0.00334321
[truncated: 36,884 more rows]
