# Supplementary material for: Perinatal Exposure to Nicotine Alters Sperm RNA Profiles in Rats
Source: Front Endocrinol (Lausanne). 2022 May 4;13:893863. doi: 10.3389/fendo.2022.893863 (PMC9114732; doi:10.3389/fendo.2022.893863)
Supplement: Supplementary file 10 [file DataSheet_10.xlsx]

## Sheet: miRNA padj<0.05
baseMean	log2FoldChange	lfcSE	stat	pvalue	padj	id	pval	qval	lfdr	statistic	param.cutoff	param.N.cens	param.eta0	param.eta0.SE	param.sd	param.sd.SE
236.274	2.8352	0.463517	6.11672	9.55213e-10	4.92604e-06	rno-miR-293-5p:MIMAT0012847	1.45187e-08	7.30743e-05	0.000162199	normal	2.69156	9939	0.975979	0.00186669	1.07933	0.00934324
25.8802	2.41692	0.51673	4.67734	2.90617e-06	0.00130323	rno-miR-202-5p:MIMAT0012822	1.46711e-05	0.00632733	0.0140079	normal	2.69156	9939	0.975979	0.00186669	1.07933	0.00934324
114.366	2.33359	0.537893	4.33839	1.4353e-05	0.00370093	rno-miR-598-3p:MIMAT0005325	5.83144e-05	0.0145404	0.027942	normal	2.69156	9939	0.975979	0.00186669	1.07933	0.00934324
6089.99	2.29181	0.388663	5.89666	3.70942e-09	9.56473e-06	rno-miR-340-5p:MIMAT0004650	4.6745e-08	0.000117637	0.00293209	normal	2.69156	9939	0.975979	0.00186669	1.07933	0.00934324
45.1114	2.27407	0.475713	4.78035	1.74993e-06	0.00101165	rno-miR-32-5p:MIMAT0000811	9.46692e-06	0.00496598	0.0108286	normal	2.69156	9939	0.975979	0.00186669	1.07933	0.00934324
2747.24	2.26414	0.380773	5.94617	2.74485e-09	9.43679e-06	rno-miR-192-5p:MIMAT0000867	3.60582e-08	0.000108779	0.000162199	normal	2.69156	9939	0.975979	0.00186669	1.07933	0.00934324
43.6825	2.2218	0.469069	4.73662	2.17316e-06	0.00106733	rno-miR-708-3p:MIMAT0005332	1.14142e-05	0.00547132	0.0140079	normal	2.69156	9939	0.975979	0.00186669	1.07933	0.00934324
45.0555	2.19912	0.446184	4.92873	8.27651e-07	0.000569093	rno-miR-215:MIMAT0003118	4.95976e-06	0.00332841	0.0108286	normal	2.69156	9939	0.975979	0.00186669	1.07933	0.00934324
1770.77	2.08483	0.545497	3.82188	0.000132438	0.0179732	rno-miR-1b:MIMAT0037263	0.000398641	0.0508382	0.0998872	normal	2.69156	9939	0.975979	0.00186669	1.07933	0.00934324
470.593	2.01093	0.365642	5.49971	3.8041e-08	7.84711e-05	rno-let-7a-1-3p:MIMAT0017085	3.47825e-07	0.000695578	0.00293209	normal	2.69156	9939	0.975979	0.00186669	1.07933	0.00934324
57.5371	2.00856	0.483194	4.15685	3.22672e-05	0.00679193	rno-miR-880-3p:MIMAT0005288	0.000117479	0.0235047	0.0842171	normal	2.69156	9939	0.975979	0.00186669	1.07933	0.00934324
39.0514	1.98432	0.466591	4.25281	2.11108e-05	0.00473341	rno-miR-466b-4-3p:MIMAT0037262	8.14014e-05	0.0178132	0.0842171	normal	2.69156	9939	0.975979	0.00186669	1.07933	0.00934324
442.121	1.954	0.371832	5.25506	1.47975e-07	0.000240994	rno-let-7c-2-3p:MIMAT0017088	1.12262e-06	0.00146882	0.00293209	normal	2.69156	9939	0.975979	0.00186669	1.07933	0.00934324
100.233	1.95226	0.39068	4.99708	5.82056e-07	0.000461794	rno-let-7f-2-3p:MIMAT0017090	3.66009e-06	0.00279303	0.00723274	normal	2.69156	9939	0.975979	0.00186669	1.07933	0.00934324
47.0812	1.88042	0.420953	4.46706	7.93023e-06	0.00263846	rno-miR-335:MIMAT0000575	3.49216e-05	0.0110047	0.027942	normal	2.69156	9939	0.975979	0.00186669	1.07933	0.00934324
113.488	1.83716	0.386174	4.75733	1.96169e-06	0.00101165	rno-miR-17-2-3p:MIMAT0017295	1.04484e-05	0.00523206	0.0108286	normal	2.69156	9939	0.975979	0.00186669	1.07933	0.00934324
4630.36	1.83381	0.385411	4.75807	1.95456e-06	0.00101165	rno-miR-101b-3p:MIMAT0000615	1.04156e-05	0.00522356	0.0108286	normal	2.69156	9939	0.975979	0.00186669	1.07933	0.00934324
74.9656	1.74985	0.449197	3.89551	9.79932e-05	0.0150064	rno-miR-30d-3p:MIMAT0004722	0.000307145	0.0443507	0.0998872	normal	2.69156	9939	0.975979	0.00186669	1.07933	0.00934324
68.0254	1.74731	0.434611	4.02041	5.80979e-05	0.0105127	rno-miR-301a-5p:MIMAT0017026	0.00019538	0.033655	0.0997213	normal	2.69156	9939	0.975979	0.00186669	1.07933	0.00934324
40275.3	1.74307	0.440362	3.95826	7.54985e-05	0.0123602	rno-miR-148a-3p:MIMAT0035725	0.000245091	0.0388794	0.0997213	normal	2.69156	9939	0.975979	0.00186669	1.07933	0.00934324
96.5761	1.73746	0.456366	3.80716	0.00014057	0.018123	rno-miR-3559-5p:MIMAT0017827	0.000419747	0.0521253	0.0998872	normal	2.69156	9939	0.975979	0.00186669	1.07933	0.00934324
1455.49	1.7171	0.369866	4.6425	3.44211e-06	0.00142008	rno-miR-19a-3p:MIMAT0000789	1.69805e-05	0.00683718	0.0209512	normal	2.69156	9939	0.975979	0.00186669	1.07933	0.00934324
5183.28	1.68829	0.329061	5.13064	2.88766e-07	0.000284447	rno-miR-743b-3p:MIMAT0005280	1.99878e-06	0.00188011	0.00293209	normal	2.69156	9939	0.975979	0.00186669	1.07933	0.00934324
344.192	1.68107	0.369713	4.54697	5.44244e-06	0.00200476	rno-miR-499-5p:MIMAT0003381	2.5225e-05	0.00895485	0.0263364	normal	2.69156	9939	0.975979	0.00186669	1.07933	0.00934324
385.762	1.67744	0.486396	3.44871	0.000563279	0.0446897	rno-miR-148a-5p:MIMAT0035724	0.00139717	0.107306	0.232344	normal	2.69156	9939	0.975979	0.00186669	1.07933	0.00934324
91.4218	1.66184	0.486539	3.41563	0.000636337	0.0477418	rno-miR-217-5p:MIMAT0000887	0.001553	0.113431	0.232344	normal	2.69156	9939	0.975979	0.00186669	1.07933	0.00934324
127.251	1.65442	0.476727	3.47036	0.000519756	0.0425457	rno-miR-374-5p:MIMAT0003208	0.00130308	0.103292	0.232344	normal	2.69156	9939	0.975979	0.00186669	1.07933	0.00934324
1077.23	1.64934	0.38659	4.26638	1.98667e-05	0.00465693	rno-miR-532-5p:MIMAT0005322	7.72369e-05	0.0172681	0.0429636	normal	2.69156	9939	0.975979	0.00186669	1.07933	0.00934324
2040.69	1.64798	0.464154	3.55051	0.000384486	0.0347859	rno-miR-743b-5p:MIMAT0017288	0.00100345	0.0885983	0.232344	normal	2.69156	9939	0.975979	0.00186669	1.07933	0.00934324
66.0305	1.62185	0.472919	3.42944	0.000604826	0.0470577	rno-miR-22-5p:MIMAT0003152	0.00148609	0.110876	0.232344	normal	2.69156	9939	0.975979	0.00186669	1.07933	0.00934324
2842.69	1.61362	0.398512	4.0491	5.14153e-05	0.00964177	rno-miR-148b-3p:MIMAT0000579	0.000175779	0.0313398	0.0997213	normal	2.69156	9939	0.975979	0.00186669	1.07933	0.00934324
1742.69	1.60172	0.440954	3.63241	0.000280789	0.028117	rno-miR-101a-3p:MIMAT0000823	0.000764229	0.0746886	0.198541	normal	2.69156	9939	0.975979	0.00186669	1.07933	0.00934324
266.63	1.60172	0.386456	4.14463	3.40363e-05	0.007021	rno-miR-471-5p:MIMAT0005318	0.000123029	0.0242947	0.0842171	normal	2.69156	9939	0.975979	0.00186669	1.07933	0.00934324
194.607	1.5846	0.433023	3.65938	0.000252823	0.0263396	rno-miR-1843a-5p:MIMAT0024847	0.000697836	0.0706524	0.186925	normal	2.69156	9939	0.975979	0.00186669	1.07933	0.00934324
898.718	1.5467	0.36051	4.29031	1.78424e-05	0.00427969	rno-miR-881-3p:MIMAT0005289	7.03842e-05	0.016318	0.0429636	normal	2.69156	9939	0.975979	0.00186669	1.07933	0.00934324
156.765	1.53528	0.389515	3.94152	8.09683e-05	0.0128478	rno-miR-883-3p:MIMAT0005290	0.000260384	0.0403244	0.0998872	normal	2.69156	9939	0.975979	0.00186669	1.07933	0.00934324
375.271	1.52636	0.407687	3.74395	0.000181149	0.0207596	rno-miR-363-3p:MIMAT0003210	0.000522826	0.0584766	0.186925	normal	2.69156	9939	0.975979	0.00186669	1.07933	0.00934324
39382.3	1.51015	0.433951	3.48001	0.000501393	0.0416411	rno-miR-34b-5p:MIMAT0000813	0.00126308	0.101507	0.232344	normal	2.69156	9939	0.975979	0.00186669	1.07933	0.00934324
80620.1	1.49745	0.345761	4.33088	1.48515e-05	0.00373606	rno-miR-7a-5p:MIMAT0000606	6.0061e-05	0.0147461	0.0429636	normal	2.69156	9939	0.975979	0.00186669	1.07933	0.00934324
1891.37	1.48202	0.361944	4.0946	4.2289e-05	0.00822961	rno-miR-26b-5p:MIMAT0000797	0.000148442	0.0278259	0.0997213	normal	2.69156	9939	0.975979	0.00186669	1.07933	0.00934324
1099.2	1.41378	0.396478	3.56586	0.000362671	0.0335256	rno-miR-146b-5p:MIMAT0005595	0.000953925	0.0858478	0.217841	normal	2.69156	9939	0.975979	0.00186669	1.07933	0.00934324
111.564	1.40021	0.405181	3.45577	0.000548713	0.0442143	rno-miR-212-5p:MIMAT0017158	0.00136579	0.105995	0.232344	normal	2.69156	9939	0.975979	0.00186669	1.07933	0.00934324
1783.44	1.35656	0.356041	3.81013	0.000138896	0.018123	rno-miR-7b:MIMAT0000780	0.000415416	0.0518667	0.0998872	normal	2.69156	9939	0.975979	0.00186669	1.07933	0.00934324
261.7	1.34263	0.369119	3.6374	0.000275406	0.028117	rno-miR-191a-3p:MIMAT0017146	0.00075152	0.0739378	0.186925	normal	2.69156	9939	0.975979	0.00186669	1.07933	0.00934324
2766.81	1.31208	0.376796	3.48221	0.000497299	0.0416411	rno-miR-872-5p:MIMAT0005282	0.00125413	0.101101	0.232344	normal	2.69156	9939	0.975979	0.00186669	1.07933	0.00934324
57402.6	1.24358	0.364669	3.41016	0.000649247	0.048175	rno-let-7g-5p:MIMAT0035719	0.00158028	0.114442	0.277868	normal	2.69156	9939	0.975979	0.00186669	1.07933	0.00934324
309.894	1.21398	0.346313	3.50544	0.000455854	0.0401853	rno-miR-9a-3p:MIMAT0004708	0.00116301	0.0968159	0.232344	normal	2.69156	9939	0.975979	0.00186669	1.07933	0.00934324
