# Supplementary material for: Perinatal Exposure to Nicotine Alters Sperm RNA Profiles in Rats
Source: Front Endocrinol (Lausanne). 2022 May 4;13:893863. doi: 10.3389/fendo.2022.893863 (PMC9114732; doi:10.3389/fendo.2022.893863)
Supplement: Supplementary file 11 [file DataSheet_11.xlsx]

## Sheet: let-7-3p_miR-98-3p_3596d
Ortholog of target gene	Representative transcript	Gene name	3P-seq tags + 5	Total sites	8mer sites	7mer-m8 sites	7mer-A1 sites	6mer sites	Representative miRNA	Predicted occupancy (low miRNA)	Predicted occupancy (high miRNA)	Predicted occupancy (transfected miRNA)	Cumulative weighted context++ score	Total context++ score	Aggregate PCT
Il4	ENSMUST00000150568.2	interleukin 4	5	2	2	0	0	0	rno-let-7f-1-3p				-1.72	-1.72	< 0.1
Zmym6	ENSMUST00000094713.3	zinc finger, MYM-type 6	291	2	1	0	1	0	rno-miR-3596d				-0.75	-0.75	< 0.1
Mphosph10	ENSMUST00000032735.5	M-phase phosphoprotein 10 (U3 small nucleolar ribonucleoprotein)	1548	1	1	0	0	0	rno-let-7f-1-3p				-0.67	-0.68	< 0.1
Shfm1	ENSMUST00000041111.9	split hand/foot malformation (ectrodactyly) type 1	4024	1	1	0	0	0	rno-let-7b-3p				-0.64	-0.65	< 0.1
Plag1	ENSMUST00000003369.4	pleiomorphic adenoma gene 1	77	4	2	1	1	4	rno-miR-98-3p				-0.63	-0.69	< 0.1
5730460C07Rik	ENSMUST00000081193.1	RIKEN cDNA 5730460C07 gene	5	1	1	0	0	1	rno-let-7a-1-3p				-0.63	-0.63	< 0.1
Casp8ap2	ENSMUST00000178925.2	caspase 8 associated protein 2	766	4	1	1	2	0	rno-miR-3596d				-0.61	-0.64	< 0.1
1700007K09Rik	ENSMUST00000188899.1	RIKEN cDNA 1700007K09 gene	10	1	1	0	0	0	rno-miR-3596d				-0.59	-0.59	< 0.1
Tipin	ENSMUST00000034964.6	timeless interacting protein	1121	2	1	0	1	0	rno-miR-3596d				-0.58	-0.6	< 0.1
Sox15	ENSMUST00000047373.5	SRY (sex determining region Y)-box 15	13	1	1	0	0	0	rno-let-7f-1-3p				-0.56	-0.61	< 0.1
Tmem68	ENSMUST00000029891.6	transmembrane protein 68	294	3	1	0	2	3	rno-miR-98-3p				-0.55	-0.57	< 0.1
Zcchc11	ENSMUST00000097925.3	zinc finger, CCHC domain containing 11	708	3	1	2	0	0	rno-let-7a-1-3p				-0.54	-0.54	< 0.1
Ripk2	ENSMUST00000037035.6	receptor (TNFRSF)-interacting serine-threonine kinase 2	222	3	1	0	2	0	rno-let-7f-1-3p				-0.54	-0.6	< 0.1
Tmprss12	ENSMUST00000096200.4	transmembrane (C-terminal) protease, serine 12	8	2	1	0	1	0	rno-miR-3596d				-0.54	-0.54	< 0.1
Olfm3	ENSMUST00000081752.7	olfactomedin 3	68	4	2	1	1	1	rno-let-7f-1-3p				-0.53	-0.55	< 0.1
Agtr1b	ENSMUST00000068316.7	angiotensin II receptor, type 1b	8	2	0	0	2	4	rno-miR-3596d				-0.53	-0.53	< 0.1
Dcun1d4	ENSMUST00000063882.6	DCN1, defective in cullin neddylation 1, domain containing 4 (S. cerevisiae)	353	4	1	2	1	3	rno-miR-98-3p				-0.52	-0.54	< 0.1
D730048I06Rik	ENSMUST00000034619.1	RIKEN cDNA D730048I06 gene	5	2	1	1	0	1	rno-let-7b-3p				-0.52	-0.52	< 0.1
Mt4	ENSMUST00000034207.6	metallothionein 4	5	1	1	0	0	0	rno-let-7b-3p				-0.51	-0.51	< 0.1
Ier5	ENSMUST00000055322.5	immediate early response 5	5984	0	0	0	0	1	rno-miR-3596d				-0.51	-0.53	< 0.1
Prex2	ENSMUST00000027056.6	phosphatidylinositol-3,4,5-trisphosphate-dependent Rac exchange factor 2	1393	3	0	2	1	3	rno-let-7a-1-3p				-0.5	-0.52	< 0.1
Cks2	ENSMUST00000075853.5	CDC28 protein kinase regulatory subunit 2	109	1	0	1	0	2	rno-let-7f-1-3p				-0.49	-0.49	< 0.1
Trim63	ENSMUST00000105875.2	tripartite motif-containing 63	569	2	1	1	0	0	rno-miR-3596d				-0.49	-0.49	< 0.1
Cpa1	ENSMUST00000031806.9	carboxypeptidase A1, pancreatic	11	1	1	0	0	0	rno-miR-98-3p				-0.49	-0.49	< 0.1
Tank	ENSMUST00000112502.2	TRAF family member-associated Nf-kappa B activator	2319	3	0	1	2	0	rno-miR-3596d				-0.49	-0.49	< 0.1
Crnkl1	ENSMUST00000001818.4	Crn, crooked neck-like 1 (Drosophila)	664	1	1	0	0	0	rno-miR-3596d				-0.49	-0.49	< 0.1
Gm684	ENSMUST00000114427.3	predicted gene 684	114	1	1	0	0	0	rno-let-7f-1-3p				-0.49	-0.6	< 0.1
Scx	ENSMUST00000043089.7	scleraxis	157	0	0	0	0	0	rno-miR-98-3p				-0.49	-0.49	< 0.1
Reg3b	ENSMUST00000096904.3	regenerating islet-derived 3 beta	5	1	1	0	0	0	rno-let-7f-1-3p				-0.48	-0.48	< 0.1
Nasp	ENSMUST00000030457.6	nuclear autoantigenic sperm protein (histone-binding)	5454	0	0	0	0	2	rno-let-7a-1-3p				-0.48	-0.52	< 0.1
Gm12184	ENSMUST00000104959.1	predicted gene 12184	12	1	0	1	0	0	rno-miR-3596d				-0.48	-0.48	< 0.1
Ruvbl2	ENSMUST00000033087.5	RuvB-like protein 2	338	1	1	0	0	0	rno-let-7a-1-3p				-0.46	-0.48	< 0.1
Syvn1	ENSMUST00000138532.2	synovial apoptosis inhibitor 1, synoviolin	1040	2	1	1	0	0	rno-miR-3596d				-0.46	-0.46	< 0.1
Vmn1r58	ENSMUST00000108569.2	vomeronasal 1 receptor 58	5	1	1	0	0	0	rno-let-7f-1-3p				-0.46	-0.46	< 0.1
Trim56	ENSMUST00000054384.5	tripartite motif-containing 56	1783	1	1	0	0	0	rno-let-7a-1-3p				-0.46	-0.47	< 0.1
Col13a1	ENSMUST00000105453.2	collagen, type XIII, alpha 1	202	2	1	1	0	0	rno-let-7a-1-3p				-0.45	-0.45	< 0.1
Ik	ENSMUST00000007042.5	IK cytokine	3982	1	1	0	0	0	rno-let-7f-1-3p				-0.45	-0.45	< 0.1
Ctu2	ENSMUST00000116412.2	cytosolic thiouridylase subunit 2 homolog (S. pombe)	168	1	1	0	0	0	rno-let-7a-1-3p				-0.45	-0.45	< 0.1
Lrif1	ENSMUST00000106736.2	ligand dependent nuclear receptor interacting factor 1	917	2	1	1	0	0	rno-miR-98-3p				-0.44	-0.44	< 0.1
Klhdc2	ENSMUST00000021362.4	kelch domain containing 2	6315	0	0	0	0	1	rno-miR-98-3p				-0.44	-0.47	< 0.1
Rbm45	ENSMUST00000046389.4	RNA binding motif protein 45	2254	1	1	0	0	2	rno-miR-98-3p				-0.44	-0.45	< 0.1
Ptms	ENSMUST00000032216.6	parathymosin	5395	0	0	0	0	0	rno-miR-3596d				-0.43	-0.44	< 0.1
Slc25a5	ENSMUST00000016463.3	solute carrier family 25 (mitochondrial carrier, adenine nucleotide translocator), member 5	3016	1	1	0	0	0	rno-let-7a-1-3p				-0.43	-0.43	< 0.1
Sh3gl3	ENSMUST00000032874.8	SH3-domain GRB2-like 3	76	0	0	0	0	0	rno-let-7f-1-3p				-0.43	-0.43	< 0.1
Atad5	ENSMUST00000108239.2	ATPase family, AAA domain containing 5	145	1	1	0	0	3	rno-miR-98-3p				-0.43	-0.51	< 0.1
Slmo2	ENSMUST00000016401.9	slowmo homolog 2 (Drosophila)	2289	1	1	0	0	0	rno-let-7a-1-3p				-0.43	-0.43	< 0.1
Ccdc169	ENSMUST00000052904.5	coiled-coil domain containing 169	7	1	0	1	0	6	rno-let-7f-1-3p				-0.42	-0.42	< 0.1
Rpl7l1	ENSMUST00000078286.5	ribosomal protein L7-like 1	1807	1	1	0	0	0	rno-let-7a-1-3p				-0.42	-0.42	< 0.1
Fancd2os	ENSMUST00000035870.4	Fancd2 opposite strand	8	1	1	0	0	0	rno-let-7f-1-3p				-0.42	-0.42	< 0.1
Cpsf1	ENSMUST00000071898.5	cleavage and polyadenylation specific factor 1	132	2	1	1	0	0	rno-let-7a-1-3p				-0.41	-0.45	< 0.1
Rap1b	ENSMUST00000064667.7	RAS related protein 1b	10115	0	0	0	0	2	rno-let-7f-1-3p				-0.41	-0.42	< 0.1
Atp6v1h	ENSMUST00000044369.7	ATPase, H+ transporting, lysosomal V1 subunit H	6824	2	0	2	0	1	rno-let-7f-1-3p				-0.41	-0.65	< 0.1
Gm9982	ENSMUST00000069568.3	predicted gene 9982	26	1	1	0	0	2	rno-let-7b-3p				-0.41	-0.41	< 0.1
Tusc3	ENSMUST00000167992.2	tumor suppressor candidate 3	4315	4	2	1	1	3	rno-miR-3596d				-0.41	-0.47	< 0.1
Tex12	ENSMUST00000034568.5	testis expressed gene 12	58	1	1	0	0	2	rno-let-7b-3p				-0.41	-0.44	< 0.1
Gm21092	ENSMUST00000178995.1	predicted gene, 21092	5	4	0	1	3	1	rno-let-7f-1-3p				-0.41	-0.41	< 0.1
3110001I22Rik	ENSMUST00000035426.5	RIKEN cDNA 3110001I22 gene	118	0	0	0	0	3	rno-let-7a-1-3p				-0.4	-0.4	< 0.1
Rbbp9	ENSMUST00000028915.5	retinoblastoma binding protein 9	80	2	1	0	1	3	rno-let-7f-1-3p				-0.4	-0.49	< 0.1
Gm6133	ENSMUST00000164064.1	predicted gene 6133	9	1	0	1	0	0	rno-miR-3596d				-0.4	-0.4	< 0.1
Nxt2	ENSMUST00000112916.3	nuclear transport factor 2-like export factor 2	128	3	0	0	3	0	rno-let-7f-1-3p				-0.39	-0.4	< 0.1
AA415398	ENSMUST00000079611.7	expressed sequence AA415398	18	2	0	1	1	2	rno-miR-98-3p				-0.39	-0.72	< 0.1
Ska2	ENSMUST00000020794.5	spindle and kinetochore associated complex subunit 2	924	3	1	2	0	1	rno-miR-98-3p				-0.39	-0.47	< 0.1
Pms1	ENSMUST00000027267.8	postmeiotic segregation increased 1 (S. cerevisiae)	145	2	0	1	1	0	rno-miR-98-3p				-0.39	-0.39	< 0.1
Mageb16	ENSMUST00000114016.4	melanoma antigen family B, 16	7	1	1	0	0	1	rno-miR-3596d				-0.39	-0.39	< 0.1
Mex3b	ENSMUST00000082237.5	mex3 homolog B (C. elegans)	9	2	0	0	2	1	rno-let-7f-1-3p				-0.39	-0.39	< 0.1
Ino80d	ENSMUST00000097718.3	INO80 complex subunit D	52	3	1	1	1	10	rno-let-7a-1-3p				-0.39	-0.8	< 0.1
Vmn2r57	ENSMUST00000165029.1	vomeronasal 2, receptor 57	36	1	1	0	0	1	rno-let-7f-1-3p				-0.38	-0.85	< 0.1
Gm5868	ENSMUST00000031124.4	predicted gene 5868	6	1	1	0	0	0	rno-let-7f-1-3p				-0.38	-0.38	< 0.1
Grxcr1	ENSMUST00000094715.5	glutaredoxin, cysteine rich 1	5	1	0	1	0	0	rno-let-7f-1-3p				-0.38	-0.38	< 0.1
Morf4l2	ENSMUST00000113097.2	mortality factor 4 like 2	5	1	1	0	0	1	rno-miR-3596d				-0.38	-0.38	< 0.1
Sis	ENSMUST00000167334.2	sucrase isomaltase (alpha-glucosidase)	5	1	1	0	0	1	rno-let-7f-1-3p				-0.37	-0.37	< 0.1
Rab2a	ENSMUST00000060232.7	RAB2A, member RAS oncogene family	3854	2	0	1	1	1	rno-let-7a-1-3p				-0.37	-0.55	< 0.1
Dck	ENSMUST00000031311.9	deoxycytidine kinase	914	3	0	1	2	1	rno-let-7a-1-3p				-0.37	-0.38	< 0.1
Nkx6-2	ENSMUST00000106095.2	NK6 homeobox 2	10	0	0	0	0	1	rno-let-7b-3p				-0.37	-0.37	< 0.1
Tubgcp5	ENSMUST00000032627.3	tubulin, gamma complex associated protein 5	202	5	0	3	2	3	rno-miR-98-3p				-0.37	-0.54	< 0.1
Dock11	ENSMUST00000115264.1	dedicator of cytokinesis 11	1219	0	0	0	0	0	rno-miR-3596d				-0.37	-0.37	< 0.1
Rad51ap2	ENSMUST00000124065.1	RAD51 associated protein 2	19	2	1	0	1	0	rno-miR-3596d				-0.37	-0.37	< 0.1
Lypla1	ENSMUST00000119612.3	lysophospholipase 1	6785	1	1	0	0	0	rno-let-7b-3p				-0.37	-0.37	< 0.1
Ostf1	ENSMUST00000025631.6	osteoclast stimulating factor 1	1883	1	1	0	0	0	rno-let-7b-3p				-0.37	-0.42	< 0.1
Ripply2	ENSMUST00000058846.5	ripply2 homolog (zebrafish)	10	1	0	1	0	0	rno-let-7f-1-3p				-0.36	-0.36	< 0.1
Ube2b	ENSMUST00000020657.7	ubiquitin-conjugating enzyme E2B	11814	2	0	0	2	0	rno-miR-98-3p				-0.36	-0.37	< 0.1
Nr2f2	ENSMUST00000032768.8	nuclear receptor subfamily 2, group F, member 2	2903	3	1	2	0	1	rno-let-7f-1-3p				-0.36	-0.41	< 0.1
Casp6	ENSMUST00000029626.8	caspase 6	1936	1	1	0	0	0	rno-miR-3596d				-0.36	-0.37	< 0.1
Nup133	ENSMUST00000044795.7	nucleoporin 133	141	2	0	1	1	2	rno-let-7f-1-3p				-0.36	-0.44	< 0.1
Msx2	ENSMUST00000021922.9	msh homeobox 2	7	2	1	0	1	0	rno-miR-3596d				-0.35	-0.42	< 0.1
Ly6g6e	ENSMUST00000013910.4	lymphocyte antigen 6 complex, locus G6E	5	1	1	0	0	0	rno-let-7a-1-3p				-0.35	-0.35	< 0.1
Neurog2	ENSMUST00000029587.7	neurogenin 2	11	1	0	1	0	0	rno-miR-98-3p				-0.35	-0.35	< 0.1
Prl7a1	ENSMUST00000095924.4	prolactin family 7, subfamily a, member 1	5	1	0	1	0	0	rno-let-7f-1-3p				-0.35	-0.35	< 0.1
Mstn	ENSMUST00000191197.1	myostatin	1683	1	0	1	0	1	rno-let-7f-1-3p				-0.35	-0.35	< 0.1
Tob1	ENSMUST00000041589.5	transducer of ErbB-2.1	1639	0	0	0	0	1	rno-miR-3596d				-0.35	-0.35	< 0.1
4930455H04Rik	ENSMUST00000117592.1	RIKEN cDNA 4930455H04 gene	5	1	1	0	0	0	rno-miR-98-3p				-0.35	-0.35	< 0.1
Cacng5	ENSMUST00000106742.2	calcium channel, voltage-dependent, gamma subunit 5	5	2	1	0	1	0	rno-let-7a-1-3p				-0.35	-0.35	< 0.1
Gm16503	ENSMUST00000104964.2	predicted gene 16503	5	1	0	1	0	0	rno-let-7f-1-3p				-0.35	-0.35	< 0.1
Sult2a7	ENSMUST00000108524.3	sulfotransferase family 2A, dehydroepiandrosterone (DHEA)-preferring, member 7	15	1	0	1	0	1	rno-miR-3596d				-0.35	-0.35	< 0.1
4930519G04Rik	ENSMUST00000031547.6	RIKEN cDNA 4930519G04 gene	5	1	1	0	0	0	rno-let-7b-3p				-0.34	-0.34	< 0.1
Gngt1	ENSMUST00000031673.5	guanine nucleotide binding protein (G protein), gamma transducing activity polypeptide 1	8	1	0	1	0	1	rno-let-7f-1-3p				-0.34	-0.38	< 0.1
Pum2	ENSMUST00000178015.2	pumilio RNA-binding family member 2	3261	6	1	3	2	3	rno-let-7a-1-3p				-0.34	-0.4	< 0.1
Olfr146	ENSMUST00000073671.2	olfactory receptor 146	5	1	0	0	1	0	rno-let-7f-1-3p				-0.34	-0.34	< 0.1
Rcn2	ENSMUST00000114276.2	reticulocalbin 2	1705	2	0	0	2	0	rno-let-7f-1-3p				-0.34	-0.34	< 0.1
Cnpy4	ENSMUST00000110934.3	canopy 4 homolog (zebrafish)	151	1	1	0	0	1	rno-let-7a-1-3p				-0.34	-0.34	< 0.1
Zscan5b	ENSMUST00000072662.6	zinc finger and SCAN domain containing 5B	5	2	0	1	1	0	rno-let-7a-1-3p				-0.34	-0.34	< 0.1
Gm6871	ENSMUST00000073410.6	predicted gene 6871	303	1	0	0	1	0	rno-let-7f-1-3p				-0.34	-0.34	< 0.1
Efs	ENSMUST00000022813.6	embryonal Fyn-associated substrate	279	0	0	0	0	0	rno-let-7a-1-3p				-0.34	-0.34	< 0.1
1110004F10Rik	ENSMUST00000032899.6	RIKEN cDNA 1110004F10 gene	1301	1	1	0	0	1	rno-miR-3596d				-0.33	-0.35	< 0.1
Spata17	ENSMUST00000183819.2	spermatogenesis associated 17	30	1	1	0	0	0	rno-let-7a-1-3p				-0.33	-0.41	< 0.1
Psip1	ENSMUST00000030207.9	PC4 and SFRS1 interacting protein 1	507	1	0	0	1	1	rno-let-7a-1-3p				-0.33	-0.35	< 0.1
Laptm4a	ENSMUST00000020909.3	lysosomal-associated protein transmembrane 4A	29127	1	1	0	0	0	rno-let-7b-3p				-0.33	-0.34	< 0.1
Cbln4	ENSMUST00000087950.3	cerebellin 4 precursor protein	11	3	0	3	0	0	rno-miR-3596d				-0.33	-0.33	< 0.1
Spock3	ENSMUST00000119068.2	sparc/osteonectin, cwcv and kazal-like domains proteoglycan 3	14	1	1	0	0	3	rno-miR-98-3p				-0.33	-0.33	< 0.1
Rsrp1	ENSMUST00000078084.6	arginine/serine rich protein 1	1519	2	0	2	0	0	rno-miR-3596d				-0.33	-0.35	< 0.1
Sdhaf1	ENSMUST00000098586.4	succinate dehydrogenase complex assembly factor 1	180	1	1	0	0	0	rno-let-7a-1-3p				-0.33	-0.34	< 0.1
F3	ENSMUST00000029771.8	coagulation factor III	6438	2	0	2	0	1	rno-miR-3596d				-0.33	-0.33	< 0.1
Arid4b	ENSMUST00000039538.9	AT rich interactive domain 4B (RBP1-like)	2226	4	2	1	1	2	rno-miR-3596d				-0.33	-0.33	< 0.1
Tagap1	ENSMUST00000063683.6	T cell activation GTPase activating protein 1	49	2	1	0	1	0	rno-miR-98-3p				-0.33	-0.33	< 0.1
Fgf7	ENSMUST00000064794.8	fibroblast growth factor 7	687	0	0	0	0	1	rno-let-7a-1-3p				-0.32	-0.42	< 0.1
Foxd3	ENSMUST00000087285.4	forkhead box D3	51	1	1	0	0	0	rno-let-7a-1-3p				-0.32	-0.32	< 0.1
Gm766	ENSMUST00000111768.1	predicted gene 766	5	2	1	1	0	0	rno-miR-98-3p				-0.32	-0.32	< 0.1
Defb26	ENSMUST00000099205.1	defensin beta 26	2	2	0	1	1	0	rno-let-7a-1-3p				-0.32	-0.32	< 0.1
Slc35a3	ENSMUST00000029569.3	solute carrier family 35 (UDP-N-acetylglucosamine (UDP-GlcNAc) transporter), member 3	2826	3	0	2	1	2	rno-let-7f-1-3p				-0.32	-0.43	< 0.1
Nfkbia	ENSMUST00000021413.7	nuclear factor of kappa light polypeptide gene enhancer in B cells inhibitor, alpha	1094	2	0	2	0	1	rno-miR-3596d				-0.32	-0.32	< 0.1
Ano4	ENSMUST00000182341.2	anoctamin 4	8	2	1	1	0	1	rno-miR-3596d				-0.32	-0.32	< 0.1
Cd274	ENSMUST00000016640.7	CD274 antigen	57	2	0	0	2	0	rno-let-7a-1-3p				-0.32	-0.34	< 0.1
Zfp87	ENSMUST00000181573.1	zinc finger protein 87	177	1	0	1	0	0	rno-let-7b-3p				-0.32	-0.32	< 0.1
Psd3	ENSMUST00000038959.10	pleckstrin and Sec7 domain containing 3	399	7	1	3	3	6	rno-let-7f-1-3p				-0.32	-0.34	< 0.1
Ttc32	ENSMUST00000085741.1	tetratricopeptide repeat domain 32	466	1	0	0	1	1	rno-let-7f-1-3p				-0.32	-0.33	< 0.1
Rab33a	ENSMUST00000033430.2	RAB33A, member RAS oncogene family	12	1	0	1	0	0	rno-let-7f-1-3p				-0.32	-0.32	< 0.1
E130114P18Rik	ENSMUST00000107068.3	RIKEN cDNA E130114P18 gene	6	1	0	0	1	1	rno-let-7b-3p				-0.31	-0.32	< 0.1
Bcl6	ENSMUST00000023151.5	B cell leukemia/lymphoma 6	37	2	0	0	2	1	rno-miR-98-3p				-0.31	-0.36	< 0.1
2310016G11Rik	ENSMUST00000094460.1	RIKEN cDNA 2310016G11 gene	31	1	1	0	0	0	rno-let-7b-3p				-0.31	-0.31	< 0.1
Ccdc126	ENSMUST00000114491.1	coiled-coil domain containing 126	156	2	1	1	0	3	rno-let-7b-3p				-0.31	-0.38	< 0.1
Bdnf	ENSMUST00000053317.6	brain derived neurotrophic factor	576	2	0	1	1	0	rno-let-7f-1-3p				-0.31	-0.31	< 0.1
Trhr	ENSMUST00000038856.7	thyrotropin releasing hormone receptor	5	1	0	1	0	5	rno-miR-3596d				-0.31	-0.31	< 0.1
Psmc6	ENSMUST00000022380.7	proteasome (prosome, macropain) 26S subunit, ATPase, 6	2365	3	1	1	1	1	rno-miR-98-3p				-0.31	-0.47	< 0.1
Ap1s3	ENSMUST00000162342.2	adaptor-related protein complex AP-1, sigma 3	213	1	1	0	0	1	rno-let-7a-1-3p				-0.31	-0.31	< 0.1
Lysmd3	ENSMUST00000049055.6	LysM, putative peptidoglycan-binding, domain containing 3	719	2	2	0	0	1	rno-let-7a-1-3p				-0.31	-0.31	< 0.1
Naa20	ENSMUST00000110000.2	N(alpha)-acetyltransferase 20, NatB catalytic subunit	357	1	0	0	1	1	rno-let-7f-1-3p				-0.31	-0.31	< 0.1
Figla	ENSMUST00000032070.3	folliculogenesis specific basic helix-loop-helix	5	1	0	0	1	0	rno-let-7a-1-3p				-0.31	-0.31	< 0.1
Dock1	ENSMUST00000084488.4	dedicator of cytokinesis 1	76	1	0	1	0	1	rno-let-7a-1-3p				-0.31	-0.34	< 0.1
Il7	ENSMUST00000168269.2	interleukin 7	44	2	0	0	2	1	rno-let-7f-1-3p				-0.3	-0.32	< 0.1
Dph6	ENSMUST00000028640.8	diphthamine biosynthesis 6	135	2	1	0	1	1	rno-let-7f-1-3p				-0.3	-0.36	< 0.1
En2	ENSMUST00000036177.8	engrailed 2	18	2	0	0	2	0	rno-let-7a-1-3p				-0.3	-0.3	< 0.1
Ube2d3	ENSMUST00000166033.1	ubiquitin-conjugating enzyme E2D 3	5861	2	1	1	0	1	rno-let-7f-1-3p				-0.3	-0.32	< 0.1
Arxes2	ENSMUST00000058119.8	adipocyte-related X-chromosome expressed sequence 2	4200	1	1	0	0	1	rno-let-7b-3p				-0.3	-0.32	< 0.1
Kmt2e	ENSMUST00000094962.3	lysine (K)-specific methyltransferase 2E	2118	1	0	0	1	2	rno-miR-3596d				-0.3	-0.3	< 0.1
Gls	ENSMUST00000114510.2	glutaminase	604	2	1	1	0	1	rno-let-7f-1-3p				-0.3	-0.33	< 0.1
Kctd16	ENSMUST00000091927.4	potassium channel tetramerisation domain containing 16	23	5	0	0	5	11	rno-miR-3596d				-0.3	-0.74	< 0.1
Fam3c	ENSMUST00000165576.2	family with sequence similarity 3, member C	609	6	3	2	1	1	rno-miR-98-3p				-0.3	-0.64	< 0.1
Hmgxb4	ENSMUST00000041759.8	HMG box domain containing 4	1454	0	0	0	0	3	rno-let-7a-1-3p				-0.3	-0.34	< 0.1
Gpr45	ENSMUST00000179766.2	G protein-coupled receptor 45	5	2	0	1	1	0	rno-let-7f-1-3p				-0.3	-0.3	< 0.1
Nsun3	ENSMUST00000063089.6	NOL1/NOP2/Sun domain family member 3	637	2	1	0	1	0	rno-miR-98-3p				-0.3	-0.31	< 0.1
Smc4	ENSMUST00000042901.9	structural maintenance of chromosomes 4	1820	1	0	1	0	0	rno-let-7f-1-3p				-0.3	-0.3	< 0.1
Btnl9	ENSMUST00000046522.7	butyrophilin-like 9	215	1	1	0	0	2	rno-miR-98-3p				-0.3	-0.3	< 0.1
Dcaf7	ENSMUST00000058438.8	DDB1 and CUL4 associated factor 7	2608	4	1	1	2	1	rno-let-7a-1-3p				-0.3	-0.34	< 0.1
Nmbr	ENSMUST00000190751.1	neuromedin B receptor	27	2	1	1	0	1	rno-let-7a-1-3p				-0.3	-0.38	< 0.1
Ppp1r2	ENSMUST00000060188.8	protein phosphatase 1, regulatory (inhibitor) subunit 2	2115	1	0	1	0	5	rno-miR-3596d				-0.3	-0.39	< 0.1
Serpinb7	ENSMUST00000086690.5	serine (or cysteine) peptidase inhibitor, clade B, member 7	13	2	0	0	2	0	rno-let-7f-1-3p				-0.29	-0.29	< 0.1
Yy1	ENSMUST00000021692.7	YY1 transcription factor	3503	1	0	1	0	1	rno-let-7b-3p				-0.29	-0.29	< 0.1
Lhx5	ENSMUST00000031591.8	LIM homeobox protein 5	5	0	0	0	0	0	rno-miR-98-3p				-0.29	-0.29	< 0.1
Chp1	ENSMUST00000119172.1	calcineurin-like EF hand protein 1	4235	2	1	0	1	3	rno-let-7b-3p				-0.29	-0.29	< 0.1
Dmtf1	ENSMUST00000071921.7	cyclin D binding myb-like transcription factor 1	86	2	1	1	0	0	rno-let-7f-1-3p				-0.29	-0.32	< 0.1
Pdha1	ENSMUST00000033662.8	pyruvate dehydrogenase E1 alpha 1	8475	2	0	1	1	1	rno-miR-98-3p				-0.29	-0.31	< 0.1
A730071L15Rik	ENSMUST00000181545.1	RIKEN cDNA A730071L15Rik gene	5	2	2	0	0	3	rno-let-7a-1-3p				-0.29	-0.29	< 0.1
Caps2	ENSMUST00000132994.1	calcyphosphine 2	16	1	0	0	1	2	rno-let-7a-1-3p				-0.29	-0.39	< 0.1
E330014E10Rik	ENSMUST00000071182.6	RIKEN cDNA E330014E10 gene	5	1	0	0	1	1	rno-miR-3596d				-0.29	-0.29	< 0.1
Ereg	ENSMUST00000031324.4	epiregulin	23	3	1	1	1	0	rno-miR-3596d				-0.29	-0.41	< 0.1
Cep76	ENSMUST00000097542.2	centrosomal protein 76	869	2	0	2	0	0	rno-miR-3596d				-0.29	-0.29	< 0.1
Cfl2	ENSMUST00000078124.7	cofilin 2, muscle	11408	2	0	0	2	0	rno-let-7f-1-3p				-0.29	-0.29	< 0.1
Rhoa	ENSMUST00000007959.8	ras homolog gene family, member A	43	0	0	0	0	0	rno-miR-3596d				-0.29	-0.31	< 0.1
AI597479	ENSMUST00000010434.7	expressed sequence AI597479	730	3	0	1	2	3	rno-miR-3596d				-0.29	-0.35	< 0.1
Olfr1408	ENSMUST00000073663.2	olfactory receptor 1408	5	1	0	0	1	0	rno-miR-3596d				-0.28	-0.28	< 0.1
Prl8a9	ENSMUST00000006662.2	prolactin family8, subfamily a, member 9	5	1	0	1	0	0	rno-miR-98-3p				-0.28	-0.28	< 0.1
Cntrob	ENSMUST00000092973.5	centrobin, centrosomal BRCA2 interacting protein	60	3	0	3	0	0	rno-miR-3596d				-0.28	-0.58	< 0.1
Tle4	ENSMUST00000052011.8	transducin-like enhancer of split 4, homolog of Drosophila E(spl)	2085	1	0	0	1	1	rno-let-7a-1-3p				-0.28	-0.3	< 0.1
Cpne2	ENSMUST00000048653.3	copine II	442	0	0	0	0	0	rno-let-7f-1-3p				-0.28	-0.28	< 0.1
AI413582	ENSMUST00000154473.2	expressed sequence AI413582	30	1	0	1	0	1	rno-miR-3596d				-0.28	-0.31	< 0.1
Kbtbd7	ENSMUST00000061222.7	kelch repeat and BTB (POZ) domain containing 7	339	2	0	0	2	0	rno-let-7f-1-3p				-0.28	-0.28	< 0.1
Nkx2-9	ENSMUST00000072631.5	NK2 homeobox 9	13	1	0	1	0	0	rno-let-7a-1-3p				-0.28	-0.28	< 0.1
Cnbp	ENSMUST00000032138.9	cellular nucleic acid binding protein	16454	4	0	3	1	1	rno-miR-3596d				-0.28	-0.43	< 0.1
Ick	ENSMUST00000044551.7	intestinal cell kinase	459	1	0	0	1	1	rno-let-7a-1-3p				-0.28	-0.37	< 0.1
Exosc7	ENSMUST00000026891.4	exosome component 7	712	1	0	1	0	0	rno-let-7a-1-3p				-0.28	-0.28	< 0.1
Themis	ENSMUST00000056097.5	thymocyte selection associated	35	3	1	0	2	0	rno-let-7f-1-3p				-0.28	-0.3	< 0.1
Tagap	ENSMUST00000036370.7	T cell activation Rho GTPase activating protein	5	2	1	0	1	0	rno-miR-98-3p				-0.28	-0.28	< 0.1
Cstb	ENSMUST00000005185.6	cystatin B	9145	1	0	0	1	0	rno-let-7a-1-3p				-0.28	-0.28	< 0.1
Krtap28-13	ENSMUST00000188005.1	keratin associated protein 28-13	5	1	1	0	0	0	rno-let-7a-1-3p				-0.28	-0.28	< 0.1
Tead1	ENSMUST00000059768.11	TEA domain family member 1	731	2	1	0	1	3	rno-miR-98-3p				-0.28	-0.29	< 0.1
Tbx22	ENSMUST00000168174.3	T-box 22	5	4	1	0	3	5	rno-miR-98-3p				-0.28	-0.28	< 0.1
Lin9	ENSMUST00000085803.7	lin-9 homolog (C. elegans)	312	3	0	2	1	0	rno-miR-98-3p				-0.28	-0.28	< 0.1
Tra2a	ENSMUST00000031841.7	transformer 2 alpha homolog (Drosophila)	25	2	1	1	0	0	rno-let-7a-1-3p				-0.28	-0.4	< 0.1
Fbxo8	ENSMUST00000040218.6	F-box protein 8	1740	2	1	0	1	2	rno-let-7a-1-3p				-0.28	-0.4	< 0.1
Psmg4	ENSMUST00000124996.2	proteasome (prosome, macropain) assembly chaperone 4	1827	1	0	1	0	0	rno-let-7b-3p				-0.28	-0.28	< 0.1
Rab10	ENSMUST00000021001.8	RAB10, member RAS oncogene family	1042	0	0	0	0	2	rno-let-7f-1-3p				-0.28	-0.7	< 0.1
Trim69	ENSMUST00000036089.7	tripartite motif-containing 69	12	1	0	0	1	0	rno-miR-98-3p				-0.27	-0.27	< 0.1
Bag3	ENSMUST00000033136.7	BCL2-associated athanogene 3	2404	1	1	0	0	0	rno-let-7a-1-3p				-0.27	-0.27	< 0.1
Magohb	ENSMUST00000032307.6	mago-nashi homolog B (Drosophila)	201	1	0	1	0	0	rno-let-7f-1-3p				-0.27	-0.3	< 0.1
Tcf3	ENSMUST00000105344.2	transcription factor 3	1025	0	0	0	0	1	rno-let-7f-1-3p				-0.27	-0.38	< 0.1
Ccnb2	ENSMUST00000034742.6	cyclin B2	1011	1	0	1	0	1	rno-let-7b-3p				-0.27	-0.31	< 0.1
Polr2k	ENSMUST00000057177.6	polymerase (RNA) II (DNA directed) polypeptide K	20	2	0	1	1	2	rno-let-7f-1-3p				-0.27	-0.34	< 0.1
Olfml2b	ENSMUST00000046792.8	olfactomedin-like 2B	36	1	1	0	0	0	rno-miR-3596d				-0.27	-0.27	< 0.1
Spry1	ENSMUST00000108109.2	sprouty homolog 1 (Drosophila)	291	1	0	0	1	1	rno-miR-3596d				-0.27	-0.27	< 0.1
BC052040	ENSMUST00000166472.2	cDNA sequence BC052040	876	2	1	1	0	0	rno-let-7a-1-3p				-0.27	-0.27	< 0.1
Xpo1	ENSMUST00000102869.2	exportin 1, CRM1 homolog (yeast)	11834	0	0	0	0	0	rno-miR-3596d				-0.27	-0.31	< 0.1
Srsf2	ENSMUST00000092404.7	serine/arginine-rich splicing factor 2	17408	0	0	0	0	0	rno-let-7f-1-3p				-0.27	-0.3	< 0.1
Lnpep	ENSMUST00000041047.2	leucyl/cystinyl aminopeptidase	971	4	0	2	2	7	rno-miR-98-3p				-0.27	-0.31	< 0.1
Rps10	ENSMUST00000114882.2	ribosomal protein S10	48	1	0	0	1	0	rno-let-7a-1-3p				-0.27	-0.27	< 0.1
Vti1b	ENSMUST00000055262.7	vesicle transport through interaction with t-SNAREs 1B	1082	1	0	0	1	0	rno-let-7a-1-3p				-0.27	-0.27	< 0.1
Rpain	ENSMUST00000178822.2	RPA interacting protein	745	1	0	1	0	0	rno-let-7a-1-3p				-0.27	-0.27	< 0.1
Nfyb	ENSMUST00000130911.2	nuclear transcription factor-Y beta	1900	3	1	2	0	1	rno-miR-3596d				-0.27	-0.33	< 0.1
Prl8a8	ENSMUST00000110350.2	prolactin family 8, subfamily a, member 81	5	1	0	1	0	0	rno-let-7b-3p				-0.27	-0.27	< 0.1
Suv39h2	ENSMUST00000027956.3	suppressor of variegation 3-9 homolog 2 (Drosophila)	203	3	0	1	2	0	rno-let-7f-1-3p				-0.26	-0.33	< 0.1
Ifna16	ENSMUST00000105148.1	interferon alpha 16	5	1	0	1	0	1	rno-let-7b-3p				-0.26	-0.26	< 0.1
Tm4sf1	ENSMUST00000171384.2	transmembrane 4 superfamily member 1	1885	2	0	2	0	0	rno-miR-3596d				-0.26	-0.33	< 0.1
Ccnc	ENSMUST00000065928.5	cyclin C	446	2	0	1	1	0	rno-let-7a-1-3p				-0.26	-0.3	< 0.1
4930433I11Rik	ENSMUST00000171664.1	RIKEN cDNA 4930433I11 gene	5	1	0	0	1	1	rno-miR-3596d				-0.26	-0.26	< 0.1
Cav2	ENSMUST00000000058.6	caveolin 2	4227	1	0	0	1	2	rno-let-7a-1-3p				-0.26	-0.29	< 0.1
Tsc22d3	ENSMUST00000055738.6	TSC22 domain family, member 3	938	2	1	0	1	1	rno-miR-3596d				-0.26	-0.33	< 0.1
Il15ra	ENSMUST00000148748.2	interleukin 15 receptor, alpha chain	323	3	0	3	0	1	rno-let-7a-1-3p				-0.26	-0.29	< 0.1
Tnfrsf21	ENSMUST00000024708.4	tumor necrosis factor receptor superfamily, member 21	460	2	0	0	2	0	rno-miR-98-3p				-0.26	-0.26	< 0.1
Tex14	ENSMUST00000060835.6	testis expressed gene 14	41	1	1	0	0	0	rno-let-7a-1-3p				-0.26	-0.26	< 0.1
Brf2	ENSMUST00000033877.4	BRF2, subunit of RNA polymerase III transcription initiation factor, BRF1-like	162	0	0	0	0	0	rno-let-7a-1-3p				-0.26	-0.36	< 0.1
Mdm1	ENSMUST00000163238.2	transformed mouse 3T3 cell double minute 1	94	1	1	0	0	2	rno-let-7b-3p				-0.26	-0.27	< 0.1
Vmn1r19	ENSMUST00000089830.2	vomeronasal 1 receptor 19	5	1	0	0	1	0	rno-miR-3596d				-0.26	-0.26	< 0.1
Ttc8	ENSMUST00000079146.7	tetratricopeptide repeat domain 8	401	1	0	1	0	1	rno-miR-3596d				-0.26	-0.26	< 0.1
Fam107b	ENSMUST00000027965.5	family with sequence similarity 107, member B	1101	0	0	0	0	0	rno-miR-3596d				-0.26	-0.28	< 0.1
Tmem233	ENSMUST00000111997.1	transmembrane protein 233	3533	2	1	1	0	2	rno-let-7f-1-3p				-0.26	-0.26	< 0.1
Sgk3	ENSMUST00000168907.2	serum/glucocorticoid regulated kinase 3	254	1	1	0	0	0	rno-let-7f-1-3p				-0.26	-0.26	< 0.1
Fam204a	ENSMUST00000065286.1	family with sequence similarity 204, member A	1405	1	1	0	0	2	rno-miR-3596d				-0.26	-0.31	< 0.1
Pnrc1	ENSMUST00000049357.9	proline-rich nuclear receptor coactivator 1	1428	1	0	1	0	2	rno-miR-3596d				-0.26	-0.27	< 0.1
Capza2	ENSMUST00000015877.8	capping protein (actin filament) muscle Z-line, alpha 2	9237	3	0	2	1	0	rno-miR-3596d				-0.26	-0.34	< 0.1
Eif1	ENSMUST00000049385.8	eukaryotic translation initiation factor 1	95	0	0	0	0	0	rno-let-7a-1-3p				-0.26	-0.26	< 0.1
Lcn4	ENSMUST00000028283.1	lipocalin 4	6	1	0	0	1	0	rno-let-7f-1-3p				-0.26	-0.26	< 0.1
D15Ertd621e	ENSMUST00000037270.3	DNA segment, Chr 15, ERATO Doi 621, expressed	2211	1	1	0	0	1	rno-let-7a-1-3p				-0.26	-0.39	< 0.1
Rab27b	ENSMUST00000121693.2	RAB27B, member RAS oncogene family	206	5	1	3	1	2	rno-let-7f-1-3p				-0.26	-0.46	< 0.1
Zdhhc21	ENSMUST00000030110.9	zinc finger, DHHC domain containing 21	885	3	0	1	2	4	rno-miR-3596d				-0.26	-0.26	< 0.1
Bccip	ENSMUST00000033282.4	BRCA2 and CDKN1A interacting protein	3807	1	0	0	1	0	rno-let-7a-1-3p				-0.26	-0.26	< 0.1
Rabggtb	ENSMUST00000089950.5	Rab geranylgeranyl transferase, b subunit	5660	1	0	1	0	0	rno-let-7f-1-3p				-0.25	-0.26	< 0.1
Klf12	ENSMUST00000097079.4	Kruppel-like factor 12	363	1	0	0	1	4	rno-miR-3596d				-0.25	-0.3	< 0.1
Lsm1	ENSMUST00000038421.6	LSM1 homolog, U6 small nuclear RNA associated (S. cerevisiae)	2568	1	0	1	0	0	rno-let-7f-1-3p				-0.25	-0.26	< 0.1
Msr1	ENSMUST00000170091.1	macrophage scavenger receptor 1	113	3	1	1	1	1	rno-let-7f-1-3p				-0.25	-0.4	< 0.1
Vamp4	ENSMUST00000150040.2	vesicle-associated membrane protein 4	805	3	0	1	2	1	rno-let-7a-1-3p				-0.25	-0.43	< 0.1
Twist1	ENSMUST00000049089.5	twist basic helix-loop-helix transcription factor 1	315	2	0	1	1	0	rno-let-7f-1-3p				-0.25	-0.27	< 0.1
Styx	ENSMUST00000111835.2	serine/threonine/tyrosine interaction protein	127	2	0	1	1	3	rno-miR-98-3p				-0.25	-0.25	< 0.1
2700097O09Rik	ENSMUST00000021406.5	RIKEN cDNA 2700097O09 gene	271	1	0	0	1	0	rno-let-7a-1-3p				-0.25	-0.26	< 0.1
Gm26596	ENSMUST00000180464.1	predicted gene, 26596	5	2	1	0	1	0	rno-let-7a-1-3p				-0.25	-0.25	< 0.1
Polr3d	ENSMUST00000000793.6	polymerase (RNA) III (DNA directed) polypeptide D	875	2	1	1	0	2	rno-let-7b-3p				-0.25	-0.28	< 0.1
Mthfsl	ENSMUST00000113110.4	5, 10-methenyltetrahydrofolate synthetase-like	58	3	0	0	3	8	rno-let-7a-1-3p				-0.25	-0.55	< 0.1
Xiap	ENSMUST00000115094.2	X-linked inhibitor of apoptosis	2281	5	1	1	3	3	rno-let-7a-1-3p				-0.25	-0.25	< 0.1
Slc35a5	ENSMUST00000023344.4	solute carrier family 35, member A5	368	3	2	0	1	0	rno-miR-98-3p				-0.25	-0.33	< 0.1
Calu	ENSMUST00000031779.11	calumenin	46	2	1	0	1	0	rno-miR-3596d				-0.25	-0.28	< 0.1
Mageb18	ENSMUST00000113955.1	melanoma antigen family B, 18	5	1	0	1	0	1	rno-let-7a-1-3p				-0.25	-0.25	< 0.1
Dlx2	ENSMUST00000024159.7	distal-less homeobox 2	150	0	0	0	0	0	rno-let-7a-1-3p				-0.25	-0.25	< 0.1
Fam154b	ENSMUST00000056728.4	family with sequence similarity 154, member B	10	2	0	0	2	0	rno-let-7b-3p				-0.25	-0.25	< 0.1
Filip1l	ENSMUST00000159816.2	filamin A interacting protein 1-like	1308	1	0	1	0	2	rno-miR-3596d				-0.25	-0.27	< 0.1
Wdr35	ENSMUST00000085745.7	WD repeat domain 35	684	1	1	0	0	0	rno-miR-3596d				-0.25	-0.26	< 0.1
Atg4c	ENSMUST00000030279.9	autophagy related 4C, cysteine peptidase	66	2	1	1	0	0	rno-miR-3596d				-0.25	-0.25	< 0.1
Gm4951	ENSMUST00000031549.5	predicted gene 4951	28	3	1	1	1	1	rno-miR-98-3p				-0.25	-0.26	< 0.1
Tcerg1l	ENSMUST00000160436.1	transcription elongation regulator 1-like	18	0	0	0	0	0	rno-let-7a-1-3p				-0.24	-0.24	< 0.1
Pyroxd2	ENSMUST00000076505.3	pyridine nucleotide-disulphide oxidoreductase domain 2	249	2	1	1	0	1	rno-let-7f-1-3p				-0.24	-0.26	< 0.1
Efcab1	ENSMUST00000090277.1	EF hand calcium binding domain 1	79	2	1	1	0	1	rno-let-7f-1-3p				-0.24	-0.29	< 0.1
Fgfr2	ENSMUST00000124096.2	fibroblast growth factor receptor 2	493	1	0	0	1	1	rno-let-7f-1-3p				-0.24	-0.24	< 0.1
Depdc1b	ENSMUST00000051594.6	DEP domain containing 1B	162	3	1	0	2	0	rno-let-7a-1-3p				-0.24	-0.29	< 0.1
Rab11fip2	ENSMUST00000171986.2	RAB11 family interacting protein 2 (class I)	452	3	2	1	0	1	rno-let-7a-1-3p				-0.24	-0.25	< 0.1
Otud4	ENSMUST00000173078.2	OTU domain containing 4	2329	3	0	1	2	1	rno-let-7f-1-3p				-0.24	-0.25	< 0.1
Osbpl8	ENSMUST00000105275.2	oxysterol binding protein-like 8	1442	4	1	0	3	2	rno-let-7a-1-3p				-0.24	-0.37	< 0.1
Zfand3	ENSMUST00000057897.7	zinc finger, AN1-type domain 3	2092	0	0	0	0	0	rno-miR-3596d				-0.24	-0.24	< 0.1
Nup35	ENSMUST00000028382.7	nucleoporin 35	71	2	1	1	0	3	rno-let-7f-1-3p				-0.24	-0.34	< 0.1
Hivep1	ENSMUST00000060148.5	human immunodeficiency virus type I enhancer binding protein 1	1718	2	0	0	2	2	rno-let-7b-3p				-0.24	-0.26	< 0.1
Atf2	ENSMUST00000112010.3	activating transcription factor 2	919	2	2	0	0	0	rno-let-7f-1-3p				-0.24	-0.29	< 0.1
Vmn1r9	ENSMUST00000171186.1	vomeronasal 1 receptor 9	5	1	0	0	1	0	rno-let-7f-1-3p				-0.24	-0.24	< 0.1
Ets2	ENSMUST00000023612.9	E26 avian leukemia oncogene 2, 3' domain	703	2	0	2	0	1	rno-let-7a-1-3p				-0.24	-0.25	< 0.1
Fam150a	ENSMUST00000133144.2	family with sequence similarity 150, member A	19	1	0	1	0	1	rno-let-7a-1-3p				-0.24	-0.27	< 0.1
Gmnn	ENSMUST00000006898.4	geminin	188	1	0	1	0	0	rno-let-7a-1-3p				-0.24	-0.24	< 0.1
Peli1	ENSMUST00000093290.6	pellino 1	1135	1	1	0	0	1	rno-let-7a-1-3p				-0.24	-0.25	< 0.1
Ankle2	ENSMUST00000031474.8	ankyrin repeat and LEM domain containing 2	2712	2	2	0	0	0	rno-let-7a-1-3p				-0.24	-0.26	< 0.1
Ccrl2	ENSMUST00000111888.1	chemokine (C-C motif) receptor-like 2	156	1	1	0	0	1	rno-let-7f-1-3p				-0.24	-0.34	< 0.1
Eif3e	ENSMUST00000022960.2	eukaryotic translation initiation factor 3, subunit E	14426	5	1	2	2	1	rno-let-7a-1-3p				-0.24	-0.38	< 0.1
Zfp560	ENSMUST00000068079.8	zinc finger protein 560	48	3	1	2	0	1	rno-miR-3596d				-0.24	-0.3	< 0.1
Olfr862	ENSMUST00000073765.3	olfactory receptor 862	5	1	0	0	1	0	rno-let-7a-1-3p				-0.24	-0.24	< 0.1
Rbm5	ENSMUST00000182659.2	RNA binding motif protein 5	2209	1	0	1	0	2	rno-let-7f-1-3p				-0.24	-0.24	< 0.1
Zbtb11	ENSMUST00000050248.8	zinc finger and BTB domain containing 11	249	2	1	0	1	1	rno-miR-3596d				-0.24	-0.25	< 0.1
Calca	ENSMUST00000032906.5	calcitonin/calcitonin-related polypeptide, alpha	121	1	0	0	1	0	rno-let-7f-1-3p				-0.24	-0.24	< 0.1
Lrrtm2	ENSMUST00000091636.3	leucine rich repeat transmembrane neuronal 2	5	2	0	0	2	1	rno-miR-3596d				-0.24	-0.24	< 0.1
BC030336	ENSMUST00000060175.6	cDNA sequence BC030336	59	5	0	4	1	3	rno-let-7a-1-3p				-0.24	-0.43	< 0.1
Olfr1133	ENSMUST00000099855.1	olfactory receptor 1133	42	3	1	2	0	0	rno-let-7f-1-3p				-0.24	-0.24	< 0.1
Calm2	ENSMUST00000040440.6	calmodulin 2	2119	1	0	1	0	1	rno-let-7f-1-3p				-0.24	-0.24	< 0.1
Cd244	ENSMUST00000004829.7	CD244 natural killer cell receptor 2B4	9	3	1	1	1	1	rno-let-7a-1-3p				-0.23	-0.28	< 0.1
Mmab	ENSMUST00000031560.8	methylmalonic aciduria (cobalamin deficiency) type B homolog (human)	669	0	0	0	0	0	rno-let-7f-1-3p				-0.23	-0.29	< 0.1
Fbxl14	ENSMUST00000032094.6	F-box and leucine-rich repeat protein 14	113	0	0	0	0	1	rno-miR-98-3p				-0.23	-0.24	< 0.1
Arl6	ENSMUST00000023405.10	ADP-ribosylation factor-like 6	244	1	0	0	1	0	rno-let-7f-1-3p				-0.23	-0.23	< 0.1
4931423N10Rik	ENSMUST00000028113.4	RIKEN cDNA 4931423N10 gene	6	1	0	1	0	0	rno-let-7f-1-3p				-0.23	-0.23	< 0.1
Ppap2b	ENSMUST00000064139.7	phosphatidic acid phosphatase type 2B	6120	2	0	0	2	0	rno-let-7f-1-3p				-0.23	-0.23	< 0.1
P2ry14	ENSMUST00000065220.7	purinergic receptor P2Y, G-protein coupled, 14	30	1	0	0	1	0	rno-let-7f-1-3p				-0.23	-0.23	< 0.1
Gm5585	ENSMUST00000184356.1	predicted gene 5585	5	1	0	1	0	0	rno-miR-3596d				-0.23	-0.23	< 0.1
Nlrp2	ENSMUST00000045022.7	NLR family, pyrin domain containing 2	5	1	0	0	1	0	rno-let-7f-1-3p				-0.23	-0.23	< 0.1
Ifna2	ENSMUST00000105147.1	interferon alpha 2	5	1	0	1	0	0	rno-let-7f-1-3p				-0.23	-0.23	< 0.1
Creld2	ENSMUST00000024042.3	cysteine-rich with EGF-like domains 2	2412	1	0	1	0	0	rno-let-7b-3p				-0.23	-0.23	< 0.1
Rad54b	ENSMUST00000095145.6	RAD54 homolog B (S. cerevisiae)	235	3	2	1	0	1	rno-let-7a-1-3p				-0.23	-0.48	< 0.1
Ppp4r2	ENSMUST00000063854.4	protein phosphatase 4, regulatory subunit 2	1441	2	0	1	1	1	rno-miR-3596d				-0.23	-0.23	< 0.1
Gtf2a1	ENSMUST00000021345.7	general transcription factor II A, 1	109	1	0	1	0	1	rno-miR-3596d				-0.23	-0.23	< 0.1
Rbm46	ENSMUST00000182818.2	RNA binding motif protein 46	76	2	2	0	0	1	rno-miR-98-3p				-0.23	-0.25	< 0.1
Zfp120	ENSMUST00000109931.2	zinc finger protein 120	106	2	1	0	1	0	rno-miR-3596d				-0.23	-0.35	< 0.1
Fam126b	ENSMUST00000161600.2	family with sequence similarity 126, member B	493	7	1	4	2	1	rno-miR-3596d				-0.23	-0.31	< 0.1
Chsy1	ENSMUST00000036372.6	chondroitin sulfate synthase 1	945	1	1	0	0	0	rno-let-7f-1-3p				-0.23	-0.23	< 0.1
Gm7489	ENSMUST00000100666.2	predicted gene 7489	5	1	0	1	0	0	rno-let-7f-1-3p				-0.23	-0.23	< 0.1
Mterf1b	ENSMUST00000177258.1	mitochondrial transcription termination factor 1b	38	2	0	1	1	2	rno-let-7a-1-3p				-0.23	-0.4	< 0.1
Esp24	ENSMUST00000180245.1	exocrine gland secreted peptide 24	0	1	0	0	1	0	rno-miR-98-3p				-0.23	-0.23	< 0.1
Grpel2	ENSMUST00000062991.7	GrpE-like 2, mitochondrial	87	3	1	1	1	0	rno-miR-98-3p				-0.23	-0.41	< 0.1
Frs2	ENSMUST00000020381.3	fibroblast growth factor receptor substrate 2	1348	5	1	2	2	1	rno-miR-3596d				-0.23	-0.23	< 0.1
Arl1	ENSMUST00000116234.3	ADP-ribosylation factor-like 1	497	1	1	0	0	0	rno-let-7a-1-3p				-0.23	-0.28	< 0.1
Slc22a19	ENSMUST00000025666.7	solute carrier family 22 (organic anion transporter), member 19	154	1	0	0	1	0	rno-let-7a-1-3p				-0.23	-0.23	< 0.1
Prkg2	ENSMUST00000031277.6	protein kinase, cGMP-dependent, type II	896	2	0	2	0	3	rno-let-7f-1-3p				-0.23	-0.3	< 0.1
Fam65b	ENSMUST00000110383.2	family with sequence similarity 65, member B	149	2	0	1	1	2	rno-let-7a-1-3p				-0.23	-0.23	< 0.1
Olfr1029	ENSMUST00000082191.3	olfactory receptor 1029	11	2	1	1	0	2	rno-miR-98-3p				-0.23	-0.29	< 0.1
Rnf152	ENSMUST00000058688.6	ring finger protein 152	313	4	1	1	2	1	rno-let-7a-1-3p				-0.22	-0.24	< 0.1
Abhd13	ENSMUST00000139793.2	abhydrolase domain containing 13	879	3	0	1	2	2	rno-let-7f-1-3p				-0.22	-0.41	< 0.1
Ccdc43	ENSMUST00000092569.7	coiled-coil domain containing 43	530	1	1	0	0	0	rno-let-7a-1-3p				-0.22	-0.23	< 0.1
Extl2	ENSMUST00000029575.6	exostoses (multiple)-like 2	537	3	0	0	3	1	rno-let-7a-1-3p				-0.22	-0.28	< 0.1
Caap1	ENSMUST00000030313.8	caspase activity and apoptosis inhibitor 1	253	2	0	1	1	0	rno-miR-3596d				-0.22	-0.32	< 0.1
Arhgef33	ENSMUST00000068175.5	Rho guanine nucleotide exchange factor (GEF) 33	5	2	0	1	1	0	rno-miR-3596d				-0.22	-0.22	< 0.1
Dynlrb2	ENSMUST00000078170.5	dynein light chain roadblock-type 2	146	1	0	0	1	0	rno-miR-3596d				-0.22	-0.25	< 0.1
Srsf12	ENSMUST00000067864.2	serine/arginine-rich splicing factor 12	7	1	1	0	0	1	rno-miR-98-3p				-0.22	-0.22	< 0.1
Btg1	ENSMUST00000038377.7	B cell translocation gene 1, anti-proliferative	77	2	0	1	1	1	rno-let-7b-3p				-0.22	-0.26	< 0.1
Cd44	ENSMUST00000005218.9	CD44 antigen	671	2	0	1	1	2	rno-miR-98-3p				-0.22	-0.28	< 0.1
Gm6377	ENSMUST00000060013.3	predicted gene 6377	20	1	0	0	1	2	rno-let-7f-1-3p				-0.22	-0.22	< 0.1
Spi1	ENSMUST00000002180.7	spleen focus forming virus (SFFV) proviral integration oncogene	340	1	0	1	0	0	rno-let-7b-3p				-0.22	-0.23	< 0.1
Nudt9	ENSMUST00000031250.8	nudix (nucleoside diphosphate linked moiety X)-type motif 9	4001	1	0	1	0	0	rno-let-7a-1-3p				-0.22	-0.22	< 0.1
U2surp	ENSMUST00000079659.6	U2 snRNP-associated SURP domain containing	2101	2	2	0	0	3	rno-miR-3596d				-0.22	-0.27	< 0.1
Cldn12	ENSMUST00000179804.2	claudin 12	308	2	1	1	0	1	rno-miR-98-3p				-0.22	-0.23	< 0.1
Iigp1	ENSMUST00000066912.6	interferon inducible GTPase 1	595	2	1	0	1	1	rno-miR-98-3p				-0.22	-0.23	< 0.1
Kcnh7	ENSMUST00000075052.4	potassium voltage-gated channel, subfamily H (eag-related), member 7	5	4	0	2	2	3	rno-let-7f-1-3p				-0.22	-0.22	< 0.1
AU021092	ENSMUST00000050160.4	expressed sequence AU021092	119	1	0	0	1	0	rno-miR-98-3p				-0.22	-0.22	< 0.1
Mcl1	ENSMUST00000037947.9	myeloid cell leukemia sequence 1	13830	1	0	1	0	1	rno-miR-3596d				-0.22	-0.23	< 0.1
Mthfd1	ENSMUST00000021443.5	methylenetetrahydrofolate dehydrogenase (NADP+ dependent), methenyltetrahydrofolate cyclohydrolase, formyltetrahydrofolate synthase	3121	1	0	0	1	0	rno-let-7a-1-3p				-0.22	-0.22	< 0.1
Yeats4	ENSMUST00000020382.6	YEATS domain containing 4	1843	1	0	1	0	1	rno-let-7f-1-3p				-0.22	-0.22	< 0.1
Gca	ENSMUST00000028257.2	grancalcin	910	4	0	2	2	1	rno-let-7a-1-3p				-0.22	-0.38	< 0.1
Gm6040	ENSMUST00000095430.3	predicted gene 6040	5	1	0	1	0	0	rno-miR-3596d				-0.22	-0.22	< 0.1
Ptpra	ENSMUST00000028769.7	protein tyrosine phosphatase, receptor type, A	2561	1	0	1	0	0	rno-let-7f-1-3p				-0.22	-0.22	< 0.1
Rpia	ENSMUST00000066134.5	ribose 5-phosphate isomerase A	211	1	0	0	1	0	rno-let-7a-1-3p				-0.22	-0.23	< 0.1
Moxd1	ENSMUST00000095784.2	monooxygenase, DBH-like 1	313	1	1	0	0	0	rno-let-7a-1-3p				-0.22	-0.26	< 0.1
Lrrc7	ENSMUST00000106044.1	leucine rich repeat containing 7	0	3	0	2	1	0	rno-let-7a-1-3p				-0.22	-0.22	< 0.1
Tada1	ENSMUST00000027846.7	transcriptional adaptor 1	1128	1	0	0	1	1	rno-miR-98-3p				-0.22	-0.22	< 0.1
Gm10401	ENSMUST00000100848.2	predicted gene 10401	5	1	0	0	1	0	rno-miR-3596d				-0.22	-0.22	< 0.1
Rab3gap2	ENSMUST00000069652.6	RAB3 GTPase activating protein subunit 2	675	1	1	0	0	2	rno-miR-98-3p				-0.22	-0.27	< 0.1
Shisa3	ENSMUST00000087241.5	shisa homolog 3 (Xenopus laevis)	77	1	1	0	0	0	rno-let-7a-1-3p				-0.22	-0.23	< 0.1
Ctla4	ENSMUST00000097720.3	cytotoxic T-lymphocyte-associated protein 4	11	2	0	0	2	0	rno-let-7f-1-3p				-0.22	-0.44	< 0.1
Dusp7	ENSMUST00000172306.2	dual specificity phosphatase 7	393	1	1	0	0	0	rno-let-7f-1-3p				-0.22	-0.22	< 0.1
Fut9	ENSMUST00000084770.4	fucosyltransferase 9	324	5	2	0	3	4	rno-let-7b-3p				-0.22	-0.37	< 0.1
Abcb1a	ENSMUST00000047753.4	ATP-binding cassette, sub-family B (MDR/TAP), member 1A	76	1	1	0	0	2	rno-let-7f-1-3p				-0.22	-0.26	< 0.1
Slc18a2	ENSMUST00000026084.3	solute carrier family 18 (vesicular monoamine), member 2	30	1	0	0	1	0	rno-miR-3596d				-0.22	-0.22	< 0.1
Csn1s2b	ENSMUST00000072539.6	casein alpha s2-like B	5	1	0	1	0	0	rno-let-7b-3p				-0.22	-0.22	< 0.1
Nr4a2	ENSMUST00000028166.3	nuclear receptor subfamily 4, group A, member 2	59	2	1	1	0	0	rno-miR-98-3p				-0.22	-0.23	< 0.1
Rnf11	ENSMUST00000030284.4	ring finger protein 11	10289	0	0	0	0	1	rno-let-7b-3p				-0.22	-0.24	< 0.1
Fyttd1	ENSMUST00000171325.2	forty-two-three domain containing 1	1204	3	0	2	1	0	rno-miR-98-3p				-0.22	-0.26	< 0.1
Fsip1	ENSMUST00000028821.4	fibrous sheath-interacting protein 1	25	1	0	1	0	0	rno-let-7f-1-3p				-0.22	-0.22	< 0.1
Clec4b2	ENSMUST00000088455.5	C-type lectin domain family 4, member b2	5	1	0	1	0	0	rno-let-7a-1-3p				-0.22	-0.22	< 0.1
Casp12	ENSMUST00000027009.5	caspase 12	398	1	0	0	1	2	rno-let-7a-1-3p				-0.22	-0.22	< 0.1
1700040F15Rik	ENSMUST00000190946.1	RIKEN cDNA 1700040F15 gene	5	1	0	1	0	0	rno-let-7f-1-3p				-0.22	-0.22	< 0.1
Ccl11	ENSMUST00000000342.2	chemokine (C-C motif) ligand 11	75	1	0	0	1	0	rno-miR-3596d				-0.22	-0.24	< 0.1
Nxf3	ENSMUST00000080929.7	nuclear RNA export factor 3	5	1	1	0	0	1	rno-miR-3596d				-0.22	-0.22	< 0.1
Ssb	ENSMUST00000166411.2	Sjogren syndrome antigen B	3473	3	1	0	2	1	rno-let-7f-1-3p				-0.22	-0.36	< 0.1
Tifa	ENSMUST00000054483.8	TRAF-interacting protein with forkhead-associated domain	252	1	1	0	0	0	rno-miR-98-3p				-0.22	-0.24	< 0.1
Gata3	ENSMUST00000102976.3	GATA binding protein 3	24	1	0	0	1	0	rno-let-7a-1-3p				-0.22	-0.23	< 0.1
C1d	ENSMUST00000000594.3	C1D nuclear receptor co-repressor	5861	1	0	0	1	0	rno-let-7f-1-3p				-0.21	-0.21	< 0.1
4933406J08Rik	ENSMUST00000028661.5	RIKEN cDNA 4933406J08 gene	11	1	0	0	1	0	rno-miR-3596d				-0.21	-0.21	< 0.1
Kif16b	ENSMUST00000043589.7	kinesin family member 16B	222	1	1	0	0	2	rno-miR-98-3p				-0.21	-0.26	< 0.1
Tcf7l2	ENSMUST00000111656.2	transcription factor 7 like 2, T cell specific, HMG box	1051	3	0	0	3	2	rno-miR-3596d				-0.21	-0.22	< 0.1
Npy	ENSMUST00000031843.6	neuropeptide Y	6	1	0	1	0	0	rno-miR-3596d				-0.21	-0.21	< 0.1
Npy1r	ENSMUST00000039303.5	neuropeptide Y receptor Y1	60	2	1	0	1	1	rno-miR-3596d				-0.21	-0.21	< 0.1
Chchd2	ENSMUST00000094280.3	coiled-coil-helix-coiled-coil-helix domain containing 2	80	1	0	0	1	0	rno-let-7a-1-3p				-0.21	-0.21	< 0.1
Klf2	ENSMUST00000067912.7	Kruppel-like factor 2 (lung)	2964	2	0	1	1	0	rno-let-7f-1-3p				-0.21	-0.28	< 0.1
Slc44a1	ENSMUST00000107651.3	solute carrier family 44, member 1	2727	2	2	0	0	8	rno-miR-3596d				-0.21	-0.32	< 0.1
Ankrd13c	ENSMUST00000040787.8	ankyrin repeat domain 13c	2424	2	1	0	1	3	rno-miR-3596d				-0.21	-0.28	< 0.1
Pdcd10	ENSMUST00000161137.2	programmed cell death 10	562	1	0	0	1	2	rno-miR-98-3p				-0.21	-0.26	< 0.1
Zbtb20	ENSMUST00000114694.3	zinc finger and BTB domain containing 20	293	6	1	3	2	7	rno-let-7a-1-3p				-0.21	-0.3	< 0.1
Lamtor5	ENSMUST00000145735.1	late endosomal/lysosomal adaptor, MAPK and MTOR activator 5	14050	1	0	1	0	0	rno-miR-3596d				-0.21	-0.21	< 0.1
Rab14	ENSMUST00000113025.1	RAB14, member RAS oncogene family	6563	2	0	1	1	4	rno-miR-98-3p				-0.21	-0.22	< 0.1
Nmd3	ENSMUST00000029358.9	NMD3 homolog (S. cerevisiae)	477	1	0	1	0	0	rno-let-7f-1-3p				-0.21	-0.21	< 0.1
Zfp182	ENSMUST00000115333.3	zinc finger protein 182	206	4	0	2	2	0	rno-let-7f-1-3p				-0.21	-0.29	< 0.1
Lims1	ENSMUST00000020077.5	LIM and senescent cell antigen-like domains 1	8422	2	0	0	2	2	rno-let-7f-1-3p				-0.21	-0.21	< 0.1
Irf6	ENSMUST00000076521.5	interferon regulatory factor 6	363	3	1	2	0	0	rno-let-7f-1-3p				-0.21	-0.23	< 0.1
Lhx8	ENSMUST00000177846.3	LIM homeobox protein 8	5	1	0	0	1	0	rno-let-7a-1-3p				-0.21	-0.21	< 0.1
0610007P14Rik	ENSMUST00000021676.6	RIKEN cDNA 0610007P14 gene	2559	1	0	0	1	0	rno-let-7a-1-3p				-0.21	-0.21	< 0.1
Spc25	ENSMUST00000112320.2	SPC25, NDC80 kinetochore complex component, homolog (S. cerevisiae)	115	2	1	1	0	0	rno-let-7a-1-3p				-0.21	-0.25	< 0.1
Stxbp3a	ENSMUST00000102621.5	syntaxin binding protein 3A	37	1	0	0	1	2	rno-let-7a-1-3p				-0.21	-0.23	< 0.1
Gm21976	ENSMUST00000186911.1	predicted gene 21976	5	1	0	1	0	1	rno-let-7f-1-3p				-0.21	-0.25	< 0.1
Pycard	ENSMUST00000033056.3	PYD and CARD domain containing	289	1	0	1	0	1	rno-let-7f-1-3p				-0.21	-0.23	< 0.1
Erf	ENSMUST00000045847.9	Ets2 repressor factor	401	0	0	0	0	0	rno-let-7a-1-3p				-0.21	-0.21	< 0.1
Nefl	ENSMUST00000022639.7	neurofilament, light polypeptide	55	2	0	0	2	0	rno-let-7f-1-3p				-0.21	-0.23	< 0.1
Spred1	ENSMUST00000028829.7	sprouty protein with EVH-1 domain 1, related sequence	1322	2	0	1	1	4	rno-let-7b-3p				-0.21	-0.22	< 0.1
AI593442	ENSMUST00000098768.2	expressed sequence AI593442	6	2	1	1	0	2	rno-let-7a-1-3p				-0.21	-0.21	< 0.1
S100pbp	ENSMUST00000106061.3	S100P binding protein	727	3	0	2	1	1	rno-let-7a-1-3p				-0.21	-0.21	< 0.1
Slc38a2	ENSMUST00000023099.6	solute carrier family 38, member 2	3346	2	0	1	1	3	rno-let-7a-1-3p				-0.21	-0.25	< 0.1
Arhgef3	ENSMUST00000049206.5	Rho guanine nucleotide exchange factor (GEF) 3	385	2	2	0	0	0	rno-miR-3596d				-0.21	-0.21	< 0.1
BC026585	ENSMUST00000119891.1	cDNA sequence BC026585	127	2	1	1	0	0	rno-miR-3596d				-0.21	-0.24	< 0.1
Ccdc34	ENSMUST00000028580.6	coiled-coil domain containing 34	1623	1	0	1	0	0	rno-let-7f-1-3p				-0.21	-0.21	< 0.1
Zfyve21	ENSMUST00000021714.7	zinc finger, FYVE domain containing 21	1457	1	0	1	0	0	rno-let-7a-1-3p				-0.21	-0.21	< 0.1
Cpne3	ENSMUST00000029885.4	copine III	318	3	0	2	1	2	rno-let-7b-3p				-0.21	-0.21	< 0.1
Snx16	ENSMUST00000099223.5	sorting nexin 16	579	1	0	0	1	2	rno-let-7a-1-3p				-0.21	-0.21	< 0.1
Trim12c	ENSMUST00000059037.9	tripartite motif-containing 12C	481	2	0	1	1	0	rno-let-7f-1-3p				-0.21	-0.21	< 0.1
Gm16405	ENSMUST00000180150.2	predicted gene 16405	5	1	0	1	0	0	rno-let-7f-1-3p				-0.2	-0.2	< 0.1
Schip1	ENSMUST00000182532.2	schwannomin interacting protein 1	1132	1	0	0	1	0	rno-miR-98-3p				-0.2	-0.22	< 0.1
Gm16430	ENSMUST00000178145.2	predicted gene 16430	5	1	0	1	0	0	rno-let-7f-1-3p				-0.2	-0.2	< 0.1
Mettl10	ENSMUST00000033257.9	methyltransferase like 10	77	2	0	1	1	3	rno-miR-3596d				-0.2	-0.44	< 0.1
Hes1	ENSMUST00000023171.7	hairy and enhancer of split 1 (Drosophila)	349	1	0	1	0	0	rno-let-7b-3p				-0.2	-0.21	< 0.1
Ntrk3	ENSMUST00000039431.8	neurotrophic tyrosine kinase, receptor, type 3	19	2	1	1	0	7	rno-let-7a-1-3p				-0.2	-0.41	< 0.1
Syap1	ENSMUST00000033723.3	synapse associated protein 1	1477	2	0	1	1	0	rno-let-7a-1-3p				-0.2	-0.34	< 0.1
Dnal1	ENSMUST00000123491.2	dynein, axonemal, light chain 1	52	1	1	0	0	0	rno-let-7a-1-3p				-0.2	-0.22	< 0.1
Zfp81	ENSMUST00000054072.8	zinc finger protein 81	290	3	0	0	3	7	rno-let-7a-1-3p				-0.2	-0.3	< 0.1
Rab11b	ENSMUST00000057373.8	RAB11B, member RAS oncogene family	6437	2	0	1	1	2	rno-let-7a-1-3p				-0.2	-0.21	< 0.1
Trim5	ENSMUST00000098179.3	tripartite motif-containing 5	5	2	0	1	1	0	rno-let-7f-1-3p				-0.2	-0.2	< 0.1
Tlcd2	ENSMUST00000108435.1	TLC domain containing 2	925	1	0	1	0	0	rno-let-7a-1-3p				-0.2	-0.2	< 0.1
E230019M04Rik	ENSMUST00000044806.2	RIKEN cDNA E230019M04 gene	17	1	1	0	0	2	rno-let-7a-1-3p				-0.2	-0.29	< 0.1
Gpalpp1	ENSMUST00000022585.3	GPALPP motifs containing 1	854	2	2	0	0	1	rno-let-7a-1-3p				-0.2	-0.21	< 0.1
BC003331	ENSMUST00000111913.3	cDNA sequence BC003331	252	0	0	0	0	0	rno-miR-98-3p				-0.2	-0.24	< 0.1
Selk	ENSMUST00000112268.1	selenoprotein K	2898	1	0	1	0	1	rno-miR-3596d				-0.2	-0.22	< 0.1
Tstd3	ENSMUST00000029915.5	thiosulfate sulfurtransferase (rhodanese)-like domain containing 3	428	1	0	0	1	0	rno-let-7f-1-3p				-0.2	-0.2	< 0.1
Slc25a31	ENSMUST00000091184.6	solute carrier family 25 (mitochondrial carrier; adenine nucleotide translocator), member 31	57	1	0	1	0	0	rno-miR-3596d				-0.2	-0.2	< 0.1
Pitx2	ENSMUST00000029657.10	paired-like homeodomain transcription factor 2	47	1	0	0	1	2	rno-let-7f-1-3p				-0.2	-0.2	< 0.1
Id1	ENSMUST00000109824.1	inhibitor of DNA binding 1	2144	1	0	1	0	0	rno-let-7a-1-3p				-0.2	-0.2	< 0.1
Cdc42ep3	ENSMUST00000068958.7	CDC42 effector protein (Rho GTPase binding) 3	1757	1	0	1	0	1	rno-let-7a-1-3p				-0.2	-0.2	< 0.1
Olfr658	ENSMUST00000089296.2	olfactory receptor 658	5	1	0	1	0	2	rno-let-7a-1-3p				-0.2	-0.2	< 0.1
Snx9	ENSMUST00000002436.9	sorting nexin 9	4466	2	0	1	1	0	rno-miR-3596d				-0.2	-0.2	< 0.1
Yy2	ENSMUST00000065806.4	Yy2 transcription factor	10	0	0	0	0	0	rno-let-7a-1-3p				-0.2	-0.2	< 0.1
Dlx6	ENSMUST00000160937.3	distal-less homeobox 6	10	1	0	1	0	1	rno-let-7f-1-3p				-0.2	-0.2	< 0.1
Tas1r1	ENSMUST00000030792.1	taste receptor, type 1, member 1	5	1	0	0	1	0	rno-let-7a-1-3p				-0.2	-0.2	< 0.1
Tvp23b	ENSMUST00000014321.4	trans-golgi network vesicle protein 23B	1145	2	1	0	1	1	rno-miR-3596d				-0.2	-0.34	< 0.1
Kif21a	ENSMUST00000088614.6	kinesin family member 21A	1539	2	0	0	2	0	rno-miR-3596d				-0.2	-0.2	< 0.1
Hmbox1	ENSMUST00000022544.8	homeobox containing 1	1109	1	0	0	1	1	rno-let-7f-1-3p				-0.2	-0.22	< 0.1
Eif4enif1	ENSMUST00000110049.2	eukaryotic translation initiation factor 4E nuclear import factor 1	476	2	0	1	1	1	rno-let-7a-1-3p				-0.2	-0.22	< 0.1
Ebf3	ENSMUST00000106118.3	early B cell factor 3	347	2	0	1	1	0	rno-let-7b-3p				-0.2	-0.21	< 0.1
Lce1g	ENSMUST00000029527.5	late cornified envelope 1G	5	1	0	0	1	0	rno-miR-3596d				-0.2	-0.2	< 0.1
Nr5a2	ENSMUST00000027649.8	nuclear receptor subfamily 5, group A, member 2	334	4	1	3	0	0	rno-let-7f-1-3p				-0.2	-0.21	< 0.1
Pabpc4l	ENSMUST00000166505.1	poly(A) binding protein, cytoplasmic 4-like	28	3	2	1	0	0	rno-let-7f-1-3p				-0.2	-0.31	< 0.1
Sppl2a	ENSMUST00000028844.5	signal peptide peptidase like 2A	2176	3	1	0	2	0	rno-let-7f-1-3p				-0.2	-0.4	< 0.1
Cxcr6	ENSMUST00000049810.7	chemokine (C-X-C motif) receptor 6	25	1	0	0	1	0	rno-let-7f-1-3p				-0.2	-0.2	< 0.1
Foxf2	ENSMUST00000042054.2	forkhead box F2	125	1	0	0	1	0	rno-let-7f-1-3p				-0.2	-0.2	< 0.1
Ercc8	ENSMUST00000054835.9	excision repaiross-complementing rodent repair deficiency, complementation group 8	692	2	0	0	2	2	rno-let-7f-1-3p				-0.2	-0.21	< 0.1
Senp7	ENSMUST00000089362.3	SUMO1/sentrin specific peptidase 7	457	4	0	2	2	2	rno-let-7f-1-3p				-0.2	-0.2	< 0.1
Acn9	ENSMUST00000040826.5	ACN9 homolog (S. cerevisiae)	483	2	1	1	0	0	rno-let-7f-1-3p				-0.2	-0.26	< 0.1
Yod1	ENSMUST00000049813.5	YOD1 OTU deubiquitinating enzyme 1 homologue (S. cerevisiae)	447	2	0	0	2	1	rno-miR-98-3p				-0.2	-0.21	< 0.1
Wwc1	ENSMUST00000018993.6	WW, C2 and coiled-coil domain containing 1	682	2	0	2	0	0	rno-let-7a-1-3p				-0.2	-0.2	< 0.1
2810403A07Rik	ENSMUST00000029696.6	RIKEN cDNA 2810403A07 gene	1070	1	0	0	1	0	rno-let-7f-1-3p				-0.2	-0.21	< 0.1
Hspa13	ENSMUST00000114244.1	heat shock protein 70 family, member 13	311	2	1	0	1	3	rno-let-7a-1-3p				-0.2	-0.3	< 0.1
Hmgb2	ENSMUST00000067925.6	high mobility group box 2	4867	1	0	1	0	1	rno-let-7a-1-3p				-0.2	-0.25	< 0.1
Fam76b	ENSMUST00000059579.6	family with sequence similarity 76, member B	1077	3	1	1	1	1	rno-let-7f-1-3p				-0.2	-0.24	< 0.1
Slxl1	ENSMUST00000088740.4	Slx-like 1	5	1	0	1	0	0	rno-let-7f-1-3p				-0.2	-0.2	< 0.1
Gm11541	ENSMUST00000069852.1	predicted gene 11541	5	1	0	0	1	1	rno-miR-3596d				-0.2	-0.2	< 0.1
Pcdh11x	ENSMUST00000113358.4	protocadherin 11 X-linked	6	6	0	5	1	3	rno-miR-98-3p				-0.2	-0.2	< 0.1
Fam150b	ENSMUST00000067087.6	family with sequence similarity 150, member B	43	1	0	1	0	2	rno-let-7a-1-3p				-0.2	-0.2	< 0.1
Rsrc1	ENSMUST00000161726.1	arginine/serine-rich coiled-coil 1	545	2	1	1	0	2	rno-miR-3596d				-0.2	-0.23	< 0.1
Tmem39a	ENSMUST00000171687.2	transmembrane protein 39a	915	1	0	1	0	0	rno-let-7f-1-3p				-0.2	-0.21	< 0.1
Prkci	ENSMUST00000108249.3	protein kinase C, iota	1201	1	1	0	0	0	rno-miR-3596d				-0.2	-0.2	< 0.1
Serinc1	ENSMUST00000020027.5	serine incorporator 1	1143	1	1	0	0	0	rno-miR-3596d				-0.2	-0.26	< 0.1
Esrrg	ENSMUST00000027906.7	estrogen-related receptor gamma	676	2	0	2	0	3	rno-let-7f-1-3p				-0.2	-0.2	< 0.1
Ptgr2	ENSMUST00000135001.2	prostaglandin reductase 2	4228	1	1	0	0	0	rno-miR-3596d				-0.2	-0.21	< 0.1
Vmn1r8	ENSMUST00000078186.3	vomeronasal 1 receptor 8	5	1	0	0	1	0	rno-let-7f-1-3p				-0.2	-0.2	< 0.1
Ppid	ENSMUST00000029382.7	peptidylprolyl isomerase D (cyclophilin D)	1801	1	0	0	1	1	rno-let-7f-1-3p				-0.2	-0.21	< 0.1
Mcmbp	ENSMUST00000057557.8	MCM (minichromosome maintenance deficient) binding protein	2843	1	0	0	1	1	rno-miR-3596d				-0.2	-0.2	< 0.1
Clec4a3	ENSMUST00000117173.2	C-type lectin domain family 4, member a3	33	3	0	2	1	0	rno-let-7f-1-3p				-0.2	-0.27	< 0.1
Zfp442	ENSMUST00000109916.2	zinc finger protein 442	135	3	0	2	1	1	rno-let-7f-1-3p				-0.2	-0.31	< 0.1
Ebag9	ENSMUST00000022964.7	estrogen receptor-binding fragment-associated gene 9	367	2	0	1	1	2	rno-let-7f-1-3p				-0.2	-0.28	< 0.1
Etv3	ENSMUST00000119109.2	ets variant 3	104	3	0	1	2	1	rno-miR-98-3p				-0.2	-0.2	< 0.1
AA467197	ENSMUST00000047498.9	expressed sequence AA467197	41	1	0	0	1	0	rno-let-7a-1-3p				-0.2	-0.2	< 0.1
Marc2	ENSMUST00000068725.4	mitochondrial amidoxime reducing component 2	6693	1	0	0	1	0	rno-let-7b-3p				-0.19	-0.2	< 0.1
Clk1	ENSMUST00000034868.8	CDC-like kinase 1	518	2	0	1	1	0	rno-let-7f-1-3p				-0.19	-0.34	< 0.1
Pex3	ENSMUST00000019945.9	peroxisomal biogenesis factor 3	303	1	0	0	1	0	rno-let-7a-1-3p				-0.19	-0.2	< 0.1
Spast	ENSMUST00000024869.6	spastin	1625	3	1	1	1	2	rno-let-7f-1-3p				-0.19	-0.27	< 0.1
Zfp367	ENSMUST00000059817.5	zinc finger protein 367	938	2	0	1	1	0	rno-miR-3596d				-0.19	-0.2	< 0.1
Rhot1	ENSMUST00000055056.10	ras homolog gene family, member T1	2426	1	0	1	0	0	rno-let-7f-1-3p				-0.19	-0.19	< 0.1
Prl8a6	ENSMUST00000110355.3	prolactin family 8, subfamily a, member 6	5	1	0	1	0	0	rno-miR-3596d				-0.19	-0.19	< 0.1
Kif22	ENSMUST00000032915.6	kinesin family member 22	61	1	0	1	0	0	rno-let-7f-1-3p				-0.19	-0.19	< 0.1
Ptchd3	ENSMUST00000036690.6	patched domain containing 3	11	2	0	1	1	0	rno-let-7f-1-3p				-0.19	-0.19	< 0.1
Ccar1	ENSMUST00000020268.5	cell division cycle and apoptosis regulator 1	1906	1	0	0	1	1	rno-let-7f-1-3p				-0.19	-0.21	< 0.1
Spin1	ENSMUST00000095797.5	spindlin 1	702	3	0	1	2	2	rno-let-7b-3p				-0.19	-0.36	< 0.1
Kif11	ENSMUST00000012587.3	kinesin family member 11	844	2	0	2	0	2	rno-miR-98-3p				-0.19	-0.25	< 0.1
Tfg	ENSMUST00000065515.8	Trk-fused gene	86	2	0	1	1	1	rno-let-7a-1-3p				-0.19	-0.32	< 0.1
Otud1	ENSMUST00000052168.5	OTU domain containing 1	1029	1	0	0	1	1	rno-let-7f-1-3p				-0.19	-0.19	< 0.1
Mms22l	ENSMUST00000108222.3	MMS22-like, DNA repair protein	84	1	0	0	1	0	rno-miR-98-3p				-0.19	-0.19	< 0.1
Gulp1	ENSMUST00000162600.1	GULP, engulfment adaptor PTB domain containing 1	163	0	0	0	0	1	rno-let-7a-1-3p				-0.19	-0.19	< 0.1
Chaf1a	ENSMUST00000002914.8	chromatin assembly factor 1, subunit A (p150)	535	1	0	0	1	0	rno-miR-3596d				-0.19	-0.19	< 0.1
Eif5a2	ENSMUST00000060500.7	eukaryotic translation initiation factor 5A2	49	2	0	0	2	0	rno-let-7a-1-3p				-0.19	-0.2	< 0.1
Gpcpd1	ENSMUST00000110136.2	glycerophosphocholine phosphodiesterase GDE1 homolog (S. cerevisiae)	908	1	0	0	1	1	rno-miR-3596d				-0.19	-0.21	< 0.1
Nrbf2	ENSMUST00000077839.7	nuclear receptor binding factor 2	9	1	0	0	1	0	rno-let-7a-1-3p				-0.19	-0.19	< 0.1
Mycl	ENSMUST00000106252.3	v-myc myelocytomatosis viral oncogene homolog, lung carcinoma derived (avian)	114	1	1	0	0	0	rno-let-7a-1-3p				-0.19	-0.19	< 0.1
Dusp22	ENSMUST00000095914.5	dual specificity phosphatase 22	552	2	0	1	1	1	rno-let-7f-1-3p				-0.19	-0.2	< 0.1
Mblac2	ENSMUST00000057598.5	metallo-beta-lactamase domain containing 2	283	2	0	1	1	2	rno-let-7f-1-3p				-0.19	-0.19	< 0.1
Lin54	ENSMUST00000149714.2	lin-54 homolog (C. elegans)	106	2	0	1	1	2	rno-miR-98-3p				-0.19	-0.35	< 0.1
Them7	ENSMUST00000068813.2	thioesterase superfamily member 7	1160	2	1	0	1	0	rno-let-7a-1-3p				-0.19	-0.2	< 0.1
GTF3C2	ENSMUST00000101411.3	General transcription factor 3C polypeptide 2	27	1	0	0	1	0	rno-let-7a-1-3p				-0.19	-0.19	< 0.1
Aqr	ENSMUST00000043160.7	aquarius	713	1	0	1	0	0	rno-miR-3596d				-0.19	-0.19	< 0.1
Slc27a3	ENSMUST00000029541.6	solute carrier family 27 (fatty acid transporter), member 3	72	1	0	1	0	0	rno-miR-3596d				-0.19	-0.19	< 0.1
Sult1d1	ENSMUST00000113314.2	sulfotransferase family 1D, member 1	10529	1	0	1	0	0	rno-let-7a-1-3p				-0.19	-0.19	< 0.1
Mid2	ENSMUST00000112990.2	midline 2	384	2	0	1	1	0	rno-miR-98-3p				-0.19	-0.19	< 0.1
Exo1	ENSMUST00000039725.6	exonuclease 1	1162	1	0	1	0	1	rno-let-7a-1-3p				-0.19	-0.2	< 0.1
Zfp426	ENSMUST00000115562.3	zinc finger protein 426	230	1	0	0	1	0	rno-let-7f-1-3p				-0.19	-0.19	< 0.1
Pcca	ENSMUST00000038374.7	propionyl-Coenzyme A carboxylase, alpha polypeptide	1745	1	0	1	0	0	rno-let-7f-1-3p				-0.19	-0.19	< 0.1
Sp4	ENSMUST00000026367.9	trans-acting transcription factor 4	279	3	1	1	1	1	rno-let-7a-1-3p				-0.19	-0.21	< 0.1
Sp2	ENSMUST00000107626.2	Sp2 transcription factor	236	0	0	0	0	1	rno-let-7a-1-3p				-0.19	-0.19	< 0.1
Zranb3	ENSMUST00000086614.6	zinc finger, RAN-binding domain containing 3	18	2	0	0	2	0	rno-miR-3596d				-0.19	-0.19	< 0.1
Dnajc24	ENSMUST00000102555.5	DnaJ (Hsp40) homolog, subfamily C, member 24	395	2	0	1	1	1	rno-miR-3596d				-0.19	-0.27	< 0.1
Wtap	ENSMUST00000159986.2	Wilms tumour 1-associating protein	103	1	0	1	0	4	rno-let-7a-1-3p				-0.19	-0.37	< 0.1
Acmsd	ENSMUST00000038006.7	amino carboxymuconate semialdehyde decarboxylase	641	1	0	0	1	0	rno-let-7a-1-3p				-0.19	-0.19	< 0.1
Ube2h	ENSMUST00000102993.4	ubiquitin-conjugating enzyme E2H	1830	1	0	0	1	1	rno-let-7f-1-3p				-0.19	-0.2	< 0.1
Ppil4	ENSMUST00000015901.5	peptidylprolyl isomerase (cyclophilin)-like 4	3000	1	0	1	0	3	rno-let-7b-3p				-0.19	-0.19	< 0.1
Rspo3	ENSMUST00000092623.3	R-spondin 3 homolog (Xenopus laevis)	21	1	0	1	0	0	rno-let-7a-1-3p				-0.19	-0.19	< 0.1
Zfp143	ENSMUST00000084727.4	zinc finger protein 143	509	1	0	0	1	0	rno-let-7a-1-3p				-0.19	-0.21	< 0.1
Zfp458	ENSMUST00000045969.7	zinc finger protein 458	22	1	1	0	0	1	rno-let-7a-1-3p				-0.19	-0.21	< 0.1
Tmem215	ENSMUST00000049655.2	transmembrane protein 215	10	2	1	0	1	0	rno-miR-3596d				-0.19	-0.24	< 0.1
Insm1	ENSMUST00000089257.5	insulinoma-associated 1	359	1	0	0	1	2	rno-miR-98-3p				-0.19	-0.19	< 0.1
Jag1	ENSMUST00000028735.7	jagged 1	282	2	0	2	0	1	rno-miR-98-3p				-0.19	-0.19	< 0.1
Ncam2	ENSMUST00000067602.3	neural cell adhesion molecule 2	20	4	0	2	2	2	rno-let-7f-1-3p				-0.19	-0.34	< 0.1
Tmprss11a	ENSMUST00000101073.2	transmembrane protease, serine 11a	5	1	0	0	1	1	rno-let-7b-3p				-0.19	-0.19	< 0.1
Arrdc2	ENSMUST00000002989.9	arrestin domain containing 2	61	1	0	1	0	0	rno-let-7a-1-3p				-0.19	-0.19	< 0.1
Paxbp1	ENSMUST00000118522.2	PAX3 and PAX7 binding protein 1	1976	1	0	1	0	0	rno-miR-3596d				-0.19	-0.19	< 0.1
Plekhj1	ENSMUST00000036805.5	pleckstrin homology domain containing, family J member 1	148	1	0	0	1	0	rno-let-7a-1-3p				-0.19	-0.2	< 0.1
H2-M9	ENSMUST00000087165.5	histocompatibility 2, M region locus 9	7	1	0	1	0	0	rno-let-7a-1-3p				-0.19	-0.19	< 0.1
Crbn	ENSMUST00000049675.5	cereblon	414	2	0	0	2	0	rno-miR-3596d				-0.19	-0.24	< 0.1
Mycbp	ENSMUST00000030400.8	c-myc binding protein	1042	1	0	1	0	1	rno-let-7f-1-3p				-0.19	-0.23	< 0.1
Arih1	ENSMUST00000171975.2	ariadne ubiquitin-conjugating enzyme E2 binding protein homolog 1 (Drosophila)	3517	3	0	3	0	2	rno-let-7f-1-3p				-0.19	-0.22	< 0.1
Ces2d-ps	ENSMUST00000043209.9	carboxylesterase 2D, pseudogene	5	1	0	0	1	0	rno-let-7a-1-3p				-0.18	-0.18	< 0.1
Ctxn3	ENSMUST00000091892.2	cortexin 3	27	1	0	0	1	0	rno-let-7b-3p				-0.18	-0.18	< 0.1
Ppp1r21	ENSMUST00000038551.7	protein phosphatase 1, regulatory subunit 21	962	1	0	1	0	0	rno-let-7a-1-3p				-0.18	-0.18	< 0.1
4932438A13Rik	ENSMUST00000057272.9	RIKEN cDNA 4932438A13 gene	2781	3	0	3	0	0	rno-let-7a-1-3p				-0.18	-0.31	< 0.1
Cldn1	ENSMUST00000023154.2	claudin 1	183	1	1	0	0	1	rno-miR-3596d				-0.18	-0.21	< 0.1
Casd1	ENSMUST00000015333.6	CAS1 domain containing 1	631	2	0	1	1	2	rno-let-7a-1-3p				-0.18	-0.19	< 0.1
Vapa	ENSMUST00000024897.8	vesicle-associated membrane protein, associated protein A	1889	1	0	1	0	0	rno-let-7a-1-3p				-0.18	-0.19	< 0.1
Cwc22	ENSMUST00000065889.4	CWC22 spliceosome-associated protein homolog (S. cerevisiae)	44	2	0	0	2	0	rno-miR-3596d				-0.18	-0.24	< 0.1
Akap9	ENSMUST00000044492.8	A kinase (PRKA) anchor protein (yotiao) 9	1806	2	1	1	0	2	rno-let-7a-1-3p				-0.18	-0.2	< 0.1
Btf3l4	ENSMUST00000102742.5	basic transcription factor 3-like 4	440	1	0	1	0	1	rno-let-7f-1-3p				-0.18	-0.18	< 0.1
Six6	ENSMUST00000021519.6	sine oculis-related homeobox 6	7	2	1	0	1	1	rno-let-7a-1-3p				-0.18	-0.21	< 0.1
Gas1	ENSMUST00000065086.4	growth arrest specific 1	753	1	0	1	0	2	rno-let-7a-1-3p				-0.18	-0.2	< 0.1
Ptprc	ENSMUST00000182755.2	protein tyrosine phosphatase, receptor type, C	381	1	0	0	1	1	rno-let-7a-1-3p				-0.18	-0.18	< 0.1
Ccdc172	ENSMUST00000069419.6	coiled-coil domain containing 172	5	1	0	1	0	0	rno-let-7a-1-3p				-0.18	-0.18	< 0.1
ZBED6	ENSMUST00000190574.1	zinc finger BED domain-containing protein 6	5	1	1	0	0	0	rno-let-7f-1-3p				-0.18	-0.18	< 0.1
Tmem55a	ENSMUST00000029875.3	transmembrane protein 55A	1557	2	0	1	1	0	rno-let-7f-1-3p				-0.18	-0.21	< 0.1
Lipg	ENSMUST00000066532.4	lipase, endothelial	16	2	0	1	1	1	rno-miR-3596d				-0.18	-0.18	< 0.1
Prss22	ENSMUST00000041649.6	protease, serine 22	5	1	0	0	1	0	rno-miR-3596d				-0.18	-0.18	< 0.1
Diras2	ENSMUST00000057442.6	DIRAS family, GTP-binding RAS-like 2	39	2	1	1	0	0	rno-miR-98-3p				-0.18	-0.18	< 0.1
A330050F15Rik	ENSMUST00000169935.1	RIKEN cDNA A330050F15 gene	5	1	0	0	1	2	rno-let-7a-1-3p				-0.18	-0.18	< 0.1
Fgf16	ENSMUST00000033581.3	fibroblast growth factor 16	64	1	0	1	0	2	rno-miR-3596d				-0.18	-0.18	< 0.1
Emp2	ENSMUST00000078357.4	epithelial membrane protein 2	3979	0	0	0	0	1	rno-let-7a-1-3p				-0.18	-0.18	< 0.1
Hspa14	ENSMUST00000027961.6	heat shock protein 14	838	1	0	0	1	0	rno-miR-3596d				-0.18	-0.18	< 0.1
Mtmr6	ENSMUST00000022563.7	myotubularin related protein 6	2588	2	0	1	1	1	rno-let-7f-1-3p				-0.18	-0.23	< 0.1
Txndc9	ENSMUST00000162031.2	thioredoxin domain containing 9	2602	1	0	0	1	0	rno-miR-3596d				-0.18	-0.18	< 0.1
Hat1	ENSMUST00000112122.3	histone aminotransferase 1	6289	1	0	1	0	0	rno-let-7a-1-3p				-0.18	-0.18	< 0.1
Fa2h	ENSMUST00000038475.8	fatty acid 2-hydroxylase	16	1	0	1	0	0	rno-let-7f-1-3p				-0.18	-0.18	< 0.1
Snca	ENSMUST00000163779.2	synuclein, alpha	186	1	0	1	0	0	rno-let-7a-1-3p				-0.18	-0.19	< 0.1
Vmn1r56	ENSMUST00000169556.2	vomeronasal 1 receptor 56	5	1	1	0	0	0	rno-let-7f-1-3p				-0.18	-0.18	< 0.1
Taok1	ENSMUST00000017435.5	TAO kinase 1	1659	6	0	3	3	3	rno-miR-98-3p				-0.18	-0.27	< 0.1
Bfar	ENSMUST00000023365.7	bifunctional apoptosis regulator	282	2	0	0	2	2	rno-miR-3596d				-0.18	-0.23	< 0.1
Sept9	ENSMUST00000093907.5	septin 9	8050	0	0	0	0	0	rno-miR-98-3p				-0.18	-0.18	< 0.1
Hgf	ENSMUST00000030683.3	hepatocyte growth factor	183	2	0	1	1	3	rno-let-7f-1-3p				-0.18	-0.29	< 0.1
Rtn1	ENSMUST00000078505.8	reticulon 1	16	0	0	0	0	1	rno-let-7a-1-3p				-0.18	-0.18	< 0.1
Hist1h4k	ENSMUST00000102983.1	histone cluster 1, H4k	26	1	0	0	1	4	rno-miR-98-3p				-0.18	-0.23	< 0.1
Ubxn7	ENSMUST00000115151.3	UBX domain protein 7	356	2	1	0	1	2	rno-miR-98-3p				-0.18	-0.26	< 0.1
Pcdh8	ENSMUST00000039568.5	protocadherin 8	9	2	0	2	0	0	rno-let-7a-1-3p				-0.18	-0.18	< 0.1
Ensa	ENSMUST00000037983.4	endosulfine alpha	1438	1	0	1	0	1	rno-miR-98-3p				-0.18	-0.18	< 0.1
Mnx1	ENSMUST00000165512.3	motor neuron and pancreas homeobox 1	7	1	0	1	0	0	rno-miR-3596d				-0.18	-0.18	< 0.1
P2rx2	ENSMUST00000058016.10	purinergic receptor P2X, ligand-gated ion channel, 2	5	1	1	0	0	0	rno-let-7b-3p				-0.18	-0.18	< 0.1
Kifc1	ENSMUST00000173492.2	kinesin family member C1	1240	1	0	0	1	1	rno-miR-3596d				-0.18	-0.18	< 0.1
Lyrm4	ENSMUST00000053265.6	LYR motif containing 4	670	1	0	1	0	0	rno-let-7a-1-3p				-0.18	-0.18	< 0.1
Nsmce4a	ENSMUST00000160289.2	non-SMC element 4 homolog A (S. cerevisiae)	10324	1	0	1	0	0	rno-let-7b-3p				-0.18	-0.18	< 0.1
Alg10b	ENSMUST00000100309.1	asparagine-linked glycosylation 10B (alpha-1,2-glucosyltransferase)	1836	1	0	0	1	2	rno-miR-3596d				-0.18	-0.18	< 0.1
Manea	ENSMUST00000041374.7	mannosidase, endo-alpha	587	2	0	1	1	0	rno-miR-98-3p				-0.18	-0.18	< 0.1
Zfp712	ENSMUST00000167565.1	zinc finger protein 712	29	1	0	0	1	2	rno-let-7a-1-3p				-0.18	-0.19	< 0.1
Aak1	ENSMUST00000089519.7	AP2 associated kinase 1	1079	5	0	1	4	2	rno-miR-3596d				-0.18	-0.18	< 0.1
Birc2	ENSMUST00000190341.1	baculoviral IAP repeat-containing 2	32	1	0	1	0	0	rno-let-7f-1-3p				-0.18	-0.18	< 0.1
Plk1	ENSMUST00000033154.6	polo-like kinase 1	200	1	0	0	1	0	rno-miR-3596d				-0.18	-0.18	< 0.1
Slc17a6	ENSMUST00000032710.5	solute carrier family 17 (sodium-dependent inorganic phosphate cotransporter), member 6	35	3	0	2	1	3	rno-let-7f-1-3p				-0.18	-0.18	< 0.1
Slc22a1	ENSMUST00000024596.8	solute carrier family 22 (organic cation transporter), member 1	5035	1	0	1	0	1	rno-let-7a-1-3p				-0.18	-0.18	< 0.1
Gng2	ENSMUST00000160013.2	guanine nucleotide binding protein (G protein), gamma 2	555	3	0	1	2	0	rno-miR-3596d				-0.18	-0.29	< 0.1
Pgap2	ENSMUST00000120879.2	post-GPI attachment to proteins 2	1356	1	0	1	0	0	rno-let-7a-1-3p				-0.18	-0.18	< 0.1
Rpl9	ENSMUST00000120094.2	ribosomal protein L9	45	1	0	1	0	0	rno-miR-98-3p				-0.18	-0.29	< 0.1
N4bp2l1	ENSMUST00000016279.7	NEDD4 binding protein 2-like 1	48	1	0	1	0	0	rno-miR-3596d				-0.18	-0.2	< 0.1
Prpf38b	ENSMUST00000029480.8	PRP38 pre-mRNA processing factor 38 (yeast) domain containing B	1970	1	1	0	0	1	rno-miR-3596d				-0.18	-0.22	< 0.1
Sh2d1a	ENSMUST00000189753.1	SH2 domain protein 1A	5	1	0	1	0	1	rno-let-7b-3p				-0.18	-0.18	< 0.1
Mospd1	ENSMUST00000096447.3	motile sperm domain containing 1	14	1	0	0	1	0	rno-let-7f-1-3p				-0.18	-0.18	< 0.1
Satb1	ENSMUST00000144331.2	special AT-rich sequence binding protein 1	473	3	0	0	3	1	rno-miR-98-3p				-0.18	-0.43	< 0.1
Rerg	ENSMUST00000032347.5	RAS-like, estrogen-regulated, growth-inhibitor	50	1	0	0	1	1	rno-miR-3596d				-0.18	-0.18	< 0.1
Cxcl3	ENSMUST00000031326.8	chemokine (C-X-C motif) ligand 3	5	1	0	0	1	0	rno-let-7a-1-3p				-0.18	-0.18	< 0.1
Bhlhe40	ENSMUST00000032194.5	basic helix-loop-helix family, member e40	1556	0	0	0	0	0	rno-let-7a-1-3p				-0.18	-0.19	< 0.1
Tmem161b	ENSMUST00000057495.8	transmembrane protein 161B	1510	1	0	1	0	1	rno-miR-3596d				-0.18	-0.18	< 0.1
Marcks	ENSMUST00000092584.5	myristoylated alanine rich protein kinase C substrate	2557	1	0	1	0	0	rno-let-7a-1-3p				-0.18	-0.18	< 0.1
Nudt4	ENSMUST00000020217.5	nudix (nucleoside diphosphate linked moiety X)-type motif 4	3213	1	0	1	0	0	rno-let-7a-1-3p				-0.18	-0.18	< 0.1
Smap1	ENSMUST00000027339.8	small ArfGAP 1	246	1	1	0	0	0	rno-let-7a-1-3p				-0.18	-0.2	< 0.1
Ube2w	ENSMUST00000117146.2	ubiquitin-conjugating enzyme E2W (putative)	1410	4	0	4	0	2	rno-let-7b-3p				-0.18	-0.36	< 0.1
Atm	ENSMUST00000118282.2	ataxia telangiectasia mutated homolog (human)	901	2	0	1	1	1	rno-let-7f-1-3p				-0.17	-0.25	< 0.1
Htr2a	ENSMUST00000036653.3	5-hydroxytryptamine (serotonin) receptor 2A	5	1	0	1	0	2	rno-let-7a-1-3p				-0.17	-0.18	< 0.1
Appl1	ENSMUST00000036570.4	adaptor protein, phosphotyrosine interaction, PH domain and leucine zipper containing 1	485	3	1	1	1	6	rno-let-7f-1-3p				-0.17	-0.47	< 0.1
Ascl1	ENSMUST00000020243.7	achaete-scute complex homolog 1 (Drosophila)	7	1	0	0	1	2	rno-let-7f-1-3p				-0.17	-0.17	< 0.1
Hsp90b1	ENSMUST00000020238.8	heat shock protein 90, beta (Grp94), member 1	181	1	0	0	1	1	rno-let-7a-1-3p				-0.17	-0.29	< 0.1
BC055324	ENSMUST00000045876.6	cDNA sequence BC055324	39	1	0	1	0	0	rno-let-7f-1-3p				-0.17	-0.18	< 0.1
Chst14	ENSMUST00000099546.5	carbohydrate (N-acetylgalactosamine 4-0) sulfotransferase 14	127	1	0	1	0	2	rno-miR-98-3p				-0.17	-0.22	< 0.1
Zrsr2	ENSMUST00000090840.4	zinc finger (CCCH type), RNA binding motif and serine/arginine rich 2	722	2	0	2	0	1	rno-miR-3596d				-0.17	-0.3	< 0.1
Olfr389	ENSMUST00000122224.2	olfactory receptor 389	4	2	0	1	1	4	rno-let-7f-1-3p				-0.17	-0.17	< 0.1
SLY	ENSMUST00000187768.1	Sycp3 like Y-linked	5	1	0	1	0	0	rno-let-7f-1-3p				-0.17	-0.17	< 0.1
Poglut1	ENSMUST00000036210.6	protein O-glucosyltransferase 1	1048	1	0	0	1	1	rno-miR-3596d				-0.17	-0.17	< 0.1
Tubb2a	ENSMUST00000056427.8	tubulin, beta 2A class IIA	791	1	0	0	1	0	rno-let-7a-1-3p				-0.17	-0.18	< 0.1
Sub1	ENSMUST00000022816.9	SUB1 homolog (S. cerevisiae)	4549	1	0	1	0	1	rno-let-7b-3p				-0.17	-0.2	< 0.1
Myl12b	ENSMUST00000038446.8	myosin, light chain 12B, regulatory	1210	1	0	0	1	0	rno-miR-3596d				-0.17	-0.17	< 0.1
Zfp26	ENSMUST00000159569.2	zinc finger protein 26	787	6	1	3	2	5	rno-let-7f-1-3p				-0.17	-0.24	< 0.1
Ralgds	ENSMUST00000028170.9	ral guanine nucleotide dissociation stimulator	558	1	1	0	0	0	rno-let-7a-1-3p				-0.17	-0.17	< 0.1
Mbnl2	ENSMUST00000088419.7	muscleblind-like 2	699	2	0	0	2	0	rno-miR-3596d				-0.17	-0.18	< 0.1
Tox	ENSMUST00000039987.3	thymocyte selection-associated high mobility group box	51	2	0	0	2	0	rno-miR-98-3p				-0.17	-0.23	< 0.1
RP24-391A22.5	ENSMUST00000189455.1		5	1	0	1	0	0	rno-let-7f-1-3p				-0.17	-0.17	< 0.1
RP24-81F10.2	ENSMUST00000189007.1		5	1	0	1	0	0	rno-let-7f-1-3p				-0.17	-0.17	< 0.1
Rgs4	ENSMUST00000111357.1	regulator of G-protein signaling 4	198	2	0	1	1	2	rno-let-7a-1-3p				-0.17	-0.17	< 0.1
CH36-125L12.1	ENSMUST00000186194.1		5	1	0	1	0	0	rno-let-7f-1-3p				-0.17	-0.17	< 0.1
Gm13242	ENSMUST00000105738.3	predicted gene 13242	5	1	0	1	0	0	rno-let-7a-1-3p				-0.17	-0.17	< 0.1
Chfr	ENSMUST00000112519.3	checkpoint with forkhead and ring finger domains	1174	2	0	1	1	1	rno-let-7a-1-3p				-0.17	-0.18	< 0.1
CH36-205C2.2	ENSMUST00000186443.1		5	1	0	1	0	0	rno-let-7f-1-3p				-0.17	-0.17	< 0.1
Tec	ENSMUST00000071944.7	tec protein tyrosine kinase	149	1	0	1	0	1	rno-miR-3596d				-0.17	-0.17	< 0.1
Pnn	ENSMUST00000021381.4	pinin	2310	1	1	0	0	1	rno-let-7a-1-3p				-0.17	-0.2	< 0.1
Gm20888	ENSMUST00000186890.1	predicted gene, 20888	5	1	0	1	0	0	rno-let-7f-1-3p				-0.17	-0.17	< 0.1
Dnaja2	ENSMUST00000034138.5	DnaJ (Hsp40) homolog, subfamily A, member 2	14663	1	0	0	1	0	rno-let-7a-1-3p				-0.17	-0.17	< 0.1
1700040F15Rik	ENSMUST00000189333.1	RIKEN cDNA 1700040F15 gene	5	1	0	1	0	0	rno-let-7f-1-3p				-0.17	-0.17	< 0.1
CH36-246D16.3	ENSMUST00000186739.1		5	1	0	1	0	0	rno-let-7f-1-3p				-0.17	-0.17	< 0.1
CH36-8M21.1	ENSMUST00000188269.1		5	1	0	1	0	0	rno-let-7f-1-3p				-0.17	-0.17	< 0.1
Gm4847	ENSMUST00000046662.7	predicted gene 4847	5	1	1	0	0	1	rno-let-7f-1-3p				-0.17	-0.17	< 0.1
Gm21094	ENSMUST00000189577.1	predicted gene, 21094	5	1	0	1	0	0	rno-let-7f-1-3p				-0.17	-0.17	< 0.1
RP24-145C1.1	ENSMUST00000188754.1		5	1	0	1	0	0	rno-let-7f-1-3p				-0.17	-0.17	< 0.1
Hoxa4	ENSMUST00000101395.2	homeobox A4	40	1	1	0	0	0	rno-let-7a-1-3p				-0.17	-0.17	< 0.1
Prr11	ENSMUST00000051395.8	proline rich 11	101	1	0	0	1	1	rno-let-7f-1-3p				-0.17	-0.18	< 0.1
Prkacb	ENSMUST00000102515.4	protein kinase, cAMP dependent, catalytic, beta	149	2	1	1	0	1	rno-let-7f-1-3p				-0.17	-0.23	< 0.1
Lin7c	ENSMUST00000028583.7	lin-7 homolog C (C. elegans)	1842	2	0	1	1	0	rno-let-7f-1-3p				-0.17	-0.18	< 0.1
Lrrn1	ENSMUST00000049285.8	leucine rich repeat protein 1, neuronal	112	1	0	0	1	1	rno-let-7f-1-3p				-0.17	-0.17	< 0.1
Rnf111	ENSMUST00000034739.6	ring finger 111	253	2	0	1	1	1	rno-miR-3596d				-0.17	-0.17	< 0.1
Pak1ip1	ENSMUST00000046951.9	PAK1 interacting protein 1	7874	1	0	1	0	0	rno-miR-3596d				-0.17	-0.17	< 0.1
Mkx	ENSMUST00000079788.5	mohawk homeobox	142	1	0	0	1	1	rno-let-7f-1-3p				-0.17	-0.17	< 0.1
Gm20937	ENSMUST00000189084.1	predicted gene, 20937	5	1	0	1	0	0	rno-let-7f-1-3p				-0.17	-0.17	< 0.1
Hsf3	ENSMUST00000119035.3	heat shock transcription factor 3	18	1	1	0	0	1	rno-miR-3596d				-0.17	-0.17	< 0.1
Top1	ENSMUST00000109468.2	topoisomerase (DNA) I	1816	0	0	0	0	0	rno-let-7a-1-3p				-0.17	-0.17	< 0.1
Fsbp	ENSMUST00000180239.1	fibrinogen silencer binding protein	235	3	2	1	0	1	rno-let-7a-1-3p				-0.17	-0.3	< 0.1
Pls1	ENSMUST00000093800.3	plastin 1 (I-isoform)	164	3	1	0	2	0	rno-miR-98-3p				-0.17	-0.19	< 0.1
Tceal8	ENSMUST00000163584.2	transcription elongation factor A (SII)-like 8	9356	3	0	0	3	1	rno-let-7a-1-3p				-0.17	-0.33	< 0.1
Tceal7	ENSMUST00000113116.2	transcription elongation factor A (SII)-like 7	57	1	0	0	1	0	rno-let-7a-1-3p				-0.17	-0.17	< 0.1
Bmpr1a	ENSMUST00000165280.2	bone morphogenetic protein receptor, type 1A	1312	1	0	0	1	1	rno-let-7f-1-3p				-0.17	-0.21	< 0.1
Itgav	ENSMUST00000028499.5	integrin alpha V	6050	4	0	2	2	0	rno-let-7f-1-3p				-0.17	-0.17	< 0.1
Zfx	ENSMUST00000088102.6	zinc finger protein X-linked	631	1	0	0	1	3	rno-let-7f-1-3p				-0.17	-0.18	< 0.1
Fam26e	ENSMUST00000069125.6	family with sequence similarity 26, member E	23	3	1	1	1	0	rno-let-7a-1-3p				-0.17	-0.2	< 0.1
Cops7a	ENSMUST00000112439.3	COP9 (constitutive photomorphogenic) homolog, subunit 7a (Arabidopsis thaliana)	366	1	0	0	1	0	rno-let-7a-1-3p				-0.17	-0.17	< 0.1
Zfp185	ENSMUST00000164800.2	zinc finger protein 185	329	1	1	0	0	1	rno-let-7a-1-3p				-0.17	-0.17	< 0.1
Siglec5	ENSMUST00000122423.2	sialic acid binding Ig-like lectin 5	15	1	0	1	0	0	rno-let-7f-1-3p				-0.17	-0.17	< 0.1
Ap4e1	ENSMUST00000002063.9	adaptor-related protein complex AP-4, epsilon 1	759	4	1	1	2	0	rno-let-7f-1-3p				-0.17	-0.25	< 0.1
Riok1	ENSMUST00000021866.8	RIO kinase 1 (yeast)	325	1	0	1	0	0	rno-let-7a-1-3p				-0.17	-0.17	< 0.1
Sec11c	ENSMUST00000025394.7	SEC11 homolog C (S. cerevisiae)	1122	1	0	0	1	0	rno-let-7a-1-3p				-0.17	-0.17	< 0.1
1110059G10Rik	ENSMUST00000035154.3	RIKEN cDNA 1110059G10 gene	1474	1	0	0	1	4	rno-miR-3596d				-0.17	-0.32	< 0.1
Ttf1	ENSMUST00000100237.3	transcription termination factor, RNA polymerase I	23	1	0	0	1	1	rno-miR-3596d				-0.17	-0.18	< 0.1
Zfp266	ENSMUST00000174462.2	zinc finger protein 266	989	3	1	1	1	0	rno-let-7a-1-3p				-0.17	-0.17	< 0.1
SLY	ENSMUST00000185565.1	Sycp3 like Y-linked	5	1	0	1	0	0	rno-let-7f-1-3p				-0.17	-0.17	< 0.1
SLY	ENSMUST00000190782.1	Sycp3 like Y-linked	5	1	0	1	0	0	rno-let-7f-1-3p				-0.17	-0.17	< 0.1
Gm21865	ENSMUST00000191443.1	predicted gene, 21865	5	1	0	1	0	0	rno-let-7f-1-3p				-0.17	-0.17	< 0.1
RP24-116I9.1	ENSMUST00000191123.1		5	1	0	1	0	0	rno-let-7f-1-3p				-0.17	-0.17	< 0.1
RP24-91H16.1	ENSMUST00000187922.1		5	1	0	1	0	0	rno-let-7f-1-3p				-0.17	-0.17	< 0.1
Rassf8	ENSMUST00000111704.2	Ras association (RalGDS/AF-6) domain family (N-terminal) member 8	568	1	0	0	1	3	rno-let-7f-1-3p				-0.17	-0.18	< 0.1
SLY	ENSMUST00000188864.1	Sycp3 like Y-linked	5	1	0	1	0	0	rno-let-7f-1-3p				-0.17	-0.17	< 0.1
Gm20837	ENSMUST00000190558.1	predicted gene, 20837	5	1	0	1	0	0	rno-let-7f-1-3p				-0.17	-0.17	< 0.1
Gm20896	ENSMUST00000188585.1	predicted gene, 20896	5	1	0	1	0	0	rno-let-7f-1-3p				-0.17	-0.17	< 0.1
Adcyap1	ENSMUST00000064775.6	adenylate cyclase activating polypeptide 1	11	1	0	0	1	0	rno-let-7a-1-3p				-0.17	-0.17	< 0.1
Gm20855	ENSMUST00000186996.1	predicted gene, 20855	5	1	0	1	0	0	rno-let-7f-1-3p				-0.17	-0.17	< 0.1
Arntl	ENSMUST00000047321.7	aryl hydrocarbon receptor nuclear translocator-like	78	1	0	1	0	0	rno-let-7b-3p				-0.17	-0.17	< 0.1
Zfp804a	ENSMUST00000047527.7	zinc finger protein 804A	5	2	1	0	1	3	rno-let-7a-1-3p				-0.17	-0.2	< 0.1
P2ry12	ENSMUST00000050360.8	purinergic receptor P2Y, G-protein coupled 12	57	1	0	0	1	1	rno-let-7f-1-3p				-0.17	-0.17	< 0.1
Gdap2	ENSMUST00000029459.4	ganglioside-induced differentiation-associated-protein 2	789	2	0	1	1	0	rno-let-7a-1-3p				-0.17	-0.18	< 0.1
Abca6	ENSMUST00000044003.8	ATP-binding cassette, sub-family A (ABC1), member 6	833	11	0	1	10	4	rno-let-7f-1-3p				-0.17	-0.2	< 0.1
Aurka	ENSMUST00000109140.4	aurora kinase A	777	2	0	1	1	0	rno-let-7f-1-3p				-0.17	-0.35	< 0.1
Mzt1	ENSMUST00000042662.8	mitotic spindle organizing protein 1	343	1	0	0	1	1	rno-let-7f-1-3p				-0.17	-0.2	< 0.1
Raver2	ENSMUST00000038463.9	ribonucleoprotein, PTB-binding 2	321	1	0	1	0	2	rno-miR-98-3p				-0.17	-0.2	< 0.1
Gm13212	ENSMUST00000119718.2	predicted gene 13212	5	1	0	1	0	1	rno-let-7a-1-3p				-0.17	-0.17	< 0.1
Topbp1	ENSMUST00000035164.4	topoisomerase (DNA) II binding protein 1	20	1	0	0	1	1	rno-let-7f-1-3p				-0.17	-0.17	< 0.1
Kifc5b	ENSMUST00000078961.4	kinesin family member C5B	41	1	0	0	1	1	rno-miR-3596d				-0.17	-0.17	< 0.1
Fli1	ENSMUST00000016231.8	Friend leukemia integration 1	141	1	0	0	1	3	rno-let-7f-1-3p				-0.17	-0.17	< 0.1
Rnf144a	ENSMUST00000020971.7	ring finger protein 144A	287	3	1	1	1	0	rno-let-7f-1-3p				-0.17	-0.18	< 0.1
Zbtb25	ENSMUST00000176102.2	zinc finger and BTB domain containing 25	270	3	0	0	3	4	rno-miR-98-3p				-0.17	-0.34	< 0.1
Slc30a5	ENSMUST00000067246.4	solute carrier family 30 (zinc transporter), member 5	1287	1	1	0	0	2	rno-let-7f-1-3p				-0.17	-0.22	< 0.1
Prkcd	ENSMUST00000112210.4	protein kinase C, delta	1192	1	0	0	1	4	rno-miR-98-3p				-0.17	-0.18	< 0.1
Cep44	ENSMUST00000040330.9	centrosomal protein 44	351	2	0	1	1	1	rno-let-7a-1-3p				-0.17	-0.2	< 0.1
Crk	ENSMUST00000108425.2	v-crk sarcoma virus CT10 oncogene homolog (avian)	2790	1	0	1	0	1	rno-miR-98-3p				-0.17	-0.29	< 0.1
Mcu	ENSMUST00000020312.7	mitochondrial calcium uniporter	1548	1	0	0	1	0	rno-let-7f-1-3p				-0.17	-0.17	< 0.1
Cxcl10	ENSMUST00000038816.7	chemokine (C-X-C motif) ligand 10	35	1	0	1	0	0	rno-let-7a-1-3p				-0.17	-0.17	< 0.1
Rnf170	ENSMUST00000014022.9	ring finger protein 170	12	1	1	0	0	0	rno-let-7a-1-3p				-0.17	-0.17	< 0.1
Syngr3	ENSMUST00000007236.4	synaptogyrin 3	12	1	0	1	0	0	rno-let-7f-1-3p				-0.17	-0.17	< 0.1
Defb41	ENSMUST00000088463.1	defensin beta 41	5	1	0	1	0	0	rno-let-7f-1-3p				-0.17	-0.17	< 0.1
Thrsp	ENSMUST00000043077.7	thyroid hormone responsive	636	1	0	0	1	0	rno-let-7a-1-3p				-0.16	-0.17	< 0.1
Asah1	ENSMUST00000034000.9	N-acylsphingosine amidohydrolase 1	14370	1	0	0	1	0	rno-let-7f-1-3p				-0.16	-0.17	< 0.1
Mcoln3	ENSMUST00000039450.4	mucolipin 3	48	1	0	0	1	0	rno-let-7f-1-3p				-0.16	-0.17	< 0.1
Lrch2	ENSMUST00000112819.3	leucine-rich repeats and calponin homology (CH) domain containing 2	40	2	0	0	2	3	rno-let-7f-1-3p				-0.16	-0.26	< 0.1
Dek	ENSMUST00000021807.7	DEK oncogene (DNA binding)	246	1	0	1	0	1	rno-let-7f-1-3p				-0.16	-0.17	< 0.1
Cdh20	ENSMUST00000062528.8	cadherin 20	14	2	0	1	1	0	rno-let-7b-3p				-0.16	-0.16	< 0.1
Dytn	ENSMUST00000090313.4	dystrotelin	5	1	0	0	1	0	rno-miR-3596d				-0.16	-0.16	< 0.1
Lypd3	ENSMUST00000080718.4	Ly6/Plaur domain containing 3	8	1	0	1	0	0	rno-miR-3596d				-0.16	-0.16	< 0.1
Elmo1	ENSMUST00000072519.5	engulfment and cell motility 1	259	0	0	0	0	0	rno-let-7b-3p				-0.16	-0.16	< 0.1
Fbxl5	ENSMUST00000047857.10	F-box and leucine-rich repeat protein 5	3979	1	0	0	1	0	rno-let-7a-1-3p				-0.16	-0.16	< 0.1
Srsf9	ENSMUST00000031513.8	serine/arginine-rich splicing factor 9	4443	1	0	1	0	0	rno-let-7a-1-3p				-0.16	-0.16	< 0.1
Eps15l1	ENSMUST00000163643.1	epidermal growth factor receptor pathway substrate 15-like 1	46	0	0	0	0	0	rno-let-7b-3p				-0.16	-0.17	< 0.1
Penk	ENSMUST00000070375.7	preproenkephalin	78	1	0	1	0	0	rno-let-7b-3p				-0.16	-0.23	< 0.1
Sephs1	ENSMUST00000027973.8	selenophosphate synthetase 1	2839	1	0	1	0	1	rno-let-7f-1-3p				-0.16	-0.19	< 0.1
Snai1	ENSMUST00000052631.7	snail homolog 1 (Drosophila)	87	1	0	1	0	0	rno-let-7b-3p				-0.16	-0.17	< 0.1
Rbm39	ENSMUST00000109587.3	RNA binding motif protein 39	10883	1	0	1	0	1	rno-let-7a-1-3p				-0.16	-0.16	< 0.1
Ttc9	ENSMUST00000036116.5	tetratricopeptide repeat domain 9	109	1	1	0	0	2	rno-let-7a-1-3p				-0.16	-0.21	< 0.1
Snx3	ENSMUST00000105499.1	sorting nexin 3	6209	1	0	0	1	0	rno-let-7a-1-3p				-0.16	-0.18	< 0.1
Cstf2	ENSMUST00000033609.3	cleavage stimulation factor, 3' pre-RNA subunit 2	1363	2	0	1	1	0	rno-miR-3596d				-0.16	-0.17	< 0.1
Mapk8	ENSMUST00000111945.3	mitogen-activated protein kinase 8	1259	1	0	0	1	1	rno-miR-3596d				-0.16	-0.17	< 0.1
Pum1	ENSMUST00000030315.7	pumilio RNA-binding family member 1	3526	3	0	2	1	4	rno-miR-3596d				-0.16	-0.16	< 0.1
Klri2	ENSMUST00000050385.5	killer cell lectin-like receptor family I member 2	5	1	0	1	0	3	rno-miR-3596d				-0.16	-0.16	< 0.1
Tchh	ENSMUST00000064257.5	trichohyalin	338	2	0	1	1	0	rno-miR-98-3p				-0.16	-0.16	< 0.1
Cry1	ENSMUST00000020227.9	cryptochrome 1 (photolyase-like)	56	1	0	1	0	0	rno-miR-3596d				-0.16	-0.16	< 0.1
Cbx5	ENSMUST00000118152.2	chromobox 5	1766	3	1	2	0	3	rno-let-7a-1-3p				-0.16	-0.2	< 0.1
Gclc	ENSMUST00000034905.8	glutamate-cysteine ligase, catalytic subunit	3160	2	0	1	1	1	rno-let-7b-3p				-0.16	-0.16	< 0.1
Azi2	ENSMUST00000044454.6	5-azacytidine induced gene 2	393	2	0	1	1	1	rno-miR-98-3p				-0.16	-0.27	< 0.1
Ccdc68	ENSMUST00000043929.5	coiled-coil domain containing 68	72	2	1	0	1	0	rno-miR-3596d				-0.16	-0.19	< 0.1
Rab7	ENSMUST00000113600.4	RAB7, member RAS oncogene family	6208	1	0	0	1	1	rno-let-7f-1-3p				-0.16	-0.23	< 0.1
Pcgf5	ENSMUST00000071267.7	polycomb group ring finger 5	180	3	2	0	1	0	rno-let-7f-1-3p				-0.16	-0.4	< 0.1
Lrat	ENSMUST00000029632.6	lecithin-retinol acyltransferase (phosphatidylcholine-retinol-O-acyltransferase)	316	2	1	1	0	2	rno-let-7b-3p				-0.16	-0.17	< 0.1
Lcor	ENSMUST00000067795.6	ligand dependent nuclear receptor corepressor	127	1	0	0	1	2	rno-let-7a-1-3p				-0.16	-0.22	< 0.1
Nupl1	ENSMUST00000041905.6	nucleoporin like 1	1510	2	0	2	0	1	rno-miR-3596d				-0.16	-0.17	< 0.1
Nolc1	ENSMUST00000165017.1	nucleolar and coiled-body phosphoprotein 1	1232	2	0	2	0	0	rno-let-7a-1-3p				-0.16	-0.18	< 0.1
1600012H06Rik	ENSMUST00000052691.8	RIKEN cDNA 1600012H06 gene	459	2	0	0	2	0	rno-let-7a-1-3p				-0.16	-0.2	< 0.1
Ctnnb1	ENSMUST00000007130.9	catenin (cadherin associated protein), beta 1	18415	0	0	0	0	0	rno-miR-3596d				-0.16	-0.16	< 0.1
RP24-79A15.1	ENSMUST00000189924.1	Protein Gm21760	5	1	0	1	0	0	rno-let-7f-1-3p				-0.16	-0.16	< 0.1
Gm21095	ENSMUST00000185776.1	predicted gene, 21095	5	1	0	1	0	0	rno-let-7f-1-3p				-0.16	-0.16	< 0.1
Chrm3	ENSMUST00000187510.1	cholinergic receptor, muscarinic 3, cardiac	41	2	0	1	1	1	rno-miR-3596d				-0.16	-0.16	< 0.1
SLY	ENSMUST00000189315.1	Sycp3 like Y-linked	5	1	0	1	0	0	rno-let-7f-1-3p				-0.16	-0.16	< 0.1
Gm21117	ENSMUST00000185327.1	predicted gene, 21117	5	1	0	1	0	0	rno-let-7f-1-3p				-0.16	-0.16	< 0.1
RP24-120M11.1	ENSMUST00000187135.1		5	1	0	1	0	0	rno-let-7f-1-3p				-0.16	-0.16	< 0.1
Gm21256	ENSMUST00000188881.1	predicted gene, 21256	5	1	0	1	0	0	rno-let-7f-1-3p				-0.16	-0.16	< 0.1
SLY	ENSMUST00000186493.1	Sycp3 like Y-linked	5	1	0	1	0	0	rno-let-7f-1-3p				-0.16	-0.16	< 0.1
RP24-362J19.1	ENSMUST00000188244.1	Protein 1700040F15Rik; Protein Gm20837; Protein Gm20838; Protein Gm21094; Protein Gm21256; Protein Gm21679; Protein Gm21739; Protein Gm21758; Protein Gm21861	5	1	0	1	0	0	rno-let-7f-1-3p				-0.16	-0.16	< 0.1
RP24-195K22.1	ENSMUST00000185667.1	Protein 1700040F15Rik	5	1	0	1	0	0	rno-let-7f-1-3p				-0.16	-0.16	< 0.1
SLY	ENSMUST00000189346.1	Sycp3 like Y-linked	5	1	0	1	0	0	rno-let-7f-1-3p				-0.16	-0.16	< 0.1
Gm20931	ENSMUST00000187293.1	predicted gene, 20931	5	1	0	1	0	0	rno-let-7f-1-3p				-0.16	-0.16	< 0.1
Sept10	ENSMUST00000165971.1	septin 10	873	1	0	0	1	0	rno-miR-98-3p				-0.16	-0.16	< 0.1
Gm21739	ENSMUST00000188917.1	predicted gene, 21739	5	1	0	1	0	0	rno-let-7f-1-3p				-0.16	-0.16	< 0.1
Gm21858	ENSMUST00000185713.1	predicted gene, 21858	5	1	0	1	0	0	rno-let-7f-1-3p				-0.16	-0.16	< 0.1
SLY	ENSMUST00000187477.1	Sycp3 like Y-linked	5	1	0	1	0	0	rno-let-7f-1-3p				-0.16	-0.16	< 0.1
SLY	ENSMUST00000185245.1	Sycp3 like Y-linked	5	1	0	1	0	0	rno-let-7f-1-3p				-0.16	-0.16	< 0.1
Sly	ENSMUST00000190292.1	Sycp3 like Y-linked	5	1	0	1	0	0	rno-let-7f-1-3p				-0.16	-0.16	< 0.1
Gm21258	ENSMUST00000191553.1	predicted gene, 21258	5	1	0	1	0	0	rno-let-7f-1-3p				-0.16	-0.16	< 0.1
SLY	ENSMUST00000186110.1	Sycp3 like Y-linked	5	1	0	1	0	0	rno-let-7f-1-3p				-0.16	-0.16	< 0.1
RP24-168C11.1	ENSMUST00000189765.1	Protein 1700040F15Rik; Protein Gm20837; Protein Gm20838; Protein Gm21094; Protein Gm21256; Protein Gm21679; Protein Gm21739; Protein Gm21758; Protein Gm21861	5	1	0	1	0	0	rno-let-7f-1-3p				-0.16	-0.16	< 0.1
Gm21477	ENSMUST00000189543.1	predicted gene, 21477	5	1	0	1	0	0	rno-let-7f-1-3p				-0.16	-0.16	< 0.1
Gm21861	ENSMUST00000190806.1	predicted gene, 21861	5	1	0	1	0	0	rno-let-7f-1-3p				-0.16	-0.16	< 0.1
RP24-75L3.1	ENSMUST00000185340.1	Protein Gm21760	5	1	0	1	0	0	rno-let-7f-1-3p				-0.16	-0.16	< 0.1
RP24-83L22.3	ENSMUST00000187146.1		5	1	0	1	0	0	rno-let-7f-1-3p				-0.16	-0.16	< 0.1
RP24-167E2.2	ENSMUST00000190573.1		5	1	0	1	0	0	rno-let-7f-1-3p				-0.16	-0.16	< 0.1
Gm21518	ENSMUST00000186938.1	predicted gene, 21518	5	1	0	1	0	0	rno-let-7f-1-3p				-0.16	-0.16	< 0.1
SLY	ENSMUST00000188672.1	Sycp3 like Y-linked	5	1	0	1	0	0	rno-let-7f-1-3p				-0.16	-0.16	< 0.1
RP24-323J22.1	ENSMUST00000190453.1		5	1	0	1	0	0	rno-let-7f-1-3p				-0.16	-0.16	< 0.1
Gm10176	ENSMUST00000159707.1	predicted gene 10176	5	2	0	1	1	0	rno-miR-3596d				-0.16	-0.16	< 0.1
CH36-30F23.2	ENSMUST00000185924.1		5	1	0	1	0	0	rno-let-7f-1-3p				-0.16	-0.16	< 0.1
Gm20838	ENSMUST00000187712.1	predicted gene, 20838	5	1	0	1	0	0	rno-let-7f-1-3p				-0.16	-0.16	< 0.1
Gm21760	ENSMUST00000187433.1	predicted gene, 21760	5	1	0	1	0	0	rno-let-7f-1-3p				-0.16	-0.16	< 0.1
Gm21650	ENSMUST00000190551.1	predicted gene, 21650	5	1	0	1	0	0	rno-let-7f-1-3p				-0.16	-0.16	< 0.1
SLY	ENSMUST00000188958.1	Sycp3 like Y-linked	5	1	0	1	0	0	rno-let-7f-1-3p				-0.16	-0.16	< 0.1
SLY	ENSMUST00000190173.1	Sycp3 like Y-linked	5	1	0	1	0	0	rno-let-7f-1-3p				-0.16	-0.16	< 0.1
Prickle1	ENSMUST00000048982.5	prickle homolog 1 (Drosophila)	227	1	0	0	1	2	rno-let-7f-1-3p				-0.16	-0.17	< 0.1
Tmem27	ENSMUST00000112280.2	transmembrane protein 27	9919	2	0	2	0	2	rno-let-7a-1-3p				-0.16	-0.5	< 0.1
1110007C09Rik	ENSMUST00000048946.6	RIKEN cDNA 1110007C09 gene	97	1	0	0	1	0	rno-let-7a-1-3p				-0.16	-0.17	< 0.1
Ccdc25	ENSMUST00000022614.5	coiled-coil domain containing 25	382	1	0	0	1	0	rno-let-7a-1-3p				-0.16	-0.18	< 0.1
Scoc	ENSMUST00000081506.4	short coiled-coil protein	7	1	0	1	0	1	rno-miR-3596d				-0.16	-0.16	< 0.1
Gpr174	ENSMUST00000178838.1	G protein-coupled receptor 174	24	2	1	0	1	1	rno-let-7a-1-3p				-0.16	-0.16	< 0.1
Lrrc16a	ENSMUST00000072889.6	leucine rich repeat containing 16A	50	1	1	0	0	2	rno-let-7f-1-3p				-0.16	-0.27	< 0.1
Atad2	ENSMUST00000038194.3	ATPase family, AAA domain containing 2	4791	2	1	1	0	0	rno-miR-3596d				-0.16	-0.16	< 0.1
Zfp85	ENSMUST00000091520.7	zinc finger protein 85	75	2	0	1	1	1	rno-miR-98-3p				-0.16	-0.26	< 0.1
Itgb1	ENSMUST00000090006.6	integrin beta 1 (fibronectin receptor beta)	11574	2	0	1	1	0	rno-let-7f-1-3p				-0.16	-0.18	< 0.1
Rap1gap2	ENSMUST00000102521.2	RAP1 GTPase activating protein 2	26	1	0	0	1	1	rno-miR-3596d				-0.16	-0.16	< 0.1
Sptbn1	ENSMUST00000006629.8	spectrin beta, non-erythrocytic 1	515	2	0	0	2	0	rno-let-7a-1-3p				-0.16	-0.17	< 0.1
Arhgap12	ENSMUST00000182066.2	Rho GTPase activating protein 12	645	2	1	1	0	3	rno-let-7a-1-3p				-0.16	-0.16	< 0.1
B3galt6	ENSMUST00000052185.4	UDP-Gal:betaGal beta 1,3-galactosyltransferase, polypeptide 6	236	2	0	2	0	1	rno-miR-98-3p				-0.16	-0.18	< 0.1
Syncrip	ENSMUST00000174391.2	synaptotagmin binding, cytoplasmic RNA interacting protein	2608	3	0	2	1	2	rno-miR-98-3p				-0.16	-0.18	< 0.1
Zfp763	ENSMUST00000087654.4	zinc finger protein 763	153	2	0	1	1	0	rno-let-7f-1-3p				-0.16	-0.16	< 0.1
Gucy1a2	ENSMUST00000115733.1	guanylate cyclase 1, soluble, alpha 2	95	6	1	3	2	4	rno-miR-3596d				-0.16	-0.19	< 0.1
March2	ENSMUST00000173015.2	membrane-associated ring finger (C3HC4) 2	2418	2	0	1	1	0	rno-let-7a-1-3p				-0.16	-0.2	< 0.1
Zfp459	ENSMUST00000056470.8	zinc finger protein 459	19	2	1	1	0	1	rno-miR-98-3p				-0.16	-0.26	< 0.1
Hook3	ENSMUST00000037182.8	hook homolog 3 (Drosophila)	1176	3	0	1	2	2	rno-let-7b-3p				-0.16	-0.21	< 0.1
Mme	ENSMUST00000029400.1	membrane metallo endopeptidase	1036	2	1	0	1	1	rno-miR-98-3p				-0.16	-0.19	< 0.1
Dcaf17	ENSMUST00000154704.2	DDB1 and CUL4 associated factor 17	208	4	2	0	2	2	rno-let-7a-1-3p				-0.16	-0.23	< 0.1
Ikzf2	ENSMUST00000027146.3	IKAROS family zinc finger 2	131	4	1	2	1	3	rno-miR-3596d				-0.16	-0.2	< 0.1
Irx3	ENSMUST00000175795.2	Iroquois related homeobox 3	238	1	0	1	0	1	rno-let-7a-1-3p				-0.16	-0.16	< 0.1
Ftmt	ENSMUST00000025388.5	ferritin mitochondrial	5	1	0	0	1	0	rno-miR-3596d				-0.15	-0.15	< 0.1
Gm12169	ENSMUST00000109228.1	predicted gene 12169	5	1	0	1	0	0	rno-miR-3596d				-0.15	-0.15	< 0.1
Glt28d2	ENSMUST00000033643.5	glycosyltransferase 28 domain containing 2	135	1	1	0	0	0	rno-let-7a-1-3p				-0.15	-0.15	< 0.1
Ccna2	ENSMUST00000029270.4	cyclin A2	3137	1	0	1	0	1	rno-miR-3596d				-0.15	-0.17	< 0.1
Rnf220	ENSMUST00000030439.9	ring finger protein 220	110	1	0	0	1	2	rno-let-7f-1-3p				-0.15	-0.17	< 0.1
Obfc1	ENSMUST00000049369.10	oligonucleotide/oligosaccharide-binding fold containing 1	315	1	0	0	1	1	rno-let-7a-1-3p				-0.15	-0.15	< 0.1
Zfp800	ENSMUST00000115320.2	zinc finger protein 800	257	1	0	1	0	0	rno-miR-3596d				-0.15	-0.15	< 0.1
Zfp518a	ENSMUST00000050092.6	zinc finger protein 518A	1173	3	2	1	0	0	rno-miR-98-3p				-0.15	-0.15	< 0.1
Whamm	ENSMUST00000165460.1	WAS protein homolog associated with actin, golgi membranes and microtubules	317	1	0	1	0	0	rno-let-7a-1-3p				-0.15	-0.16	< 0.1
Pawr	ENSMUST00000095313.3	PRKC, apoptosis, WT1, regulator	1515	1	0	1	0	2	rno-let-7a-1-3p				-0.15	-0.15	< 0.1
Vezf1	ENSMUST00000018521.5	vascular endothelial zinc finger 1	2058	2	0	2	0	1	rno-let-7a-1-3p				-0.15	-0.15	< 0.1
Iqgap2	ENSMUST00000068603.6	IQ motif containing GTPase activating protein 2	485	2	0	0	2	0	rno-let-7f-1-3p				-0.15	-0.17	< 0.1
Tbr1	ENSMUST00000048934.9	T-box brain gene 1	8	3	0	2	1	1	rno-miR-3596d				-0.15	-0.2	< 0.1
Lmo4	ENSMUST00000120539.2	LIM domain only 4	378	1	0	1	0	1	rno-miR-3596d				-0.15	-0.17	< 0.1
Nap1l5	ENSMUST00000059539.3	nucleosome assembly protein 1-like 5	6	1	0	0	1	0	rno-miR-3596d				-0.15	-0.15	< 0.1
Fezf1	ENSMUST00000031709.5	Fez family zinc finger 1	7	1	0	1	0	0	rno-miR-3596d				-0.15	-0.15	< 0.1
Mesdc2	ENSMUST00000094215.4	mesoderm development candidate 2	2852	1	0	0	1	0	rno-let-7a-1-3p				-0.15	-0.15	< 0.1
Klf4	ENSMUST00000107619.2	Kruppel-like factor 4 (gut)	7	1	0	1	0	0	rno-let-7f-1-3p				-0.15	-0.15	< 0.1
Zfp607	ENSMUST00000053722.8	zinc finger proten 607	33	3	1	0	2	1	rno-let-7f-1-3p				-0.15	-0.2	< 0.1
Jag2	ENSMUST00000075827.3	jagged 2	607	0	0	0	0	1	rno-let-7f-1-3p				-0.15	-0.17	< 0.1
Zfp219	ENSMUST00000067549.8	zinc finger protein 219	825	1	1	0	0	0	rno-miR-98-3p				-0.15	-0.15	< 0.1
CH36-373B9.1	ENSMUST00000190572.1		5	1	0	1	0	0	rno-let-7f-1-3p				-0.15	-0.15	< 0.1
Olfr722	ENSMUST00000053290.6	olfactory receptor 722	5	1	0	0	1	0	rno-let-7f-1-3p				-0.15	-0.15	< 0.1
Gyg	ENSMUST00000118015.3	glycogenin	787	1	0	0	1	0	rno-let-7b-3p				-0.15	-0.15	< 0.1
Gucy1b3	ENSMUST00000029635.8	guanylate cyclase 1, soluble, beta 3	276	1	0	0	1	2	rno-let-7a-1-3p				-0.15	-0.15	< 0.1
Bmpr2	ENSMUST00000087435.6	bone morphogenetic protein receptor, type II (serine/threonine kinase)	2928	3	0	0	3	6	rno-miR-98-3p				-0.15	-0.19	< 0.1
Eapp	ENSMUST00000161592.2	E2F-associated phosphoprotein	521	1	0	0	1	0	rno-let-7a-1-3p				-0.15	-0.15	< 0.1
Kdm2b	ENSMUST00000031435.8	lysine (K)-specific demethylase 2B	12	1	1	0	0	0	rno-let-7b-3p				-0.15	-0.19	< 0.1
Aagab	ENSMUST00000041551.7	alpha- and gamma-adaptin binding protein	239	1	0	0	1	2	rno-miR-98-3p				-0.15	-0.15	< 0.1
Cdc73	ENSMUST00000018337.8	cell division cycle 73, Paf1/RNA polymerase II complex component	1852	4	1	1	2	3	rno-miR-3596d				-0.15	-0.23	< 0.1
Ccdc147	ENSMUST00000066308.7	coiled-coil domain containing 147	5	1	0	1	0	2	rno-let-7a-1-3p				-0.15	-0.15	< 0.1
Htr3b	ENSMUST00000008734.4	5-hydroxytryptamine (serotonin) receptor 3B	5	1	0	0	1	1	rno-let-7f-1-3p				-0.15	-0.15	< 0.1
Olfr212	ENSMUST00000075756.2	olfactory receptor 212	5	1	0	1	0	1	rno-let-7f-1-3p				-0.15	-0.15	< 0.1
Lrrcc1	ENSMUST00000169079.2	leucine rich repeat and coiled-coil domain containing 1	429	2	0	2	0	0	rno-let-7f-1-3p				-0.15	-0.18	< 0.1
Lrrc17	ENSMUST00000035651.4	leucine rich repeat containing 17	6	1	0	1	0	0	rno-miR-3596d				-0.15	-0.15	< 0.1
Psd2	ENSMUST00000177432.2	pleckstrin and Sec7 domain containing 2	5	0	0	0	0	0	rno-let-7b-3p				-0.15	-0.15	< 0.1
Ctdspl2	ENSMUST00000036647.7	CTD (carboxy-terminal domain, RNA polymerase II, polypeptide A) small phosphatase like 2	546	1	0	1	0	3	rno-let-7f-1-3p				-0.15	-0.17	< 0.1
Nipsnap3b	ENSMUST00000015391.4	nipsnap homolog 3B (C. elegans)	3079	1	0	0	1	1	rno-let-7a-1-3p				-0.15	-0.21	< 0.1
Avl9	ENSMUST00000031805.8	AVL9 homolog (S. cerevisiase)	569	2	0	2	0	4	rno-let-7f-1-3p				-0.15	-0.16	< 0.1
5830418K08Rik	ENSMUST00000098979.4	RIKEN cDNA 5830418K08 gene	11	1	0	0	1	1	rno-let-7a-1-3p				-0.15	-0.23	< 0.1
Ibtk	ENSMUST00000039213.9	inhibitor of Bruton agammaglobulinemia tyrosine kinase	96	1	0	0	1	1	rno-miR-3596d				-0.15	-0.15	< 0.1
Mrgprb2	ENSMUST00000052730.2	MAS-related GPR, member B2	5	1	0	0	1	0	rno-let-7a-1-3p				-0.15	-0.15	< 0.1
Herpud2	ENSMUST00000008573.7	HERPUD family member 2	508	1	0	0	1	0	rno-let-7f-1-3p				-0.15	-0.15	< 0.1
Egfl6	ENSMUST00000000412.2	EGF-like-domain, multiple 6	273	1	0	1	0	1	rno-miR-3596d				-0.15	-0.15	< 0.1
Slc5a3	ENSMUST00000113975.2	solute carrier family 5 (inositol transporters), member 3	2953	4	0	2	2	3	rno-miR-3596d				-0.15	-0.15	< 0.1
Kansl2	ENSMUST00000023727.11	KAT8 regulatory NSL complex subunit 2	573	2	0	1	1	0	rno-miR-3596d				-0.15	-0.2	< 0.1
Rnf186	ENSMUST00000116094.3	ring finger protein 186	910	1	0	1	0	0	rno-let-7a-1-3p				-0.15	-0.15	< 0.1
Fkbp6	ENSMUST00000044972.7	FK506 binding protein 6	5	1	0	1	0	0	rno-let-7f-1-3p				-0.15	-0.15	< 0.1
Fgf1	ENSMUST00000117566.2	fibroblast growth factor 1	617	1	0	1	0	1	rno-miR-98-3p				-0.15	-0.16	< 0.1
Lrp1b	ENSMUST00000052550.7	low density lipoprotein-related protein 1B (deleted in tumors)	5	3	1	0	2	0	rno-miR-3596d				-0.15	-0.15	< 0.1
Gm5475	ENSMUST00000148928.1	predicted gene 5475	5	1	0	1	0	0	rno-let-7f-1-3p				-0.15	-0.15	< 0.1
Rab9b	ENSMUST00000058814.6	RAB9B, member RAS oncogene family	7	3	0	1	2	0	rno-miR-3596d				-0.15	-0.15	< 0.1
Spata6	ENSMUST00000084354.3	spermatogenesis associated 6	232	1	0	0	1	0	rno-miR-3596d				-0.15	-0.15	< 0.1
Gm3055	ENSMUST00000105316.2	predicted gene 3055	0	1	0	1	0	2	rno-miR-3596d				-0.15	-0.15	< 0.1
Mark1	ENSMUST00000027929.4	MAP/microtubule affinity-regulating kinase 1	437	0	0	0	0	1	rno-let-7f-1-3p				-0.15	-0.15	< 0.1
Elovl7	ENSMUST00000022207.8	ELOVL family member 7, elongation of long chain fatty acids (yeast)	242	3	0	2	1	0	rno-let-7b-3p				-0.15	-0.26	< 0.1
Mpeg1	ENSMUST00000081035.7	macrophage expressed gene 1	977	2	0	0	2	0	rno-let-7a-1-3p				-0.15	-0.15	< 0.1
Tenm1	ENSMUST00000115059.2	teneurin transmembrane protein 1	5	2	0	0	2	2	rno-let-7f-1-3p				-0.15	-0.15	< 0.1
Kcnmb4	ENSMUST00000068233.5	potassium large conductance calcium-activated channel, subfamily M, beta member 4	31	1	0	1	0	0	rno-let-7a-1-3p				-0.15	-0.15	< 0.1
Hnrnpm	ENSMUST00000114385.3	heterogeneous nuclear ribonucleoprotein M	7726	1	0	0	1	0	rno-let-7b-3p				-0.15	-0.15	< 0.1
Hdac9	ENSMUST00000110819.2	histone deacetylase 9	21	3	1	2	0	0	rno-let-7b-3p				-0.15	-0.15	< 0.1
Kynu	ENSMUST00000028223.3	kynureninase (L-kynurenine hydrolase)	429	2	1	0	1	1	rno-let-7f-1-3p				-0.15	-0.23	< 0.1
Adrb2	ENSMUST00000053640.3	adrenergic receptor, beta 2	63	2	0	2	0	0	rno-let-7f-1-3p				-0.15	-0.22	< 0.1
Sqle	ENSMUST00000022977.8	squalene epoxidase	3658	1	0	0	1	0	rno-let-7f-1-3p				-0.15	-0.15	< 0.1
Slc37a1	ENSMUST00000171233.2	solute carrier family 37 (glycerol-3-phosphate transporter), member 1	26	1	0	0	1	0	rno-miR-3596d				-0.15	-0.15	< 0.1
Fbxo43	ENSMUST00000058643.3	F-box protein 43	11	2	0	1	1	1	rno-miR-98-3p				-0.15	-0.19	< 0.1
Anks1b	ENSMUST00000182356.2	ankyrin repeat and sterile alpha motif domain containing 1B	94	3	0	2	1	3	rno-let-7a-1-3p				-0.15	-0.27	< 0.1
Gatm	ENSMUST00000028624.8	glycine amidinotransferase (L-arginine:glycine amidinotransferase)	2478	1	0	1	0	1	rno-miR-98-3p				-0.15	-0.15	< 0.1
Mipol1	ENSMUST00000123498.2	mirror-image polydactyly gene 1 homolog (human)	166	3	0	0	3	0	rno-let-7f-1-3p				-0.15	-0.17	< 0.1
Epb4.2	ENSMUST00000102490.4	erythrocyte protein band 4.2	11	1	0	0	1	0	rno-let-7f-1-3p				-0.15	-0.17	< 0.1
Vegfa	ENSMUST00000024747.8	vascular endothelial growth factor A	3158	1	0	1	0	1	rno-let-7f-1-3p				-0.15	-0.17	< 0.1
Mc4r	ENSMUST00000057942.2	melanocortin 4 receptor	5	1	0	0	1	2	rno-miR-98-3p				-0.15	-0.15	< 0.1
Ech1	ENSMUST00000066264.7	enoyl coenzyme A hydratase 1, peroxisomal	45951	1	0	0	1	0	rno-let-7b-3p				-0.15	-0.15	< 0.1
Zfp281	ENSMUST00000047734.9	zinc finger protein 281	1001	3	0	2	1	1	rno-let-7a-1-3p				-0.15	-0.18	< 0.1
March3	ENSMUST00000035278.6	membrane-associated ring finger (C3HC4) 3	123	1	0	0	1	1	rno-let-7f-1-3p				-0.15	-0.15	< 0.1
Txlng	ENSMUST00000112314.2	taxilin gamma	248	2	0	1	1	0	rno-miR-3596d				-0.15	-0.15	< 0.1
Pcdhb22	ENSMUST00000097609.1	protocadherin beta 22	76	3	1	2	0	0	rno-let-7a-1-3p				-0.15	-0.19	< 0.1
Gabra5	ENSMUST00000068456.6	gamma-aminobutyric acid (GABA) A receptor, subunit alpha 5	5	1	0	1	0	0	rno-miR-3596d				-0.14	-0.14	< 0.1
Alcam	ENSMUST00000023312.8	activated leukocyte cell adhesion molecule	492	2	1	0	1	0	rno-let-7a-1-3p				-0.14	-0.22	< 0.1
Gabra4	ENSMUST00000031121.5	gamma-aminobutyric acid (GABA) A receptor, subunit alpha 4	12	2	1	1	0	3	rno-miR-98-3p				-0.14	-0.17	< 0.1
Il1f5	ENSMUST00000028360.2	interleukin 1 family, member 5 (delta)	5	1	1	0	0	0	rno-miR-3596d				-0.14	-0.14	< 0.1
Trpv5	ENSMUST00000031901.5	transient receptor potential cation channel, subfamily V, member 5	18	1	1	0	0	0	rno-let-7a-1-3p				-0.14	-0.2	< 0.1
Pnisr	ENSMUST00000098238.3	PNN interacting serine/arginine-rich	3635	5*	1	1	2	0	rno-miR-3596d				-0.14	-0.31	< 0.1
Stx12	ENSMUST00000030698.4	syntaxin 12	1629	2	0	2	0	0	rno-miR-98-3p				-0.14	-0.19	< 0.1
Fbxo34	ENSMUST00000163324.2	F-box protein 34	48	1	0	1	0	0	rno-let-7a-1-3p				-0.14	-0.17	< 0.1
Slc5a4b	ENSMUST00000120757.1	solute carrier family 5 (neutral amino acid transporters, system A), member 4b	8	1	1	0	0	1	rno-let-7f-1-3p				-0.14	-0.23	< 0.1
Foxq1	ENSMUST00000042118.9	forkhead box Q1	56	1	0	0	1	1	rno-miR-3596d				-0.14	-0.15	< 0.1
Gpr65	ENSMUST00000075072.4	G-protein coupled receptor 65	22	1	0	0	1	1	rno-miR-98-3p				-0.14	-0.2	< 0.1
Ranbp2	ENSMUST00000003310.5	RAN binding protein 2	4754	1	0	0	1	3	rno-let-7a-1-3p				-0.14	-0.15	< 0.1
0610010F05Rik	ENSMUST00000043356.7	RIKEN cDNA 0610010F05 gene	615	1	1	0	0	1	rno-let-7f-1-3p				-0.14	-0.14	< 0.1
Nfkbiz	ENSMUST00000036273.7	nuclear factor of kappa light polypeptide gene enhancer in B cells inhibitor, zeta	127	1	1	0	0	1	rno-let-7f-1-3p				-0.14	-0.14	< 0.1
Mycn	ENSMUST00000043396.8	v-myc myelocytomatosis viral related oncogene, neuroblastoma derived (avian)	232	2	0	2	0	2	rno-let-7f-1-3p				-0.14	-0.15	< 0.1
Cnrip1	ENSMUST00000058159.5	cannabinoid receptor interacting protein 1	115	1	0	1	0	0	rno-let-7a-1-3p				-0.14	-0.14	< 0.1
Tgfbr3	ENSMUST00000031224.9	transforming growth factor, beta receptor III	171	3	0	0	3	1	rno-miR-98-3p				-0.14	-0.14	< 0.1
Gin1	ENSMUST00000027571.7	gypsy retrotransposon integrase 1	782	1	0	1	0	0	rno-let-7f-1-3p				-0.14	-0.15	< 0.1
Htra4	ENSMUST00000084031.4	HtrA serine peptidase 4	128	1	0	0	1	1	rno-let-7b-3p				-0.14	-0.14	< 0.1
Phyhipl	ENSMUST00000046513.4	phytanoyl-CoA hydroxylase interacting protein-like	127	1	0	1	0	0	rno-let-7f-1-3p				-0.14	-0.29	< 0.1
Asb5	ENSMUST00000033918.2	ankyrin repeat and SOCs box-containing 5	6362	1	0	0	1	0	rno-let-7b-3p				-0.14	-0.14	< 0.1
Ache	ENSMUST00000024099.5	acetylcholinesterase	86	1	0	1	0	0	rno-let-7b-3p				-0.14	-0.14	< 0.1
Clmp	ENSMUST00000034522.7	CXADR-like membrane protein	172	1	0	0	1	0	rno-let-7f-1-3p				-0.14	-0.14	< 0.1
Neu2	ENSMUST00000164128.1	neuraminidase 2	77	1	0	0	1	0	rno-let-7a-1-3p				-0.14	-0.14	< 0.1
Rhag	ENSMUST00000024721.7	Rhesus blood group-associated A glycoprotein	6	1	0	0	1	0	rno-let-7b-3p				-0.14	-0.14	< 0.1
Tbrg4	ENSMUST00000189268.1	transforming growth factor beta regulated gene 4	287	1	0	0	1	0	rno-let-7a-1-3p				-0.14	-0.14	< 0.1
Zfp345	ENSMUST00000109914.1	zinc finger protein 345	44	2	0	1	1	1	rno-miR-98-3p				-0.14	-0.19	< 0.1
Cnga2	ENSMUST00000006020.7	cyclic nucleotide gated channel alpha 2	7	1	0	0	1	1	rno-miR-3596d				-0.14	-0.14	< 0.1
Rab6b	ENSMUST00000035155.7	RAB6B, member RAS oncogene family	192	1	0	1	0	3	rno-miR-3596d				-0.14	-0.14	< 0.1
Csnk1g1	ENSMUST00000034949.4	casein kinase 1, gamma 1	405	1	0	0	1	0	rno-miR-98-3p				-0.14	-0.15	< 0.1
Nudt16	ENSMUST00000035179.7	nudix (nucleoside diphosphate linked moiety X)-type motif 16	31	1	0	0	1	0	rno-let-7a-1-3p				-0.14	-0.15	< 0.1
Sowahc	ENSMUST00000182161.1	sosondowah ankyrin repeat domain family member C	816	1	1	0	0	0	rno-let-7f-1-3p				-0.14	-0.15	< 0.1
Ppp3r2	ENSMUST00000029991.2	protein phosphatase 3, regulatory subunit B, alpha isoform (calcineurin B, type II)	5	1	0	1	0	0	rno-let-7a-1-3p				-0.14	-0.14	< 0.1
Spry2	ENSMUST00000022709.4	sprouty homolog 2 (Drosophila)	129	1	0	1	0	1	rno-let-7b-3p				-0.14	-0.14	< 0.1
2410012M07Rik	ENSMUST00000167951.2	RIKEN cDNA 2410012M07 gene	13	1	0	1	0	0	rno-miR-3596d				-0.14	-0.14	< 0.1
Wdr41	ENSMUST00000056512.8	WD repeat domain 41	909	1	0	0	1	0	rno-let-7a-1-3p				-0.14	-0.16	< 0.1
Ctbs	ENSMUST00000061937.7	chitobiase, di-N-acetyl-	484	1	0	0	1	1	rno-let-7b-3p				-0.14	-0.17	< 0.1
Fsd1l	ENSMUST00000132151.2	fibronectin type III and SPRY domain containing 1-like	162	3	0	1	2	1	rno-let-7f-1-3p				-0.14	-0.18	< 0.1
Pcsk5	ENSMUST00000050715.8	proprotein convertase subtilisin/kexin type 5	74	2	1	0	1	0	rno-let-7a-1-3p				-0.14	-0.16	< 0.1
Ripply3	ENSMUST00000023660.8	ripply3 homolog (zebrafish)	312	1	0	0	1	1	rno-miR-3596d				-0.14	-0.14	< 0.1
Lemd3	ENSMUST00000119944.2	LEM domain containing 3	141	3	0	2	1	2	rno-miR-98-3p				-0.14	-0.15	< 0.1
Slc25a40	ENSMUST00000066921.4	solute carrier family 25, member 40	77	2	0	1	1	1	rno-miR-3596d				-0.14	-0.15	< 0.1
Vps35	ENSMUST00000034131.8	vacuolar protein sorting 35	1499	2	1	0	1	1	rno-let-7f-1-3p				-0.14	-0.25	< 0.1
Cd24a	ENSMUST00000058714.8	CD24a antigen	1262	1	0	1	0	0	rno-let-7a-1-3p				-0.14	-0.14	< 0.1
Ptplb	ENSMUST00000061156.8	protein tyrosine phosphatase-like (proline instead of catalytic arginine), member b	2425	1	0	1	0	0	rno-miR-3596d				-0.14	-0.14	< 0.1
Dclk1	ENSMUST00000167204.2	doublecortin-like kinase 1	166	3	0	2	1	3	rno-let-7a-1-3p				-0.14	-0.14	< 0.1
Qrsl1	ENSMUST00000020012.6	glutaminyl-tRNA synthase (glutamine-hydrolyzing)-like 1	69	1	0	1	0	0	rno-let-7a-1-3p				-0.14	-0.14	< 0.1
Serpina3c	ENSMUST00000085050.3	serine (or cysteine) peptidase inhibitor, clade A, member 3C	254	1	0	0	1	0	rno-miR-3596d				-0.14	-0.14	< 0.1
Neto1	ENSMUST00000058829.2	neuropilin (NRP) and tolloid (TLL)-like 1	6	1	0	0	1	0	rno-let-7f-1-3p				-0.14	-0.14	< 0.1
Cfi	ENSMUST00000077918.5	complement component factor i	8499	1	0	0	1	0	rno-let-7f-1-3p				-0.14	-0.14	< 0.1
Rcan1	ENSMUST00000060005.9	regulator of calcineurin 1	211	1	1	0	0	0	rno-let-7a-1-3p				-0.14	-0.28	< 0.1
Bok	ENSMUST00000027499.7	BCL2-related ovarian killer protein	1046	1	0	0	1	1	rno-let-7b-3p				-0.14	-0.14	< 0.1
Tax1bp1	ENSMUST00000080723.5	Tax1 (human T cell leukemia virus type I) binding protein 1	2622	1	1	0	0	2	rno-let-7f-1-3p				-0.14	-0.24	< 0.1
Esp6Esp5	ENSMUST00000167713.1	Esp6-Esp5 readthrough transcript	5	1	0	1	0	0	rno-let-7a-1-3p				-0.14	-0.14	< 0.1
Tbc1d31	ENSMUST00000022992.7	TBC1 domain family, member 31	1509	1	0	1	0	0	rno-let-7a-1-3p				-0.14	-0.14	< 0.1
Trav7n-6	ENSMUST00000178100.1	T cell receptor alpha variable 7N-6	5	1	0	1	0	1	rno-let-7a-1-3p				-0.14	-0.14	< 0.1
Cdadc1	ENSMUST00000056997.8	cytidine and dCMP deaminase domain containing 1	238	1	0	0	1	0	rno-let-7b-3p				-0.14	-0.15	< 0.1
Slc5a8	ENSMUST00000020255.6	solute carrier family 5 (iodide transporter), member 8	255	1	1	0	0	4	rno-let-7f-1-3p				-0.14	-0.16	< 0.1
Rsbn1	ENSMUST00000106806.1	rosbin, round spermatid basic protein 1	1150	3	0	1	2	2	rno-let-7f-1-3p				-0.14	-0.15	< 0.1
Pou3f4	ENSMUST00000078229.4	POU domain, class 3, transcription factor 4	5	3	0	1	2	0	rno-miR-3596d				-0.14	-0.34	< 0.1
Fam133b	ENSMUST00000115527.3	family with sequence similarity 133, member B	203	1	1	0	0	0	rno-let-7a-1-3p				-0.14	-0.2	< 0.1
Fam160a2	ENSMUST00000179474.2	family with sequence similarity 160, member A2	112	2	0	1	1	0	rno-let-7f-1-3p				-0.14	-0.15	< 0.1
Fam26d	ENSMUST00000048052.5	family with sequence similarity 26, member D	5	1	0	0	1	0	rno-let-7f-1-3p				-0.14	-0.14	< 0.1
Gm5168	ENSMUST00000089165.3	predicted gene 5168	5	1	0	1	0	0	rno-let-7f-1-3p				-0.14	-0.14	< 0.1
Pmaip1	ENSMUST00000025399.7	phorbol-12-myristate-13-acetate-induced protein 1	1268	1	0	1	0	1	rno-miR-98-3p				-0.14	-0.14	< 0.1
Gm5935	ENSMUST00000101667.4	predicted gene 5935	5	1	0	1	0	0	rno-let-7f-1-3p				-0.14	-0.14	< 0.1
Trim68	ENSMUST00000082175.5	tripartite motif-containing 68	282	1	0	0	1	0	rno-miR-3596d				-0.14	-0.14	< 0.1
Gm10488	ENSMUST00000101657.3	predicted gene 10488	5	1	0	1	0	0	rno-let-7f-1-3p				-0.14	-0.14	< 0.1
Fam174a	ENSMUST00000059975.7	family with sequence similarity 174, member A	1217	3	0	3	0	0	rno-let-7f-1-3p				-0.14	-0.46	< 0.1
Klf5	ENSMUST00000005279.6	Kruppel-like factor 5	140	1	0	1	0	1	rno-miR-98-3p				-0.14	-0.14	< 0.1
Gm9938	ENSMUST00000067077.1	predicted gene 9938	1271	2	1	0	1	5	rno-let-7f-1-3p				-0.14	-0.23	< 0.1
Pkib	ENSMUST00000075992.6	protein kinase inhibitor beta, cAMP dependent, testis specific	68	3	0	2	1	2	rno-miR-3596d				-0.14	-0.3	< 0.1
Grhl3	ENSMUST00000105855.1	grainyhead-like 3 (Drosophila)	13	1	0	1	0	1	rno-miR-98-3p				-0.14	-0.16	< 0.1
Fam208a	ENSMUST00000022450.4	family with sequence similarity 208, member A	731	4	0	2	2	1	rno-miR-98-3p				-0.14	-0.18	< 0.1
Basp1	ENSMUST00000058845.7	brain abundant, membrane attached signal protein 1	43	0	0	0	0	0	rno-miR-98-3p				-0.14	-0.32	< 0.1
Gm10487	ENSMUST00000180344.2	predicted gene 10487	5	1	0	1	0	0	rno-let-7f-1-3p				-0.14	-0.14	< 0.1
Gm4836	ENSMUST00000179874.1	predicted gene 4836	5	1	0	1	0	0	rno-let-7f-1-3p				-0.14	-0.14	< 0.1
Gm10096	ENSMUST00000180207.2	predicted gene 10096	5	1	0	1	0	0	rno-let-7f-1-3p				-0.14	-0.14	< 0.1
Sypl	ENSMUST00000076698.6	synaptophysin-like protein	1404	2	0	0	2	2	rno-let-7f-1-3p				-0.14	-0.31	< 0.1
Tmem33	ENSMUST00000037918.6	transmembrane protein 33	3570	3	1	0	2	4	rno-miR-3596d				-0.14	-0.55	< 0.1
Gnai1	ENSMUST00000074694.5	guanine nucleotide binding protein (G protein), alpha inhibiting 1	101	1	0	0	1	0	rno-let-7f-1-3p				-0.14	-0.17	< 0.1
Rp1l1	ENSMUST00000058229.4	retinitis pigmentosa 1 homolog (human)-like 1	5	1	1	0	0	0	rno-miR-3596d				-0.14	-0.14	< 0.1
Dmrta2	ENSMUST00000061187.3	doublesex and mab-3 related transcription factor like family A2	9	2	0	0	2	1	rno-let-7f-1-3p				-0.14	-0.14	< 0.1
Trim59	ENSMUST00000107802.2	tripartite motif-containing 59	242	2	0	2	0	2	rno-let-7b-3p				-0.14	-0.15	< 0.1
Fbxo38	ENSMUST00000048688.6	F-box protein 38	1233	1	0	1	0	1	rno-let-7a-1-3p				-0.14	-0.18	< 0.1
Sfrp2	ENSMUST00000029625.7	secreted frizzled-related protein 2	185	1	0	1	0	0	rno-let-7a-1-3p				-0.14	-0.18	< 0.1
Arid4a	ENSMUST00000046305.6	AT rich interactive domain 4A (RBP1-like)	150	1	1	0	0	0	rno-let-7f-1-3p				-0.14	-0.14	< 0.1
Dnaaf2	ENSMUST00000021356.5	dynein, axonemal assembly factor 2	160	1	0	0	1	0	rno-let-7f-1-3p				-0.14	-0.14	< 0.1
Pign	ENSMUST00000070699.9	phosphatidylinositol glycan anchor biosynthesis, class N	189	3	0	1	2	1	rno-miR-3596d				-0.14	-0.17	< 0.1
Nup98	ENSMUST00000070165.5	nucleoporin 98	427	1	0	1	0	0	rno-miR-98-3p				-0.14	-0.17	< 0.1
Pde1c	ENSMUST00000166890.2	phosphodiesterase 1C	153	3	0	2	1	0	rno-let-7f-1-3p				-0.14	-0.17	< 0.1
Mboat7	ENSMUST00000038608.8	membrane bound O-acyltransferase domain containing 7	26	1	0	0	1	0	rno-let-7a-1-3p				-0.14	-0.17	< 0.1
Dnajc19	ENSMUST00000117223.1	DnaJ (Hsp40) homolog, subfamily C, member 19	2750	1	1	0	0	1	rno-let-7a-1-3p				-0.14	-0.14	< 0.1
Nphp3	ENSMUST00000035167.9	nephronophthisis 3 (adolescent)	192	1	0	1	0	0	rno-let-7a-1-3p				-0.14	-0.14	< 0.1
Zbtb18	ENSMUST00000094276.3	zinc finger and BTB domain containing 18	46	1	0	1	0	0	rno-miR-3596d				-0.14	-0.17	< 0.1
Snrk	ENSMUST00000120173.2	SNF related kinase	6	1	0	0	1	3	rno-let-7a-1-3p				-0.14	-0.14	< 0.1
Prdm13	ENSMUST00000076206.5	PR domain containing 13	5	1	0	0	1	0	rno-miR-3596d				-0.14	-0.14	< 0.1
Zmat1	ENSMUST00000113185.3	zinc finger, matrin type 1	16	2	0	1	1	2	rno-miR-98-3p				-0.14	-0.14	< 0.1
Prss23	ENSMUST00000041761.5	protease, serine 23	1987	1	0	1	0	3	rno-miR-3596d				-0.14	-0.14	< 0.1
Stxbp1	ENSMUST00000077458.4	syntaxin binding protein 1	1412	1	0	0	1	1	rno-miR-98-3p				-0.14	-0.14	< 0.1
Ctsh	ENSMUST00000034915.9	cathepsin H	13386	1	0	1	0	0	rno-let-7f-1-3p				-0.14	-0.14	< 0.1
Itm2c	ENSMUST00000027425.10	integral membrane protein 2C	166	1	0	1	0	0	rno-let-7f-1-3p				-0.14	-0.15	< 0.1
Psma3	ENSMUST00000160027.2	proteasome (prosome, macropain) subunit, alpha type 3	2572	2	1	1	0	4	rno-let-7a-1-3p				-0.14	-0.27	< 0.1
Lipo1	ENSMUST00000112508.3	lipase, member O1	99	1	1	0	0	0	rno-let-7f-1-3p				-0.14	-0.15	< 0.1
Prdx6b	ENSMUST00000057072.5	peroxiredoxin 6B	13	1	0	0	1	1	rno-let-7a-1-3p				-0.14	-0.4	< 0.1
Gpn3	ENSMUST00000031420.5	GPN-loop GTPase 3	44	1	0	1	0	0	rno-let-7a-1-3p				-0.14	-0.14	< 0.1
Pdc	ENSMUST00000185698.1	phosducin	5	2	0	1	1	0	rno-let-7f-1-3p				-0.14	-0.14	< 0.1
Timm23	ENSMUST00000170331.2	translocase of inner mitochondrial membrane 23	1320	1	0	0	1	0	rno-miR-3596d				-0.14	-0.14	< 0.1
Tmem255a	ENSMUST00000089054.5	transmembrane protein 255A	9	1	0	0	1	1	rno-let-7f-1-3p				-0.13	-0.15	< 0.1
L1td1	ENSMUST00000154279.2	LINE-1 type transposase domain containing 1	5573	1	0	1	0	0	rno-let-7b-3p				-0.13	-0.14	< 0.1
Clstn1	ENSMUST00000105691.2	calsyntenin 1	3518	1	0	0	1	1	rno-miR-3596d				-0.13	-0.14	< 0.1
Epb4.1l1	ENSMUST00000103137.4	erythrocyte protein band 4.1-like 1	1725	2	0	1	1	1	rno-let-7a-1-3p				-0.13	-0.15	< 0.1
Cnksr3	ENSMUST00000015346.6	Cnksr family member 3	453	1	0	1	0	0	rno-let-7f-1-3p				-0.13	-0.14	< 0.1
Irf2bp2	ENSMUST00000054960.7	interferon regulatory factor 2 binding protein 2	1237	1	0	0	1	2	rno-let-7a-1-3p				-0.13	-0.14	< 0.1
Atp6v1a	ENSMUST00000114666.3	ATPase, H+ transporting, lysosomal V1 subunit A	293	1	0	0	1	1	rno-let-7b-3p				-0.13	-0.22	< 0.1
Msantd2	ENSMUST00000048604.6	Myb/SANT-like DNA-binding domain containing 2	99	1	0	1	0	0	rno-miR-3596d				-0.13	-0.17	< 0.1
Bmper	ENSMUST00000071982.5	BMP-binding endothelial regulator	233	1	0	0	1	1	rno-miR-3596d				-0.13	-0.14	< 0.1
Neurod6	ENSMUST00000044767.8	neurogenic differentiation 6	5	1	0	0	1	0	rno-miR-3596d				-0.13	-0.13	< 0.1
Gabre	ENSMUST00000064780.3	gamma-aminobutyric acid (GABA) A receptor, subunit epsilon	33	3	1	2	0	0	rno-let-7f-1-3p				-0.13	-0.13	< 0.1
Gm10778	ENSMUST00000189672.1	predicted gene 10778	5	1	0	0	1	2	rno-miR-3596d				-0.13	-0.13	< 0.1
Mbnl3	ENSMUST00000114875.2	muscleblind-like 3 (Drosophila)	131	2	0	1	1	4	rno-miR-98-3p				-0.13	-0.25	< 0.1
Rbpms	ENSMUST00000191473.1	RNA binding protein gene with multiple splicing	1871	2	0	0	2	0	rno-let-7a-1-3p				-0.13	-0.2	< 0.1
Wnt5a	ENSMUST00000063465.5	wingless-related MMTV integration site 5A	231	5	0	5	0	0	rno-let-7a-1-3p				-0.13	-0.19	< 0.1
Chrdl1	ENSMUST00000074660.6	chordin-like 1	489	1	0	0	1	1	rno-let-7a-1-3p				-0.13	-0.13	< 0.1
Zfp943	ENSMUST00000055349.9	zinc finger prtoein 943	575	1	1	0	0	0	rno-let-7f-1-3p				-0.13	-0.14	< 0.1
Itga2	ENSMUST00000056117.8	integrin alpha 2	101	1	0	0	1	5	rno-miR-98-3p				-0.13	-0.13	< 0.1
Esco1	ENSMUST00000097670.4	establishment of cohesion 1 homolog 1 (S. cerevisiae)	391	2	1	1	0	2	rno-miR-98-3p				-0.13	-0.16	< 0.1
Rspo2	ENSMUST00000063492.6	R-spondin 2 homolog (Xenopus laevis)	19	2	0	2	0	2	rno-let-7a-1-3p				-0.13	-0.13	< 0.1
Vwde	ENSMUST00000054530.5	von Willebrand factor D and EGF domains	5	1	0	0	1	2	rno-let-7f-1-3p				-0.13	-0.13	< 0.1
Vcam1	ENSMUST00000029574.8	vascular cell adhesion molecule 1	1227	1	1	0	0	1	rno-let-7a-1-3p				-0.13	-0.13	< 0.1
Rnmt	ENSMUST00000009679.5	RNA (guanine-7-) methyltransferase	2698	1	0	0	1	2	rno-let-7a-1-3p				-0.13	-0.13	< 0.1
Tmco6	ENSMUST00000007046.7	transmembrane and coiled-coil domains 6	23	1	0	1	0	0	rno-let-7b-3p				-0.13	-0.13	< 0.1
Csrnp3	ENSMUST00000122912.2	cysteine-serine-rich nuclear protein 3	21	2	0	1	1	2	rno-miR-98-3p				-0.13	-0.13	< 0.1
Gabpb1	ENSMUST00000110425.3	GA repeat binding protein, beta 1	105	2	0	0	2	1	rno-let-7f-1-3p				-0.13	-0.16	< 0.1
Usp42	ENSMUST00000053287.5	ubiquitin specific peptidase 42	58	1	0	0	1	1	rno-let-7b-3p				-0.13	-0.14	< 0.1
Fnip1	ENSMUST00000046835.8	folliculin interacting protein 1	1794	2	0	2	0	2	rno-miR-3596d				-0.13	-0.13	< 0.1
Sepsecs	ENSMUST00000031069.7	Sep (O-phosphoserine) tRNA:Sec (selenocysteine) tRNA synthase	704	2	0	2	0	1	rno-let-7f-1-3p				-0.13	-0.18	< 0.1
Cntn1	ENSMUST00000169825.2	contactin 1	83	0	0	0	0	0	rno-let-7a-1-3p				-0.13	-0.16	< 0.1
Hoxa9	ENSMUST00000114425.2	homeobox A9	245	1	0	1	0	3	rno-miR-98-3p				-0.13	-0.14	< 0.1
Foxa1	ENSMUST00000044380.6	forkhead box A1	116	1	0	0	1	1	rno-miR-3596d				-0.13	-0.14	< 0.1
Myf6	ENSMUST00000044210.3	myogenic factor 6	1499	1	0	1	0	1	rno-let-7f-1-3p				-0.13	-0.15	< 0.1
Spice1	ENSMUST00000050897.6	spindle and centriole associated protein 1	250	1	0	0	1	1	rno-let-7f-1-3p				-0.13	-0.14	< 0.1
Ptpre	ENSMUST00000073961.6	protein tyrosine phosphatase, receptor type, E	946	3	0	2	1	1	rno-miR-3596d				-0.13	-0.13	< 0.1
Eif1ad	ENSMUST00000025759.7	eukaryotic translation initiation factor 1A domain containing	2231	1	0	0	1	2	rno-miR-3596d				-0.13	-0.24	< 0.1
1700049G17Rik	ENSMUST00000098639.3	RIKEN cDNA 1700049G17 gene	72	2	1	0	1	2	rno-let-7f-1-3p				-0.13	-0.17	< 0.1
Eda	ENSMUST00000113776.2	ectodysplasin-A	60	1	1	0	0	2	rno-miR-3596d				-0.13	-0.14	< 0.1
Frrs1l	ENSMUST00000053681.5	ferric-chelate reductase 1 like	11	5	0	4	1	2	rno-miR-3596d				-0.13	-0.13	< 0.1
Ankrd32	ENSMUST00000151524.3	ankyrin repeat domain 32	176	1	0	1	0	0	rno-let-7f-1-3p				-0.13	-0.13	< 0.1
Ptp4a1	ENSMUST00000027232.8	protein tyrosine phosphatase 4a1	153	2	0	2	0	1	rno-let-7f-1-3p				-0.13	-0.14	< 0.1
Ptch2	ENSMUST00000030443.6	patched homolog 2	611	1	0	1	0	0	rno-let-7a-1-3p				-0.13	-0.13	< 0.1
Scg2	ENSMUST00000185234.1	secretogranin II	12	1	0	0	1	0	rno-miR-3596d				-0.13	-0.13	< 0.1
Fchsd2	ENSMUST00000032931.7	FCH and double SH3 domains 2	82	3	1	1	1	1	rno-miR-98-3p				-0.13	-0.22	< 0.1
Stk24	ENSMUST00000079817.7	serine/threonine kinase 24	904	2	0	2	0	1	rno-let-7a-1-3p				-0.13	-0.15	< 0.1
Ssfa2	ENSMUST00000111785.3	sperm specific antigen 2	309	1	0	0	1	1	rno-let-7f-1-3p				-0.13	-0.16	< 0.1
Usp7	ENSMUST00000160405.2	ubiquitin specific peptidase 7	1579	2	0	2	0	1	rno-let-7f-1-3p				-0.13	-0.15	< 0.1
Syf2	ENSMUST00000030622.2	SYF2 homolog, RNA splicing factor (S. cerevisiae)	807	1	1	0	0	0	rno-let-7f-1-3p				-0.13	-0.44	< 0.1
Sytl2	ENSMUST00000190837.1	synaptotagmin-like 2	368	2	1	0	1	0	rno-let-7a-1-3p				-0.13	-0.16	< 0.1
Rhbdd2	ENSMUST00000043707.6	rhomboid domain containing 2	899	2	0	0	2	0	rno-miR-3596d				-0.13	-0.15	< 0.1
4933414I15Rik	ENSMUST00000109123.1	RIKEN cDNA 4933414I15 gene	5	2	0	0	2	0	rno-let-7b-3p				-0.13	-0.13	< 0.1
Tnfaip1	ENSMUST00000017759.3	tumor necrosis factor, alpha-induced protein 1 (endothelial)	4213	1	0	0	1	0	rno-let-7f-1-3p				-0.13	-0.14	< 0.1
Lipk	ENSMUST00000054260.6	lipase, family member K	5	1	0	0	1	0	rno-let-7b-3p				-0.13	-0.13	< 0.1
1600014C10Rik	ENSMUST00000165308.2	RIKEN cDNA 1600014C10 gene	1191	2	1	1	0	0	rno-let-7a-1-3p				-0.13	-0.13	< 0.1
Impact	ENSMUST00000025290.5	impact, RWD domain protein	1810	1	0	1	0	2	rno-let-7f-1-3p				-0.13	-0.13	< 0.1
Eml6	ENSMUST00000058902.5	echinoderm microtubule associated protein like 6	83	1	0	0	1	1	rno-let-7f-1-3p				-0.13	-0.14	< 0.1
Elf2	ENSMUST00000108053.3	E74-like factor 2	1686	1	0	1	0	0	rno-let-7f-1-3p				-0.13	-0.15	< 0.1
Ppm1a	ENSMUST00000021514.8	protein phosphatase 1A, magnesium dependent, alpha isoform	1065	3	0	0	3	3	rno-let-7a-1-3p				-0.13	-0.69	< 0.1
Rnf39	ENSMUST00000040498.6	ring finger protein 39	215	1	0	0	1	1	rno-let-7f-1-3p				-0.13	-0.13	< 0.1
C330027C09Rik	ENSMUST00000117994.2	RIKEN cDNA C330027C09 gene	1024	2	0	0	2	0	rno-let-7a-1-3p				-0.13	-0.33	< 0.1
Asb6	ENSMUST00000041726.3	ankyrin repeat and SOCS box-containing 6	21	1	1	0	0	0	rno-let-7b-3p				-0.13	-0.14	< 0.1
Med13	ENSMUST00000043624.8	mediator complex subunit 13	741	2	0	1	1	2	rno-miR-98-3p				-0.13	-0.14	< 0.1
Gpatch11	ENSMUST00000170759.1	G patch domain containing 11	672	1	0	1	0	1	rno-let-7a-1-3p				-0.13	-0.16	< 0.1
Rgs18	ENSMUST00000027603.3	regulator of G-protein signaling 18	49	1	0	0	1	1	rno-miR-3596d				-0.13	-0.2	< 0.1
Slc5a1	ENSMUST00000011178.2	solute carrier family 5 (sodium/glucose cotransporter), member 1	166	1	0	0	1	1	rno-let-7f-1-3p				-0.13	-0.17	< 0.1
Pyroxd1	ENSMUST00000041852.7	pyridine nucleotide-disulphide oxidoreductase domain 1	402	1	0	0	1	0	rno-let-7a-1-3p				-0.13	-0.17	< 0.1
Usp26	ENSMUST00000114869.2	ubiquitin specific peptidase 26	5	1	1	0	0	0	rno-miR-3596d				-0.13	-0.13	< 0.1
Rrs1	ENSMUST00000072079.8	RRS1 ribosome biogenesis regulator homolog (S. cerevisiae)	10	1	0	1	0	0	rno-miR-3596d				-0.13	-0.13	< 0.1
Gm10230	ENSMUST00000119362.2	predicted gene 10230	5	1	0	1	0	0	rno-let-7f-1-3p				-0.13	-0.13	< 0.1
Nudcd1	ENSMUST00000038719.6	NudC domain containing 1	1017	1	1	0	0	0	rno-let-7a-1-3p				-0.13	-0.15	< 0.1
Gm5169	ENSMUST00000096469.5	predicted gene 5169	0	1	0	1	0	0	rno-let-7f-1-3p				-0.13	-0.13	< 0.1
Larp1b	ENSMUST00000065411.7	La ribonucleoprotein domain family, member 1B	133	1	0	1	0	0	rno-miR-3596d				-0.13	-0.13	< 0.1
Trh	ENSMUST00000006046.4	thyrotropin releasing hormone	9	1	0	1	0	0	rno-let-7b-3p				-0.13	-0.13	< 0.1
Tsnax	ENSMUST00000075896.6	translin-associated factor X	5	1	0	0	1	1	rno-let-7a-1-3p				-0.13	-0.13	< 0.1
Bcas1	ENSMUST00000109152.3	breast carcinoma amplified sequence 1	12	1	0	0	1	1	rno-let-7b-3p				-0.13	-0.14	< 0.1
Tcf24	ENSMUST00000185184.1	transcription factor 24	370	1	0	0	1	1	rno-let-7f-1-3p				-0.13	-0.13	< 0.1
Plcb1	ENSMUST00000110116.2	phospholipase C, beta 1	265	3	0	2	1	2	rno-miR-3596d				-0.13	-0.14	< 0.1
Cbfb	ENSMUST00000109392.2	core binding factor beta	6247	1	0	1	0	0	rno-miR-3596d				-0.13	-0.13	< 0.1
Lgr4	ENSMUST00000046548.8	leucine-rich repeat-containing G protein-coupled receptor 4	3539	2	0	2	0	0	rno-let-7a-1-3p				-0.13	-0.13	< 0.1
F9	ENSMUST00000033477.4	coagulation factor IX	258	1	0	0	1	0	rno-let-7a-1-3p				-0.13	-0.16	< 0.1
Trappc6b	ENSMUST00000021380.8	trafficking protein particle complex 6B	1408	1	0	0	1	3	rno-let-7f-1-3p				-0.13	-0.22	< 0.1
Jph1	ENSMUST00000038382.4	junctophilin 1	1880	2	0	1	1	0	rno-let-7f-1-3p				-0.13	-0.13	< 0.1
Otud6a	ENSMUST00000060241.2	OTU domain containing 6A	3	1	1	0	0	0	rno-let-7a-1-3p				-0.13	-0.13	< 0.1
Pcdhb11	ENSMUST00000053073.4	protocadherin beta 11	48	1	0	1	0	0	rno-miR-3596d				-0.13	-0.13	< 0.1
Susd4	ENSMUST00000085724.3	sushi domain containing 4	108	1	1	0	0	0	rno-let-7b-3p				-0.13	-0.13	< 0.1
Cep192	ENSMUST00000025425.5	centrosomal protein 192	1678	1	0	1	0	1	rno-let-7b-3p				-0.13	-0.13	< 0.1
Gm6121	ENSMUST00000119231.2	predicted gene 6121	5	1	0	1	0	0	rno-let-7f-1-3p				-0.13	-0.13	< 0.1
Sp9	ENSMUST00000090813.5	trans-acting transcription factor 9	5	2	0	1	1	0	rno-miR-3596d				-0.13	-0.13	< 0.1
Gm14525	ENSMUST00000119649.1	predicted gene 14525	5	1	0	1	0	0	rno-let-7f-1-3p				-0.13	-0.13	< 0.1
St6gal2	ENSMUST00000025000.3	beta galactoside alpha 2,6 sialyltransferase 2	9	2	0	2	0	0	rno-miR-3596d				-0.13	-0.13	< 0.1
Cux2	ENSMUST00000111752.4	cut-like homeobox 2	20	0	0	0	0	0	rno-let-7a-1-3p				-0.13	-0.16	< 0.1
Dnajb4	ENSMUST00000050073.7	DnaJ (Hsp40) homolog, subfamily B, member 4	1351	1	0	0	1	5	rno-miR-3596d				-0.13	-0.19	< 0.1
Rnf6	ENSMUST00000161859.2	ring finger protein (C3H2C3 type) 6	286	1	0	0	1	0	rno-let-7a-1-3p				-0.13	-0.13	< 0.1
Ap1s2	ENSMUST00000069041.9	adaptor-related protein complex 1, sigma 2 subunit	2303	1	0	0	1	1	rno-miR-98-3p				-0.13	-0.13	< 0.1
Map3k5	ENSMUST00000095806.4	mitogen-activated protein kinase kinase kinase 5	971	0	0	0	0	0	rno-let-7a-1-3p				-0.13	-0.13	< 0.1
Tm7sf3	ENSMUST00000037709.10	transmembrane 7 superfamily member 3	351	1	1	0	0	0	rno-let-7f-1-3p				-0.13	-0.32	< 0.1
Hif1a	ENSMUST00000110461.2	hypoxia inducible factor 1, alpha subunit	2538	1	1	0	0	0	rno-miR-3596d				-0.13	-0.13	< 0.1
Zfp273	ENSMUST00000181391.2	zinc finger protein 273	140	2	0	1	1	1	rno-miR-98-3p				-0.13	-0.27	< 0.1
Klhl7	ENSMUST00000163409.2	kelch-like 7	424	3	1	1	1	2	rno-let-7a-1-3p				-0.13	-0.17	< 0.1
Ythdf3	ENSMUST00000108345.3	YTH domain family 3	4194	3	2	1	0	0	rno-miR-98-3p				-0.13	-0.19	< 0.1
Tmtc2	ENSMUST00000061506.8	transmembrane and tetratricopeptide repeat containing 2	25	0	0	0	0	1	rno-miR-98-3p				-0.13	-0.14	< 0.1
Slc7a12	ENSMUST00000037321.7	solute carrier family 7 (cationic amino acid transporter, y+ system), member 12	14	2	0	1	1	4	rno-let-7f-1-3p				-0.13	-0.16	< 0.1
Necab1	ENSMUST00000041606.8	N-terminal EF-hand calcium binding protein 1	85	2	0	1	1	0	rno-miR-3596d				-0.13	-0.14	< 0.1
Slitrk6	ENSMUST00000078386.2	SLIT and NTRK-like family, member 6	7	1	0	1	0	1	rno-let-7a-1-3p				-0.13	-0.13	< 0.1
Ubqln2	ENSMUST00000060714.9	ubiquilin 2	67	2	0	1	1	0	rno-let-7a-1-3p				-0.13	-0.13	< 0.1
Mat2b	ENSMUST00000040167.5	methionine adenosyltransferase II, beta	290	2	0	2	0	1	rno-miR-3596d				-0.13	-0.17	< 0.1
Mars2	ENSMUST00000061334.9	methionine-tRNA synthetase 2 (mitochondrial)	450	4	0	1	3	6	rno-let-7a-1-3p				-0.13	-0.19	< 0.1
Morc3	ENSMUST00000044068.6	microrchidia 3	528	1	0	1	0	2	rno-let-7a-1-3p				-0.13	-0.13	< 0.1
Tshz3	ENSMUST00000021641.7	teashirt zinc finger family member 3	148	2	0	1	1	3	rno-let-7a-1-3p				-0.13	-0.14	< 0.1
Dkk2	ENSMUST00000029665.5	dickkopf homolog 2 (Xenopus laevis)	123	1	0	0	1	0	rno-miR-3596d				-0.13	-0.14	< 0.1
Lifr	ENSMUST00000171588.1	leukemia inhibitory factor receptor	3637	1	0	0	1	2	rno-let-7f-1-3p				-0.13	-0.14	< 0.1
Crebzf	ENSMUST00000107206.1	CREB/ATF bZIP transcription factor	775	2	0	2	0	0	rno-let-7a-1-3p				-0.13	-0.13	< 0.1
mt-Nd4l	ENSMUST00000084013.1	mitochondrially encoded NADH dehydrogenase 4L	748388	1	0	0	1	0	rno-let-7a-1-3p				-0.13	-0.13	< 0.1
Slx	ENSMUST00000096913.3	Sycp3 like X-linked	5	1	0	1	0	0	rno-let-7f-1-3p				-0.13	-0.13	< 0.1
Gm14632	ENSMUST00000101654.4	predicted gene 14632	5	1	0	1	0	0	rno-let-7f-1-3p				-0.13	-0.13	< 0.1
Hvcn1	ENSMUST00000072602.8	hydrogen voltage-gated channel 1	141	1	0	0	1	0	rno-let-7f-1-3p				-0.13	-0.13	< 0.1
Tbc1d22b	ENSMUST00000048677.7	TBC1 domain family, member 22B	495	1	0	0	1	3	rno-let-7f-1-3p				-0.13	-0.13	< 0.1
Tmem178	ENSMUST00000025092.4	transmembrane protein 178	34	1	0	1	0	0	rno-let-7a-1-3p				-0.13	-0.13	< 0.1
Gm10486	ENSMUST00000101647.3	predicted gene 10486	5	1	0	1	0	0	rno-let-7f-1-3p				-0.13	-0.13	< 0.1
Gm10147	ENSMUST00000075388.7	predicted gene 10147	5	1	0	1	0	0	rno-let-7f-1-3p				-0.13	-0.13	< 0.1
Gm10058	ENSMUST00000079797.7	predicted gene 10058	5	1	0	1	0	0	rno-let-7f-1-3p				-0.13	-0.13	< 0.1
Nos2	ENSMUST00000018610.6	nitric oxide synthase 2, inducible	42	1	0	0	1	0	rno-let-7b-3p				-0.13	-0.13	< 0.1
Gm14819	ENSMUST00000101645.4	predicted gene 14819	5	1	0	1	0	0	rno-let-7f-1-3p				-0.13	-0.13	< 0.1
Tspan12	ENSMUST00000120965.2	tetraspanin 12	4211	2	0	0	2	0	rno-let-7b-3p				-0.13	-0.13	< 0.1
Asun	ENSMUST00000032427.9	asunder, spermatogenesis regulator	238	3	0	3	0	1	rno-let-7a-1-3p				-0.13	-0.17	< 0.1
Hectd1	ENSMUST00000179265.2	HECT domain containing 1	788	1	0	1	0	0	rno-miR-3596d				-0.13	-0.13	< 0.1
Cyp7a1	ENSMUST00000029905.1	cytochrome P450, family 7, subfamily a, polypeptide 1	550	1	0	0	1	2	rno-miR-3596d				-0.13	-0.16	< 0.1
Morf4l1	ENSMUST00000085248.6	mortality factor 4 like 1	24	2	0	1	1	1	rno-let-7a-1-3p				-0.13	-0.14	< 0.1
Socs6	ENSMUST00000070116.6	suppressor of cytokine signaling 6	865	1	0	0	1	2	rno-let-7a-1-3p				-0.13	-0.28	< 0.1
Edn3	ENSMUST00000029030.3	endothelin 3	53	1	0	1	0	1	rno-let-7f-1-3p				-0.13	-0.13	< 0.1
Fam19a2	ENSMUST00000050756.7	family with sequence similarity 19, member A2	16	1	0	0	1	0	rno-let-7a-1-3p				-0.13	-0.16	< 0.1
Tmem185b	ENSMUST00000183952.1	transmembrane protein 185B	400	1	0	1	0	0	rno-miR-3596d				-0.13	-0.13	< 0.1
Cdk1	ENSMUST00000020099.6	cyclin-dependent kinase 1	4263	1	0	1	0	2	rno-let-7f-1-3p				-0.13	-0.17	< 0.1
Abcd3	ENSMUST00000029770.5	ATP-binding cassette, sub-family D (ALD), member 3	275	1	0	1	0	1	rno-let-7f-1-3p				-0.13	-0.13	< 0.1
Ccl17	ENSMUST00000034232.1	chemokine (C-C motif) ligand 17	18	1	0	1	0	0	rno-miR-3596d				-0.13	-0.13	< 0.1
Pcdhb16	ENSMUST00000051442.5	protocadherin beta 16	33	1	0	0	1	0	rno-let-7a-1-3p				-0.13	-0.13	< 0.1
Fam122b	ENSMUST00000071023.6	family with sequence similarity 122, member B	55	1	0	0	1	2	rno-miR-98-3p				-0.13	-0.17	< 0.1
Lrp2bp	ENSMUST00000110381.3	Lrp2 binding protein	63	2	1	1	0	0	rno-miR-3596d				-0.13	-0.14	< 0.1
Wac	ENSMUST00000167020.2	WW domain containing adaptor with coiled-coil	218	2	0	1	1	0	rno-let-7f-1-3p				-0.13	-0.19	< 0.1
Slc25a34	ENSMUST00000038661.7	solute carrier family 25, member 34	293	1	0	1	0	0	rno-miR-98-3p				-0.13	-0.15	< 0.1
Mllt10	ENSMUST00000114671.2	myeloid/lymphoid or mixed-lineage leukemia (trithorax homolog, Drosophila); translocated to, 10	24	0	0	0	0	0	rno-let-7f-1-3p				-0.13	-0.13	< 0.1
Gjb2	ENSMUST00000055698.7	gap junction protein, beta 2	2480	2	0	1	1	0	rno-let-7f-1-3p				-0.13	-0.19	< 0.1
4632434I11Rik	ENSMUST00000032877.9	RIKEN cDNA 4632434I11 gene	21	1	0	1	0	0	rno-miR-3596d				-0.12	-0.12	< 0.1
Nid2	ENSMUST00000022340.3	nidogen 2	383	1	0	0	1	1	rno-miR-98-3p				-0.12	-0.16	< 0.1
Tead4	ENSMUST00000130454.2	TEA domain family member 4	163	1	0	1	0	0	rno-let-7a-1-3p				-0.12	-0.14	< 0.1
Cts7	ENSMUST00000021892.5	cathepsin 7	5	1	0	0	1	0	rno-let-7a-1-3p				-0.12	-0.12	< 0.1
Ranbp6	ENSMUST00000099525.3	RAN binding protein 6	186	1	0	0	1	0	rno-miR-3596d				-0.12	-0.12	< 0.1
Hnrnpa1	ENSMUST00000036004.10	heterogeneous nuclear ribonucleoprotein A1	1956	0	0	0	0	0	rno-let-7a-1-3p				-0.12	-0.12	< 0.1
Nlrp4f	ENSMUST00000037372.7	NLR family, pyrin domain containing 4F	38	1	0	0	1	0	rno-let-7f-1-3p				-0.12	-0.12	< 0.1
Anxa7	ENSMUST00000065504.10	annexin A7	8828	1	1	0	0	0	rno-let-7f-1-3p				-0.12	-0.33	< 0.1
Slc4a11	ENSMUST00000099362.5	solute carrier family 4, sodium bicarbonate transporter-like, member 11	149	1	1	0	0	0	rno-let-7a-1-3p				-0.12	-0.13	< 0.1
Magi1	ENSMUST00000089317.6	membrane associated guanylate kinase, WW and PDZ domain containing 1	352	1	0	0	1	0	rno-miR-3596d				-0.12	-0.13	< 0.1
Scn3b	ENSMUST00000171835.3	sodium channel, voltage-gated, type III, beta	478	2	0	0	2	0	rno-let-7b-3p				-0.12	-0.15	< 0.1
Dync1li2	ENSMUST00000041769.6	dynein, cytoplasmic 1 light intermediate chain 2	2440	1	0	0	1	4	rno-let-7a-1-3p				-0.12	-0.14	< 0.1
Gm9930	ENSMUST00000066742.4	predicted gene 9930	5	1	0	1	0	0	rno-let-7a-1-3p				-0.12	-0.12	< 0.1
Rxfp1	ENSMUST00000078527.7	relaxin/insulin-like family peptide receptor 1	8	3	1	1	1	2	rno-miR-3596d				-0.12	-0.12	< 0.1
Foxr2	ENSMUST00000096265.4	forkhead box R2	7	1	0	0	1	0	rno-miR-3596d				-0.12	-0.12	< 0.1
Rbm12b2	ENSMUST00000063839.5	RNA binding motif protein 12 B2	297	1	0	0	1	1	rno-let-7b-3p				-0.12	-0.12	< 0.1
Fshb	ENSMUST00000028533.6	follicle stimulating hormone beta	5	1	0	0	1	0	rno-let-7a-1-3p				-0.12	-0.12	< 0.1
Idi1	ENSMUST00000169314.3	isopentenyl-diphosphate delta isomerase	383	1	0	0	1	3	rno-let-7a-1-3p				-0.12	-0.12	< 0.1
Prdm12	ENSMUST00000113470.2	PR domain containing 12	5	1	0	1	0	0	rno-miR-3596d				-0.12	-0.12	< 0.1
Cadm2	ENSMUST00000114292.2	cell adhesion molecule 2	17	2	1	1	0	7	rno-let-7f-1-3p				-0.12	-0.17	< 0.1
Ptch1	ENSMUST00000021921.5	patched homolog 1	4095	1	0	1	0	0	rno-let-7f-1-3p				-0.12	-0.12	< 0.1
Gyk	ENSMUST00000026039.9	glycerol kinase	5913	2	0	1	1	2	rno-miR-98-3p				-0.12	-0.23	< 0.1
Bai3	ENSMUST00000126626.2	brain-specific angiogenesis inhibitor 3	10	1	0	0	1	1	rno-let-7b-3p				-0.12	-0.18	< 0.1
Pdzrn3	ENSMUST00000075994.7	PDZ domain containing RING finger 3	83	0	0	0	0	2	rno-let-7f-1-3p				-0.12	-0.13	< 0.1
D1Pas1	ENSMUST00000045108.1	DNA segment, Chr 1, Pasteur Institute 1	24	3	0	1	2	0	rno-let-7f-1-3p				-0.12	-0.21	< 0.1
H2-Ob	ENSMUST00000095342.4	histocompatibility 2, O region beta locus	103	1	0	0	1	1	rno-let-7a-1-3p				-0.12	-0.14	< 0.1
Gm5549	ENSMUST00000163241.2	predicted gene 5549	64	1	1	0	0	0	rno-miR-3596d				-0.12	-0.12	< 0.1
Car10	ENSMUST00000107863.2	carbonic anhydrase 10	5	2	0	2	0	0	rno-let-7a-1-3p				-0.12	-0.12	< 0.1
Rs1	ENSMUST00000033650.8	retinoschisis (X-linked, juvenile) 1 (human)	5	2	0	0	2	2	rno-miR-3596d				-0.12	-0.12	< 0.1
Zfp239	ENSMUST00000079405.9	zinc finger protein 239	99	1	0	0	1	0	rno-let-7b-3p				-0.12	-0.12	< 0.1
Mmp11	ENSMUST00000000924.7	matrix metallopeptidase 11	64	1	0	0	1	1	rno-miR-3596d				-0.12	-0.16	< 0.1
Fkbp1a	ENSMUST00000044011.6	FK506 binding protein 1a	115	1	0	1	0	0	rno-let-7a-1-3p				-0.12	-0.12	< 0.1
Gtf2i	ENSMUST00000059042.8	general transcription factor II I	3165	1	0	0	1	0	rno-let-7f-1-3p				-0.12	-0.12	< 0.1
Asb13	ENSMUST00000042288.6	ankyrin repeat and SOCS box-containing 13	2180	2	0	1	1	1	rno-let-7f-1-3p				-0.12	-0.18	< 0.1
Gltpd1	ENSMUST00000105586.1	glycolipid transfer protein domain containing 1	1033	1	0	0	1	2	rno-let-7f-1-3p				-0.12	-0.12	< 0.1
Srsf11	ENSMUST00000121326.2	serine/arginine-rich splicing factor 11	1195	0	0	0	0	1	rno-let-7f-1-3p				-0.12	-0.12	< 0.1
F8	ENSMUST00000033539.7	coagulation factor VIII	52	2	0	0	2	5	rno-let-7a-1-3p				-0.12	-0.15	< 0.1
Txndc12	ENSMUST00000030296.8	thioredoxin domain containing 12 (endoplasmic reticulum)	1378	1	0	1	0	0	rno-miR-98-3p				-0.12	-0.12	< 0.1
Ppp1r17	ENSMUST00000052827.4	protein phosphatase 1, regulatory subunit 17	5	1	1	0	0	0	rno-let-7a-1-3p				-0.12	-0.12	< 0.1
Calcr	ENSMUST00000171613.2	calcitonin receptor	36	1	1	0	0	0	rno-let-7a-1-3p				-0.12	-0.12	< 0.1
Ptk2	ENSMUST00000110036.3	PTK2 protein tyrosine kinase 2	1066	1	1	0	0	0	rno-miR-98-3p				-0.12	-0.12	< 0.1
Vkorc1l1	ENSMUST00000073945.4	vitamin K epoxide reductase complex, subunit 1-like 1	1759	1	0	0	1	0	rno-let-7f-1-3p				-0.12	-0.12	< 0.1
B230219D22Rik	ENSMUST00000057844.8	RIKEN cDNA B230219D22 gene	3545	2	0	1	1	1	rno-let-7a-1-3p				-0.12	-0.12	< 0.1
Oxsm	ENSMUST00000022311.5	3-oxoacyl-ACP synthase, mitochondrial	93	1	0	0	1	0	rno-miR-3596d				-0.12	-0.19	< 0.1
Dapp1	ENSMUST00000029806.7	dual adaptor for phosphotyrosine and 3-phosphoinositides 1	144	2	0	1	1	0	rno-let-7f-1-3p				-0.12	-0.29	< 0.1
Slc6a4	ENSMUST00000021195.5	solute carrier family 6 (neurotransmitter transporter, serotonin), member 4	51	1	0	0	1	1	rno-let-7f-1-3p				-0.12	-0.14	< 0.1
Tmed7	ENSMUST00000151189.1	transmembrane emp24 protein transport domain containing 7	840	2	0	2	0	0	rno-let-7a-1-3p				-0.12	-0.15	< 0.1
Clic4	ENSMUST00000037099.8	chloride intracellular channel 4 (mitochondrial)	966	1	1	0	0	0	rno-miR-3596d				-0.12	-0.13	< 0.1
Lmbrd1	ENSMUST00000095062.4	LMBR1 domain containing 1	2113	1	1	0	0	0	rno-let-7a-1-3p				-0.12	-0.22	< 0.1
Stk40	ENSMUST00000094761.5	serine/threonine kinase 40	5050	0	0	0	0	0	rno-let-7a-1-3p				-0.12	-0.12	< 0.1
Letm2	ENSMUST00000079160.6	leucine zipper-EF-hand containing transmembrane protein 2	54	1	0	0	1	0	rno-let-7a-1-3p				-0.12	-0.12	< 0.1
Pfkfb3	ENSMUST00000028114.7	6-phosphofructo-2-kinase/fructose-2,6-biphosphatase 3	7893	3	0	2	1	1	rno-let-7f-1-3p				-0.12	-0.16	< 0.1
Scaf4	ENSMUST00000163419.2	SR-related CTD-associated factor 4	1692	1	0	0	1	0	rno-let-7a-1-3p				-0.12	-0.12	< 0.1
Ms4a4c	ENSMUST00000072729.4	membrane-spanning 4-domains, subfamily A, member 4C	17	1	0	0	1	3	rno-let-7f-1-3p				-0.12	-0.18	< 0.1
Tasp1	ENSMUST00000110079.3	taspase, threonine aspartase 1	98	1	0	0	1	0	rno-let-7a-1-3p				-0.12	-0.13	< 0.1
Ifngr2	ENSMUST00000023687.7	interferon gamma receptor 2	219	2	0	2	0	0	rno-let-7f-1-3p				-0.12	-0.19	< 0.1
Gramd4	ENSMUST00000138134.2	GRAM domain containing 4	422	0	0	0	0	0	rno-let-7a-1-3p				-0.12	-0.12	< 0.1
Neto2	ENSMUST00000109686.3	neuropilin (NRP) and tolloid (TLL)-like 2	118	2	2	0	0	1	rno-let-7f-1-3p				-0.12	-0.13	< 0.1
Sc5d	ENSMUST00000052725.8	sterol-C5-desaturase (fungal ERG3, delta-5-desaturase) homolog (S. cerevisae)	2602	1	1	0	0	1	rno-let-7a-1-3p				-0.12	-0.14	< 0.1
Foxn2	ENSMUST00000112238.3	forkhead box N2	33	2	0	0	2	1	rno-miR-98-3p				-0.12	-0.14	< 0.1
Rprd1b	ENSMUST00000109518.2	regulation of nuclear pre-mRNA domain containing 1B	2309	1	0	1	0	0	rno-miR-98-3p				-0.12	-0.12	< 0.1
Fosb	ENSMUST00000003640.2	FBJ osteosarcoma oncogene B	9	1	0	0	1	0	rno-miR-3596d				-0.12	-0.12	< 0.1
Itgb3	ENSMUST00000021028.4	integrin beta 3	31	1	0	0	1	1	rno-let-7a-1-3p				-0.12	-0.12	< 0.1
4833424O15Rik	ENSMUST00000106473.3	RIKEN cDNA 4833424O15 gene	5	1	1	0	0	0	rno-miR-3596d				-0.12	-0.12	< 0.1
Crispld1	ENSMUST00000095075.4	cysteine-rich secretory protein LCCL domain containing 1	43	4	1	2	1	3	rno-let-7f-1-3p				-0.12	-0.51	< 0.1
Ctps	ENSMUST00000030381.7	cytidine 5'-triphosphate synthase	1499	1	0	0	1	1	rno-let-7f-1-3p				-0.12	-0.13	< 0.1
Zic5	ENSMUST00000039118.6	zinc finger protein of the cerebellum 5	259	2	1	0	1	1	rno-miR-98-3p				-0.12	-0.13	< 0.1
Stk10	ENSMUST00000102821.3	serine/threonine kinase 10	246	2	0	1	1	1	rno-let-7f-1-3p				-0.12	-0.12	< 0.1
Crkl	ENSMUST00000006293.3	v-crk sarcoma virus CT10 oncogene homolog (avian)-like	1982	1	0	0	1	0	rno-let-7a-1-3p				-0.12	-0.12	< 0.1
D330045A20Rik	ENSMUST00000046763.7	RIKEN cDNA D330045A20 gene	8	1	0	0	1	0	rno-miR-3596d				-0.12	-0.12	< 0.1
Bmp2	ENSMUST00000028836.6	bone morphogenetic protein 2	131	1	0	1	0	0	rno-let-7a-1-3p				-0.12	-0.12	< 0.1
Zfp532	ENSMUST00000049016.6	zinc finger protein 532	440	1	0	1	0	0	rno-let-7a-1-3p				-0.12	-0.12	< 0.1
Klhl21	ENSMUST00000097773.3	kelch-like 21	74	2	0	1	1	0	rno-miR-3596d				-0.12	-0.12	< 0.1
Fam101b	ENSMUST00000021207.6	family with sequence similarity 101, member B	1339	1	0	0	1	0	rno-let-7a-1-3p				-0.12	-0.12	< 0.1
Cyp11b1	ENSMUST00000170259.2	cytochrome P450, family 11, subfamily b, polypeptide 1	5	1	1	0	0	0	rno-miR-3596d				-0.12	-0.12	< 0.1
Slc12a4	ENSMUST00000116429.3	solute carrier family 12, member 4	347	1	0	1	0	0	rno-miR-98-3p				-0.12	-0.12	< 0.1
Mef2d	ENSMUST00000119251.2	myocyte enhancer factor 2D	1438	1	0	0	1	0	rno-let-7a-1-3p				-0.12	-0.12	< 0.1
Myrf	ENSMUST00000088013.6	myelin regulatory factor	859	1	0	0	1	1	rno-let-7a-1-3p				-0.12	-0.12	< 0.1
Dll1	ENSMUST00000014917.7	delta-like 1 (Drosophila)	23	1	0	1	0	0	rno-let-7a-1-3p				-0.12	-0.13	< 0.1
mt-Nd6	ENSMUST00000082419.1	mitochondrially encoded NADH dehydrogenase 6	2449	1	0	0	1	1	rno-miR-3596d				-0.12	-0.15	< 0.1
Mospd2	ENSMUST00000004715.1	motile sperm domain containing 2	119	0	0	0	0	1	rno-miR-3596d				-0.12	-0.2	< 0.1
Dcun1d1	ENSMUST00000178098.2	DCN1, defective in cullin neddylation 1, domain containing 1 (S. cerevisiae)	649	4	1	1	2	3	rno-let-7f-1-3p				-0.12	-0.25	< 0.1
Cops2	ENSMUST00000110463.2	COP9 (constitutive photomorphogenic) homolog, subunit 2 (Arabidopsis thaliana)	7345	1	0	0	1	0	rno-let-7a-1-3p				-0.12	-0.12	< 0.1
Ms4a4b	ENSMUST00000035258.8	membrane-spanning 4-domains, subfamily A, member 4B	23	2	0	0	2	4	rno-let-7f-1-3p				-0.12	-0.13	< 0.1
Zfp36l1	ENSMUST00000021552.1	zinc finger protein 36, C3H type-like 1	1389	1	0	0	1	1	rno-miR-3596d				-0.12	-0.12	< 0.1
Mrpl22	ENSMUST00000020820.1	mitochondrial ribosomal protein L22	19	1	0	0	1	2	rno-miR-3596d				-0.12	-0.16	< 0.1
Hist1h4c	ENSMUST00000102967.1	histone cluster 1, H4c	65	2	0	1	1	0	rno-miR-3596d				-0.12	-0.34	< 0.1
Eea1	ENSMUST00000053484.6	early endosome antigen 1	1444	2	0	0	2	2	rno-let-7f-1-3p				-0.12	-0.2	< 0.1
Rnf113a2	ENSMUST00000183146.1	ring finger protein 113A2	1151	1	0	1	0	0	rno-let-7b-3p				-0.12	-0.12	< 0.1
Rbbp7	ENSMUST00000033720.6	retinoblastoma binding protein 7	79	1	0	1	0	0	rno-let-7b-3p				-0.12	-0.12	< 0.1
Evx1	ENSMUST00000031787.7	even skipped homeotic gene 1 homolog	5	1	0	0	1	0	rno-let-7f-1-3p				-0.12	-0.12	< 0.1
Ppp3ca	ENSMUST00000070198.8	protein phosphatase 3, catalytic subunit, alpha isoform	3228	2	0	2	0	0	rno-let-7a-1-3p				-0.12	-0.12	< 0.1
Ndel1	ENSMUST00000018880.8	nuclear distribution gene E-like homolog 1 (A. nidulans)	58	1	0	1	0	0	rno-let-7a-1-3p				-0.12	-0.12	< 0.1
1810026J23Rik	ENSMUST00000062125.10	RIKEN cDNA 1810026J23 gene	671	1	0	1	0	1	rno-miR-98-3p				-0.12	-0.13	< 0.1
4931428L18Rik	ENSMUST00000127775.2	RIKEN cDNA 4931428L18 gene	6	1	0	0	1	0	rno-miR-3596d				-0.12	-0.12	< 0.1
Slc35f5	ENSMUST00000027580.5	solute carrier family 35, member F5	602	1	0	1	0	0	rno-let-7f-1-3p				-0.12	-0.14	< 0.1
Mpv17l	ENSMUST00000128757.2	Mpv17 transgene, kidney disease mutant-like	3666	6	0	1	5	3	rno-miR-98-3p				-0.12	-0.69	< 0.1
Coro1c	ENSMUST00000004646.7	coronin, actin binding protein 1C	1410	0	0	0	0	0	rno-let-7a-1-3p				-0.12	-0.12	< 0.1
Epha3	ENSMUST00000064405.6	Eph receptor A3	38	2	0	1	1	1	rno-let-7f-1-3p				-0.12	-0.13	< 0.1
Isoc1	ENSMUST00000025503.8	isochorismatase domain containing 1	7206	1	1	0	0	1	rno-let-7a-1-3p				-0.12	-0.12	< 0.1
Wsb1	ENSMUST00000017821.6	WD repeat and SOCS box-containing 1	115	1	0	1	0	1	rno-miR-3596d				-0.12	-0.12	< 0.1
Arntl2	ENSMUST00000111639.2	aryl hydrocarbon receptor nuclear translocator-like 2	49	1	0	1	0	0	rno-let-7a-1-3p				-0.12	-0.12	< 0.1
Ptpro	ENSMUST00000077115.7	protein tyrosine phosphatase, receptor type, O	48	1	0	0	1	0	rno-let-7f-1-3p				-0.12	-0.12	< 0.1
Ctdp1	ENSMUST00000036229.7	CTD (carboxy-terminal domain, RNA polymerase II, polypeptide A) phosphatase, subunit 1	164	1	0	1	0	0	rno-miR-3596d				-0.12	-0.12	< 0.1
Gm14085	ENSMUST00000110521.2	predicted gene 14085	5	2	0	1	1	0	rno-let-7f-1-3p				-0.12	-0.12	< 0.1
Lancl2	ENSMUST00000050077.9	LanC (bacterial lantibiotic synthetase component C)-like 2	437	1	0	1	0	0	rno-let-7b-3p				-0.12	-0.12	< 0.1
Kdm3a	ENSMUST00000065509.5	lysine (K)-specific demethylase 3A	3277	1	0	0	1	2	rno-let-7f-1-3p				-0.12	-0.12	< 0.1
Vps37a	ENSMUST00000098817.2	vacuolar protein sorting 37A (yeast)	3159	1	0	1	0	1	rno-let-7a-1-3p				-0.12	-0.12	< 0.1
Pmepa1	ENSMUST00000036248.7	prostate transmembrane protein, androgen induced 1	1283	1	0	0	1	1	rno-miR-3596d				-0.12	-0.12	< 0.1
Gm14124	ENSMUST00000109922.1	predicted gene 14124	17	3	0	2	1	1	rno-miR-98-3p				-0.12	-0.21	< 0.1
Mex3a	ENSMUST00000172699.1	mex3 homolog A (C. elegans)	442	2	0	1	1	0	rno-let-7a-1-3p				-0.12	-0.12	< 0.1
Ankrd26	ENSMUST00000112830.2	ankyrin repeat domain 26	158	1	0	0	1	0	rno-miR-3596d				-0.12	-0.12	< 0.1
Zwint	ENSMUST00000105431.2	ZW10 interactor	891	3	0	1	2	0	rno-let-7a-1-3p				-0.12	-0.24	< 0.1
Dagla	ENSMUST00000039327.5	diacylglycerol lipase, alpha	64	2	0	1	1	2	rno-miR-98-3p				-0.12	-0.12	< 0.1
AI182371	ENSMUST00000045776.4	expressed sequence AI182371	566	2	0	2	0	4	rno-miR-3596d				-0.12	-0.13	< 0.1
Btbd7	ENSMUST00000045652.6	BTB (POZ) domain containing 7	1023	2	0	1	1	2	rno-miR-3596d				-0.12	-0.13	< 0.1
Ccl28	ENSMUST00000099241.2	chemokine (C-C motif) ligand 28	5	1	0	1	0	0	rno-let-7f-1-3p				-0.12	-0.12	< 0.1
4933407L21Rik	ENSMUST00000027426.5	RIKEN cDNA 4933407L21 gene	9	1	0	1	0	0	rno-let-7a-1-3p				-0.12	-0.12	< 0.1
Abi3bp	ENSMUST00000048471.8	ABI gene family, member 3 (NESH) binding protein	572	1	0	1	0	0	rno-let-7a-1-3p				-0.12	-0.12	< 0.1
Mmrn2	ENSMUST00000111908.1	multimerin 2	738	1	0	1	0	0	rno-miR-3596d				-0.12	-0.12	< 0.1
Atoh7	ENSMUST00000044059.3	atonal homolog 7 (Drosophila)	1	1	0	0	1	0	rno-let-7a-1-3p				-0.12	-0.12	< 0.1
Cul3	ENSMUST00000163119.2	cullin 3	2804	2	0	1	1	2	rno-miR-3596d				-0.12	-0.19	< 0.1
Tspan15	ENSMUST00000047883.9	tetraspanin 15	276	1	0	1	0	1	rno-let-7a-1-3p				-0.12	-0.12	< 0.1
Cdk17	ENSMUST00000069965.7	cyclin-dependent kinase 17	746	1	0	1	0	1	rno-miR-98-3p				-0.12	-0.13	< 0.1
Gnaq	ENSMUST00000025541.5	guanine nucleotide binding protein, alpha q polypeptide	857	1	0	0	1	1	rno-let-7a-1-3p				-0.12	-0.15	< 0.1
Trdmt1	ENSMUST00000124488.1	tRNA aspartic acid methyltransferase 1	271	1	1	0	0	3	rno-let-7f-1-3p				-0.12	-0.35	< 0.1
Sass6	ENSMUST00000029571.8	spindle assembly 6 homolog (C. elegans)	218	1	1	0	0	0	rno-let-7f-1-3p				-0.12	-0.22	< 0.1
Gtpbp10	ENSMUST00000115441.3	GTP-binding protein 10 (putative)	50	1	0	0	1	1	rno-let-7a-1-3p				-0.12	-0.14	< 0.1
Slc38a1	ENSMUST00000088452.5	solute carrier family 38, member 1	286	1	0	1	0	2	rno-let-7a-1-3p				-0.12	-0.12	< 0.1
Nlgn1	ENSMUST00000108308.4	neuroligin 1	5	4	0	4	0	1	rno-let-7f-1-3p				-0.12	-0.17	< 0.1
Gdpd1	ENSMUST00000020804.7	glycerophosphodiester phosphodiesterase domain containing 1	120	1	0	1	0	0	rno-let-7a-1-3p				-0.12	-0.12	< 0.1
Rbm25	ENSMUST00000048155.10	RNA binding motif protein 25	3411	3	0	2	1	2	rno-let-7f-1-3p				-0.12	-0.2	< 0.1
Mtfp1	ENSMUST00000004868.5	mitochondrial fission process 1	130	1	0	0	1	0	rno-miR-3596d				-0.12	-0.15	< 0.1
Xrcc3	ENSMUST00000021715.5	X-ray repair complementing defective repair in Chinese hamster cells 3	118	1	1	0	0	0	rno-let-7a-1-3p				-0.12	-0.12	< 0.1
Clasp2	ENSMUST00000166734.3	CLIP associating protein 2	1362	1	1	0	0	0	rno-let-7a-1-3p				-0.12	-0.12	< 0.1
Lrp12	ENSMUST00000022916.6	low density lipoprotein-related protein 12	282	1	0	0	1	0	rno-let-7f-1-3p				-0.12	-0.16	< 0.1
Serpina3k	ENSMUST00000043058.4	serine (or cysteine) peptidase inhibitor, clade A, member 3K	4862	1	0	0	1	0	rno-miR-3596d				-0.11	-0.15	< 0.1
Brd1	ENSMUST00000109381.2	bromodomain containing 1	491	1	0	1	0	1	rno-miR-3596d				-0.11	-0.12	< 0.1
Chrm2	ENSMUST00000172278.2	cholinergic receptor, muscarinic 2, cardiac	123	1	0	0	1	2	rno-let-7f-1-3p				-0.11	-0.14	< 0.1
Rbm41	ENSMUST00000113011.3	RNA binding motif protein 41	412	1	0	0	1	7	rno-miR-3596d				-0.11	-0.12	< 0.1
Gm4944	ENSMUST00000179996.1	predicted gene 4944	40	2	0	0	2	1	rno-miR-98-3p				-0.11	-0.26	< 0.1
Rbfox1	ENSMUST00000056416.7	RNA binding protein, fox-1 homolog (C. elegans) 1	709	1	0	0	1	1	rno-let-7a-1-3p				-0.11	-0.13	< 0.1
Sdcbp	ENSMUST00000029912.5	syndecan binding protein	2414	1	0	0	1	0	rno-miR-3596d				-0.11	-0.14	< 0.1
Atp1b3	ENSMUST00000034983.6	ATPase, Na+/K+ transporting, beta 3 polypeptide	834	1	0	1	0	0	rno-let-7a-1-3p				-0.11	-0.19	< 0.1
Etnk1	ENSMUST00000032413.4	ethanolamine kinase 1	4276	2	0	0	2	0	rno-miR-98-3p				-0.11	-0.12	< 0.1
Cdh17	ENSMUST00000029871.6	cadherin 17	5	1	0	1	0	0	rno-let-7a-1-3p				-0.11	-0.11	< 0.1
Lgr5	ENSMUST00000020350.9	leucine rich repeat containing G protein coupled receptor 5	9	1	0	1	0	0	rno-let-7a-1-3p				-0.11	-0.11	< 0.1
Nceh1	ENSMUST00000046515.9	neutral cholesterol ester hydrolase 1	1946	2	0	1	1	4	rno-miR-98-3p				-0.11	-0.12	< 0.1
Hist1h3b	ENSMUST00000091703.2	histone cluster 1, H3b	26	1	0	0	1	0	rno-let-7f-1-3p				-0.11	-0.2	< 0.1
Gsk3b	ENSMUST00000023507.7	glycogen synthase kinase 3 beta	944	4	0	3	1	2	rno-let-7f-1-3p				-0.11	-0.19	< 0.1
Zkscan3	ENSMUST00000116434.4	zinc finger with KRAB and SCAN domains 3	802	2	0	2	0	0	rno-let-7b-3p				-0.11	-0.12	< 0.1
Kdelc2	ENSMUST00000037853.3	KDEL (Lys-Asp-Glu-Leu) containing 2	463	1	1	0	0	0	rno-let-7f-1-3p				-0.11	-0.17	< 0.1
Prr12	ENSMUST00000057293.6	proline rich 12	439	2	0	1	1	1	rno-let-7f-1-3p				-0.11	-0.13	< 0.1
Klhl2	ENSMUST00000034017.7	kelch-like 2, Mayven	1575	2	0	1	1	0	rno-let-7a-1-3p				-0.11	-0.25	< 0.1
Fnbp4	ENSMUST00000013759.5	formin binding protein 4	1814	2	1	1	0	1	rno-let-7a-1-3p				-0.11	-0.14	< 0.1
Slc10a5	ENSMUST00000078748.3	solute carrier family 10 (sodium/bile acid cotransporter family), member 5	5	3	0	1	2	1	rno-miR-3596d				-0.11	-0.11	< 0.1
Ganc	ENSMUST00000135074.1	glucosidase, alpha; neutral C	687	1	0	0	1	1	rno-let-7f-1-3p				-0.11	-0.11	< 0.1
Snap23	ENSMUST00000110711.3	synaptosomal-associated protein 23	1805	1	0	1	0	0	rno-let-7a-1-3p				-0.11	-0.12	< 0.1
Etl4	ENSMUST00000114606.2	enhancer trap locus 4	1857	1	1	0	0	0	rno-miR-3596d				-0.11	-0.12	< 0.1
Smarcb1	ENSMUST00000000925.4	SWI/SNF related, matrix associated, actin dependent regulator of chromatin, subfamily b, member 1	233	1	0	1	0	0	rno-miR-3596d				-0.11	-0.11	< 0.1
1700052N19Rik	ENSMUST00000118544.2	RIKEN cDNA 1700052N19 gene	87	2	1	1	0	0	rno-let-7a-1-3p				-0.11	-0.12	< 0.1
Ip6k1	ENSMUST00000035214.5	inositol hexaphosphate kinase 1	3550	2	0	0	2	0	rno-let-7f-1-3p				-0.11	-0.12	< 0.1
Ppfia2	ENSMUST00000029404.10	protein tyrosine phosphatase, receptor type, f polypeptide (PTPRF), interacting protein (liprin), alpha 2	18	1	0	0	1	0	rno-let-7a-1-3p				-0.11	-0.11	< 0.1
Tmem92	ENSMUST00000100554.2	transmembrane protein 92	5	1	0	1	0	0	rno-miR-3596d				-0.11	-0.11	< 0.1
Rcbtb2	ENSMUST00000164822.2	regulator of chromosome condensation (RCC1) and BTB (POZ) domain containing protein 2	345	1	0	0	1	0	rno-miR-3596d				-0.11	-0.15	< 0.1
Ubtfl1	ENSMUST00000164441.1	upstream binding transcription factor, RNA polymerase I-like 1	5	1	0	0	1	2	rno-miR-3596d				-0.11	-0.11	< 0.1
Arx	ENSMUST00000113947.3	aristaless related homeobox	7	1	0	1	0	0	rno-let-7a-1-3p				-0.11	-0.11	< 0.1
Optn	ENSMUST00000114996.2	optineurin	807	2	0	1	1	0	rno-miR-98-3p				-0.11	-0.17	< 0.1
Cdkn1b	ENSMUST00000067327.5	cyclin-dependent kinase inhibitor 1B	1367	1	0	0	1	2	rno-let-7a-1-3p				-0.11	-0.11	< 0.1
Zbtb41	ENSMUST00000039867.7	zinc finger and BTB domain containing 41 homolog	806	4	2	0	2	4	rno-let-7b-3p				-0.11	-0.16	< 0.1
Hiat1	ENSMUST00000029570.6	hippocampus abundant gene transcript 1	754	1	0	1	0	1	rno-let-7a-1-3p				-0.11	-0.12	< 0.1
Serpina7	ENSMUST00000033626.9	serine (or cysteine) peptidase inhibitor, clade A (alpha-1 antiproteinase, antitrypsin), member 7	78	1	0	1	0	1	rno-miR-3596d				-0.11	-0.13	< 0.1
Ammecr1	ENSMUST00000041317.2	Alport syndrome, mental retardation, midface hypoplasia and elliptocytosis chromosomal region gene 1	88	4	0	4	0	1	rno-let-7b-3p				-0.11	-0.11	< 0.1
Gm6658	ENSMUST00000098517.1	predicted gene 6658	62	2	0	2	0	1	rno-let-7a-1-3p				-0.11	-0.11	< 0.1
Calhm2	ENSMUST00000035822.1	calcium homeostasis modulator 2	233	2	0	2	0	1	rno-let-7b-3p				-0.11	-0.13	< 0.1
Lsm14a	ENSMUST00000085585.6	LSM14 homolog A (SCD6, S. cerevisiae)	4310	3	0	2	1	0	rno-miR-3596d				-0.11	-0.17	< 0.1
Proser2	ENSMUST00000054254.6	proline and serine rich 2	147	1	0	0	1	1	rno-miR-3596d				-0.11	-0.19	< 0.1
Dcaf12l1	ENSMUST00000115056.1	DDB1 and CUL4 associated factor 12-like 1	268	1	1	0	0	1	rno-miR-3596d				-0.11	-0.11	< 0.1
Zfpm2	ENSMUST00000053467.4	zinc finger protein, multitype 2	221	2	0	2	0	1	rno-let-7f-1-3p				-0.11	-0.11	< 0.1
Gon4l	ENSMUST00000107498.3	gon-4-like (C.elegans)	1695	1	0	0	1	1	rno-miR-3596d				-0.11	-0.11	< 0.1
Iba57	ENSMUST00000054523.5	IBA57, iron-sulfur cluster assembly homolog (S. cerevisiae)	322	1	1	0	0	1	rno-let-7b-3p				-0.11	-0.11	< 0.1
Fbxo33	ENSMUST00000043204.7	F-box protein 33	40	1	0	1	0	3	rno-let-7f-1-3p				-0.11	-0.12	< 0.1
Ccdc50	ENSMUST00000100026.4	coiled-coil domain containing 50	4422	3	2	1	0	1	rno-let-7a-1-3p				-0.11	-0.12	< 0.1
Arl5a	ENSMUST00000036541.7	ADP-ribosylation factor-like 5A	1270	1	0	0	1	3	rno-let-7b-3p				-0.11	-0.12	< 0.1
Rhpn2	ENSMUST00000032705.7	rhophilin, Rho GTPase binding protein 2	419	1	1	0	0	0	rno-let-7b-3p				-0.11	-0.11	< 0.1
Cdkl1	ENSMUST00000021377.4	cyclin-dependent kinase-like 1 (CDC2-related kinase)	345	1	0	0	1	3	rno-let-7b-3p				-0.11	-0.12	< 0.1
Zfp955b	ENSMUST00000099414.3	zinc finger protein 955B	38	1	0	0	1	5	rno-let-7f-1-3p				-0.11	-0.15	< 0.1
Lrp8	ENSMUST00000030356.4	low density lipoprotein receptor-related protein 8, apolipoprotein e receptor	229	3	0	1	2	0	rno-let-7a-1-3p				-0.11	-0.12	< 0.1
Gm9804	ENSMUST00000056234.3	predicted gene 9804	92	1	0	0	1	0	rno-let-7f-1-3p				-0.11	-0.11	< 0.1
Mgat2	ENSMUST00000060579.9	mannoside acetylglucosaminyltransferase 2	1969	2	0	1	1	0	rno-let-7f-1-3p				-0.11	-0.16	< 0.1
Slc8a1	ENSMUST00000163680.3	solute carrier family 8 (sodium/calcium exchanger), member 1	1757	5	0	1	4	2	rno-let-7f-1-3p				-0.11	-0.21	< 0.1
Col4a1	ENSMUST00000033898.9	collagen, type IV, alpha 1	5885	1	1	0	0	0	rno-let-7f-1-3p				-0.11	-0.14	< 0.1
Rictor	ENSMUST00000061656.6	RPTOR independent companion of MTOR, complex 2	898	6	2	1	3	1	rno-let-7a-1-3p				-0.11	-0.11	< 0.1
Rnf222	ENSMUST00000065213.4	ring finger protein 222	6	1	1	0	0	0	rno-let-7a-1-3p				-0.11	-0.14	< 0.1
Hoxa10	ENSMUST00000125581.1	homeobox A10	600	1	0	0	1	1	rno-let-7a-1-3p				-0.11	-0.13	< 0.1
Hs3st3b1	ENSMUST00000094103.3	heparan sulfate (glucosamine) 3-O-sulfotransferase 3B1	907	1	0	0	1	0	rno-miR-98-3p				-0.11	-0.11	< 0.1
Fam219a	ENSMUST00000108049.3	family with sequence similarity 219, member A	359	1	0	0	1	0	rno-let-7a-1-3p				-0.11	-0.13	< 0.1
Myo9a	ENSMUST00000136740.2	myosin IXa	666	1	1	0	0	2	rno-let-7f-1-3p				-0.11	-0.15	< 0.1
Slc16a7	ENSMUST00000063318.3	solute carrier family 16 (monocarboxylic acid transporters), member 7	330	3	0	2	1	4	rno-let-7f-1-3p				-0.11	-0.23	< 0.1
Cmpk2	ENSMUST00000020969.3	cytidine monophosphate (UMP-CMP) kinase 2, mitochondrial	584	2	0	1	1	0	rno-miR-3596d				-0.11	-0.13	< 0.1
Ptprh	ENSMUST00000166650.1	protein tyrosine phosphatase, receptor type, H	5	1	0	0	1	0	rno-let-7a-1-3p				-0.11	-0.11	< 0.1
Pcdh7	ENSMUST00000094783.4	protocadherin 7	199	2	0	0	2	3	rno-miR-3596d				-0.11	-0.12	< 0.1
Lcorl	ENSMUST00000045586.7	ligand dependent nuclear receptor corepressor-like	159	2	0	1	1	2	rno-let-7a-1-3p				-0.11	-0.11	< 0.1
Dok4	ENSMUST00000046461.7	docking protein 4	66	1	0	0	1	0	rno-let-7a-1-3p				-0.11	-0.12	< 0.1
Olfr77	ENSMUST00000057596.7	olfactory receptor 77	5	1	0	1	0	1	rno-let-7f-1-3p				-0.11	-0.11	< 0.1
Gm5447	ENSMUST00000070258.2	predicted gene 5447	5	1	0	1	0	0	rno-let-7a-1-3p				-0.11	-0.11	< 0.1
Mcf2l	ENSMUST00000173099.2	mcf.2 transforming sequence-like	30	1	0	0	1	2	rno-let-7a-1-3p				-0.11	-0.11	< 0.1
Kcnab1	ENSMUST00000161404.2	potassium voltage-gated channel, shaker-related subfamily, beta member 1	84	1	0	0	1	0	rno-let-7a-1-3p				-0.11	-0.12	< 0.1
Rab32	ENSMUST00000019974.3	RAB32, member RAS oncogene family	387	1	1	0	0	1	rno-miR-3596d				-0.11	-0.12	< 0.1
Sall3	ENSMUST00000057950.7	sal-like 3 (Drosophila)	42	2	0	0	2	1	rno-let-7f-1-3p				-0.11	-0.14	< 0.1
Elf1	ENSMUST00000040131.6	E74-like factor 1	1109	1	1	0	0	1	rno-let-7f-1-3p				-0.11	-0.11	< 0.1
Psmd10	ENSMUST00000112978.1	proteasome (prosome, macropain) 26S subunit, non-ATPase, 10	708	1	0	0	1	0	rno-let-7f-1-3p				-0.11	-0.28	< 0.1
Tpk1	ENSMUST00000067888.8	thiamine pyrophosphokinase	834	1	0	0	1	1	rno-miR-3596d				-0.11	-0.11	< 0.1
Ankhd1	ENSMUST00000155329.3	ankyrin repeat and KH domain containing 1	70	2	0	1	1	0	rno-miR-3596d				-0.11	-0.13	< 0.1
Lats2	ENSMUST00000022531.8	large tumor suppressor 2	79	1	0	0	1	1	rno-let-7a-1-3p				-0.11	-0.11	< 0.1
Btaf1	ENSMUST00000099494.3	BTAF1 RNA polymerase II, B-TFIID transcription factor-associated, (Mot1 homolog, S. cerevisiae)	878	3	1	2	0	3	rno-miR-3596d				-0.11	-0.13	< 0.1
Gpr37	ENSMUST00000054867.6	G protein-coupled receptor 37	7	1	0	1	0	0	rno-miR-3596d				-0.11	-0.11	< 0.1
Vprbp	ENSMUST00000159645.2	Vpr (HIV-1) binding protein	234	0	0	0	0	0	rno-let-7f-1-3p				-0.11	-0.11	< 0.1
Rap2c	ENSMUST00000053593.7	RAP2C, member of RAS oncogene family	1539	1	0	1	0	1	rno-miR-3596d				-0.11	-0.11	< 0.1
Map7d2	ENSMUST00000112471.3	MAP7 domain containing 2	35	1	0	0	1	0	rno-let-7a-1-3p				-0.11	-0.11	< 0.1
Ppp1r15b	ENSMUST00000052529.3	protein phosphatase 1, regulatory (inhibitor) subunit 15b	2416	1	0	1	0	1	rno-let-7a-1-3p				-0.11	-0.12	< 0.1
Plscr4	ENSMUST00000034941.8	phospholipid scramblase 4	434	1	0	0	1	1	rno-let-7f-1-3p				-0.11	-0.14	< 0.1
Trhde	ENSMUST00000061632.7	TRH-degrading enzyme	58	4*	0	1	2	5	rno-let-7f-1-3p				-0.11	-0.24	< 0.1
Dennd5b	ENSMUST00000111557.2	DENN/MADD domain containing 5B	493	1	0	0	1	1	rno-let-7a-1-3p				-0.11	-0.15	< 0.1
Smc2	ENSMUST00000102915.4	structural maintenance of chromosomes 2	2597	1	0	0	1	0	rno-let-7a-1-3p				-0.11	-0.11	< 0.1
Homer1	ENSMUST00000079086.6	homer homolog 1 (Drosophila)	959	3	0	1	2	3	rno-let-7f-1-3p				-0.11	-0.12	< 0.1
Sec31a	ENSMUST00000094578.5	Sec31 homolog A (S. cerevisiae)	2163	1	0	0	1	0	rno-let-7b-3p				-0.11	-0.11	< 0.1
Wwp1	ENSMUST00000108246.3	WW domain containing E3 ubiquitin protein ligase 1	2672	4	1	2	1	1	rno-let-7b-3p				-0.11	-0.18	< 0.1
Ltn1	ENSMUST00000039449.7	listerin E3 ubiquitin protein ligase 1	1140	1	0	1	0	1	rno-let-7f-1-3p				-0.11	-0.12	< 0.1
Carf	ENSMUST00000187978.1	calcium response factor	76	3	0	2	1	1	rno-let-7a-1-3p				-0.11	-0.14	< 0.1
Zfp644	ENSMUST00000112696.2	zinc finger protein 644	601	1	0	0	1	0	rno-miR-3596d				-0.11	-0.12	< 0.1
Cnnm4	ENSMUST00000153128.1	cyclin M4	86	1	0	1	0	0	rno-let-7a-1-3p				-0.11	-0.11	< 0.1
Soga3	ENSMUST00000092629.2	SOGA family member 3	23	1	0	0	1	0	rno-let-7a-1-3p				-0.11	-0.15	< 0.1
Slc5a5	ENSMUST00000000809.2	solute carrier family 5 (sodium iodide symporter), member 5	45	1	0	0	1	0	rno-let-7b-3p				-0.11	-0.11	< 0.1
Btbd1	ENSMUST00000026093.7	BTB (POZ) domain containing 1	84	2	2	0	0	0	rno-let-7f-1-3p				-0.11	-0.14	< 0.1
Cript	ENSMUST00000024959.4	cysteine-rich PDZ-binding protein	1123	1	0	0	1	0	rno-let-7a-1-3p				-0.11	-0.19	< 0.1
Dgcr8	ENSMUST00000009321.5	DiGeorge syndrome critical region gene 8	598	1	0	0	1	0	rno-let-7a-1-3p				-0.11	-0.11	< 0.1
Elavl4	ENSMUST00000106598.2	ELAV (embryonic lethal, abnormal vision, Drosophila)-like 4 (Hu antigen D)	8	2	0	2	0	1	rno-miR-3596d				-0.11	-0.11	< 0.1
Ube3c	ENSMUST00000049453.4	ubiquitin protein ligase E3C	2175	1	0	0	1	0	rno-let-7a-1-3p				-0.11	-0.14	< 0.1
Fbxo45	ENSMUST00000042732.5	F-box protein 45	111	2	0	1	1	2	rno-let-7a-1-3p				-0.11	-0.12	< 0.1
Armc10	ENSMUST00000095495.2	armadillo repeat containing 10	67	1	0	0	1	2	rno-let-7b-3p				-0.11	-0.11	< 0.1
Pan3	ENSMUST00000176600.2	PAN3 polyA specific ribonuclease subunit homolog (S. cerevisiae)	452	1	0	1	0	1	rno-miR-98-3p				-0.11	-0.11	< 0.1
Auts2	ENSMUST00000161804.2	autism susceptibility candidate 2	206	1	0	1	0	0	rno-let-7f-1-3p				-0.11	-0.11	< 0.1
Nlrp4e	ENSMUST00000076470.3	NLR family, pyrin domain containing 4E	0	1	0	1	0	0	rno-let-7f-1-3p				-0.11	-0.11	< 0.1
Sox5	ENSMUST00000111748.2	SRY (sex determining region Y)-box 5	59	2	0	1	1	3	rno-miR-98-3p				-0.11	-0.13	< 0.1
Ppfibp2	ENSMUST00000040056.8	PTPRF interacting protein, binding protein 2 (liprin beta 2)	129	1	0	1	0	0	rno-let-7a-1-3p				-0.11	-0.11	< 0.1
Ing1	ENSMUST00000054399.4	inhibitor of growth family, member 1	24	1	0	1	0	2	rno-let-7f-1-3p				-0.11	-0.14	< 0.1
Wdr36	ENSMUST00000053663.9	WD repeat domain 36	3171	1	0	0	1	2	rno-let-7a-1-3p				-0.11	-0.23	< 0.1
Snai3	ENSMUST00000006762.5	snail homolog 3 (Drosophila)	43	1	0	0	1	1	rno-let-7a-1-3p				-0.11	-0.12	< 0.1
Seh1l	ENSMUST00000025421.7	SEH1-like (S. cerevisiae	6113	1	0	0	1	1	rno-let-7f-1-3p				-0.11	-0.16	< 0.1
Slc25a16	ENSMUST00000044977.4	solute carrier family 25 (mitochondrial carrier, Graves disease autoantigen), member 16	1279	1	0	1	0	0	rno-miR-3596d				-0.11	-0.11	< 0.1
Tmprss11f	ENSMUST00000116553.3	transmembrane protease, serine 11f	7	2	0	0	2	0	rno-miR-3596d				-0.1	-0.1	< 0.1
Slc10a4	ENSMUST00000031127.7	solute carrier family 10 (sodium/bile acid cotransporter family), member 4	15	1	1	0	0	0	rno-let-7f-1-3p				-0.1	-0.1	< 0.1
Gpr137c	ENSMUST00000146150.1	G protein-coupled receptor 137C	55	3	0	1	2	1	rno-let-7f-1-3p				-0.1	-0.1	< 0.1
Mpzl1	ENSMUST00000068705.7	myelin protein zero-like 1	392	1	0	0	1	0	rno-let-7a-1-3p				-0.1	-0.1	< 0.1
Sema3c	ENSMUST00000030568.8	sema domain, immunoglobulin domain (Ig), short basic domain, secreted, (semaphorin) 3C	1516	1	0	0	1	2	rno-let-7f-1-3p				-0.1	-0.17	< 0.1
Ahrr	ENSMUST00000022059.8	aryl-hydrocarbon receptor repressor	5	1	0	0	1	1	rno-miR-3596d				-0.1	-0.1	< 0.1
Dag1	ENSMUST00000166905.2	dystroglycan 1	5555	1	0	0	1	1	rno-let-7f-1-3p				-0.1	-0.1	< 0.1
9330159F19Rik	ENSMUST00000092627.4	RIKEN cDNA 9330159F19 gene	311	3	0	2	1	0	rno-miR-3596d				-0.1	-0.14	< 0.1
2210404O09Rik	ENSMUST00000190066.1	RIKEN cDNA 2210404O09 gene	87	1	0	0	1	0	rno-let-7f-1-3p				-0.1	-0.11	< 0.1
Nt5e	ENSMUST00000034992.7	5' nucleotidase, ecto	65	1	0	0	1	2	rno-let-7a-1-3p				-0.1	-0.12	< 0.1
Hist1h2bj	ENSMUST00000110452.1	histone cluster 1, H2bj	31	2	0	1	1	0	rno-miR-98-3p				-0.1	-0.12	< 0.1
Spcs3	ENSMUST00000067476.8	signal peptidase complex subunit 3 homolog (S. cerevisiae)	1188	1	0	1	0	1	rno-let-7a-1-3p				-0.1	-0.12	< 0.1
Prr9	ENSMUST00000070284.3	proline rich 9	5	1	0	0	1	0	rno-miR-3596d				-0.1	-0.1	< 0.1
Cldn8	ENSMUST00000049697.4	claudin 8	26	1	0	0	1	0	rno-let-7f-1-3p				-0.1	-0.1	< 0.1
Ube2e1	ENSMUST00000022296.6	ubiquitin-conjugating enzyme E2E 1	114	1	0	1	0	0	rno-let-7a-1-3p				-0.1	-0.1	< 0.1
Dact1	ENSMUST00000061273.6	dapper homolog 1, antagonist of beta-catenin (xenopus)	499	1	0	0	1	0	rno-let-7f-1-3p				-0.1	-0.1	< 0.1
Pim3	ENSMUST00000042818.9	proviral integration site 3	12270	1	1	0	0	0	rno-miR-3596d				-0.1	-0.1	< 0.1
Rrh	ENSMUST00000171313.2	retinal pigment epithelium derived rhodopsin homolog	5	1	0	0	1	0	rno-let-7a-1-3p				-0.1	-0.1	< 0.1
Usp34	ENSMUST00000180046.2	ubiquitin specific peptidase 34	1472	3	0	2	1	1	rno-let-7b-3p				-0.1	-0.12	< 0.1
Usp31	ENSMUST00000046929.6	ubiquitin specific peptidase 31	327	5	0	3	2	2	rno-miR-3596d				-0.1	-0.13	< 0.1
BC048403	ENSMUST00000136432.1	cDNA sequence BC048403	91	1	0	1	0	1	rno-let-7a-1-3p				-0.1	-0.18	< 0.1
Stk17b	ENSMUST00000027263.8	serine/threonine kinase 17b (apoptosis-inducing)	735	1	0	1	0	2	rno-miR-3596d				-0.1	-0.11	< 0.1
Foxo1	ENSMUST00000053764.5	forkhead box O1	835	1	0	1	0	1	rno-let-7a-1-3p				-0.1	-0.15	< 0.1
Bdp1	ENSMUST00000038104.6	B double prime 1, subunit of RNA polymerase III transcription initiation factor IIIB	329	2	1	0	1	1	rno-let-7f-1-3p				-0.1	-0.13	< 0.1
Pcmtd1	ENSMUST00000061280.11	protein-L-isoaspartate (D-aspartate) O-methyltransferase domain containing 1	265	3	1	1	1	1	rno-let-7f-1-3p				-0.1	-0.11	< 0.1
Gltscr1	ENSMUST00000094821.3	glioma tumor suppressor candidate region gene 1	262	1	0	0	1	0	rno-miR-3596d				-0.1	-0.11	< 0.1
Sele	ENSMUST00000027874.5	selectin, endothelial cell	16	3	0	3	0	0	rno-miR-3596d				-0.1	-0.13	< 0.1
Aplp2	ENSMUST00000072634.8	amyloid beta (A4) precursor-like protein 2	1577	1	0	0	1	0	rno-miR-3596d				-0.1	-0.11	< 0.1
Gm9925	ENSMUST00000066583.1	predicted gene 9925	7	2	1	0	1	0	rno-miR-3596d				-0.1	-0.1	< 0.1
March7	ENSMUST00000102748.5	membrane-associated ring finger (C3HC4) 7	4024	1	0	0	1	1	rno-let-7f-1-3p				-0.1	-0.11	< 0.1
En1	ENSMUST00000079721.8	engrailed 1	179	1	0	0	1	1	rno-let-7f-1-3p				-0.1	-0.1	< 0.1
Hist2h2be	ENSMUST00000090781.7	histone cluster 2, H2be	66	1	0	0	1	0	rno-let-7a-1-3p				-0.1	-0.1	< 0.1
Ubap2l	ENSMUST00000090908.6	ubiquitin-associated protein 2-like	1835	1	0	0	1	0	rno-miR-3596d				-0.1	-0.1	< 0.1
Smurf2	ENSMUST00000103067.4	SMAD specific E3 ubiquitin protein ligase 2	2823	1	0	0	1	0	rno-let-7f-1-3p				-0.1	-0.11	< 0.1
Elavl2	ENSMUST00000107110.2	ELAV (embryonic lethal, abnormal vision, Drosophila)-like 2 (Hu antigen B)	71	0	0	0	0	1	rno-let-7f-1-3p				-0.1	-0.11	< 0.1
Nmrk1	ENSMUST00000159572.2	nicotinamide riboside kinase 1	497	1	0	1	0	2	rno-let-7f-1-3p				-0.1	-0.18	< 0.1
Rb1cc1	ENSMUST00000027040.7	RB1-inducible coiled-coil 1	512	2	0	0	2	1	rno-miR-3596d				-0.1	-0.18	< 0.1
Prom1	ENSMUST00000171543.2	prominin 1	24	1	0	1	0	1	rno-miR-98-3p				-0.1	-0.11	< 0.1
Wdr43	ENSMUST00000047086.9	WD repeat domain 43	834	1	0	0	1	0	rno-let-7a-1-3p				-0.1	-0.1	< 0.1
H2afx	ENSMUST00000052686.3	H2A histone family, member X	585	1	0	1	0	0	rno-let-7a-1-3p				-0.1	-0.1	< 0.1
Ggps1	ENSMUST00000170957.1	geranylgeranyl diphosphate synthase 1	548	1	0	0	1	2	rno-miR-3596d				-0.1	-0.17	< 0.1
Pard6b	ENSMUST00000052125.6	par-6 family cell polarity regulator beta	1542	0	0	0	0	0	rno-let-7a-1-3p				-0.1	-0.12	< 0.1
Rnf24	ENSMUST00000059372.5	ring finger protein 24	141	0	0	0	0	2	rno-let-7b-3p				-0.1	-0.12	< 0.1
Zfp850	ENSMUST00000180502.2	zinc finger protein 850	181	3	1	1	1	1	rno-let-7f-1-3p				-0.1	-0.22	< 0.1
Gprin3	ENSMUST00000051065.4	GPRIN family member 3	244	2	0	1	1	6	rno-let-7f-1-3p				-0.1	-0.14	< 0.1
Trim34b	ENSMUST00000106847.2	tripartite motif-containing 34B	34	2	1	0	1	0	rno-let-7a-1-3p				-0.1	-0.15	< 0.1
Lmln	ENSMUST00000023497.2	leishmanolysin-like (metallopeptidase M8 family)	51	3	0	2	1	1	rno-let-7a-1-3p				-0.1	-0.1	< 0.1
Pir	ENSMUST00000033749.7	pirin	149	1	0	0	1	0	rno-let-7a-1-3p				-0.1	-0.23	< 0.1
Hemgn	ENSMUST00000107764.3	hemogen	11	1	0	1	0	0	rno-let-7a-1-3p				-0.1	-0.12	< 0.1
Ahdc1	ENSMUST00000105916.2	AT hook, DNA binding motif, containing 1	477	2	0	2	0	0	rno-miR-3596d				-0.1	-0.12	< 0.1
Tslp	ENSMUST00000025237.3	thymic stromal lymphopoietin	144	1	0	1	0	0	rno-let-7f-1-3p				-0.1	-0.16	< 0.1
Mitf	ENSMUST00000043637.8	microphthalmia-associated transcription factor	272	3	0	3	0	1	rno-let-7f-1-3p				-0.1	-0.1	< 0.1
Fam174b	ENSMUST00000107456.2	family with sequence similarity 174, member B	471	1	0	0	1	0	rno-let-7f-1-3p				-0.1	-0.1	< 0.1
Satb2	ENSMUST00000042857.8	special AT-rich sequence binding protein 2	205	1	0	0	1	2	rno-let-7a-1-3p				-0.1	-0.1	< 0.1
4921501E09Rik	ENSMUST00000024121.4	RIKEN cDNA 4921501E09 gene	5	1	0	1	0	0	rno-let-7a-1-3p				-0.1	-0.1	< 0.1
Atp6v0c	ENSMUST00000024932.6	ATPase, H+ transporting, lysosomal V0 subunit C	8	1	0	0	1	0	rno-miR-98-3p				-0.1	-0.1	< 0.1
1700019D03Rik	ENSMUST00000050567.5	RIKEN cDNA 1700019D03 gene	105	1	0	0	1	0	rno-miR-3596d				-0.1	-0.12	< 0.1
Ncapg2	ENSMUST00000084828.3	non-SMC condensin II complex, subunit G2	1017	1	1	0	0	2	rno-miR-98-3p				-0.1	-0.1	< 0.1
Cd300e	ENSMUST00000062787.7	CD300e antigen	6	1	0	1	0	0	rno-let-7b-3p				-0.1	-0.1	< 0.1
Gm10134	ENSMUST00000074761.4	predicted gene 10134	0	1	0	1	0	0	rno-miR-98-3p				-0.1	-0.1	< 0.1
Errfi1	ENSMUST00000073600.3	ERBB receptor feedback inhibitor 1	13337	4	1	1	2	0	rno-let-7f-1-3p				-0.1	-0.14	< 0.1
Cdkl4	ENSMUST00000086545.4	cyclin-dependent kinase-like 4	28	1	0	0	1	3	rno-miR-3596d				-0.1	-0.1	< 0.1
Ccr3	ENSMUST00000039171.7	chemokine (C-C motif) receptor 3	40	1	0	1	0	0	rno-let-7f-1-3p				-0.1	-0.1	< 0.1
Tmem170b	ENSMUST00000129449.1	transmembrane protein 170B	158	2	0	1	1	1	rno-miR-3596d				-0.1	-0.12	< 0.1
E030037K01Rik	ENSMUST00000180928.1	RIKEN cDNA E030037K01 gene	22	1	0	0	1	0	rno-miR-3596d				-0.1	-0.22	< 0.1
Ncoa2	ENSMUST00000081713.5	nuclear receptor coactivator 2	901	3	0	2	1	2	rno-miR-98-3p				-0.1	-0.11	< 0.1
Lancl1	ENSMUST00000027149.6	LanC (bacterial lantibiotic synthetase component C)-like 1	4819	1	0	0	1	1	rno-let-7b-3p				-0.1	-0.15	< 0.1
Tmem259	ENSMUST00000052885.8	transmembrane protein 259	231	1	0	1	0	0	rno-let-7a-1-3p				-0.1	-0.11	< 0.1
Cetn3	ENSMUST00000022009.8	centrin 3	2682	2	0	1	1	3	rno-let-7b-3p				-0.1	-0.34	< 0.1
Usp25	ENSMUST00000023580.6	ubiquitin specific peptidase 25	1925	2	1	0	1	0	rno-let-7f-1-3p				-0.1	-0.11	< 0.1
Traf3ip1	ENSMUST00000047242.8	TRAF3 interacting protein 1	419	2	0	2	0	1	rno-let-7f-1-3p				-0.1	-0.17	< 0.1
Vstm2a	ENSMUST00000109645.3	V-set and transmembrane domain containing 2A	60	2	1	1	0	1	rno-let-7f-1-3p				-0.1	-0.28	< 0.1
Gm10118	ENSMUST00000079279.3	predicted gene 10118	5	1	0	0	1	0	rno-let-7b-3p				-0.1	-0.1	< 0.1
Slc30a3	ENSMUST00000031037.8	solute carrier family 30 (zinc transporter), member 3	7	1	0	1	0	1	rno-miR-3596d				-0.1	-0.1	< 0.1
Fmr1	ENSMUST00000088546.6	fragile X mental retardation syndrome 1	2784	1	0	0	1	2	rno-miR-3596d				-0.1	-0.1	< 0.1
Cramp1l	ENSMUST00000073337.6	Crm, cramped-like (Drosophila)	559	2	0	0	2	0	rno-let-7f-1-3p				-0.1	-0.1	< 0.1
Grid2	ENSMUST00000095852.3	glutamate receptor, ionotropic, delta 2	5	2	0	0	2	1	rno-let-7b-3p				-0.1	-0.1	< 0.1
Mkks	ENSMUST00000110089.3	McKusick-Kaufman syndrome	164	1	0	1	0	0	rno-let-7b-3p				-0.1	-0.1	< 0.1
Ncf1	ENSMUST00000144086.1	neutrophil cytosolic factor 1	95	2	0	2	0	0	rno-miR-3596d				-0.1	-0.1	< 0.1
Bcl10	ENSMUST00000029842.7	B cell leukemia/lymphoma 10	1297	3	0	2	1	0	rno-let-7a-1-3p				-0.1	-0.15	< 0.1
Akap10	ENSMUST00000102650.4	A kinase (PRKA) anchor protein 10	229	1	0	0	1	3	rno-let-7f-1-3p				-0.1	-0.1	< 0.1
Cpeb3	ENSMUST00000079754.5	cytoplasmic polyadenylation element binding protein 3	708	2	0	1	1	0	rno-let-7f-1-3p				-0.1	-0.1	< 0.1
Ccdc121	ENSMUST00000058825.4	coiled-coil domain containing 121	11	1	0	0	1	0	rno-miR-98-3p				-0.1	-0.1	< 0.1
BC018507	ENSMUST00000043493.5	cDNA sequence BC018507	562	1	0	1	0	0	rno-let-7a-1-3p				-0.1	-0.1	< 0.1
Sos2	ENSMUST00000035773.8	son of sevenless homolog 2 (Drosophila)	1341	2	0	1	1	0	rno-let-7a-1-3p				-0.1	-0.1	< 0.1
Pgr	ENSMUST00000189181.1	progesterone receptor	11	2	1	1	0	2	rno-miR-98-3p				-0.1	-0.1	< 0.1
Serpinb2	ENSMUST00000009356.5	serine (or cysteine) peptidase inhibitor, clade B, member 2	18	1	0	1	0	0	rno-miR-3596d				-0.1	-0.1	< 0.1
Gabrg1	ENSMUST00000031119.1	gamma-aminobutyric acid (GABA) A receptor, subunit gamma 1	5	2	0	2	0	0	rno-let-7a-1-3p				-0.1	-0.1	< 0.1
Gnb4	ENSMUST00000155737.2	guanine nucleotide binding protein (G protein), beta 4	442	2	0	1	1	3	rno-let-7a-1-3p				-0.1	-0.15	< 0.1
Kitl	ENSMUST00000105283.2	kit ligand	3308	1	0	0	1	3	rno-let-7a-1-3p				-0.1	-0.1	< 0.1
Galnt7	ENSMUST00000034021.6	UDP-N-acetyl-alpha-D-galactosamine: polypeptide N-acetylgalactosaminyltransferase 7	218	1	0	0	1	2	rno-let-7f-1-3p				-0.1	-0.11	< 0.1
Arhgap29	ENSMUST00000037958.8	Rho GTPase activating protein 29	2045	1	0	0	1	3	rno-miR-3596d				-0.1	-0.14	< 0.1
Ubl3	ENSMUST00000079324.8	ubiquitin-like 3	496	1	0	1	0	0	rno-let-7f-1-3p				-0.1	-0.14	< 0.1
Dido1	ENSMUST00000087517.4	death inducer-obliterator 1	280	2	0	1	1	0	rno-miR-3596d				-0.1	-0.1	< 0.1
Glcci1	ENSMUST00000064285.9	glucocorticoid induced transcript 1	423	1	0	1	0	0	rno-let-7f-1-3p				-0.1	-0.11	< 0.1
Oprk1	ENSMUST00000160777.2	opioid receptor, kappa 1	5	2	0	1	1	2	rno-miR-98-3p				-0.1	-0.1	< 0.1
Trim30b	ENSMUST00000171830.1	tripartite motif-containing 30B	12	1	0	1	0	0	rno-let-7a-1-3p				-0.1	-0.1	< 0.1
Reps2	ENSMUST00000112334.2	RALBP1 associated Eps domain containing protein 2	136	3	0	1	2	1	rno-miR-3596d				-0.1	-0.1	< 0.1
Fam107a	ENSMUST00000121887.2	family with sequence similarity 107, member A	73	1	0	0	1	0	rno-let-7a-1-3p				-0.1	-0.1	< 0.1
Fam179a	ENSMUST00000097284.4	family with sequence similarity 179, member A	146	1	0	0	1	1	rno-let-7f-1-3p				-0.1	-0.11	< 0.1
Mthfs	ENSMUST00000085256.7	5, 10-methenyltetrahydrofolate synthetase	110	1	0	0	1	2	rno-let-7a-1-3p				-0.1	-0.37	< 0.1
Herc1	ENSMUST00000042824.7	hect (homologous to the E6-AP (UBE3A) carboxyl terminus) domain and RCC1 (CHC1)-like domain (RLD) 1	1249	1	0	0	1	0	rno-miR-3596d				-0.1	-0.1	< 0.1
Tprg	ENSMUST00000056087.3	transformation related protein 63 regulated	7	1	0	0	1	0	rno-miR-98-3p				-0.1	-0.38	< 0.1
Cd2ap	ENSMUST00000024709.7	CD2-associated protein	141	1	0	0	1	0	rno-let-7a-1-3p				-0.1	-0.1	< 0.1
Ctsb	ENSMUST00000006235.7	cathepsin B	26688	2	1	1	0	1	rno-let-7a-1-3p				-0.1	-0.13	< 0.1
Thbs2	ENSMUST00000170872.1	thrombospondin 2	440	1	0	0	1	2	rno-let-7b-3p				-0.1	-0.1	< 0.1
Arid1b	ENSMUST00000115797.3	AT rich interactive domain 1B (SWI-like)	424	2	0	0	2	3	rno-miR-98-3p				-0.1	-0.16	< 0.1
Txlnb	ENSMUST00000037964.6	taxilin beta	3218	1	0	0	1	1	rno-let-7a-1-3p				-0.1	-0.12	< 0.1
Timp3	ENSMUST00000020234.8	tissue inhibitor of metalloproteinase 3	10779	2	1	0	1	2	rno-let-7a-1-3p				-0.1	-0.11	< 0.1
Phf13	ENSMUST00000055688.9	PHD finger protein 13	34	1	0	0	1	1	rno-miR-3596d				-0.1	-0.12	< 0.1
Olfr20	ENSMUST00000120137.1	olfactory receptor 20	6	1	0	0	1	1	rno-let-7f-1-3p				-0.1	-0.15	< 0.1
Nhs	ENSMUST00000087085.4	Nance-Horan syndrome (human)	76	1	0	1	0	2	rno-miR-98-3p				-0.1	-0.1	< 0.1
Rbbp5	ENSMUST00000027700.9	retinoblastoma binding protein 5	750	1	0	0	1	1	rno-let-7f-1-3p				-0.1	-0.1	< 0.1
Tnfrsf11b	ENSMUST00000079772.3	tumor necrosis factor receptor superfamily, member 11b (osteoprotegerin)	128	1	0	0	1	0	rno-let-7f-1-3p				-0.1	-0.1	< 0.1
Ceacam3	ENSMUST00000108491.2	carcinoembryonic antigen-related cell adhesion molecule 3	5	1	0	0	1	1	rno-miR-98-3p				-0.1	-0.1	< 0.1
Nrf1	ENSMUST00000115208.2	nuclear respiratory factor 1	292	1	0	0	1	2	rno-let-7a-1-3p				-0.1	-0.1	< 0.1
Adamts19	ENSMUST00000052907.5	a disintegrin-like and metallopeptidase (reprolysin type) with thrombospondin type 1 motif, 19	32	1	0	0	1	0	rno-miR-98-3p				-0.1	-0.1	< 0.1
Birc3	ENSMUST00000013949.9	baculoviral IAP repeat-containing 3	174	2	0	1	1	1	rno-let-7b-3p				-0.1	-0.13	< 0.1
Slc31a2	ENSMUST00000084530.3	solute carrier family 31, member 2	293	1	0	0	1	0	rno-let-7a-1-3p				-0.1	-0.12	< 0.1
Zfp12	ENSMUST00000032591.9	zinc finger protein 12	651	1	0	1	0	0	rno-miR-3596d				-0.1	-0.1	< 0.1
Fbxo47	ENSMUST00000093939.3	F-box protein 47	34	3	0	2	1	0	rno-miR-3596d				-0.1	-0.14	< 0.1
Twist2	ENSMUST00000007949.3	twist basic helix-loop-helix transcription factor 2	746	1	0	0	1	2	rno-let-7f-1-3p				-0.1	-0.18	< 0.1
Masp1	ENSMUST00000089883.5	mannan-binding lectin serine peptidase 1	457	1	1	0	0	0	rno-miR-98-3p				-0.1	-0.1	< 0.1
Cacna2d1	ENSMUST00000078272.7	calcium channel, voltage-dependent, alpha2/delta subunit 1	3037	1	1	0	0	1	rno-miR-3596d				-0.1	-0.1	< 0.1
Tspan2	ENSMUST00000029451.6	tetraspanin 2	397	2	0	2	0	1	rno-let-7f-1-3p				-0.1	-0.16	< 0.1
Nr1d2	ENSMUST00000090543.5	nuclear receptor subfamily 1, group D, member 2	256	2	0	0	2	1	rno-miR-98-3p				-0.1	-0.22	< 0.1
Cxadr	ENSMUST00000023572.8	coxsackie virus and adenovirus receptor	733	1	0	1	0	3	rno-miR-98-3p				-0.1	-0.1	< 0.1
Cs	ENSMUST00000005826.7	citrate synthase	8069	1	0	0	1	0	rno-let-7a-1-3p				-0.1	-0.11	< 0.1
Ccar2	ENSMUST00000035612.5	cell cycle activator and apoptosis regulator 2	352	1	0	1	0	0	rno-let-7a-1-3p				-0.1	-0.1	< 0.1
Pom121	ENSMUST00000111171.3	nuclear pore membrane protein 121	794	1	0	0	1	1	rno-miR-98-3p				-0.1	-0.1	< 0.1
Ipo7	ENSMUST00000084731.3	importin 7	920	2	0	1	1	2	rno-miR-3596d				-0.1	-0.12	< 0.1
Btc	ENSMUST00000121044.2	betacellulin, epidermal growth factor family member	57	1	0	0	1	1	rno-let-7a-1-3p				-0.1	-0.11	< 0.1
Rab28	ENSMUST00000031011.8	RAB28, member RAS oncogene family	272	1	0	1	0	0	rno-miR-3596d				-0.1	-0.1	< 0.1
Mfsd1	ENSMUST00000029344.8	major facilitator superfamily domain containing 1	1036	2	0	1	1	0	rno-let-7f-1-3p				-0.1	-0.21	< 0.1
Olfr159	ENSMUST00000053931.1	olfactory receptor 159	1	2	0	1	1	0	rno-let-7a-1-3p				-0.1	-0.1	< 0.1
Il1rapl1	ENSMUST00000113966.2	interleukin 1 receptor accessory protein-like 1	5	2	1	1	0	2	rno-miR-98-3p				-0.1	-0.1	< 0.1
Perp	ENSMUST00000019998.7	PERP, TP53 apoptosis effector	1062	1	0	0	1	0	rno-let-7a-1-3p				-0.1	-0.1	< 0.1
Mob1b	ENSMUST00000113229.2	MOB kinase activator 1B	3883	2	0	2	0	3	rno-miR-3596d				-0.1	-0.11	< 0.1
Rbm7	ENSMUST00000170000.2	RNA binding motif protein 7	455	1	0	0	1	3	rno-let-7f-1-3p				-0.1	-0.2	< 0.1
Lrrc3	ENSMUST00000057608.4	leucine rich repeat containing 3	380	1	1	0	0	0	rno-miR-3596d				-0.1	-0.12	< 0.1
Gm14139	ENSMUST00000109926.2	predicted gene 14139	54	2	0	1	1	1	rno-miR-98-3p				-0.1	-0.2	< 0.1
Cdh18	ENSMUST00000164787.2	cadherin 18	8	1	0	1	0	0	rno-let-7a-1-3p				-0.1	-0.16	< 0.1
Ufl1	ENSMUST00000102994.4	UFM1 specific ligase 1	797	2	0	1	1	1	rno-miR-3596d				-0.1	-0.16	< 0.1
Lrrc18	ENSMUST00000038956.5	leucine rich repeat containing 18	14	1	0	0	1	1	rno-miR-3596d				-0.1	-0.12	< 0.1
Alg6	ENSMUST00000097961.3	asparagine-linked glycosylation 6 (alpha-1,3,-glucosyltransferase)	436	1	0	0	1	0	rno-let-7a-1-3p				-0.1	-0.1	< 0.1
Wdr76	ENSMUST00000110602.3	WD repeat domain 76	339	1	0	0	1	2	rno-miR-98-3p				-0.1	-0.1	< 0.1
Ctdspl	ENSMUST00000073109.6	CTD (carboxy-terminal domain, RNA polymerase II, polypeptide A) small phosphatase-like	1316	1	0	1	0	0	rno-miR-98-3p				-0.1	-0.1	< 0.1
Arap2	ENSMUST00000076623.5	ArfGAP with RhoGAP domain, ankyrin repeat and PH domain 2	38	1	0	1	0	1	rno-miR-3596d				-0.1	-0.1	< 0.1
Ccdc38	ENSMUST00000092215.5	coiled-coil domain containing 38	13	1	0	1	0	1	rno-let-7f-1-3p				-0.1	-0.1	< 0.1
Col1a1	ENSMUST00000001547.7	collagen, type I, alpha 1	8243	1	0	0	1	0	rno-let-7a-1-3p				-0.09	-0.1	< 0.1
Nup160	ENSMUST00000057481.6	nucleoporin 160	762	2	0	1	1	5	rno-let-7a-1-3p				-0.09	-0.18	< 0.1
Pip5k1b	ENSMUST00000025800.9	phosphatidylinositol-4-phosphate 5-kinase, type 1 beta	14	1	0	1	0	0	rno-let-7b-3p				-0.09	-0.1	< 0.1
Efnb2	ENSMUST00000001319.8	ephrin B2	86	1	0	0	1	1	rno-let-7f-1-3p				-0.09	-0.12	< 0.1
Cyp1a1	ENSMUST00000034865.4	cytochrome P450, family 1, subfamily a, polypeptide 1	78	1	0	0	1	0	rno-miR-3596d				-0.09	-0.1	< 0.1
Pten	ENSMUST00000013807.7	phosphatase and tensin homolog	1182	1	0	1	0	4	rno-let-7a-1-3p				-0.09	-0.18	< 0.1
Ica1l	ENSMUST00000027172.7	islet cell autoantigen 1-like	18	1	1	0	0	0	rno-let-7a-1-3p				-0.09	-0.23	< 0.1
Tgtp2	ENSMUST00000046745.6	T cell specific GTPase 2	7	1	0	0	1	0	rno-miR-3596d				-0.09	-0.13	< 0.1
Mgam	ENSMUST00000071535.6	maltase-glucoamylase	369	2	0	1	1	3	rno-let-7f-1-3p				-0.09	-0.12	< 0.1
Pdik1l	ENSMUST00000105877.3	PDLIM1 interacting kinase 1 like	117	1	0	1	0	2	rno-miR-98-3p				-0.09	-0.11	< 0.1
Rimklb	ENSMUST00000068242.6	ribosomal modification protein rimK-like family member B	216	2	0	2	0	0	rno-let-7f-1-3p				-0.09	-0.11	< 0.1
Pgr15l	ENSMUST00000033556.3	G protein-coupled receptor 15-like	5	2	0	1	1	3	rno-miR-3596d				-0.09	-0.09	< 0.1
Lrrtm4	ENSMUST00000147663.2	leucine rich repeat transmembrane neuronal 4	5	1	0	1	0	1	rno-miR-3596d				-0.09	-0.09	< 0.1
Nyap2	ENSMUST00000068275.6	neuronal tyrosine-phophorylated phosphoinositide 3-kinase adaptor 2	5	1	1	0	0	0	rno-let-7a-1-3p				-0.09	-0.09	< 0.1
P2ry1	ENSMUST00000029331.1	purinergic receptor P2Y, G-protein coupled 1	160	1	0	1	0	1	rno-let-7f-1-3p				-0.09	-0.09	< 0.1
Gm11149	ENSMUST00000068730.3	predicted gene 11149	5	1	0	1	0	0	rno-let-7a-1-3p				-0.09	-0.09	< 0.1
Mib1	ENSMUST00000052838.5	mindbomb homolog 1 (Drosophila)	2465	2	0	0	2	3	rno-miR-3596d				-0.09	-0.26	< 0.1
Zfp382	ENSMUST00000098596.4	zinc finger protein 382	66	1	0	0	1	0	rno-let-7a-1-3p				-0.09	-0.13	< 0.1
Arf1	ENSMUST00000163300.2	ADP-ribosylation factor 1	50	1	0	1	0	0	rno-let-7f-1-3p				-0.09	-0.12	< 0.1
Gpr22	ENSMUST00000057783.4	G protein-coupled receptor 22	37	1	0	0	1	1	rno-let-7f-1-3p				-0.09	-0.12	< 0.1
Cpt1a	ENSMUST00000025835.4	carnitine palmitoyltransferase 1a, liver	5503	1	0	0	1	0	rno-miR-3596d				-0.09	-0.09	< 0.1
Atl1	ENSMUST00000021466.8	atlastin GTPase 1	148	1	0	1	0	1	rno-let-7a-1-3p				-0.09	-0.1	< 0.1
Klhl5	ENSMUST00000101192.3	kelch-like 5	2328	1	0	1	0	0	rno-let-7a-1-3p				-0.09	-0.1	< 0.1
Nptn	ENSMUST00000176250.1	neuroplastin	4527	1	0	1	0	0	rno-let-7a-1-3p				-0.09	-0.1	< 0.1
Zgrf1	ENSMUST00000043108.4	zinc finger, GRF-type containing 1	183	1	0	0	1	1	rno-let-7a-1-3p				-0.09	-0.12	< 0.1
Sgtb	ENSMUST00000044385.8	small glutamine-rich tetratricopeptide repeat (TPR)-containing, beta	80	1	0	1	0	0	rno-let-7a-1-3p				-0.09	-0.1	< 0.1
Yaf2	ENSMUST00000080299.6	YY1 associated factor 2	1098	3	0	0	3	0	rno-let-7a-1-3p				-0.09	-0.42	< 0.1
4933427D14Rik	ENSMUST00000108506.3	RIKEN cDNA 4933427D14 gene	49	1	0	0	1	0	rno-let-7a-1-3p				-0.09	-0.09	< 0.1
Ube2c	ENSMUST00000088248.7	ubiquitin-conjugating enzyme E2C	463	1	1	0	0	1	rno-let-7a-1-3p				-0.09	-0.77	< 0.1
Ptprb	ENSMUST00000092167.5	protein tyrosine phosphatase, receptor type, B	2280	3	0	2	1	0	rno-let-7f-1-3p				-0.09	-0.1	< 0.1
Lrrc6	ENSMUST00000023006.6	leucine rich repeat containing 6 (testis)	22	1	0	0	1	0	rno-let-7a-1-3p				-0.09	-0.14	< 0.1
E2f8	ENSMUST00000058745.9	E2F transcription factor 8	453	1	0	0	1	0	rno-let-7a-1-3p				-0.09	-0.1	< 0.1
Il17rd	ENSMUST00000035336.3	interleukin 17 receptor D	628	1	0	0	1	1	rno-miR-3596d				-0.09	-0.09	< 0.1
Pias1	ENSMUST00000098651.4	protein inhibitor of activated STAT 1	811	1	0	1	0	5	rno-let-7b-3p				-0.09	-0.11	< 0.1
Prdm10	ENSMUST00000117389.2	PR domain containing 10	113	1	0	0	1	0	rno-let-7f-1-3p				-0.09	-0.09	< 0.1
Prr24	ENSMUST00000169612.1	proline rich 24	124	0	0	0	0	0	rno-let-7b-3p				-0.09	-0.16	< 0.1
Gcfc2	ENSMUST00000043195.5	GC-rich sequence DNA binding factor 2	130	1	0	1	0	2	rno-let-7a-1-3p				-0.09	-0.16	< 0.1
Parp6	ENSMUST00000167091.1	poly (ADP-ribose) polymerase family, member 6	490	1	0	1	0	1	rno-miR-3596d				-0.09	-0.09	< 0.1
Rab11fip3	ENSMUST00000118828.2	RAB11 family interacting protein 3 (class II)	1244	1	0	0	1	1	rno-let-7f-1-3p				-0.09	-0.1	< 0.1
Fndc3a	ENSMUST00000089017.6	fibronectin type III domain containing 3A	1154	2	1	0	1	0	rno-let-7f-1-3p				-0.09	-0.1	< 0.1
Gorab	ENSMUST00000045138.5	golgin, RAB6-interacting	62	1	0	0	1	0	rno-let-7a-1-3p				-0.09	-0.1	< 0.1
Ept1	ENSMUST00000145167.2	ethanolaminephosphotransferase 1 (CDP-ethanolamine-specific)	983	2	1	1	0	2	rno-let-7f-1-3p				-0.09	-0.13	< 0.1
Cyfip1	ENSMUST00000032629.10	cytoplasmic FMR1 interacting protein 1	791	2	0	2	0	0	rno-let-7a-1-3p				-0.09	-0.11	< 0.1
Pcmtd2	ENSMUST00000108754.2	protein-L-isoaspartate (D-aspartate) O-methyltransferase domain containing 2	1486	1	0	1	0	2	rno-let-7b-3p				-0.09	-0.1	< 0.1
Ccdc120	ENSMUST00000033490.7	coiled-coil domain containing 120	22	1	0	0	1	0	rno-let-7f-1-3p				-0.09	-0.18	< 0.1
Hdac4	ENSMUST00000097644.3	histone deacetylase 4	652	2	0	1	1	0	rno-let-7f-1-3p				-0.09	-0.1	< 0.1
Vps26a	ENSMUST00000105447.4	vacuolar protein sorting 26 homolog A (yeast)	842	1	0	0	1	3	rno-let-7a-1-3p				-0.09	-0.2	< 0.1
Ap5m1	ENSMUST00000037473.4	adaptor-related protein complex 5, mu 1 subunit	694	1	0	0	1	0	rno-let-7a-1-3p				-0.09	-0.09	< 0.1
Far1	ENSMUST00000033018.9	fatty acyl CoA reductase 1	2040	2	0	1	1	2	rno-let-7f-1-3p				-0.09	-0.11	< 0.1
Gm10113	ENSMUST00000072437.3	predicted gene 10113	5	1	1	0	0	0	rno-let-7b-3p				-0.09	-0.09	< 0.1
Mycs	ENSMUST00000058404.4	myc-like oncogene, s-myc protein	5	1	0	1	0	0	rno-let-7b-3p				-0.09	-0.09	< 0.1
Sox9	ENSMUST00000000579.2	SRY (sex determining region Y)-box 9	647	2	0	1	1	0	rno-let-7f-1-3p				-0.09	-0.11	< 0.1
Hoxd1	ENSMUST00000047793.5	homeobox D1	10	1	0	1	0	2	rno-let-7a-1-3p				-0.09	-0.09	< 0.1
Tmprss11g	ENSMUST00000134179.2	transmembrane protease, serine 11g	5	1	0	0	1	0	rno-let-7a-1-3p				-0.09	-0.09	< 0.1
Ackr4	ENSMUST00000076147.4	atypical chemokine receptor 4	28	1	0	0	1	0	rno-let-7f-1-3p				-0.09	-0.11	< 0.1
Ubxn4	ENSMUST00000027592.4	UBX domain protein 4	1168	1	0	0	1	0	rno-let-7a-1-3p				-0.09	-0.11	< 0.1
Snai2	ENSMUST00000023356.6	snail homolog 2 (Drosophila)	159	1	0	0	1	2	rno-let-7f-1-3p				-0.09	-0.1	< 0.1
Hlcs	ENSMUST00000163193.2	holocarboxylase synthetase (biotin- [propriony-Coenzyme A-carboxylase (ATP-hydrolysing)] ligase)	206	1	0	0	1	0	rno-let-7a-1-3p				-0.09	-0.09	< 0.1
Trib2	ENSMUST00000020922.7	tribbles homolog 2 (Drosophila)	63	1	0	0	1	0	rno-miR-3596d				-0.09	-0.09	< 0.1
Evi5	ENSMUST00000112642.2	ecotropic viral integration site 5	392	3	0	1	2	0	rno-let-7a-1-3p				-0.09	-0.11	< 0.1
Ccnt2	ENSMUST00000112570.1	cyclin T2	793	2	0	1	1	2	rno-let-7a-1-3p				-0.09	-0.21	< 0.1
Tmc7	ENSMUST00000044195.4	transmembrane channel-like gene family 7	73	2	0	0	2	0	rno-let-7a-1-3p				-0.09	-0.09	< 0.1
Pafah1b2	ENSMUST00000172450.1	platelet-activating factor acetylhydrolase, isoform 1b, subunit 2	1528	1	0	0	1	2	rno-let-7f-1-3p				-0.09	-0.16	< 0.1
Thoc3	ENSMUST00000026990.5	THO complex 3	785	1	0	1	0	1	rno-let-7f-1-3p				-0.09	-0.09	< 0.1
Tnfsf18	ENSMUST00000086084.1	tumor necrosis factor (ligand) superfamily, member 18	8	1	0	0	1	0	rno-miR-3596d				-0.09	-0.09	< 0.1
Hdx	ENSMUST00000113422.3	highly divergent homeobox	22	4	2	1	1	1	rno-let-7a-1-3p				-0.09	-0.09	< 0.1
Taf1c	ENSMUST00000093099.7	TATA box binding protein (Tbp)-associated factor, RNA polymerase I, C	136	1	0	1	0	0	rno-let-7a-1-3p				-0.09	-0.09	< 0.1
Ptprq	ENSMUST00000050702.7	protein tyrosine phosphatase, receptor type, Q	9	1	0	0	1	0	rno-miR-98-3p				-0.09	-0.09	< 0.1
Rfx5	ENSMUST00000107254.2	regulatory factor X, 5 (influences HLA class II expression)	945	2	0	1	1	3	rno-let-7f-1-3p				-0.09	-0.13	< 0.1
St8sia6	ENSMUST00000003509.8	ST8 alpha-N-acetyl-neuraminide alpha-2,8-sialyltransferase 6	194	1	1	0	0	0	rno-let-7f-1-3p				-0.09	-0.11	< 0.1
St5	ENSMUST00000079282.2	suppression of tumorigenicity 5	849	1	0	1	0	0	rno-let-7f-1-3p				-0.09	-0.09	< 0.1
Rev3l	ENSMUST00000019986.7	REV3-like, catalytic subunit of DNA polymerase zeta RAD54 like (S. cerevisiae)	63	2	0	1	1	0	rno-miR-3596d				-0.09	-0.1	< 0.1
Secisbp2l	ENSMUST00000053699.7	SECIS binding protein 2-like	3070	1	0	0	1	0	rno-let-7f-1-3p				-0.09	-0.09	< 0.1
Rab8b	ENSMUST00000041139.7	RAB8B, member RAS oncogene family	85	2	0	1	1	1	rno-miR-3596d				-0.09	-0.12	< 0.1
Zscan22	ENSMUST00000117189.1	zinc finger and SCAN domain containing 22	127	2	0	0	2	0	rno-let-7f-1-3p				-0.09	-0.12	< 0.1
Klhl24	ENSMUST00000023509.3	kelch-like 24	2795	2	1	0	1	1	rno-let-7b-3p				-0.09	-0.11	< 0.1
Ptbp3	ENSMUST00000030076.6	polypyrimidine tract binding protein 3	2804	3	0	2	1	1	rno-miR-3596d				-0.09	-0.1	< 0.1
Pafah1b1	ENSMUST00000021091.9	platelet-activating factor acetylhydrolase, isoform 1b, subunit 1	5902	2	1	1	0	5	rno-miR-3596d				-0.09	-0.11	< 0.1
Ptk6	ENSMUST00000016511.5	PTK6 protein tyrosine kinase 6	19	1	1	0	0	1	rno-let-7f-1-3p				-0.09	-0.09	< 0.1
2410127L17Rik	ENSMUST00000025632.9	RIKEN cDNA 2410127L17 gene	206	1	0	1	0	2	rno-let-7f-1-3p				-0.09	-0.09	< 0.1
Zfp60	ENSMUST00000108336.2	zinc finger protein 60	236	1	0	0	1	1	rno-let-7f-1-3p				-0.09	-0.09	< 0.1
Nlrp4c	ENSMUST00000037728.6	NLR family, pyrin domain containing 4C	13	1	0	1	0	0	rno-let-7f-1-3p				-0.09	-0.09	< 0.1
Pik3c2a	ENSMUST00000170430.1	phosphatidylinositol 3-kinase, C2 domain containing, alpha polypeptide	863	1	0	0	1	3	rno-miR-98-3p				-0.09	-0.14	< 0.1
Cul4a	ENSMUST00000016680.8	cullin 4A	3683	1	0	0	1	1	rno-let-7a-1-3p				-0.09	-0.09	< 0.1
Dlat	ENSMUST00000034567.3	dihydrolipoamide S-acetyltransferase (E2 component of pyruvate dehydrogenase complex)	7557	2	0	1	1	1	rno-let-7f-1-3p				-0.09	-0.15	< 0.1
Nedd9	ENSMUST00000021794.7	neural precursor cell expressed, developmentally down-regulated gene 9	1377	1	0	1	0	0	rno-let-7a-1-3p				-0.09	-0.1	< 0.1
Slc37a4	ENSMUST00000165839.1	solute carrier family 37 (glucose-6-phosphate transporter), member 4	7564	1	0	1	0	0	rno-let-7f-1-3p				-0.09	-0.09	< 0.1
Lix1l	ENSMUST00000062058.3	Lix1-like	2394	2	0	0	2	1	rno-let-7b-3p				-0.09	-0.27	< 0.1
Trpc5	ENSMUST00000040184.3	transient receptor potential cation channel, subfamily C, member 5	5	4	1	2	1	1	rno-let-7a-1-3p				-0.09	-0.16	< 0.1
Evx2	ENSMUST00000001867.7	even skipped homeotic gene 2 homolog	10	1	0	1	0	4	rno-let-7a-1-3p				-0.09	-0.09	< 0.1
BC107364	ENSMUST00000098841.3	cDNA sequence BC107364	5	1	0	1	0	0	rno-miR-3596d				-0.09	-0.09	< 0.1
Zfp280d	ENSMUST00000183410.2	zinc finger protein 280D	2049	3	1	1	1	0	rno-let-7f-1-3p				-0.09	-0.09	< 0.1
Ccdc141	ENSMUST00000049544.8	coiled-coil domain containing 141	251	4	0	1	3	0	rno-let-7f-1-3p				-0.09	-0.18	< 0.1
Gm12353	ENSMUST00000108250.2	predicted gene 12353	12	1	0	0	1	0	rno-miR-98-3p				-0.09	-0.17	< 0.1
Tmem72	ENSMUST00000056623.7	transmembrane protein 72	27	1	1	0	0	0	rno-let-7a-1-3p				-0.09	-0.12	< 0.1
Mgme1	ENSMUST00000028910.3	mitochondrial genome maintainance exonuclease 1	64	1	1	0	0	0	rno-miR-3596d				-0.09	-0.19	< 0.1
Trove2	ENSMUST00000159879.1	TROVE domain family, member 2	122	4	2	1	1	1	rno-let-7a-1-3p				-0.09	-0.19	< 0.1
Zfp260	ENSMUST00000050735.6	zinc finger protein 260	2039	2	1	1	0	1	rno-miR-3596d				-0.09	-0.09	< 0.1
Akap13	ENSMUST00000147005.2	A kinase (PRKA) anchor protein 13	1510	1	0	0	1	2	rno-miR-3596d				-0.09	-0.09	< 0.1
Dcaf6	ENSMUST00000027856.7	DDB1 and CUL4 associated factor 6	2020	2	0	1	1	1	rno-let-7a-1-3p				-0.09	-0.1	< 0.1
Eif4a2	ENSMUST00000077605.6	eukaryotic translation initiation factor 4A2	188	3	1	1	1	0	rno-let-7a-1-3p				-0.09	-0.39	< 0.1
Cntnap3	ENSMUST00000091554.4	contactin associated protein-like 3	5	1	0	0	1	1	rno-let-7f-1-3p				-0.09	-0.12	< 0.1
Nalcn	ENSMUST00000000201.5	sodium leak channel, non-selective	9	1	0	0	1	0	rno-let-7a-1-3p				-0.09	-0.09	< 0.1
Myf5	ENSMUST00000000445.1	myogenic factor 5	13	1	0	1	0	0	rno-let-7a-1-3p				-0.09	-0.09	< 0.1
Aass	ENSMUST00000031707.8	aminoadipate-semialdehyde synthase	3788	1	0	1	0	2	rno-let-7a-1-3p				-0.09	-0.09	< 0.1
Gm28048	ENSMUST00000160826.1	predicted gene, 28048	690	1	0	1	0	0	rno-miR-3596d				-0.09	-0.09	< 0.1
Zik1	ENSMUST00000032551.7	zinc finger protein interacting with K protein 1	59	3	0	1	2	0	rno-let-7a-1-3p				-0.09	-0.1	< 0.1
Tbc1d4	ENSMUST00000161991.2	TBC1 domain family, member 4	274	1	0	1	0	3	rno-let-7a-1-3p				-0.09	-0.09	< 0.1
Dgkd	ENSMUST00000027517.8	diacylglycerol kinase, delta	2455	1	0	0	1	0	rno-miR-98-3p				-0.09	-0.09	< 0.1
Grk5	ENSMUST00000003313.8	G protein-coupled receptor kinase 5	357	1	0	1	0	1	rno-let-7a-1-3p				-0.09	-0.1	< 0.1
Slc39a10	ENSMUST00000027131.5	solute carrier family 39 (zinc transporter), member 10	158	1	0	1	0	3	rno-miR-98-3p				-0.09	-0.09	< 0.1
Trim34a	ENSMUST00000143414.1	tripartite motif-containing 34A	34	2	1	0	1	0	rno-let-7a-1-3p				-0.09	-0.13	< 0.1
Ttc9c	ENSMUST00000096751.5	tetratricopeptide repeat domain 9C	434	2	0	1	1	0	rno-miR-98-3p				-0.09	-0.18	< 0.1
2810021J22Rik	ENSMUST00000073924.4	RIKEN cDNA 2810021J22 gene	129	1	0	0	1	1	rno-let-7a-1-3p				-0.09	-0.11	< 0.1
Lzts2	ENSMUST00000039016.7	leucine zipper, putative tumor suppressor 2	424	1	0	1	0	0	rno-miR-3596d				-0.09	-0.09	< 0.1
Lpp	ENSMUST00000038053.7	LIM domain containing preferred translocation partner in lipoma	4534	3	1	0	2	4	rno-miR-3596d				-0.09	-0.09	< 0.1
Smo	ENSMUST00000001812.4	smoothened homolog (Drosophila)	5	1	0	1	0	0	rno-let-7a-1-3p				-0.09	-0.09	< 0.1
Gm156	ENSMUST00000118532.2	predicted gene 156	5	1	0	0	1	0	rno-miR-3596d				-0.09	-0.09	< 0.1
Lef1	ENSMUST00000029611.8	lymphoid enhancer binding factor 1	681	1	0	1	0	0	rno-miR-3596d				-0.09	-0.09	< 0.1
Slc30a2	ENSMUST00000105874.3	solute carrier family 30 (zinc transporter), member 2	231	1	1	0	0	0	rno-miR-3596d				-0.09	-0.09	< 0.1
Oxgr1	ENSMUST00000058213.5	oxoglutarate (alpha-ketoglutarate) receptor 1	22	1	0	1	0	0	rno-let-7f-1-3p				-0.09	-0.09	< 0.1
Tmprss11b	ENSMUST00000038448.6	transmembrane protease, serine 11B	5	1	0	0	1	0	rno-let-7f-1-3p				-0.09	-0.09	< 0.1
Usp32	ENSMUST00000108075.3	ubiquitin specific peptidase 32	1122	3	0	1	2	0	rno-let-7f-1-3p				-0.09	-0.09	< 0.1
Pcdh19	ENSMUST00000167944.2	protocadherin 19	427	3	0	2	1	0	rno-let-7f-1-3p				-0.09	-0.09	< 0.1
Kalrn	ENSMUST00000114963.2	kalirin, RhoGEF kinase	167	1	0	0	1	0	rno-let-7a-1-3p				-0.09	-0.09	< 0.1
Fundc1	ENSMUST00000026016.7	FUN14 domain containing 1	1555	1	0	1	0	0	rno-let-7b-3p				-0.09	-0.11	< 0.1
Zfp655	ENSMUST00000167316.2	zinc finger protein 655	2196	1	0	0	1	2	rno-miR-3596d				-0.09	-0.09	< 0.1
Rsph4a	ENSMUST00000169670.2	radial spoke head 4 homolog A (Chlamydomonas)	34	1	0	0	1	1	rno-let-7f-1-3p				-0.09	-0.09	< 0.1
Golim4	ENSMUST00000117242.2	golgi integral membrane protein 4	720	1	0	0	1	1	rno-let-7b-3p				-0.08	-0.13	< 0.1
Btbd3	ENSMUST00000091556.6	BTB (POZ) domain containing 3	72	2	0	0	2	0	rno-let-7a-1-3p				-0.08	-0.09	< 0.1
Samd12	ENSMUST00000078673.7	sterile alpha motif domain containing 12	126	1	0	1	0	1	rno-miR-3596d				-0.08	-0.1	< 0.1
Cnot6l	ENSMUST00000155901.2	CCR4-NOT transcription complex, subunit 6-like	632	3	0	2	1	2	rno-miR-3596d				-0.08	-0.12	< 0.1
Prox1	ENSMUST00000175916.2	prospero homeobox 1	626	3	1	1	1	2	rno-miR-3596d				-0.08	-0.09	< 0.1
Mlph	ENSMUST00000027528.6	melanophilin	163	2	1	0	1	1	rno-let-7a-1-3p				-0.08	-0.14	< 0.1
Gm10033	ENSMUST00000072427.4	predicted gene 10033	188	1	0	1	0	0	rno-miR-98-3p				-0.08	-0.38	< 0.1
Homez	ENSMUST00000081162.5	homeodomain leucine zipper-encoding gene	88	1	0	1	0	0	rno-let-7f-1-3p				-0.08	-0.08	< 0.1
Ascl4	ENSMUST00000170396.2	achaete-scute complex homolog 4 (Drosophila)	7	1	0	1	0	0	rno-let-7a-1-3p				-0.08	-0.08	< 0.1
Il2ra	ENSMUST00000028111.4	interleukin 2 receptor, alpha chain	35	1	1	0	0	1	rno-let-7b-3p				-0.08	-0.12	< 0.1
0610030E20Rik	ENSMUST00000077783.3	RIKEN cDNA 0610030E20 gene	1246	1	0	0	1	1	rno-let-7a-1-3p				-0.08	-0.09	< 0.1
Rgs9bp	ENSMUST00000069912.5	regulator of G-protein signalling 9 binding protein	25	3	2	0	1	1	rno-miR-3596d				-0.08	-0.09	< 0.1
Cdca3	ENSMUST00000024270.8	cell division cycle associated 3	1081	1	0	1	0	2	rno-miR-3596d				-0.08	-0.21	< 0.1
Npepps	ENSMUST00000001480.8	aminopeptidase puromycin sensitive	1943	1	0	0	1	1	rno-miR-3596d				-0.08	-0.09	< 0.1
Dhx33	ENSMUST00000108527.2	DEAH (Asp-Glu-Ala-His) box polypeptide 33	828	2	0	2	0	0	rno-let-7a-1-3p				-0.08	-0.09	< 0.1
Actr3	ENSMUST00000027579.11	ARP3 actin-related protein 3	344	2	1	1	0	0	rno-let-7f-1-3p				-0.08	-0.24	< 0.1
Gm17567	ENSMUST00000164429.1	predicted gene, 17567	42	2	0	1	1	1	rno-let-7a-1-3p				-0.08	-0.1	< 0.1
Rcan2	ENSMUST00000044895.6	regulator of calcineurin 2	2257	2	0	2	0	1	rno-let-7a-1-3p				-0.08	-0.1	< 0.1
Acap2	ENSMUST00000058033.7	ArfGAP with coiled-coil, ankyrin repeat and PH domains 2	199	2	0	1	1	0	rno-let-7b-3p				-0.08	-0.13	< 0.1
Ubr1	ENSMUST00000028728.5	ubiquitin protein ligase E3 component n-recognin 1	244	1	0	0	1	1	rno-let-7a-1-3p				-0.08	-0.12	< 0.1
Wipf1	ENSMUST00000094681.5	WAS/WASL interacting protein family, member 1	361	2	0	1	1	0	rno-let-7b-3p				-0.08	-0.1	< 0.1
Rc3h1	ENSMUST00000161609.2	RING CCCH (C3H) domains 1	714	2	0	1	1	2	rno-let-7a-1-3p				-0.08	-0.09	< 0.1
Iscu	ENSMUST00000112311.2	IscU iron-sulfur cluster scaffold homolog (E. coli)	79	1	0	0	1	0	rno-let-7a-1-3p				-0.08	-0.08	< 0.1
Gm15737	ENSMUST00000113434.1	predicted gene 15737	10	1	0	1	0	0	rno-let-7b-3p				-0.08	-0.08	< 0.1
Hyal4	ENSMUST00000031691.2	hyaluronoglucosaminidase 4	5	1	0	0	1	1	rno-let-7f-1-3p				-0.08	-0.08	< 0.1
D130052B06Rik	ENSMUST00000101371.2	RIKEN cDNA D130052B06 gene	5	1	0	1	0	0	rno-let-7a-1-3p				-0.08	-0.08	< 0.1
Asic4	ENSMUST00000037708.9	acid-sensing (proton-gated) ion channel family member 4	5	1	0	1	0	0	rno-miR-3596d				-0.08	-0.08	< 0.1
Usp9x	ENSMUST00000089302.5	ubiquitin specific peptidase 9, X chromosome	5	1	0	0	1	3	rno-let-7b-3p				-0.08	-0.09	< 0.1
Epha4	ENSMUST00000027451.7	Eph receptor A4	97	1	0	0	1	0	rno-let-7f-1-3p				-0.08	-0.1	< 0.1
4632404H12Rik	ENSMUST00000038450.1	RIKEN cDNA 4632404H12 gene	78	1	0	1	0	0	rno-let-7f-1-3p				-0.08	-0.08	< 0.1
Ugt8a	ENSMUST00000057944.7	UDP galactosyltransferase 8A	146	1	0	1	0	1	rno-miR-3596d				-0.08	-0.1	< 0.1
Dmxl1	ENSMUST00000041772.5	Dmx-like 1	1153	3	0	1	2	4	rno-miR-3596d				-0.08	-0.09	< 0.1
Bche	ENSMUST00000029367.5	butyrylcholinesterase	330	2	0	0	2	0	rno-let-7a-1-3p				-0.08	-0.1	< 0.1
Nrip1	ENSMUST00000121927.2	nuclear receptor interacting protein 1	857	1	0	0	1	4	rno-miR-98-3p				-0.08	-0.08	< 0.1
4930503L19Rik	ENSMUST00000067556.3	RIKEN cDNA 4930503L19 gene	850	1	0	1	0	0	rno-miR-98-3p				-0.08	-0.08	< 0.1
Mrps27	ENSMUST00000052249.5	mitochondrial ribosomal protein S27	183	1	0	1	0	0	rno-let-7b-3p				-0.08	-0.1	< 0.1
D10Wsu102e	ENSMUST00000020488.7	DNA segment, Chr 10, Wayne State University 102, expressed	667	3	1	1	1	0	rno-let-7a-1-3p				-0.08	-0.13	< 0.1
Atrx	ENSMUST00000113573.2	alpha thalassemia/mental retardation syndrome X-linked homolog (human)	528	2	0	1	1	1	rno-let-7a-1-3p				-0.08	-0.08	< 0.1
Inip	ENSMUST00000095063.5	INTS3 and NABP interacting protein	881	2	0	1	1	1	rno-miR-3596d				-0.08	-0.22	< 0.1
Dbpht2	ENSMUST00000072100.3	DNA binding protein with his-thr domain	5	1	0	0	1	0	rno-miR-3596d				-0.08	-0.08	< 0.1
Gm2012	ENSMUST00000121900.2	predicted gene 2012	5	1	0	1	0	0	rno-let-7f-1-3p				-0.08	-0.08	< 0.1
Hoxa5	ENSMUST00000048794.6	homeobox A5	278	1	0	0	1	0	rno-miR-3596d				-0.08	-0.08	< 0.1
Lrit3	ENSMUST00000185462.1	leucine-rich repeat, immunoglobulin-like and transmembrane domains 3	5	1	0	0	1	0	rno-let-7b-3p				-0.08	-0.08	< 0.1
Adam1a	ENSMUST00000100757.4	a disintegrin and metallopeptidase domain 1a	15	1	0	1	0	0	rno-miR-3596d				-0.08	-0.08	< 0.1
Cntn4	ENSMUST00000089208.3	contactin 4	7	1	0	0	1	1	rno-miR-3596d				-0.08	-0.08	< 0.1
Tigd4	ENSMUST00000062623.3	tigger transposable element derived 4	40	1	0	0	1	0	rno-miR-98-3p				-0.08	-0.09	< 0.1
Zfp292	ENSMUST00000098163.3	zinc finger protein 292	571	1	0	0	1	6	rno-miR-3596d				-0.08	-0.09	< 0.1
Smad4	ENSMUST00000025393.8	SMAD family member 4	1691	1	0	0	1	1	rno-let-7a-1-3p				-0.08	-0.15	< 0.1
Acer3	ENSMUST00000033020.8	alkaline ceramidase 3	754	1	1	0	0	1	rno-let-7a-1-3p				-0.08	-0.2	< 0.1
Smarca5	ENSMUST00000043359.8	SWI/SNF related, matrix associated, actin dependent regulator of chromatin, subfamily a, member 5	596	1	0	1	0	0	rno-let-7a-1-3p				-0.08	-0.16	< 0.1
Pcdh17	ENSMUST00000071370.5	protocadherin 17	470	4	0	2	2	1	rno-miR-3596d				-0.08	-0.08	< 0.1
Igfbp3	ENSMUST00000020702.5	insulin-like growth factor binding protein 3	132	1	0	1	0	0	rno-let-7f-1-3p				-0.08	-0.08	< 0.1
Nova1	ENSMUST00000021438.6	neuro-oncological ventral antigen 1	234	2	1	0	1	2	rno-let-7f-1-3p				-0.08	-0.11	< 0.1
Apoo	ENSMUST00000113897.3	apolipoprotein O	9	1	0	1	0	2	rno-miR-98-3p				-0.08	-0.11	< 0.1
Mob1a	ENSMUST00000055261.5	MOB kinase activator 1A	157	2	0	1	1	0	rno-miR-98-3p				-0.08	-0.09	< 0.1
Slc10a3	ENSMUST00000114147.1	solute carrier family 10 (sodium/bile acid cotransporter family), member 3	6	1	0	1	0	0	rno-let-7a-1-3p				-0.08	-0.08	< 0.1
Dennd4a	ENSMUST00000038890.5	DENN/MADD domain containing 4A	513	1	0	1	0	4	rno-let-7f-1-3p				-0.08	-0.08	< 0.1
Vsx1	ENSMUST00000046095.9	visual system homeobox 1 homolog (zebrafish)	5	1	0	0	1	2	rno-let-7f-1-3p				-0.08	-0.08	< 0.1
Syne1	ENSMUST00000095899.3	spectrin repeat containing, nuclear envelope 1	123	1	0	0	1	0	rno-let-7f-1-3p				-0.08	-0.08	< 0.1
Gbx1	ENSMUST00000088311.5	gastrulation brain homeobox 1	5	1	0	1	0	0	rno-miR-3596d				-0.08	-0.08	< 0.1
Olfr1443	ENSMUST00000049724.6	olfactory receptor 1443	5	1	0	1	0	1	rno-miR-3596d				-0.08	-0.08	< 0.1
Tango6	ENSMUST00000048359.4	transport and golgi organization 6	173	2	0	0	2	1	rno-miR-3596d				-0.08	-0.09	< 0.1
Pde3b	ENSMUST00000032909.8	phosphodiesterase 3B, cGMP-inhibited	2020	1	0	0	1	2	rno-miR-3596d				-0.08	-0.11	< 0.1
Tgfb2	ENSMUST00000045288.8	transforming growth factor, beta 2	436	2	0	0	2	0	rno-let-7a-1-3p				-0.08	-0.09	< 0.1
Klhdc1	ENSMUST00000063445.7	kelch domain containing 1	173	1	0	1	0	0	rno-let-7a-1-3p				-0.08	-0.09	< 0.1
Tsc22d1	ENSMUST00000022587.9	TSC22 domain family, member 1	52	1	0	1	0	1	rno-let-7b-3p				-0.08	-0.12	< 0.1
Stx7	ENSMUST00000020174.5	syntaxin 7	5714	1	0	1	0	1	rno-let-7b-3p				-0.08	-0.09	< 0.1
D10Bwg1379e	ENSMUST00000019999.5	DNA segment, Chr 10, Brigham & Women's Genetics 1379 expressed	178	3	0	1	2	2	rno-let-7f-1-3p				-0.08	-0.1	< 0.1
Fhl1	ENSMUST00000114769.3	four and a half LIM domains 1	16936	1	0	0	1	0	rno-let-7f-1-3p				-0.08	-0.08	< 0.1
Cebpg	ENSMUST00000130491.1	CCAAT/enhancer binding protein (C/EBP), gamma	1167	2	0	0	2	0	rno-let-7f-1-3p				-0.08	-0.2	< 0.1
Sgcd	ENSMUST00000077221.5	sarcoglycan, delta (dystrophin-associated glycoprotein)	342	2	0	0	2	0	rno-let-7f-1-3p				-0.08	-0.14	< 0.1
Pcdhb8	ENSMUST00000051163.1	protocadherin beta 8	19	2	1	1	0	0	rno-let-7a-1-3p				-0.08	-0.09	< 0.1
Gclm	ENSMUST00000029769.8	glutamate-cysteine ligase, modifier subunit	9079	1	0	1	0	5	rno-let-7f-1-3p				-0.08	-0.31	< 0.1
Gm4297	ENSMUST00000119285.1	predicted gene 4297	5	1	0	1	0	0	rno-let-7f-1-3p				-0.08	-0.08	< 0.1
Sowahb	ENSMUST00000061328.5	sosondowah ankyrin repeat domain family member B	252	1	1	0	0	0	rno-miR-3596d				-0.08	-0.08	< 0.1
Gm2030	ENSMUST00000119590.1	predicted gene 2030	5	1	0	1	0	0	rno-let-7f-1-3p				-0.08	-0.08	< 0.1
Dio3	ENSMUST00000173014.1	deiodinase, iodothyronine type III	21	1	0	0	1	0	rno-let-7a-1-3p				-0.08	-0.08	< 0.1
Nmur2	ENSMUST00000037682.2	neuromedin U receptor 2	5	1	0	1	0	0	rno-let-7a-1-3p				-0.08	-0.08	< 0.1
Gm1993	ENSMUST00000120268.1	predicted gene 1993	5	1	0	1	0	0	rno-let-7f-1-3p				-0.08	-0.08	< 0.1
Cyp2b23	ENSMUST00000077356.6	cytochrome P450, family 2, subfamily b, polypeptide 23	23	1	0	0	1	0	rno-let-7f-1-3p				-0.08	-0.08	< 0.1
Gm5934	ENSMUST00000120734.1	predicted gene 5934	5	1	0	1	0	0	rno-let-7f-1-3p				-0.08	-0.08	< 0.1
Arfgef2	ENSMUST00000099078.4	ADP-ribosylation factor guanine nucleotide-exchange factor 2 (brefeldin A-inhibited)	745	3	0	1	2	1	rno-let-7f-1-3p				-0.08	-0.19	< 0.1
Galnt13	ENSMUST00000112636.2	UDP-N-acetyl-alpha-D-galactosamine:polypeptide N-acetylgalactosaminyltransferase 13	109	1	0	0	1	0	rno-let-7f-1-3p				-0.08	-0.12	< 0.1
Zbtb49	ENSMUST00000094833.4	zinc finger and BTB domain containing 49	148	1	0	1	0	1	rno-let-7b-3p				-0.08	-0.16	< 0.1
Spag9	ENSMUST00000041956.8	sperm associated antigen 9	2289	1	0	0	1	1	rno-miR-3596d				-0.08	-0.09	< 0.1
H2-Eb2	ENSMUST00000050325.8	histocompatibility 2, class II antigen E beta2	14	1	0	1	0	1	rno-let-7b-3p				-0.08	-0.08	< 0.1
Smad7	ENSMUST00000026999.4	SMAD family member 7	871	2	0	0	2	0	rno-let-7f-1-3p				-0.08	-0.25	< 0.1
Lrrc1	ENSMUST00000183873.2	leucine rich repeat containing 1	556	1	0	1	0	0	rno-let-7f-1-3p				-0.08	-0.1	< 0.1
P2rx4	ENSMUST00000031429.8	purinergic receptor P2X, ligand-gated ion channel 4	605	1	0	1	0	1	rno-let-7a-1-3p				-0.08	-0.08	< 0.1
Tgtp1	ENSMUST00000068063.3	T cell specific GTPase 1	8	1	0	0	1	0	rno-miR-3596d				-0.08	-0.13	< 0.1
Pcdhb19	ENSMUST00000059571.5	protocadherin beta 19	17	2	0	0	2	1	rno-miR-3596d				-0.08	-0.17	< 0.1
Lin52	ENSMUST00000137170.1	lin-52 homolog (C. elegans)	424	3	0	2	1	2	rno-miR-3596d				-0.08	-0.22	< 0.1
Katnbl1	ENSMUST00000028552.3	katanin p80 subunit B like 1	380	1	0	1	0	1	rno-let-7f-1-3p				-0.08	-0.08	< 0.1
Fem1a	ENSMUST00000060253.3	feminization 1 homolog a (C. elegans)	2562	1	0	0	1	0	rno-let-7b-3p				-0.08	-0.08	< 0.1
Tagln2	ENSMUST00000111230.2	transgelin 2	4629	1	0	0	1	1	rno-let-7f-1-3p				-0.08	-0.09	< 0.1
Zcchc24	ENSMUST00000069180.7	zinc finger, CCHC domain containing 24	6383	1	0	1	0	0	rno-let-7b-3p				-0.08	-0.08	< 0.1
Msrb3	ENSMUST00000092143.6	methionine sulfoxide reductase B3	2189	1	0	1	0	0	rno-let-7f-1-3p				-0.08	-0.08	< 0.1
Rasgef1a	ENSMUST00000164960.1	RasGEF domain family, member 1A	899	2	0	2	0	0	rno-miR-3596d				-0.08	-0.08	< 0.1
Lmbrd2	ENSMUST00000090380.4	LMBR1 domain containing 2	3030	5	1	1	3	3	rno-let-7a-1-3p				-0.08	-0.08	< 0.1
Narf	ENSMUST00000103015.3	nuclear prelamin A recognition factor	1634	1	0	1	0	1	rno-let-7b-3p				-0.08	-0.08	< 0.1
Dimt1	ENSMUST00000022203.8	DIM1 dimethyladenosine transferase 1-like (S. cerevisiae)	439	1	1	0	0	1	rno-let-7a-1-3p				-0.08	-0.2	< 0.1
Gm765	ENSMUST00000164491.1	predicted gene 765	10	1	0	1	0	0	rno-let-7f-1-3p				-0.08	-0.17	< 0.1
Blzf1	ENSMUST00000027866.5	basic leucine zipper nuclear factor 1	577	2	0	1	1	0	rno-let-7f-1-3p				-0.08	-0.13	< 0.1
Naa15	ENSMUST00000029303.7	N(alpha)-acetyltransferase 15, NatA auxiliary subunit	2921	1	0	0	1	3	rno-let-7a-1-3p				-0.08	-0.09	< 0.1
Mier1	ENSMUST00000106858.2	mesoderm induction early response 1 homolog (Xenopus laevis	190	2	0	1	1	0	rno-let-7f-1-3p				-0.08	-0.11	< 0.1
Asb10	ENSMUST00000048302.7	ankyrin repeat and SOCS box-containing 10	984	1	0	0	1	0	rno-let-7f-1-3p				-0.08	-0.08	< 0.1
Zbtb14	ENSMUST00000112674.2	zinc finger and BTB domain containing 14	43	1	0	1	0	0	rno-let-7b-3p				-0.08	-0.1	< 0.1
Ankrd12	ENSMUST00000038116.6	ankyrin repeat domain 12	320	2	0	0	2	1	rno-let-7f-1-3p				-0.08	-0.1	< 0.1
Fam179b	ENSMUST00000066296.7	family with sequence similarity 179, member B	356	1	0	1	0	1	rno-let-7f-1-3p				-0.08	-0.09	< 0.1
Tram1	ENSMUST00000027068.5	translocating chain-associating membrane protein 1	2880	2	0	1	1	1	rno-let-7a-1-3p				-0.08	-0.12	< 0.1
Nfatc2ip	ENSMUST00000075671.4	nuclear factor of activated T cells, cytoplasmic, calcineurin dependent 2 interacting protein	225	1	0	0	1	0	rno-let-7b-3p				-0.08	-0.08	< 0.1
Tek	ENSMUST00000073939.7	endothelial-specific receptor tyrosine kinase	2423	1	0	1	0	2	rno-let-7f-1-3p				-0.08	-0.14	< 0.1
Ppp1r14d	ENSMUST00000076084.5	protein phosphatase 1, regulatory (inhibitor) subunit 14D	41	1	0	1	0	0	rno-let-7a-1-3p				-0.08	-0.08	< 0.1
Slc28a2	ENSMUST00000110525.2	solute carrier family 28 (sodium-coupled nucleoside transporter), member 2	15	1	0	0	1	0	rno-let-7a-1-3p				-0.08	-0.08	< 0.1
Slc26a7	ENSMUST00000042221.8	solute carrier family 26, member 7	10	2	0	1	1	2	rno-let-7a-1-3p				-0.08	-0.09	< 0.1
Eif4g3	ENSMUST00000084215.6	eukaryotic translation initiation factor 4 gamma, 3	1017	0	0	0	0	1	rno-miR-3596d				-0.08	-0.08	< 0.1
Nos1ap	ENSMUST00000179801.1	nitric oxide synthase 1 (neuronal) adaptor protein	89	1	1	0	0	0	rno-let-7a-1-3p				-0.08	-0.08	< 0.1
E130309F12Rik	ENSMUST00000076670.2	RIKEN cDNA E130309F12 gene	5	1	0	1	0	1	rno-let-7a-1-3p				-0.08	-0.08	< 0.1
Mon2	ENSMUST00000073792.4	MON2 homolog (yeast)	2395	2	0	0	2	2	rno-miR-98-3p				-0.08	-0.11	< 0.1
Zfp72	ENSMUST00000091481.2	zinc finger protein 72	209	2	0	1	1	1	rno-let-7f-1-3p				-0.08	-0.09	< 0.1
Suv39h1	ENSMUST00000115638.4	suppressor of variegation 3-9 homolog 1 (Drosophila)	1200	1	0	1	0	0	rno-miR-3596d				-0.08	-0.08	< 0.1
Baat	ENSMUST00000043056.3	bile acid-Coenzyme A: amino acid N-acyltransferase	1093	1	0	0	1	1	rno-miR-98-3p				-0.08	-0.17	< 0.1
Gm8975	ENSMUST00000156818.1	predicted gene 8975	5	1	1	0	0	0	rno-let-7f-1-3p				-0.08	-0.08	< 0.1
Met	ENSMUST00000115443.2	met proto-oncogene	4200	2	0	2	0	2	rno-miR-3596d				-0.08	-0.09	< 0.1
Zfp608	ENSMUST00000064763.5	zinc finger protein 608	87	1	0	1	0	3	rno-miR-3596d				-0.08	-0.1	< 0.1
Tada2b	ENSMUST00000031097.7	transcriptional adaptor 2B	41	1	0	0	1	0	rno-let-7f-1-3p				-0.08	-0.1	< 0.1
Mrpl47	ENSMUST00000043966.7	mitochondrial ribosomal protein L47	141	1	0	0	1	0	rno-let-7f-1-3p				-0.08	-0.12	< 0.1
Zmym2	ENSMUST00000022511.8	zinc finger, MYM-type 2	1100	1	0	0	1	2	rno-let-7f-1-3p				-0.08	-0.09	< 0.1
Glra3	ENSMUST00000000275.7	glycine receptor, alpha 3 subunit	7	3	0	1	2	0	rno-let-7f-1-3p				-0.08	-0.27	< 0.1
Foxg1	ENSMUST00000179669.1	forkhead box G1	451	2	1	1	0	2	rno-miR-98-3p				-0.08	-0.56	< 0.1
Cacnb2	ENSMUST00000114723.3	calcium channel, voltage-dependent, beta 2 subunit	340	1	0	1	0	1	rno-miR-3596d				-0.08	-0.08	< 0.1
She	ENSMUST00000050401.5	src homology 2 domain-containing transforming protein E	284	1	0	0	1	0	rno-miR-3596d				-0.08	-0.08	< 0.1
Mat1a	ENSMUST00000047286.6	methionine adenosyltransferase I, alpha	6990	1	0	1	0	0	rno-let-7a-1-3p				-0.08	-0.08	< 0.1
Vstm5	ENSMUST00000034413.6	V-set and transmembrane domain containing 5	15	1	0	1	0	0	rno-miR-98-3p				-0.08	-0.08	< 0.1
Sorcs1	ENSMUST00000164039.3	VPS10 domain receptor protein SORCS 1	6	1	0	0	1	0	rno-miR-3596d				-0.08	-0.1	< 0.1
Gpr133	ENSMUST00000056617.8	G protein-coupled receptor 133	721	1	0	0	1	0	rno-miR-3596d				-0.08	-0.08	< 0.1
Zfp451	ENSMUST00000019861.7	zinc finger protein 451	263	1	0	0	1	0	rno-let-7a-1-3p				-0.08	-0.11	< 0.1
Lpcat3	ENSMUST00000004381.8	lysophosphatidylcholine acyltransferase 3	1338	1	0	1	0	0	rno-let-7a-1-3p				-0.08	-0.08	< 0.1
Rnf38	ENSMUST00000098098.3	ring finger protein 38	90	1	0	0	1	2	rno-let-7f-1-3p				-0.08	-0.09	< 0.1
Gm527	ENSMUST00000058135.4	predicted gene 527	90	1	0	1	0	1	rno-let-7b-3p				-0.08	-0.15	< 0.1
Olfr78	ENSMUST00000060187.8	olfactory receptor 78	12	1	0	0	1	0	rno-let-7a-1-3p				-0.08	-0.13	< 0.1
Plek	ENSMUST00000102881.4	pleckstrin	550	1	0	0	1	1	rno-let-7f-1-3p				-0.08	-0.08	< 0.1
Mdfic	ENSMUST00000189359.1	MyoD family inhibitor domain containing	592	1	0	1	0	0	rno-let-7b-3p				-0.08	-0.13	< 0.1
Nbeal1	ENSMUST00000160834.2	neurobeachin like 1	1064	3	0	3	0	5	rno-let-7a-1-3p				-0.08	-0.08	< 0.1
Ms4a2	ENSMUST00000186978.1	membrane-spanning 4-domains, subfamily A, member 2	6	1	0	0	1	1	rno-let-7a-1-3p				-0.08	-0.09	< 0.1
Bmp7	ENSMUST00000009143.7	bone morphogenetic protein 7	68	1	0	0	1	0	rno-let-7f-1-3p				-0.08	-0.08	< 0.1
Zxdb	ENSMUST00000101388.3	zinc finger, X-linked, duplicated B	268	2	0	1	1	1	rno-let-7f-1-3p				-0.08	-0.11	< 0.1
Tspyl5	ENSMUST00000042021.3	testis-specific protein, Y-encoded-like 5	11	1	0	0	1	0	rno-let-7a-1-3p				-0.08	-0.08	< 0.1
Gng12	ENSMUST00000043148.7	guanine nucleotide binding protein (G protein), gamma 12	1571	2	0	0	2	0	rno-miR-3596d				-0.08	-0.09	< 0.1
Gldn	ENSMUST00000056740.5	gliomedin	12	2	0	0	2	0	rno-let-7f-1-3p				-0.08	-0.08	< 0.1
Gm10742	ENSMUST00000099198.2	predicted gene 10742	8	2	0	2	0	1	rno-let-7b-3p				-0.08	-0.09	< 0.1
Rnf213	ENSMUST00000131035.3	ring finger protein 213	919	1	0	0	1	0	rno-miR-3596d				-0.08	-0.08	< 0.1
Diap2	ENSMUST00000113320.2	diaphanous homolog 2 (Drosophila)	549	3	0	0	3	4	rno-let-7b-3p				-0.08	-0.08	< 0.1
Atl2	ENSMUST00000112437.2	atlastin GTPase 2	2848	2	0	2	0	2	rno-miR-3596d				-0.08	-0.17	< 0.1
Rasef	ENSMUST00000058292.7	RAS and EF hand domain containing	237	2	0	1	1	1	rno-miR-3596d				-0.08	-0.08	< 0.1
Fcamr	ENSMUST00000027670.3	Fc receptor, IgA, IgM, high affinity	120	3	0	1	2	0	rno-let-7a-1-3p				-0.08	-0.11	< 0.1
Dync2h1	ENSMUST00000140466.2	dynein cytoplasmic 2 heavy chain 1	132	1	1	0	0	1	rno-miR-3596d				-0.08	-0.11	< 0.1
Slc39a9	ENSMUST00000085245.5	solute carrier family 39 (zinc transporter), member 9	1215	2	0	1	1	0	rno-let-7a-1-3p				-0.08	-0.11	< 0.1
Tmem174	ENSMUST00000050389.4	transmembrane protein 174	489	4	0	3	1	5	rno-let-7a-1-3p				-0.08	-1.16	< 0.1
G2e3	ENSMUST00000054308.7	G2/M-phase specific E3 ubiquitin ligase	1935	5	3	2	0	1	rno-miR-98-3p				-0.08	-0.32	< 0.1
Fosl2	ENSMUST00000031017.9	fos-like antigen 2	2026	2	1	1	0	0	rno-let-7f-1-3p				-0.08	-0.08	< 0.1
Zeb1	ENSMUST00000025081.6	zinc finger E-box binding homeobox 1	954	1	0	0	1	0	rno-let-7a-1-3p				-0.07	-0.07	< 0.1
Myt1l	ENSMUST00000049784.10	myelin transcription factor 1-like	8	1	0	0	1	0	rno-let-7a-1-3p				-0.07	-0.07	< 0.1
Dcaf10	ENSMUST00000155551.2	DDB1 and CUL4 associated factor 10	821	4	1	2	1	4	rno-let-7f-1-3p				-0.07	-0.14	< 0.1
Shisa9	ENSMUST00000023138.7	shisa homolog 9 (Xenopus laevis)	6	1	0	0	1	0	rno-let-7a-1-3p				-0.07	-0.07	< 0.1
Akap12	ENSMUST00000045730.5	A kinase (PRKA) anchor protein (gravin) 12	1166	1	0	1	0	0	rno-miR-3596d				-0.07	-0.07	< 0.1
A4gnt	ENSMUST00000042553.7	alpha-1,4-N-acetylglucosaminyltransferase	23	1	0	0	1	0	rno-let-7a-1-3p				-0.07	-0.1	< 0.1
Cntnap5c	ENSMUST00000076038.5	contactin associated protein-like 5C	0	2	0	0	2	0	rno-let-7f-1-3p				-0.07	-0.07	< 0.1
Fermt2	ENSMUST00000045905.7	fermitin family homolog 2 (Drosophila)	7798	1	0	0	1	0	rno-let-7f-1-3p				-0.07	-0.1	< 0.1
Zfp101	ENSMUST00000167107.3	zinc finger protein 101	141	1	1	0	0	1	rno-miR-3596d				-0.07	-0.2	< 0.1
Eif3j1	ENSMUST00000028668.7	eukaryotic translation initiation factor 3, subunit J1	350	2	1	0	1	0	rno-let-7a-1-3p				-0.07	-0.26	< 0.1
Scai	ENSMUST00000038874.6	suppressor of cancer cell invasion	124	3	0	2	1	5	rno-miR-3596d				-0.07	-0.17	< 0.1
Acss3	ENSMUST00000165067.2	acyl-CoA synthetase short-chain family member 3	204	1	0	0	1	1	rno-miR-98-3p				-0.07	-0.08	< 0.1
Rfx3	ENSMUST00000165566.2	regulatory factor X, 3 (influences HLA class II expression)	75	0	0	0	0	2	rno-miR-3596d				-0.07	-0.1	< 0.1
Hdac3	ENSMUST00000043498.7	histone deacetylase 3	976	1	0	0	1	0	rno-let-7a-1-3p				-0.07	-0.12	< 0.1
Lrp6	ENSMUST00000032322.9	low density lipoprotein receptor-related protein 6	302	1	0	0	1	0	rno-let-7f-1-3p				-0.07	-0.09	< 0.1
Kif5c	ENSMUST00000028102.8	kinesin family member 5C	115	2	1	1	0	1	rno-let-7f-1-3p				-0.07	-0.07	< 0.1
Lrrc32	ENSMUST00000165205.1	leucine rich repeat containing 32	396	1	1	0	0	0	rno-let-7a-1-3p				-0.07	-0.07	< 0.1
Sacm1l	ENSMUST00000026270.7	SAC1 (suppressor of actin mutations 1, homolog)-like (S. cerevisiae)	2478	1	0	0	1	0	rno-miR-3596d				-0.07	-0.08	< 0.1
Zfyve16	ENSMUST00000022217.8	zinc finger, FYVE domain containing 16	554	0	0	0	0	0	rno-let-7a-1-3p				-0.07	-0.09	< 0.1
Sacs	ENSMUST00000119943.2	sacsin	66	1	0	1	0	1	rno-let-7f-1-3p				-0.07	-0.08	< 0.1
Ranbp3l	ENSMUST00000053308.9	RAN binding protein 3-like	73	1	0	1	0	1	rno-let-7a-1-3p				-0.07	-0.1	< 0.1
Adamts5	ENSMUST00000023611.5	a disintegrin-like and metallopeptidase (reprolysin type) with thrombospondin type 1 motif, 5 (aggrecanase-2)	857	3	1	1	1	6	rno-let-7a-1-3p				-0.07	-0.14	< 0.1
Taf1d	ENSMUST00000164079.2	TATA box binding protein (Tbp)-associated factor, RNA polymerase I, D	296	1	0	0	1	0	rno-miR-3596d				-0.07	-0.08	< 0.1
Bace1	ENSMUST00000034591.5	beta-site APP cleaving enzyme 1	924	2	0	0	2	1	rno-let-7f-1-3p				-0.07	-0.14	< 0.1
Zfp711	ENSMUST00000071814.7	zinc finger protein 711	33	1	0	0	1	0	rno-let-7a-1-3p				-0.07	-0.07	< 0.1
Nsmce2	ENSMUST00000168722.1	non-SMC element 2 homolog (MMS21, S. cerevisiae)	75	1	0	0	1	0	rno-miR-3596d				-0.07	-0.07	< 0.1
AW011738	ENSMUST00000105140.2	expressed sequence AW011738	111	1	0	0	1	1	rno-let-7a-1-3p				-0.07	-0.07	< 0.1
Nkx1-2	ENSMUST00000054562.3	NK1 transcription factor related, locus 2 (Drosophila)	5	1	1	0	0	0	rno-let-7a-1-3p				-0.07	-0.07	< 0.1
Zfp11	ENSMUST00000049778.6	zinc finger protein 11	123	1	0	0	1	0	rno-let-7f-1-3p				-0.07	-0.07	< 0.1
Cd200	ENSMUST00000163230.2	CD200 antigen	661	1	0	1	0	0	rno-let-7b-3p				-0.07	-0.07	< 0.1
Slc10a6	ENSMUST00000031263.1	solute carrier family 10 (sodium/bile acid cotransporter family), member 6	146	1	0	0	1	0	rno-let-7f-1-3p				-0.07	-0.07	< 0.1
Smarcad1	ENSMUST00000031984.6	SWI/SNF-related, matrix-associated actin-dependent regulator of chromatin, subfamily a, containing DEAD/H box 1	1486	1	1	0	0	1	rno-let-7a-1-3p				-0.07	-0.07	< 0.1
Kcnk6	ENSMUST00000085818.4	potassium inwardly-rectifying channel, subfamily K, member 6	41	1	0	0	1	0	rno-miR-3596d				-0.07	-0.07	< 0.1
Ubn1	ENSMUST00000052449.5	ubinuclein 1	780	1	0	1	0	0	rno-let-7a-1-3p				-0.07	-0.07	< 0.1
Sec23a	ENSMUST00000021375.6	SEC23A (S. cerevisiae)	1403	2	0	2	0	0	rno-let-7a-1-3p				-0.07	-0.07	< 0.1
Pou3f1	ENSMUST00000053491.8	POU domain, class 3, transcription factor 1	189	1	0	0	1	1	rno-let-7b-3p				-0.07	-0.07	< 0.1
Gpkow	ENSMUST00000049896.7	G patch domain and KOW motifs	86	1	0	1	0	0	rno-miR-3596d				-0.07	-0.08	< 0.1
Col4a3bp	ENSMUST00000077672.5	collagen, type IV, alpha 3 (Goodpasture antigen) binding protein	198	0	0	0	0	3	rno-let-7a-1-3p				-0.07	-0.08	< 0.1
Nutf2	ENSMUST00000008594.7	nuclear transport factor 2	748	1	0	0	1	0	rno-let-7a-1-3p				-0.07	-0.07	< 0.1
Hist1h2be	ENSMUST00000091704.5	histone cluster 1, H2be	282	2	0	1	1	0	rno-miR-3596d				-0.07	-0.53	< 0.1
Ctr9	ENSMUST00000005749.5	Ctr9, Paf1/RNA polymerase II complex component, homolog (S. cerevisiae)	1147	2	0	2	0	1	rno-let-7a-1-3p				-0.07	-0.09	< 0.1
Med12	ENSMUST00000117706.2	mediator complex subunit 12	838	1	0	1	0	0	rno-miR-3596d				-0.07	-0.1	< 0.1
Mtpn	ENSMUST00000031866.5	myotrophin	7888	1	0	1	0	1	rno-miR-3596d				-0.07	-0.08	< 0.1
Zfp248	ENSMUST00000069292.8	zinc finger protein 248	95	1	0	0	1	1	rno-miR-98-3p				-0.07	-0.18	< 0.1
Tex2	ENSMUST00000042780.8	testis expressed gene 2	1227	1	1	0	0	0	rno-let-7b-3p				-0.07	-0.07	< 0.1
Gfod1	ENSMUST00000055341.5	glucose-fructose oxidoreductase domain containing 1	124	1	0	0	1	3	rno-miR-98-3p				-0.07	-0.08	< 0.1
C230062I16Rik	ENSMUST00000077142.2	RIKEN cDNA C230062I16 gene	8	1	0	0	1	0	rno-let-7f-1-3p				-0.07	-0.07	< 0.1
Mesp2	ENSMUST00000107394.1	mesoderm posterior 2	23	1	0	1	0	0	rno-let-7a-1-3p				-0.07	-0.07	< 0.1
Zbtb6	ENSMUST00000053098.5	zinc finger and BTB domain containing 6	405	1	0	0	1	1	rno-let-7a-1-3p				-0.07	-0.08	< 0.1
Fgfr1	ENSMUST00000179592.2	fibroblast growth factor receptor 1	693	1	0	0	1	0	rno-let-7a-1-3p				-0.07	-0.08	< 0.1
Mal2	ENSMUST00000025356.2	mal, T cell differentiation protein 2	681	1	0	1	0	1	rno-let-7a-1-3p				-0.07	-0.07	< 0.1
Rps6ka6	ENSMUST00000065976.6	ribosomal protein S6 kinase polypeptide 6	1163	3	0	2	1	1	rno-let-7a-1-3p				-0.07	-0.1	< 0.1
Sfpq	ENSMUST00000030623.7	splicing factor proline/glutamine rich (polypyrimidine tract binding protein associated)	6136	2	0	1	1	1	rno-miR-98-3p				-0.07	-0.09	< 0.1
Klkb1	ENSMUST00000116473.2	kallikrein B, plasma 1	2053	3	2	1	0	0	rno-let-7f-1-3p				-0.07	-0.09	< 0.1
Crebrf	ENSMUST00000062519.8	CREB3 regulatory factor	256	0	0	0	0	3	rno-miR-98-3p				-0.07	-0.07	< 0.1
Wdfy3	ENSMUST00000053177.8	WD repeat and FYVE domain containing 3	1336	2	0	0	2	2	rno-let-7b-3p				-0.07	-0.07	< 0.1
2010012O05Rik	ENSMUST00000074912.7	RIKEN cDNA 2010012O05 gene	159	1	0	0	1	0	rno-let-7a-1-3p				-0.07	-0.16	< 0.1
Col28a1	ENSMUST00000115537.1	collagen, type XXVIII, alpha 1	11	2	1	1	0	2	rno-let-7f-1-3p				-0.07	-0.11	< 0.1
Arhgef38	ENSMUST00000147041.4	Rho guanine nucleotide exchange factor (GEF) 38	88	3	0	1	2	1	rno-let-7a-1-3p				-0.07	-0.07	< 0.1
Tnpo1	ENSMUST00000109399.3	transportin 1	7052	1	0	1	0	2	rno-miR-3596d				-0.07	-0.07	< 0.1
Bnip2	ENSMUST00000034754.6	BCL2/adenovirus E1B interacting protein 2	1067	2	0	2	0	1	rno-let-7f-1-3p				-0.07	-0.13	< 0.1
Slc30a4	ENSMUST00000005952.5	solute carrier family 30 (zinc transporter), member 4	461	2	0	2	0	0	rno-let-7a-1-3p				-0.07	-0.08	< 0.1
4930430F08Rik	ENSMUST00000054471.8	RIKEN cDNA 4930430F08 gene	173	1	0	0	1	0	rno-let-7b-3p				-0.07	-0.08	< 0.1
Fktn	ENSMUST00000128667.2	fukutin	583	2	0	1	1	1	rno-miR-3596d				-0.07	-0.07	< 0.1
Cylc1	ENSMUST00000101282.2	cylicin, basic protein of sperm head cytoskeleton 1	6	1	1	0	0	2	rno-let-7f-1-3p				-0.07	-0.07	< 0.1
Mpp5	ENSMUST00000082024.5	membrane protein, palmitoylated 5 (MAGUK p55 subfamily member 5)	289	1	0	1	0	6	rno-miR-98-3p				-0.07	-0.09	< 0.1
Ccnb1	ENSMUST00000072119.9	cyclin B1	672	1	0	1	0	2	rno-miR-3596d				-0.07	-0.07	< 0.1
Kpna3	ENSMUST00000022496.7	karyopherin (importin) alpha 3	4861	1	0	1	0	2	rno-let-7f-1-3p				-0.07	-0.08	< 0.1
Gpm6b	ENSMUST00000112235.2	glycoprotein m6b	415	1	0	0	1	1	rno-let-7f-1-3p				-0.07	-0.08	< 0.1
Josd1	ENSMUST00000023061.5	Josephin domain containing 1	597	1	0	0	1	0	rno-let-7b-3p				-0.07	-0.07	< 0.1
Lgalsl	ENSMUST00000047028.8	lectin, galactoside binding-like	274	1	1	0	0	1	rno-miR-3596d				-0.07	-0.1	< 0.1
6430548M08Rik	ENSMUST00000034281.7	RIKEN cDNA 6430548M08 gene	218	1	0	0	1	1	rno-let-7f-1-3p				-0.07	-0.1	< 0.1
Zbed6	ENSMUST00000027736.7	zinc finger, BED domain containing 6	134	1	0	1	0	1	rno-miR-3596d				-0.07	-0.1	< 0.1
Trak2	ENSMUST00000174120.1	trafficking protein, kinesin binding 2	678	1	0	1	0	0	rno-let-7b-3p				-0.07	-0.07	< 0.1
Patl1	ENSMUST00000061618.7	protein associated with topoisomerase II homolog 1 (yeast)	879	2	0	1	1	0	rno-let-7a-1-3p				-0.07	-0.08	< 0.1
Cnot7	ENSMUST00000034012.4	CCR4-NOT transcription complex, subunit 7	1545	1	0	1	0	2	rno-miR-3596d				-0.07	-0.07	< 0.1
Bmx	ENSMUST00000112265.3	BMX non-receptor tyrosine kinase	54	1	0	0	1	0	rno-let-7b-3p				-0.07	-0.07	< 0.1
Clec4a2	ENSMUST00000041779.7	C-type lectin domain family 4, member a2	21	1	0	1	0	0	rno-let-7a-1-3p				-0.07	-0.07	< 0.1
Magt1	ENSMUST00000151689.2	magnesium transporter 1	3001	2	1	1	0	0	rno-let-7f-1-3p				-0.07	-0.07	< 0.1
Aifm1	ENSMUST00000114945.3	apoptosis-inducing factor, mitochondrion-associated 1	132	1	0	0	1	0	rno-miR-3596d				-0.07	-0.18	< 0.1
Foxo3	ENSMUST00000105502.2	forkhead box O3	2275	2	0	1	1	4	rno-miR-3596d				-0.07	-0.07	< 0.1
Stk38l	ENSMUST00000001675.8	serine/threonine kinase 38 like	255	1	0	0	1	0	rno-let-7a-1-3p				-0.07	-0.09	< 0.1
Id4	ENSMUST00000021810.1	inhibitor of DNA binding 4	317	2	1	1	0	1	rno-let-7a-1-3p				-0.07	-0.25	< 0.1
Gnl3	ENSMUST00000037739.6	guanine nucleotide binding protein-like 3 (nucleolar)	24	1	0	1	0	0	rno-let-7a-1-3p				-0.07	-0.3	< 0.1
Pde3a	ENSMUST00000043259.8	phosphodiesterase 3A, cGMP inhibited	654	5	0	3	2	1	rno-let-7a-1-3p				-0.07	-0.1	< 0.1
Agps	ENSMUST00000047232.8	alkylglycerone phosphate synthase	4474	2	1	0	1	1	rno-let-7b-3p				-0.07	-0.08	< 0.1
Cysltr1	ENSMUST00000113480.1	cysteinyl leukotriene receptor 1	54	1	0	1	0	1	rno-miR-98-3p				-0.07	-0.1	< 0.1
Socs4	ENSMUST00000065562.4	suppressor of cytokine signaling 4	945	2	0	2	0	1	rno-miR-3596d				-0.07	-0.08	< 0.1
Lat2	ENSMUST00000036362.7	linker for activation of T cells family, member 2	107	2	0	0	2	0	rno-let-7a-1-3p				-0.07	-0.14	< 0.1
Wfikkn2	ENSMUST00000061469.3	WAP, follistatin/kazal, immunoglobulin, kunitz and netrin domain containing 2	47	2	0	2	0	0	rno-miR-3596d				-0.07	-0.07	< 0.1
Kcnc2	ENSMUST00000092175.2	potassium voltage gated channel, Shaw-related subfamily, member 2	28	3	1	1	1	0	rno-let-7b-3p				-0.07	-0.07	< 0.1
Mast4	ENSMUST00000167058.2	microtubule associated serine/threonine kinase family member 4	591	3	0	3	0	3	rno-let-7b-3p				-0.07	-0.07	< 0.1
Appbp2	ENSMUST00000018625.9	amyloid beta precursor protein (cytoplasmic tail) binding protein 2	1396	3	2	1	0	1	rno-let-7a-1-3p				-0.07	-0.08	< 0.1
Rpe	ENSMUST00000027157.4	ribulose-5-phosphate-3-epimerase	204	1	1	0	0	1	rno-let-7b-3p				-0.07	-0.17	< 0.1
Tph1	ENSMUST00000107669.3	tryptophan hydroxylase 1	17	2	1	0	1	1	rno-miR-3596d				-0.07	-0.14	< 0.1
Nrp2	ENSMUST00000102822.3	neuropilin 2	892	0	0	0	0	0	rno-let-7f-1-3p				-0.07	-0.07	< 0.1
Ndc1	ENSMUST00000139560.2	NDC1 transmembrane nucleoporin	1548	3	0	3	0	0	rno-miR-3596d				-0.07	-0.09	< 0.1
Sap18	ENSMUST00000128764.2	Sin3-associated polypeptide 18	153	2	0	1	1	2	rno-miR-3596d				-0.07	-0.09	< 0.1
Dennd1b	ENSMUST00000168527.2	DENN/MADD domain containing 1B	918	1	0	0	1	2	rno-miR-3596d				-0.07	-0.07	< 0.1
Hook1	ENSMUST00000030306.8	hook homolog 1 (Drosophila)	5138	2	0	1	1	1	rno-miR-3596d				-0.07	-0.07	< 0.1
2700029M09Rik	ENSMUST00000037190.9	RIKEN cDNA 2700029M09 gene	192	1	0	0	1	0	rno-let-7f-1-3p				-0.07	-0.24	< 0.1
Gabrb3	ENSMUST00000085240.5	gamma-aminobutyric acid (GABA) A receptor, subunit beta 3	90	1	0	1	0	3	rno-let-7a-1-3p				-0.07	-0.09	< 0.1
Zfp661	ENSMUST00000110366.2	zinc finger protein 661	28	1	0	0	1	0	rno-let-7a-1-3p				-0.07	-0.08	< 0.1
Ino80	ENSMUST00000049920.8	INO80 homolog (S. cerevisiae)	36	1	0	0	1	0	rno-miR-3596d				-0.07	-0.07	< 0.1
Eps8	ENSMUST00000058210.7	epidermal growth factor receptor pathway substrate 8	1873	1	0	1	0	1	rno-miR-3596d				-0.07	-0.08	< 0.1
Pkp1	ENSMUST00000027667.7	plakophilin 1	9	1	0	0	1	0	rno-let-7f-1-3p				-0.07	-0.07	< 0.1
Gid8	ENSMUST00000029090.3	GID complex subunit 8 homolog (S. cerevisiae)	1788	2	0	1	1	1	rno-let-7b-3p				-0.07	-0.08	< 0.1
Rad1	ENSMUST00000022856.9	RAD1 homolog (S. pombe)	481	1	0	0	1	0	rno-let-7a-1-3p				-0.07	-0.07	< 0.1
Gnptab	ENSMUST00000020251.8	N-acetylglucosamine-1-phosphate transferase, alpha and beta subunits	2815	1	0	1	0	0	rno-let-7a-1-3p				-0.07	-0.07	< 0.1
Stk16	ENSMUST00000027401.5	serine/threonine kinase 16	182	1	0	1	0	0	rno-miR-3596d				-0.07	-0.07	< 0.1
Tnfaip6	ENSMUST00000065927.5	tumor necrosis factor alpha induced protein 6	55	1	0	1	0	1	rno-miR-3596d				-0.07	-0.27	< 0.1
Ube2u	ENSMUST00000133493.3	ubiquitin-conjugating enzyme E2U (putative)	30	3	0	2	1	0	rno-let-7a-1-3p				-0.07	-0.16	< 0.1
Rab39	ENSMUST00000068449.3	RAB39, member RAS oncogene family	26	1	1	0	0	3	rno-let-7f-1-3p				-0.07	-0.08	< 0.1
Ccnt1	ENSMUST00000169707.2	cyclin T1	859	2	0	1	1	1	rno-let-7a-1-3p				-0.07	-0.07	< 0.1
Gpr165	ENSMUST00000033554.4	G protein-coupled receptor 165	16	1	0	1	0	4	rno-miR-98-3p				-0.07	-0.09	< 0.1
Angptl2	ENSMUST00000004208.5	angiopoietin-like 2	1314	1	0	0	1	0	rno-miR-3596d				-0.07	-0.08	< 0.1
Upp2	ENSMUST00000059102.7	uridine phosphorylase 2	1221	1	0	1	0	2	rno-let-7f-1-3p				-0.07	-0.09	< 0.1
BC016579	ENSMUST00000036732.7	cDNA sequence, BC016579	6	1	1	0	0	0	rno-miR-3596d				-0.07	-0.07	< 0.1
Zfp521	ENSMUST00000025288.7	zinc finger protein 521	37	1	0	1	0	1	rno-miR-3596d				-0.07	-0.07	< 0.1
Mier3	ENSMUST00000109272.3	mesoderm induction early response 1, family member 3	680	2	0	1	1	1	rno-let-7f-1-3p				-0.07	-0.07	< 0.1
Anln	ENSMUST00000040912.7	anillin, actin binding protein	2424	1	0	0	1	2	rno-miR-3596d				-0.07	-0.17	< 0.1
Dcun1d3	ENSMUST00000059851.7	DCN1, defective in cullin neddylation 1, domain containing 3 (S. cerevisiae)	469	1	0	1	0	3	rno-miR-3596d				-0.07	-0.1	< 0.1
Grm8	ENSMUST00000115323.2	glutamate receptor, metabotropic 8	18	0	0	0	0	0	rno-let-7f-1-3p				-0.07	-0.07	< 0.1
Zic1	ENSMUST00000034927.7	zinc finger protein of the cerebellum 1	5	0	0	0	0	2	rno-let-7f-1-3p				-0.07	-0.07	< 0.1
Gmnc	ENSMUST00000089832.4	geminin coiled-coil domain containing	6	1	0	0	1	1	rno-let-7a-1-3p				-0.07	-0.07	< 0.1
Jade3	ENSMUST00000115384.3	jade family PHD finger 3	923	1	0	1	0	1	rno-let-7a-1-3p				-0.07	-0.07	< 0.1
Zfhx2	ENSMUST00000036328.8	zinc finger homeobox 2	33	3	0	0	3	0	rno-let-7f-1-3p				-0.07	-0.16	< 0.1
Atp8b2	ENSMUST00000069805.8	ATPase, class I, type 8B, member 2	355	1	0	0	1	1	rno-let-7a-1-3p				-0.07	-0.08	< 0.1
Crybg3	ENSMUST00000044604.9	beta-gamma crystallin domain containing 3	1091	1	0	1	0	2	rno-let-7f-1-3p				-0.07	-0.09	< 0.1
Fzd5	ENSMUST00000063982.6	frizzled homolog 5 (Drosophila)	316	1	0	1	0	4	rno-let-7f-1-3p				-0.07	-0.07	< 0.1
Kif5b	ENSMUST00000025083.8	kinesin family member 5B	685	1	1	0	0	1	rno-miR-3596d				-0.07	-0.09	< 0.1
9430020K01Rik	ENSMUST00000037029.5	RIKEN cDNA 9430020K01 gene	1094	1	0	0	1	1	rno-miR-3596d				-0.07	-0.07	< 0.1
Matn3	ENSMUST00000020899.4	matrilin 3	10	1	0	1	0	1	rno-let-7a-1-3p				-0.07	-0.09	< 0.1
Eif5b	ENSMUST00000027252.7	eukaryotic translation initiation factor 5B	574	1	0	0	1	1	rno-let-7a-1-3p				-0.07	-0.07	< 0.1
Ccdc117	ENSMUST00000020776.4	coiled-coil domain containing 117	586	2	2	0	0	2	rno-let-7f-1-3p				-0.07	-0.12	< 0.1
Fem1c	ENSMUST00000036226.5	fem-1 homolog c (C.elegans)	303	1	0	1	0	2	rno-let-7a-1-3p				-0.07	-0.1	< 0.1
Dicer1	ENSMUST00000041987.6	dicer 1, ribonuclease type III	545	1	0	0	1	1	rno-let-7f-1-3p				-0.07	-0.07	< 0.1
Pqlc1	ENSMUST00000123750.2	PQ loop repeat containing 1	4888	1	0	0	1	0	rno-miR-3596d				-0.07	-0.07	< 0.1
Dnali1	ENSMUST00000036383.3	dynein, axonemal, light intermediate polypeptide 1	22	0	0	0	0	0	rno-let-7b-3p				-0.07	-0.32	< 0.1
Txk	ENSMUST00000113604.4	TXK tyrosine kinase	21	1	0	0	1	0	rno-miR-3596d				-0.07	-0.07	< 0.1
Hnrnpa3	ENSMUST00000111962.2	heterogeneous nuclear ribonucleoprotein A3	57	1	0	1	0	0	rno-miR-3596d				-0.07	-0.07	< 0.1
Gbp9	ENSMUST00000031238.7	guanylate-binding protein 9	471	2	0	0	2	1	rno-let-7f-1-3p				-0.07	-0.07	< 0.1
Tmem246	ENSMUST00000042750.2	transmembrane protein 246	402	1	0	1	0	1	rno-miR-3596d				-0.07	-0.07	< 0.1
A230046K03Rik	ENSMUST00000038388.5	RIKEN cDNA A230046K03 gene	645	1	0	0	1	0	rno-let-7a-1-3p				-0.07	-0.14	< 0.1
Qpct	ENSMUST00000040789.4	glutaminyl-peptide cyclotransferase (glutaminyl cyclase)	169	1	0	1	0	1	rno-miR-98-3p				-0.07	-0.23	< 0.1
Xpo4	ENSMUST00000174545.2	exportin 4	187	1	0	0	1	3	rno-let-7b-3p				-0.07	-0.07	< 0.1
3632451O06Rik	ENSMUST00000036972.7	RIKEN cDNA 3632451O06 gene	108	1	1	0	0	4	rno-let-7a-1-3p				-0.07	-0.18	< 0.1
Gpr88	ENSMUST00000090473.5	G-protein coupled receptor 88	14	2	0	2	0	0	rno-miR-3596d				-0.07	-0.07	< 0.1
Papolg	ENSMUST00000020513.4	poly(A) polymerase gamma	577	2	0	1	1	1	rno-miR-3596d				-0.07	-0.1	< 0.1
Lsg1	ENSMUST00000117363.3	large subunit GTPase 1 homolog (S. cerevisiae)	120	1	0	0	1	0	rno-let-7a-1-3p				-0.07	-0.07	< 0.1
Chl1	ENSMUST00000066905.6	cell adhesion molecule with homology to L1CAM	24	3	2	1	0	1	rno-let-7a-1-3p				-0.07	-0.08	< 0.1
2510009E07Rik	ENSMUST00000053336.7	RIKEN cDNA 2510009E07 gene	122	1	0	1	0	1	rno-let-7a-1-3p				-0.07	-0.07	< 0.1
Hoxc8	ENSMUST00000001703.7	homeobox C8	19	1	0	1	0	1	rno-miR-98-3p				-0.07	-0.17	< 0.1
Gm9994	ENSMUST00000178757.2	predicted gene 9994	5	1	0	1	0	0	rno-let-7a-1-3p				-0.07	-0.07	< 0.1
Prkd3	ENSMUST00000003191.8	protein kinase D3	2381	1	0	0	1	1	rno-let-7f-1-3p				-0.07	-0.1	< 0.1
Casr	ENSMUST00000114847.3	calcium-sensing receptor	100	1	0	0	1	0	rno-miR-3596d				-0.07	-0.07	< 0.1
Gal3st2	ENSMUST00000094663.3	galactose-3-O-sulfotransferase 2	5	1	0	1	0	0	rno-let-7a-1-3p				-0.07	-0.07	< 0.1
Maml1	ENSMUST00000059458.4	mastermind like 1 (Drosophila)	74	1	0	0	1	1	rno-let-7f-1-3p				-0.07	-0.08	< 0.1
Ptgfr	ENSMUST00000029670.5	prostaglandin F receptor	172	2	1	0	1	4	rno-miR-3596d				-0.07	-0.1	< 0.1
Cfh	ENSMUST00000066859.7	complement component factor h	204	1	0	0	1	3	rno-let-7f-1-3p				-0.07	-0.32	< 0.1
Fam117a	ENSMUST00000037502.6	family with sequence similarity 117, member A	18	1	0	1	0	0	rno-let-7a-1-3p				-0.07	-0.07	< 0.1
Creb5	ENSMUST00000047450.7	cAMP responsive element binding protein 5	82	1	0	0	1	1	rno-let-7f-1-3p				-0.07	-0.08	< 0.1
Dnajc30	ENSMUST00000071263.6	DnaJ (Hsp40) homolog, subfamily C, member 30	198	1	0	0	1	2	rno-let-7a-1-3p				-0.07	-0.09	< 0.1
Kdm6a	ENSMUST00000044484.7	lysine (K)-specific demethylase 6A	529	2	0	1	1	1	rno-let-7a-1-3p				-0.07	-0.14	< 0.1
Fcrls	ENSMUST00000090986.5	Fc receptor-like S, scavenger receptor	40	1	1	0	0	1	rno-let-7f-1-3p				-0.07	-0.13	< 0.1
Pik3c3	ENSMUST00000115812.4	phosphoinositide-3-kinase, class 3	3381	2	1	0	1	2	rno-let-7a-1-3p				-0.07	-0.15	< 0.1
Tbx15	ENSMUST00000029462.5	T-box 15	2090	1	0	0	1	0	rno-let-7a-1-3p				-0.07	-0.07	< 0.1
Cpeb2	ENSMUST00000169035.2	cytoplasmic polyadenylation element binding protein 2	1473	0	0	0	0	1	rno-let-7a-1-3p				-0.07	-0.07	< 0.1
Fbxo48	ENSMUST00000061327.1	F-box protein 48	36	2	0	1	1	0	rno-let-7a-1-3p				-0.07	-0.11	< 0.1
Zc4h2	ENSMUST00000120620.2	zinc finger, C4H2 domain containing	14	1	0	1	0	0	rno-let-7f-1-3p				-0.07	-0.07	< 0.1
Pex13	ENSMUST00000020523.3	peroxisomal biogenesis factor 13	842	1	0	0	1	0	rno-let-7f-1-3p				-0.07	-0.14	< 0.1
Fam19a1	ENSMUST00000122120.2	family with sequence similarity 19, member A1	16	1	0	1	0	1	rno-let-7f-1-3p				-0.07	-0.07	< 0.1
Heca	ENSMUST00000037879.6	headcase homolog (Drosophila)	240	1	0	1	0	1	rno-let-7b-3p				-0.07	-0.07	< 0.1
Gas2l3	ENSMUST00000099374.3	growth arrest-specific 2 like 3	205	1	0	1	0	1	rno-miR-98-3p				-0.06	-0.07	< 0.1
Zfp704	ENSMUST00000041124.7	zinc finger protein 704	246	2	1	0	1	1	rno-let-7f-1-3p				-0.06	-0.11	< 0.1
Olfr39	ENSMUST00000071725.3	olfactory receptor 39	10	1	0	1	0	0	rno-let-7a-1-3p				-0.06	-0.16	< 0.1
Dzip3	ENSMUST00000121869.2	DAZ interacting protein 3, zinc finger	150	1	0	1	0	1	rno-let-7a-1-3p				-0.06	-0.07	< 0.1
Uba5	ENSMUST00000035166.6	ubiquitin-like modifier activating enzyme 5	947	1	0	0	1	0	rno-miR-3596d				-0.06	-0.1	< 0.1
Klf7	ENSMUST00000114086.2	Kruppel-like factor 7 (ubiquitous)	1571	2	0	2	0	2	rno-let-7b-3p				-0.06	-0.07	< 0.1
Uprt	ENSMUST00000087867.5	uracil phosphoribosyltransferase (FUR1) homolog (S. cerevisiae)	58	1	0	0	1	1	rno-let-7a-1-3p				-0.06	-0.13	< 0.1
Malt1	ENSMUST00000049248.5	mucosa associated lymphoid tissue lymphoma translocation gene 1	329	1	0	1	0	1	rno-miR-3596d				-0.06	-0.07	< 0.1
Fgf5	ENSMUST00000031280.1	fibroblast growth factor 5	68	1	0	0	1	0	rno-miR-3596d				-0.06	-0.09	< 0.1
Rif1	ENSMUST00000069794.5	Rap1 interacting factor 1 homolog (yeast)	4217	1	0	1	0	2	rno-miR-3596d				-0.06	-0.11	< 0.1
Scrn3	ENSMUST00000090811.5	secernin 3	149	1	0	1	0	0	rno-miR-3596d				-0.06	-0.06	< 0.1
Tmem211	ENSMUST00000086615.2	transmembrane protein 211	5	1	0	0	1	0	rno-let-7b-3p				-0.06	-0.06	< 0.1
Zbtb22	ENSMUST00000053429.9	zinc finger and BTB domain containing 22	485	1	0	1	0	0	rno-miR-3596d				-0.06	-0.06	< 0.1
Crx	ENSMUST00000044434.7	cone-rod homeobox	5	1	1	0	0	2	rno-let-7a-1-3p				-0.06	-0.06	< 0.1
Axin2	ENSMUST00000052915.8	axin2	122	1	0	0	1	1	rno-miR-98-3p				-0.06	-0.06	< 0.1
Fmn2	ENSMUST00000030039.7	formin 2	21	1	1	0	0	0	rno-let-7a-1-3p				-0.06	-0.06	< 0.1
Slc35f2	ENSMUST00000048670.8	solute carrier family 35, member F2	641	1	0	1	0	0	rno-let-7f-1-3p				-0.06	-0.06	< 0.1
Clpb	ENSMUST00000001884.8	ClpB caseinolytic peptidase B	191	2	0	0	2	1	rno-let-7b-3p				-0.06	-0.1	< 0.1
Stx19	ENSMUST00000055557.5	syntaxin 19	33	1	0	0	1	0	rno-miR-3596d				-0.06	-0.23	< 0.1
Cdh1	ENSMUST00000000312.6	cadherin 1	8033	1	0	1	0	1	rno-miR-3596d				-0.06	-0.06	< 0.1
Klf6	ENSMUST00000000080.6	Kruppel-like factor 6	6715	1	0	1	0	3	rno-miR-98-3p				-0.06	-0.06	< 0.1
Pcm1	ENSMUST00000045218.7	pericentriolar material 1	2208	1	0	0	1	3	rno-miR-3596d				-0.06	-0.08	< 0.1
Edem3	ENSMUST00000059498.6	ER degradation enhancer, mannosidase alpha-like 3	1130	1	0	1	0	1	rno-let-7f-1-3p				-0.06	-0.06	< 0.1
Slc16a10	ENSMUST00000092566.6	solute carrier family 16 (monocarboxylic acid transporters), member 10	332	2	1	0	1	1	rno-let-7a-1-3p				-0.06	-0.19	< 0.1
Hmgcr	ENSMUST00000022176.9	3-hydroxy-3-methylglutaryl-Coenzyme A reductase	1378	1	0	1	0	1	rno-let-7f-1-3p				-0.06	-0.22	< 0.1
Eif4a3	ENSMUST00000026667.9	eukaryotic translation initiation factor 4A3	125	1	1	0	0	0	rno-let-7a-1-3p				-0.06	-0.11	< 0.1
Cdc42se2	ENSMUST00000064104.7	CDC42 small effector 2	5132	1	0	0	1	1	rno-let-7b-3p				-0.06	-0.06	< 0.1
Gstcd	ENSMUST00000029651.5	glutathione S-transferase, C-terminal domain containing	714	1	0	1	0	0	rno-miR-3596d				-0.06	-0.07	< 0.1
Nebl	ENSMUST00000028080.6	nebulette	1082	1	0	0	1	1	rno-let-7f-1-3p				-0.06	-0.07	< 0.1
Celf2	ENSMUST00000170438.2	CUGBP, Elav-like family member 2	1988	1	0	0	1	0	rno-let-7f-1-3p				-0.06	-0.1	< 0.1
Klrb1f	ENSMUST00000032257.7	killer cell lectin-like receptor subfamily B member 1F	14	2	0	1	1	0	rno-let-7a-1-3p				-0.06	-0.07	< 0.1
Taf1	ENSMUST00000101341.3	TAF1 RNA polymerase II, TATA box binding protein (TBP)-associated factor	684	1	0	0	1	2	rno-miR-3596d				-0.06	-0.06	< 0.1
[truncated: 2,731 more rows]

## Sheet: let-7-5p_miR-98-5p
Ortholog of target gene	Representative transcript	Gene name	3P-seq tags + 5	Conserved sites total	Conserved 8mer sites	Conserved 7mer-m8 sites	Conserved 7mer-A1 sites	Poorly conserved sites total	Poorly conserved 8mer sites	Poorly conserved 7mer-m8 sites	Poorly conserved 7mer-A1 sites	6mer sites	Representative miRNA	Predicted occupancy (low miRNA)	Predicted occupancy (high miRNA)	Predicted occupancy (transfected miRNA)	Cumulative weighted context++ score	Total context++ score	Aggregate PCT	Previous TargetScan publication(s)
Hmga2	ENSMUST00000159699.1	high mobility group AT-hook 2	10108	7	1	3	3	0	0	0	0	0	rno-let-7d-5p				-2.61	-2.64	> 0.99	2005, '07, '09, '11
Nr6a1	ENSMUST00000168098.2	nuclear receptor subfamily 6, group A, member 1	1815	4	2	2	0	3	1	2	0	0	rno-let-7g-5p				-1.61	-1.61	> 0.99	2009, '11
Trim71	ENSMUST00000111816.2	tripartite motif-containing 71	123	5	3	1	1	0	0	0	0	0	rno-let-7d-5p				-1.55	-1.57	> 0.99	2007, '09, '11
Arid3b	ENSMUST00000171444.2	AT rich interactive domain 3B (BRIGHT-like)	253	3	0	1	2	2	0	0	2	0	rno-let-7d-5p				-1.5	-1.51	> 0.99	2005, '07, '09, '11
Adrb3	ENSMUST00000081438.4	adrenergic receptor, beta 3	166	2	2	0	0	1	0	1	0	1	rno-let-7i-5p				-1.33	-1.34	> 0.99	2005, '07, '09, '11
Arid3a	ENSMUST00000019708.6	AT rich interactive domain 3A (BRIGHT-like)	411	3	1	1	1	0	0	0	0	0	rno-let-7d-5p				-1.15	-1.18	> 0.99	2007, '09, '11
Vstm5	ENSMUST00000034413.6	V-set and transmembrane domain containing 5	15	2	2	0	0	0	0	0	0	1	rno-let-7d-5p				-1.15	-1.15	> 0.99	2009, '11
Lin28b	ENSMUST00000079390.6	lin-28 homolog B (C. elegans)	191	4	1	3	0	0	0	0	0	0	rno-let-7d-5p				-1.1	-1.23	> 0.99	2005, '07, '09, '11
Lin28a	ENSMUST00000051674.2	lin-28 homolog A (C. elegans)	1253	2	2	0	0	0	0	0	0	0	rno-let-7i-5p				-1.06	-1.06	> 0.99	2007, '09, '11
Cdc34	ENSMUST00000020550.6	cell division cycle 34	269	2	1	0	1	0	0	0	0	0	rno-let-7g-5p				-1.01	-1.02	> 0.99	2005, '07, '09, '11
Igdcc3	ENSMUST00000034961.4	immunoglobulin superfamily, DCC subclass, member 3	158	3	3	0	0	1	0	1	0	0	rno-let-7d-5p				-0.99	-1.02	> 0.99	2007, '09, '11
Hic2	ENSMUST00000090190.6	hypermethylated in cancer 2	70	4	1	3	0	1	0	0	1	0	rno-let-7d-5p				-0.97	-1.02	> 0.99	2005, '07, '09, '11
Grin2b	ENSMUST00000053880.7	glutamate receptor, ionotropic, NMDA2B (epsilon 2)	5	2	0	0	2	3	0	1	2	2	rno-let-7d-5p				-0.95	-0.95	0.98	2009, '11
Clcn5	ENSMUST00000004428.8	chloride channel 5	504	3	1	1	1	3	0	0	3	2	rno-let-7d-5p				-0.9	-1.02	> 0.99	2007
Zc3hav1l	ENSMUST00000058524.2	zinc finger CCCH-type, antiviral 1-like	144	2	2	0	0	3	1	1	1	0	rno-let-7d-5p				-0.87	-1.17	0.99	2009, '11
Gm527	ENSMUST00000058135.4	predicted gene 527	90	2	1	1	0	1	0	0	1	0	rno-miR-98-5p				-0.86	-1.25	0.98	NULL
Yod1	ENSMUST00000049813.5	YOD1 OTU deubiquitinating enzyme 1 homologue (S. cerevisiae)	447	2	1	1	0	0	0	0	0	0	rno-let-7d-5p				-0.83	-0.85	> 0.99	2007, '09, '11
Znf512b	ENSMUST00000108789.3	zinc finger protein 512B	280	3	0	3	0	0	0	0	0	0	rno-let-7g-5p				-0.82	-0.82	> 0.99	2011
Chp1	ENSMUST00000119172.1	calcineurin-like EF hand protein 1	4235	1	0	1	0	3	0	2	1	0	rno-let-7g-5p				-0.82	-0.82	0.33	2007, '09, '11
Cldn12	ENSMUST00000179804.2	claudin 12	308	1	1	0	0	1	0	1	0	0	rno-let-7f-5p				-0.78	-0.81	0.95	2005, '07, '09, '11
Fign	ENSMUST00000131615.3	fidgetin	56	4	3	0	1	0	0	0	0	0	rno-let-7d-5p				-0.78	-1.61	> 0.99	2007, '09, '11
Zbtb16	ENSMUST00000093852.3	zinc finger and BTB domain containing 16	1034	3	1	1	1	0	0	0	0	0	rno-let-7g-5p				-0.77	-0.78	> 0.99	2009, '11
Skil	ENSMUST00000118470.2	SKI-like	1628	3	1	0	2	0	0	0	0	0	rno-let-7d-5p				-0.75	-0.9	> 0.99	2009, '11
Pla2g3	ENSMUST00000064265.7	phospholipase A2, group III	8	1	1	0	0	1	0	1	0	0	rno-let-7b-5p				-0.75	-0.75	0.67	2005, '09, '11
Tmem198b	ENSMUST00000051011.8	transmembrane protein 198b	35	2	0	2	0	1	0	1	0	0	rno-let-7c-5p				-0.75	-0.8	0.98	2009, '11
Bzw1	ENSMUST00000050552.9	basic leucine zipper and W2 domains 1	3021	2	0	2	0	0	0	0	0	0	rno-let-7a-5p				-0.74	-0.74	> 0.99	2005, '07, '09, '11
Slc35d2	ENSMUST00000099441.4	solute carrier family 35, member D2	403	1	1	0	0	0	0	0	0	0	rno-miR-98-5p				-0.74	-0.74	0.98	2005, '07, '09, '11
Qars	ENSMUST00000134939.2	glutaminyl-tRNA synthetase	1285	1	1	0	0	2	0	1	1	0	rno-let-7d-5p				-0.74	-0.74	0.17	2005, '07, '09, '11
Pqlc2	ENSMUST00000053862.6	PQ loop repeat containing 2	445	1	1	0	0	1	1	0	0	1	rno-let-7d-5p				-0.74	-0.77	0.91	2007, '09, '11
Pbx3	ENSMUST00000113132.3	pre B cell leukemia homeobox 3	691	2	0	1	1	0	0	0	0	1	rno-let-7b-5p				-0.73	-0.73	> 0.99	2005, '07, '09, '11
Hand1	ENSMUST00000160392.3	heart and neural crest derivatives expressed transcript 1	5	1	1	0	0	0	0	0	0	0	rno-let-7d-5p				-0.71	-0.71	0.98	2005, '07, '09, '11
Bach1	ENSMUST00000026703.5	BTB and CNC homology 1	993	2	2	0	0	1	0	0	1	0	rno-let-7d-5p				-0.71	-0.77	> 0.99	2005, '07, '09, '11
Ngf	ENSMUST00000106925.3	nerve growth factor	1496	1	1	0	0	0	0	0	0	0	rno-let-7d-5p				-0.71	-0.71	0.98	2007, '09, '11
Sall4	ENSMUST00000075044.4	sal-like 4 (Drosophila)	337	1	1	0	0	0	0	0	0	0	rno-let-7d-5p				-0.69	-0.69	0.98	NULL
Med8	ENSMUST00000106384.4	mediator complex subunit 8	2479	1	1	0	0	0	0	0	0	0	rno-let-7d-5p				-0.69	-0.69	0.85	2005, '07, '09, '11
Diap2	ENSMUST00000113320.2	diaphanous homolog 2 (Drosophila)	549	2	0	2	0	2	0	2	0	1	rno-let-7g-5p				-0.69	-0.7	0.95	2005, '07, '11
Gatm	ENSMUST00000028624.8	glycine amidinotransferase (L-arginine:glycine amidinotransferase)	2478	1	0	1	0	1	0	0	1	0	rno-let-7d-5p				-0.69	-0.69	0.92	NULL
Adamts8	ENSMUST00000068135.7	a disintegrin-like and metallopeptidase (reprolysin type) with thrombospondin type 1 motif, 8	669	1	1	0	0	0	0	0	0	0	rno-let-7d-5p				-0.69	-0.69	0.98	2007, '09, '11
Gan	ENSMUST00000064488.5	giant axonal neuropathy	541	3	2	0	1	2	0	1	1	1	rno-let-7d-5p				-0.68	-0.8	> 0.99	2005, '07
Gpatch3	ENSMUST00000030662.2	G patch domain containing 3	174	1	1	0	0	0	0	0	0	0	rno-let-7d-5p				-0.68	-0.7	0.94	2007, '09, '11
Bend4	ENSMUST00000169190.1	BEN domain containing 4	1357	2	0	1	1	0	0	0	0	2	rno-miR-98-5p				-0.68	-0.68	> 0.99	2011
Lalba	ENSMUST00000023726.3	lactalbumin, alpha	5	1	1	0	0	0	0	0	0	0	rno-let-7d-5p				-0.68	-0.68	0.51	2005, '07, '09, '11
Masp1	ENSMUST00000089883.5	mannan-binding lectin serine peptidase 1	457	1	1	0	0	1	0	1	0	0	rno-let-7d-5p				-0.67	-0.7	0.88	2005, '07, '09, '11
Fam83g	ENSMUST00000093019.5	family with sequence similarity 83, member G	123	1	1	0	0	1	1	0	0	0	rno-let-7d-5p				-0.67	-0.76	0.14	2011
Coil	ENSMUST00000036649.5	coilin	76	1	1	0	0	0	0	0	0	0	rno-let-7d-5p				-0.67	-0.67	0.92	2005, '07, '09, '11
March9	ENSMUST00000040307.5	membrane-associated ring finger (C3HC4) 9	113	2	1	0	1	1	0	0	1	0	rno-let-7d-5p				-0.66	-0.8	0.97	2005, '07
Zfp583	ENSMUST00000062765.8	zinc finger protein 583	18	1	1	0	0	1	0	0	1	0	rno-let-7d-5p				-0.66	-0.87	0.92	2009, '11
Hoxa1	ENSMUST00000120363.1	homeobox A1	90	2	1	1	0	0	0	0	0	0	rno-let-7a-5p				-0.66	-0.66	< 0.1	2005
Ctf2	ENSMUST00000076091.2	cardiotrophin 2	5	1	0	1	0	1	0	1	0	0	rno-let-7f-5p				-0.65	-0.65	0.9	NULL
Psors1c2	ENSMUST00000025273.8	psoriasis susceptibility 1 candidate 2 (human)	19	1	1	0	0	0	0	0	0	0	rno-let-7i-5p				-0.64	-0.64	0.39	NULL
Fbxl12	ENSMUST00000131128.1	F-box and leucine-rich repeat protein 12	44	1	1	0	0	0	0	0	0	0	rno-let-7d-5p				-0.64	-0.64	0.91	2005, '07, '09, '11
Foxp2	ENSMUST00000115477.2	forkhead box P2	105	3	0	2	1	0	0	0	0	1	rno-let-7g-5p				-0.64	-0.84	> 0.99	2009, '11
Sowaha	ENSMUST00000104955.3	sosondowah ankyrin repeat domain family member A	8	1	1	0	0	0	0	0	0	0	rno-let-7d-5p				-0.64	-0.64	0.98	2007, '09, '11
Arid3c	ENSMUST00000171251.2	AT rich interactive domain 3C (BRIGHT-like)	10	1	1	0	0	0	0	0	0	0	rno-let-7d-5p				-0.64	-0.64	0.92	2009, '11
Mycn	ENSMUST00000043396.8	v-myc myelocytomatosis viral related oncogene, neuroblastoma derived (avian)	232	2	0	0	2	0	0	0	0	0	rno-let-7d-5p				-0.63	-0.65	0.99	2005, '07, '09, '11
Lrig3	ENSMUST00000074807.6	leucine-rich repeats and immunoglobulin-like domains 3	164	1	1	0	0	0	0	0	0	0	rno-let-7d-5p				-0.62	-0.62	0.94	2005, '07, '09, '11
Il13	ENSMUST00000020650.1	interleukin 13	5	1	1	0	0	0	0	0	0	0	rno-let-7b-5p				-0.62	-0.62	0.96	2005, '07, '09, '11
Hoxb1	ENSMUST00000019117.2	homeobox B1	5	1	1	0	0	0	0	0	0	1	rno-let-7d-5p				-0.62	-0.62	0.97	2011
Ptafr	ENSMUST00000070690.7	platelet-activating factor receptor	81	2	1	1	0	2	1	1	0	0	rno-miR-98-5p				-0.62	-0.67	0.91	NULL
Dtx2	ENSMUST00000111142.3	deltex 2 homolog (Drosophila)	308	2	1	0	1	0	0	0	0	0	rno-let-7d-5p				-0.62	-0.62	0.91	2005, '07, '09, '11
Stx3	ENSMUST00000069285.4	syntaxin 3	212	1	1	0	0	0	0	0	0	2	rno-let-7d-5p				-0.61	-0.62	0.96	2007, '09, '11
Ccnd2	ENSMUST00000000188.8	cyclin D2	9744	3	0	0	3	0	0	0	0	0	rno-let-7d-5p				-0.61	-0.62	> 0.99	2005, '07, '09, '11
Tmprss11f	ENSMUST00000116553.3	transmembrane protease, serine 11f	7	2	2	0	0	1	0	0	1	0	rno-let-7d-5p				-0.61	-0.91	0.87	2007, '09, '11
Grid2ip	ENSMUST00000120825.1	glutamate receptor, ionotropic, delta 2 (Grid2) interacting protein 1	5	1	1	0	0	1	0	1	0	0	rno-let-7d-5p				-0.61	-0.61	0.94	2009, '11
Cpeb2	ENSMUST00000169035.2	cytoplasmic polyadenylation element binding protein 2	1473	2	0	0	2	1	0	1	0	0	rno-let-7d-5p				-0.61	-0.62	> 0.99	2005, '07, '11
Bcl7c	ENSMUST00000106282.2	B cell CLL/lymphoma 7C	163	1	1	0	0	1	0	1	0	2	rno-miR-98-5p				-0.61	-0.65	0.36	NULL
Acvr1c	ENSMUST00000028178.8	activin A receptor, type IC	173	1	1	0	0	1	0	1	0	0	rno-let-7d-5p				-0.61	-0.63	0.98	2005, '07, '09, '11
Klhl6	ENSMUST00000058839.8	kelch-like 6	141	1	1	0	0	0	0	0	0	0	rno-let-7d-5p				-0.6	-0.6	0.91	2005, '07, '09, '11
Slc25a18	ENSMUST00000112682.2	solute carrier family 25 (mitochondrial carrier), member 18	19	1	1	0	0	0	0	0	0	0	rno-let-7d-5p				-0.6	-0.6	0.8	2005, '07, '09, '11
Hoxa9	ENSMUST00000114425.2	homeobox A9	245	1	0	0	1	1	0	0	1	0	rno-let-7d-5p				-0.6	-0.68	0.83	2005, '07
Smim3	ENSMUST00000042710.6	small integral membrane protein 3	254	1	1	0	0	0	0	0	0	0	rno-let-7d-5p				-0.59	-0.59	0.88	2007, '09, '11
Zfp710	ENSMUST00000166250.2	zinc finger protein 710	107	2	0	2	0	0	0	0	0	1	rno-let-7i-5p				-0.59	-0.61	> 0.99	2009, '11
Pcgf3	ENSMUST00000046975.6	polycomb group ring finger 3	636	1	1	0	0	1	0	0	1	1	rno-let-7d-5p				-0.58	-0.82	0.98	2005, '07, '09, '11
Galnt1	ENSMUST00000000430.8	UDP-N-acetyl-alpha-D-galactosamine:polypeptide N-acetylgalactosaminyltransferase 1	1815	2	1	0	1	0	0	0	0	0	rno-let-7d-5p				-0.58	-0.58	> 0.99	2005, '07, '09, '11
Mxd1	ENSMUST00000001184.7	MAX dimerization protein 1	98	1	1	0	0	0	0	0	0	0	rno-let-7d-5p				-0.58	-0.58	0.97	2007, '09, '11
Plekhg6	ENSMUST00000042647.6	pleckstrin homology domain containing, family G (with RhoGef domain) member 6	75	1	1	0	0	0	0	0	0	0	rno-let-7d-5p				-0.58	-0.58	0.81	2005, '07, '09, '11
Prtg	ENSMUST00000055535.8	protogenin homolog (Gallus gallus)	11	2	1	1	0	1	0	0	1	0	rno-let-7d-5p				-0.58	-0.58	> 0.99	2007, '09, '11
Hif1an	ENSMUST00000040455.4	hypoxia-inducible factor 1, alpha subunit inhibitor	1413	1	1	0	0	5	1	2	2	1	rno-let-7d-5p				-0.58	-0.69	0.8	2005, '07, '09, '11
Crct1	ENSMUST00000029521.4	cysteine-rich C-terminal 1	5	1	0	1	0	0	0	0	0	0	rno-let-7c-5p				-0.58	-0.58	0.65	2007, '09, '11
Wdr37	ENSMUST00000054251.7	WD repeat domain 37	1051	1	1	0	0	1	0	0	1	0	rno-let-7d-5p				-0.58	-0.6	0.98	2005, '07, '11
Ppapdc1b	ENSMUST00000139836.2	phosphatidic acid phosphatase type 2 domain containing 1B	492	1	1	0	0	0	0	0	0	1	rno-miR-98-5p				-0.57	-0.57	0.79	2009, '11
Hif3a	ENSMUST00000108492.3	hypoxia inducible factor 3, alpha subunit	15	2	1	0	1	1	0	1	0	0	rno-let-7i-5p				-0.57	-0.73	> 0.99	2007, '09, '11
Ttll4	ENSMUST00000042125.9	tubulin tyrosine ligase-like family, member 4	651	2	1	1	0	1	0	0	1	0	rno-let-7d-5p				-0.57	-0.66	> 0.99	2005, '07, '09, '11
Pxdn	ENSMUST00000122328.2	peroxidasin homolog (Drosophila)	2118	2	0	0	2	0	0	0	0	0	rno-let-7d-5p				-0.57	-0.57	> 0.99	2007, '11
Lrig2	ENSMUST00000046316.6	leucine-rich repeats and immunoglobulin-like domains 2	154	1	1	0	0	1	0	1	0	0	rno-let-7d-5p				-0.57	-0.64	0.98	2005, '07, '09, '11
Zcchc3	ENSMUST00000099207.4	zinc finger, CCHC domain containing 3	6	1	0	1	0	1	0	1	0	0	rno-let-7g-5p				-0.56	-0.56	0.76	2005, '07, '09, '11
Mib1	ENSMUST00000052838.5	mindbomb homolog 1 (Drosophila)	2465	2	0	2	0	0	0	0	0	1	rno-let-7i-5p				-0.56	-0.6	0.99	2007
Cbfa2t3	ENSMUST00000127984.2	core-binding factor, runt domain, alpha subunit 2, translocated to, 3 (human)	162	1	0	1	0	3	0	2	1	1	rno-let-7e-5p				-0.56	-0.67	0.95	2005, '07, '09, '11
Zfp275	ENSMUST00000114499.2	zinc finger protein 275	848	2	1	1	0	0	0	0	0	0	rno-let-7i-5p				-0.56	-0.57	0.92	2009, '11
Zfyve26	ENSMUST00000021547.6	zinc finger, FYVE domain containing 26	42	1	1	0	0	1	0	0	1	1	rno-let-7d-5p				-0.56	-0.69	0.98	2005, '07, '09, '11
Ccr7	ENSMUST00000103134.3	chemokine (C-C motif) receptor 7	8	1	1	0	0	0	0	0	0	0	rno-let-7d-5p				-0.56	-0.56	0.9	2005, '07, '09, '11
Dnase1l2	ENSMUST00000088506.6	deoxyribonuclease 1-like 2	18	1	1	0	0	0	0	0	0	1	rno-let-7d-5p				-0.56	-0.56	0.46	2005, '07, '09, '11
Pde12	ENSMUST00000052932.9	phosphodiesterase 12	1783	1	1	0	0	1	0	0	1	0	rno-let-7d-5p				-0.55	-0.67	0.98	2007, '09, '11
Nme4	ENSMUST00000025007.5	NME/NM23 nucleoside diphosphate kinase 4	155	1	0	1	0	0	0	0	0	0	rno-let-7a-5p				-0.55	-0.55	0.89	2005, '07, '09, '11
Gxylt1	ENSMUST00000057896.4	glucoside xylosyltransferase 1	1508	1	1	0	0	1	0	0	1	1	rno-let-7d-5p				-0.55	-0.57	0.98	2009, '11
Nek3	ENSMUST00000033865.10	NIMA (never in mitosis gene a)-related expressed kinase 3	7	1	1	0	0	0	0	0	0	0	rno-let-7d-5p				-0.55	-0.55	0.16	2007, '09, '11
Kctd17	ENSMUST00000166142.3	potassium channel tetramerisation domain containing 17	1711	1	1	0	0	0	0	0	0	0	rno-let-7d-5p				-0.55	-0.55	0.77	2005, '07, '09, '11
Polr3d	ENSMUST00000000793.6	polymerase (RNA) III (DNA directed) polypeptide D	875	1	1	0	0	0	0	0	0	0	rno-let-7d-5p				-0.55	-0.55	0.94	2005, '07, '09, '11
Uhrf2	ENSMUST00000025739.8	ubiquitin-like, containing PHD and RING finger domains 2	671	1	1	0	0	0	0	0	0	0	rno-let-7d-5p				-0.55	-0.55	0.96	2005, '07, '09, '11
Onecut3	ENSMUST00000051773.8	one cut domain, family member 3	5	2	1	0	1	0	0	0	0	0	rno-let-7d-5p				-0.55	-0.55	> 0.99	2009, '11
Ddx19b	ENSMUST00000040241.9	DEAD (Asp-Glu-Ala-Asp) box polypeptide 19b	375	1	1	0	0	1	1	0	0	0	rno-let-7d-5p				-0.54	-0.69	0.98	2005, '07, '09, '11
Lrp11	ENSMUST00000130590.2	low density lipoprotein receptor-related protein 11	114	1	1	0	0	1	0	0	1	1	rno-let-7d-5p				-0.54	-0.55	< 0.1	2005, '07, '09, '11
B3gnt1	ENSMUST00000053705.6	UDP-GlcNAc:betaGal beta-1,3-N-acetylglucosaminyltransferase 1	1998	1	1	0	0	0	0	0	0	0	rno-let-7d-5p				-0.54	-0.54	0.74	2007, '09, '11
Ddx19a	ENSMUST00000040416.7	DEAD (Asp-Glu-Ala-Asp) box polypeptide 19a	387	1	1	0	0	1	0	1	0	1	rno-let-7d-5p				-0.54	-0.69	0.98	2005, '07, '09, '11
Fndc3a	ENSMUST00000089017.6	fibronectin type III domain containing 3A	1154	2	0	1	1	0	0	0	0	0	rno-let-7f-5p				-0.54	-0.57	0.99	2005, '07, '09, '11
Nphp3	ENSMUST00000035167.9	nephronophthisis 3 (adolescent)	192	1	1	0	0	1	0	0	1	0	rno-let-7d-5p				-0.54	-0.56	0.94	2005, '07, '09, '11
Edn1	ENSMUST00000021796.7	endothelin 1	982	1	1	0	0	0	0	0	0	0	rno-let-7d-5p				-0.54	-0.54	0.92	2009, '11
Gng5	ENSMUST00000118280.1	guanine nucleotide binding protein (G protein), gamma 5	187	1	0	1	0	0	0	0	0	1	rno-let-7a-5p				-0.54	-0.54	0.95	2005, '07, '09, '11
Slc10a6	ENSMUST00000031263.1	solute carrier family 10 (sodium/bile acid cotransporter family), member 6	146	1	1	0	0	0	0	0	0	0	rno-let-7d-5p				-0.54	-0.54	0.8	2009, '11
Prdm5	ENSMUST00000172638.1	PR domain containing 5	50	1	1	0	0	0	0	0	0	0	rno-let-7a-5p				-0.54	-0.54	< 0.1	NULL
Pdpr	ENSMUST00000039333.4	pyruvate dehydrogenase phosphatase regulatory subunit	831	1	1	0	0	1	0	1	0	1	rno-let-7d-5p				-0.53	-0.54	0.98	2005, '07
Klhdc8b	ENSMUST00000035232.7	kelch domain containing 8B	53	1	1	0	0	0	0	0	0	0	rno-let-7d-5p				-0.53	-0.58	0.91	2007, '09, '11
Ero1l	ENSMUST00000022378.7	ERO1-like (S. cerevisiae)	259	2	0	1	1	0	0	0	0	0	rno-let-7d-5p				-0.53	-0.63	0.96	2009, '11
Map4k3	ENSMUST00000112389.3	mitogen-activated protein kinase kinase kinase kinase 3	503	1	1	0	0	0	0	0	0	0	rno-miR-98-5p				-0.53	-0.55	0.97	2005, '07, '09, '11
Cacng4	ENSMUST00000021066.3	calcium channel, voltage-dependent, gamma subunit 4	8	2	0	1	1	0	0	0	0	0	rno-let-7d-5p				-0.53	-0.53	0.97	2005, '07
Fasl	ENSMUST00000000834.2	Fas ligand (TNF superfamily, member 6)	11	1	1	0	0	0	0	0	0	1	rno-let-7d-5p				-0.53	-0.53	0.96	2009, '11
Adamts15	ENSMUST00000065112.6	a disintegrin-like and metallopeptidase (reprolysin type) with thrombospondin type 1 motif, 15	17	2	2	0	0	0	0	0	0	0	rno-let-7d-5p				-0.53	-0.53	> 0.99	2009, '11
Gale	ENSMUST00000102541.4	galactose-4-epimerase, UDP	140	1	1	0	0	0	0	0	0	0	rno-let-7d-5p				-0.52	-0.52	0.72	2005, '07, '09, '11
Nras	ENSMUST00000029445.7	neuroblastoma ras oncogene	1567	2	0	1	1	0	0	0	0	0	rno-let-7f-5p				-0.52	-0.67	> 0.99	2005, '07, '09, '11
Gm11149	ENSMUST00000068730.3	predicted gene 11149	5	1	1	0	0	0	0	0	0	0	rno-let-7d-5p				-0.52	-0.52	< 0.1	NULL
Ikbkap	ENSMUST00000030140.2	inhibitor of kappa light polypeptide enhancer in B cells, kinase complex-associated protein	4812	1	1	0	0	0	0	0	0	0	rno-let-7d-5p				-0.52	-0.53	0.83	2005, '07, '09, '11
Galm	ENSMUST00000039205.5	galactose mutarotase	674	1	1	0	0	1	0	0	1	0	rno-let-7d-5p				-0.51	-0.51	< 0.1	2005, '07, '09, '11
Il10	ENSMUST00000016673.5	interleukin 10	10	1	0	0	1	0	0	0	0	2	rno-let-7d-5p				-0.51	-0.51	0.93	2005, '07, '09, '11
Ndst2	ENSMUST00000047490.5	N-deacetylase/N-sulfotransferase (heparan glucosaminyl) 2	22	1	1	0	0	0	0	0	0	1	rno-let-7d-5p				-0.51	-0.51	0.7	2005, '07, '09, '11
E2f5	ENSMUST00000029069.7	E2F transcription factor 5	448	1	0	1	0	0	0	0	0	0	rno-let-7a-5p				-0.51	-0.51	0.93	2005, '07, '09, '11
Cpeb4	ENSMUST00000109412.3	cytoplasmic polyadenylation element binding protein 4	4130	2	0	0	2	0	0	0	0	0	rno-let-7d-5p				-0.5	-0.5	0.99	2005, '07
Cdv3	ENSMUST00000116517.3	carnitine deficiency-associated gene expressed in ventricle 3	133	1	1	0	0	0	0	0	0	0	rno-let-7d-5p				-0.5	-0.5	0.98	2007, '09, '11
1700017B05Rik	ENSMUST00000034846.5	RIKEN cDNA 1700017B05 gene	1064	1	1	0	0	0	0	0	0	0	rno-let-7d-5p				-0.5	-0.5	0.93	2009, '11
E2f6	ENSMUST00000020908.7	E2F transcription factor 6	97	1	1	0	0	0	0	0	0	2	rno-let-7d-5p				-0.5	-0.5	0.88	2005, '07, '09, '11
Hmga1	ENSMUST00000117600.2	high mobility group AT-hook 1	8	1	0	1	0	0	0	0	0	0	rno-let-7i-5p				-0.5	-0.5	0.86	2005, '07, '09, '11
Sfmbt1	ENSMUST00000054230.5	Scm-like with four mbt domains 1	256	1	0	1	0	1	0	1	0	1	rno-miR-98-5p				-0.5	-0.66	0.95	2011
Cpeb1	ENSMUST00000098331.4	cytoplasmic polyadenylation element binding protein 1	361	1	1	0	0	0	0	0	0	0	rno-let-7d-5p				-0.5	-0.53	0.97	2007
Zfp784	ENSMUST00000062428.4	zinc finger protein 784	146	1	1	0	0	0	0	0	0	0	rno-miR-98-5p				-0.5	-0.5	0.82	2009, '11
Pbx2	ENSMUST00000038149.7	pre B cell leukemia homeobox 2	828	2	0	1	1	0	0	0	0	0	rno-let-7d-5p				-0.5	-0.63	> 0.99	2005, '07, '09, '11
Naa30	ENSMUST00000037362.5	N(alpha)-acetyltransferase 30, NatC catalytic subunit	980	2	0	1	1	1	0	0	1	0	rno-let-7d-5p				-0.5	-0.73	> 0.99	2007, '09, '11
Mapk6	ENSMUST00000168937.2	mitogen-activated protein kinase 6	3442	1	1	0	0	0	0	0	0	0	rno-let-7b-5p				-0.49	-0.49	0.97	2005, '07, '09, '11
Igf1r	ENSMUST00000005671.8	insulin-like growth factor I receptor	2095	2	1	1	0	0	0	0	0	0	rno-miR-98-5p				-0.49	-0.53	> 0.99	2007, '09, '11
Clp1	ENSMUST00000165219.2	CLP1, cleavage and polyadenylation factor I subunit	162	1	0	1	0	0	0	0	0	0	rno-let-7i-5p				-0.48	-0.48	0.89	2007, '09, '11
Lcor	ENSMUST00000067795.6	ligand dependent nuclear receptor corepressor	127	2	0	0	2	0	0	0	0	1	rno-let-7d-5p				-0.48	-0.56	0.94	2007, '09, '11
Amt	ENSMUST00000035230.5	aminomethyltransferase	873	1	1	0	0	0	0	0	0	0	rno-let-7d-5p				-0.48	-0.49	0.81	2005, '07
Smug1	ENSMUST00000064067.8	single-strand selective monofunctional uracil DNA glycosylase	221	1	1	0	0	1	0	1	0	1	rno-let-7d-5p				-0.48	-0.5	< 0.1	2009, '11
Gipc1	ENSMUST00000019577.8	GIPC PDZ domain containing family, member 1	56	1	1	0	0	0	0	0	0	1	rno-let-7d-5p				-0.48	-0.52	0.95	2005, '07, '09, '11
Gga3	ENSMUST00000019135.8	golgi associated, gamma adaptin ear containing, ARF binding protein 3	191	1	0	1	0	0	0	0	0	2	rno-miR-98-5p				-0.48	-0.5	0.88	2005, '07, '09, '11
Begain	ENSMUST00000073156.7	brain-enriched guanylate kinase-associated	45	1	1	0	0	0	0	0	0	0	rno-let-7d-5p				-0.48	-0.48	0.98	2007, '11
Ppargc1b	ENSMUST00000075299.7	peroxisome proliferative activated receptor, gamma, coactivator 1 beta	268	2	0	0	2	1	0	0	1	0	rno-let-7d-5p				-0.48	-0.48	> 0.99	2005, '07, '09, '11
Fam178a	ENSMUST00000096053.3	family with sequence similarity 178, member A	683	2	0	2	0	0	0	0	0	0	rno-miR-98-5p				-0.48	-0.48	0.96	2009, '11
Lipt2	ENSMUST00000032967.3	lipoyl(octanoyl) transferase 2 (putative)	71	1	1	0	0	0	0	0	0	0	rno-let-7d-5p				-0.48	-0.48	0.75	2009, '11
Slc8b1	ENSMUST00000068326.8	solute carrier family 8 (sodium/lithium/calcium exchanger), member B1	147	1	1	0	0	0	0	0	0	0	rno-let-7d-5p				-0.48	-0.48	0.6	2007, '09, '11
Col27a1	ENSMUST00000036300.7	collagen, type XXVII, alpha 1	295	2	0	1	1	0	0	0	0	0	rno-let-7d-5p				-0.48	-0.48	0.99	2009, '11
Onecut2	ENSMUST00000175965.3	one cut domain, family member 2	387	3	1	0	2	1	0	1	0	1	rno-let-7d-5p				-0.48	-0.59	> 0.99	2007, '09, '11
Tgfbr1	ENSMUST00000007757.9	transforming growth factor, beta receptor I	1724	1	1	0	0	1	0	0	1	1	rno-let-7d-5p				-0.47	-0.47	0.98	2005, '07, '09, '11
Timm17b	ENSMUST00000033498.4	translocase of inner mitochondrial membrane 17b	601	1	0	1	0	1	0	1	0	0	rno-let-7f-5p				-0.47	-0.74	0.95	2005, '07, '09, '11
Olr1	ENSMUST00000032265.7	oxidized low density lipoprotein (lectin-like) receptor 1	47	1	1	0	0	0	0	0	0	0	rno-let-7d-5p				-0.47	-0.47	0.85	2005, '07, '09, '11
Slc5a9	ENSMUST00000102721.2	solute carrier family 5 (sodium/glucose cotransporter), member 9	36	1	1	0	0	0	0	0	0	1	rno-let-7d-5p				-0.47	-0.47	0.82	NULL
Ccdc71l	ENSMUST00000172332.3	coiled-coil domain containing 71 like	436	1	1	0	0	2	0	0	2	0	rno-let-7d-5p				-0.46	-0.65	0.97	2007, '11
Adamts12	ENSMUST00000061318.7	a disintegrin-like and metallopeptidase (reprolysin type) with thrombospondin type 1 motif, 12	155	1	1	0	0	1	0	0	1	0	rno-let-7d-5p				-0.46	-0.47	0.94	2009, '11
Rbm38	ENSMUST00000173393.2	RNA binding motif protein 38	283	1	1	0	0	0	0	0	0	0	rno-let-7d-5p				-0.46	-0.47	0.96	2007, '09, '11
Prkar2a	ENSMUST00000035220.6	protein kinase, cAMP dependent regulatory, type II alpha	4700	1	1	0	0	0	0	0	0	1	rno-let-7d-5p				-0.46	-0.47	0.98	NULL
Hdx	ENSMUST00000113422.3	highly divergent homeobox	22	1	0	1	0	1	0	0	1	1	rno-let-7i-5p				-0.46	-0.46	0.96	NULL
Snx16	ENSMUST00000099223.5	sorting nexin 16	579	1	0	1	0	0	0	0	0	0	rno-let-7a-5p				-0.46	-0.48	0.96	2005, '07, '09, '11
Fbxo32	ENSMUST00000022986.6	F-box protein 32	4268	1	0	1	0	1	0	1	0	0	rno-let-7b-5p				-0.46	-0.49	0.95	2009, '11
Usp38	ENSMUST00000042724.6	ubiquitin specific peptidase 38	709	1	0	1	0	0	0	0	0	0	rno-let-7g-5p				-0.46	-0.48	0.94	2005, '07, '09, '11
Smarcad1	ENSMUST00000031984.6	SWI/SNF-related, matrix-associated actin-dependent regulator of chromatin, subfamily a, containing DEAD/H box 1	1486	2	0	2	0	0	0	0	0	0	rno-let-7f-5p				-0.46	-0.63	0.96	2005, '07, '09, '11
Ankrd49	ENSMUST00000034406.3	ankyrin repeat domain 49	215	1	1	0	0	0	0	0	0	0	rno-let-7d-5p				-0.45	-0.47	0.88	2007, '09, '11
Ddi2	ENSMUST00000102484.4	DNA-damage inducible protein 2	2606	1	1	0	0	0	0	0	0	1	rno-let-7d-5p				-0.45	-0.46	0.98	NULL
Tmem234	ENSMUST00000102591.4	transmembrane protein 234	2084	1	0	1	0	0	0	0	0	0	rno-let-7b-5p				-0.45	-0.45	0.95	2007
Kpna4	ENSMUST00000029353.3	karyopherin (importin) alpha 4	1495	2	0	1	1	3	0	0	3	2	rno-let-7d-5p				-0.45	-1.01	0.96	2005, '07, '09, '11
Serf2	ENSMUST00000139253.2	small EDRK-rich factor 2	2428	1	1	0	0	0	0	0	0	0	rno-let-7d-5p				-0.45	-0.58	0.48	2011
Gnptab	ENSMUST00000020251.8	N-acetylglucosamine-1-phosphate transferase, alpha and beta subunits	2815	1	1	0	0	0	0	0	0	0	rno-let-7d-5p				-0.45	-0.45	0.98	2007, '09, '11
Ccnj	ENSMUST00000025983.7	cyclin J	116	1	1	0	0	0	0	0	0	0	rno-let-7d-5p				-0.45	-0.49	0.96	2005, '07, '09, '11
Stx17	ENSMUST00000107720.3	syntaxin 17	664	1	1	0	0	1	1	0	0	0	rno-let-7d-5p				-0.45	-0.58	0.89	2005, '07, '09, '11
Nynrin	ENSMUST00000168479.1	NYN domain and retroviral integrase containing	248	1	1	0	0	0	0	0	0	1	rno-let-7d-5p				-0.45	-0.45	0.96	2007, '11
Rspo2	ENSMUST00000063492.6	R-spondin 2 homolog (Xenopus laevis)	19	1	0	1	0	0	0	0	0	0	rno-let-7d-5p				-0.45	-0.45	0.91	2005, '07, '09, '11
Zfp641	ENSMUST00000023722.6	zinc finger protein 641	114	1	0	1	0	1	0	1	0	1	rno-let-7b-5p				-0.44	-0.52	0.85	2009, '11
Fgf4	ENSMUST00000060336.4	fibroblast growth factor 4	108	1	1	0	0	0	0	0	0	0	rno-let-7d-5p				-0.44	-0.45	0.84	2009, '11
Slc12a9	ENSMUST00000039991.8	solute carrier family 12 (potassium/chloride transporters), member 9	24	1	1	0	0	0	0	0	0	0	rno-let-7d-5p				-0.44	-0.44	0.96	NULL
Ctdspl2	ENSMUST00000036647.7	CTD (carboxy-terminal domain, RNA polymerase II, polypeptide A) small phosphatase like 2	546	2	1	0	1	0	0	0	0	2	rno-let-7d-5p				-0.44	-0.58	0.86	2007, '09, '11
Stk40	ENSMUST00000094761.5	serine/threonine kinase 40	5050	1	0	1	0	0	0	0	0	0	rno-let-7a-5p				-0.44	-0.44	0.95	2005, '07, '09, '11
B3gat3	ENSMUST00000096243.5	beta-1,3-glucuronyltransferase 3 (glucuronosyltransferase I)	2361	1	0	1	0	0	0	0	0	0	rno-let-7a-5p				-0.44	-0.44	0.59	2007, '09, '11
Tbkbp1	ENSMUST00000066078.6	TBK1 binding protein 1	225	1	1	0	0	1	1	0	0	1	rno-let-7d-5p				-0.44	-0.73	0.95	2007, '09, '11
Ptpru	ENSMUST00000105987.3	protein tyrosine phosphatase, receptor type, U	80	1	1	0	0	0	0	0	0	0	rno-let-7d-5p				-0.43	-0.44	< 0.1	2005, '07, '09, '11
Rdx	ENSMUST00000163153.2	radixin	9130	1	1	0	0	0	0	0	0	0	rno-let-7d-5p				-0.43	-0.43	0.98	2005, '07, '09, '11
Limd2	ENSMUST00000045923.4	LIM domain containing 2	1423	1	0	1	0	0	0	0	0	0	rno-let-7g-5p				-0.43	-0.43	0.95	2007, '09, '11
Cacfd1	ENSMUST00000114007.2	calcium channel flower domain containing 1	785	1	0	1	0	1	0	0	1	0	rno-let-7d-5p				-0.43	-0.46	0.75	2007, '09, '11
Klf8	ENSMUST00000112574.3	Kruppel-like factor 8	201	3	1	2	0	0	0	0	0	0	rno-let-7b-5p				-0.43	-0.73	0.96	2009, '11
Gas7	ENSMUST00000108682.3	growth arrest specific 7	469	1	1	0	0	1	0	1	0	0	rno-let-7d-5p				-0.43	-0.43	0.96	2005, '07, '09, '11
Slc25a27	ENSMUST00000024705.4	solute carrier family 25, member 27	49	1	0	1	0	0	0	0	0	0	rno-let-7a-5p				-0.43	-0.43	0.95	2005, '07, '09, '11
Dpp3	ENSMUST00000025851.3	dipeptidylpeptidase 3	391	1	1	0	0	0	0	0	0	0	rno-let-7d-5p				-0.43	-0.43	0.76	2005, '07, '09, '11
Tmem231	ENSMUST00000034429.7	transmembrane protein 231	117	1	1	0	0	0	0	0	0	0	rno-let-7d-5p				-0.43	-0.43	0.55	2007, '09, '11
Liph	ENSMUST00000074230.5	lipase, member H	203	1	1	0	0	0	0	0	0	0	rno-let-7d-5p				-0.43	-0.47	0.89	NULL
Ercc6	ENSMUST00000066807.6	excision repair cross-complementing rodent repair deficiency, complementation group 6	156	1	1	0	0	0	0	0	0	0	rno-let-7d-5p				-0.43	-0.43	0.98	2005, '07, '09, '11
Tarbp2	ENSMUST00000023813.3	TAR (HIV) RNA binding protein 2	5	1	0	1	0	0	0	0	0	0	rno-let-7f-5p				-0.43	-0.43	0.87	2005, '07, '09, '11
Ogg1	ENSMUST00000032406.9	8-oxoguanine DNA-glycosylase 1	135	1	0	1	0	0	0	0	0	0	rno-let-7a-5p				-0.43	-0.43	0.44	NULL
Acvr2a	ENSMUST00000063886.3	activin receptor IIA	293	2	0	0	2	0	0	0	0	1	rno-let-7d-5p				-0.43	-0.69	> 0.99	2005, '07, '09, '11
Trpc7	ENSMUST00000022023.7	transient receptor potential cation channel, subfamily C, member 7	5	1	0	0	1	0	0	0	0	0	rno-let-7g-5p				-0.43	-0.43	0.93	2009, '11
Hoxd1	ENSMUST00000047793.5	homeobox D1	10	1	0	1	0	0	0	0	0	1	rno-let-7g-5p				-0.43	-0.43	0.61	2005, '07, '09, '11
Aak1	ENSMUST00000089519.7	AP2 associated kinase 1	1079	1	0	1	0	2	0	0	2	1	rno-let-7d-5p				-0.43	-0.45	0.77	2007, '09, '11
B3gnt7	ENSMUST00000113306.3	UDP-GlcNAc:betaGal beta-1,3-N-acetylglucosaminyltransferase 7	493	1	1	0	0	0	0	0	0	0	rno-let-7d-5p				-0.42	-0.42	0.94	2009, '11
Mios	ENSMUST00000040017.7	missing oocyte, meiosis regulator, homolog (Drosophila)	776	1	0	0	1	1	0	0	1	1	rno-let-7d-5p				-0.42	-0.5	0.95	2007, '09, '11
Hmbox1	ENSMUST00000022544.8	homeobox containing 1	1109	1	1	0	0	0	0	0	0	0	rno-let-7d-5p				-0.42	-0.42	0.91	NULL
B3galt1	ENSMUST00000112346.2	UDP-Gal:betaGlcNAc beta 1,3-galactosyltransferase, polypeptide 1	244	1	1	0	0	0	0	0	0	0	rno-let-7d-5p				-0.42	-0.42	0.79	2009, '11
Nhlrc3	ENSMUST00000056749.8	NHL repeat containing 3	220	1	1	0	0	1	0	0	1	0	rno-let-7d-5p				-0.42	-0.69	0.96	2007
Pitpnm3	ENSMUST00000075258.7	PITPNM family member 3	10	1	0	1	0	0	0	0	0	1	rno-let-7f-5p				-0.42	-0.42	0.94	2009, '11
Hoxc11	ENSMUST00000001701.3	homeobox C11	30	1	0	1	0	0	0	0	0	1	rno-let-7d-5p				-0.42	-0.42	0.88	2005, '07
Rasgrp1	ENSMUST00000172901.2	RAS guanyl releasing protein 1	17	1	1	0	0	0	0	0	0	0	rno-let-7d-5p				-0.42	-0.42	0.95	2005, '07, '09, '11
Tmem110	ENSMUST00000006701.5	transmembrane protein 110	856	1	0	1	0	0	0	0	0	0	rno-let-7e-5p				-0.42	-0.42	0.95	2007, '09, '11
Abcb9	ENSMUST00000031354.5	ATP-binding cassette, sub-family B (MDR/TAP), member 9	81	1	0	1	0	0	0	0	0	0	rno-miR-98-5p				-0.42	-0.42	0.94	2005, '07, '09, '11
Zc3h3	ENSMUST00000100538.2	zinc finger CCCH type containing 3	5	1	1	0	0	0	0	0	0	0	rno-let-7d-5p				-0.42	-0.42	0.88	2005, '07, '09, '11
Bloc1s6	ENSMUST00000005954.8	biogenesis of lysosomal organelles complex-1, subunit 6, pallidin	2753	1	0	1	0	1	0	1	0	1	rno-let-7f-5p				-0.42	-0.7	0.95	2007, '09, '11
Ppp1r16b	ENSMUST00000052927.5	protein phosphatase 1, regulatory (inhibitor) subunit 16B	1369	1	0	1	0	1	0	0	1	1	rno-let-7d-5p				-0.42	-0.42	0.91	2005, '07, '09, '11
Piga	ENSMUST00000112255.2	phosphatidylinositol glycan anchor biosynthesis, class A	563	1	0	1	0	0	0	0	0	1	rno-let-7f-5p				-0.42	-0.42	0.95	2005, '07, '09, '11
Spryd4	ENSMUST00000061995.8	SPRY domain containing 4	430	1	0	1	0	1	0	0	1	0	rno-let-7d-5p				-0.42	-0.45	0.74	2007, '09, '11
4930402H24Rik	ENSMUST00000044766.9	RIKEN cDNA 4930402H24 gene	2877	2	0	0	2	0	0	0	0	0	rno-let-7d-5p				-0.41	-0.41	> 0.99	NULL
Slc20a1	ENSMUST00000028880.4	solute carrier family 20, member 1	79	1	0	1	0	0	0	0	0	0	rno-let-7f-5p				-0.41	-0.43	0.67	2005, '07, '09, '11
Arhgef38	ENSMUST00000147041.4	Rho guanine nucleotide exchange factor (GEF) 38	88	1	1	0	0	0	0	0	0	0	rno-let-7d-5p				-0.41	-0.41	0.93	NULL
Igf2bp3	ENSMUST00000031838.7	insulin-like growth factor 2 mRNA binding protein 3	351	1	1	0	0	0	0	0	0	0	rno-let-7d-5p				-0.41	-0.47	0.97	2007, '09, '11
Zfp341	ENSMUST00000081926.7	zinc finger protein 341	145	1	0	1	0	0	0	0	0	0	rno-let-7c-5p				-0.41	-0.41	0.67	2009, '11
Slc25a24	ENSMUST00000029477.6	solute carrier family 25 (mitochondrial carrier, phosphate carrier), member 24	1304	1	0	1	0	0	0	0	0	0	rno-let-7a-5p				-0.41	-0.41	0.9	2005, '07, '09, '11
Plagl2	ENSMUST00000056924.8	pleiomorphic adenoma gene-like 2	205	1	0	1	0	0	0	0	0	0	rno-let-7b-5p				-0.41	-0.44	0.91	2005, '07, '09, '11
Efhd2	ENSMUST00000036854.3	EF hand domain containing 2	699	1	1	0	0	0	0	0	0	0	rno-let-7d-5p				-0.41	-0.47	0.93	2005, '07, '09, '11
Uggt1	ENSMUST00000046875.8	UDP-glucose glycoprotein glucosyltransferase 1	996	2	0	0	2	2	1	0	1	1	rno-let-7d-5p				-0.41	-0.48	0.99	2007, '09, '11
Taf9b	ENSMUST00000055497.9	TAF9B RNA polymerase II, TATA box binding protein (TBP)-associated factor	484	1	1	0	0	0	0	0	0	1	rno-let-7d-5p				-0.41	-0.44	0.85	2009, '11
Cpeb3	ENSMUST00000079754.5	cytoplasmic polyadenylation element binding protein 3	708	2	0	0	2	0	0	0	0	0	rno-let-7d-5p				-0.41	-0.41	0.99	2005, '07, '09, '11
Rab11fip4	ENSMUST00000017783.7	RAB11 family interacting protein 4 (class II)	123	1	0	1	0	1	0	1	0	1	rno-let-7i-5p				-0.41	-0.41	0.87	2005, '07, '09, '11
Scd1	ENSMUST00000041331.2	stearoyl-Coenzyme A desaturase 1	16652	1	1	0	0	1	0	1	0	0	rno-let-7e-5p				-0.41	-0.47	0.93	2009, '11
Gramd3	ENSMUST00000070166.5	GRAM domain containing 3	457	1	0	0	1	1	0	0	1	0	rno-let-7d-5p				-0.41	-0.51	0.7	2007, '09, '11
Prrx1	ENSMUST00000075805.7	paired related homeobox 1	1994	1	1	0	0	0	0	0	0	0	rno-let-7f-5p				-0.41	-0.43	0.93	2005, '07, '09, '11
Prss22	ENSMUST00000041649.6	protease, serine 22	5	1	0	1	0	0	0	0	0	0	rno-let-7g-5p				-0.41	-0.41	0.87	2007, '09, '11
Zmat4	ENSMUST00000042352.5	zinc finger, matrin type 4	27	1	1	0	0	0	0	0	0	0	rno-let-7d-5p				-0.4	-0.62	0.9	2009, '11
Oprm1	ENSMUST00000152674.1	opioid receptor, mu 1	7	1	0	1	0	0	0	0	0	0	rno-let-7c-5p				-0.4	-0.4	0.57	2005, '07
B930041F14Rik	ENSMUST00000099265.2	RIKEN cDNA B930041F14 gene	38	1	0	1	0	1	0	1	0	0	rno-let-7i-5p				-0.4	-0.4	0.36	2009, '11
Slc2a12	ENSMUST00000042261.4	solute carrier family 2 (facilitated glucose transporter), member 12	92	1	1	0	0	1	0	1	0	1	rno-let-7d-5p				-0.4	-0.56	0.97	2007, '09, '11
Tmem41a	ENSMUST00000023562.7	transmembrane protein 41a	283	1	0	1	0	0	0	0	0	0	rno-let-7d-5p				-0.4	-0.46	0.87	NULL
Rnf39	ENSMUST00000040498.6	ring finger protein 39	215	1	0	1	0	0	0	0	0	1	rno-let-7f-5p				-0.4	-0.41	0.92	2005, '07
Abhd17c	ENSMUST00000117085.1	abhydrolase domain containing 17C	392	1	0	0	1	0	0	0	0	0	rno-let-7d-5p				-0.4	-0.4	0.95	2009, '11
Dusp22	ENSMUST00000095914.5	dual specificity phosphatase 22	552	1	1	0	0	0	0	0	0	0	rno-let-7d-5p				-0.39	-0.41	0.96	2009, '11
Tet3	ENSMUST00000089622.5	tet methylcytosine dioxygenase 3	1592	2	1	0	1	1	0	0	1	0	rno-let-7d-5p				-0.39	-0.4	> 0.99	2011
Ssh1	ENSMUST00000159592.2	slingshot homolog 1 (Drosophila)	678	1	0	1	0	2	1	0	1	1	rno-let-7b-5p				-0.39	-0.43	0.95	2005, '07
Snx30	ENSMUST00000030080.6	sorting nexin family member 30	277	2	0	1	1	0	0	0	0	2	rno-let-7d-5p				-0.39	-0.45	> 0.99	2009, '11
Cdc25a	ENSMUST00000094324.3	cell division cycle 25A	862	1	0	1	0	0	0	0	0	0	rno-let-7b-5p				-0.39	-0.39	0.72	2005, '07, '09, '11
Cep120	ENSMUST00000049811.6	centrosomal protein 120	231	1	0	1	0	0	0	0	0	0	rno-miR-98-5p				-0.39	-0.39	0.92	2007, '09, '11
Calm1	ENSMUST00000110082.4	calmodulin 1	29214	1	0	0	1	0	0	0	0	2	rno-let-7d-5p				-0.39	-0.41	0.72	2005, '07, '09, '11
Utrn	ENSMUST00000076817.4	utrophin	3257	1	1	0	0	0	0	0	0	0	rno-let-7d-5p				-0.39	-0.4	0.97	2007, '09, '11
Iglon5	ENSMUST00000107974.1	IgLON family member 5	23	1	0	0	1	0	0	0	0	1	rno-let-7d-5p				-0.39	-0.39	0.77	2011
Scn11a	ENSMUST00000070617.7	sodium channel, voltage-gated, type XI, alpha	5	1	1	0	0	0	0	0	0	0	rno-let-7d-5p				-0.39	-0.39	0.56	2005, '07, '09, '11
Dnajc1	ENSMUST00000166495.2	DnaJ (Hsp40) homolog, subfamily C, member 1	546	1	0	0	1	1	1	0	0	1	rno-let-7d-5p				-0.39	-0.48	0.95	2005, '07, '09, '11
Fignl2	ENSMUST00000178140.1	fidgetin-like 2	173	3	3	0	0	0	0	0	0	0	rno-let-7d-5p				-0.39	-1.18	> 0.99	2007, '11
Tgfbr3	ENSMUST00000031224.9	transforming growth factor, beta receptor III	171	1	1	0	0	0	0	0	0	0	rno-let-7g-5p				-0.39	-0.4	0.98	2009, '11
Rbms1	ENSMUST00000028347.7	RNA binding motif, single stranded interacting protein 1	13703	1	1	0	0	0	0	0	0	0	rno-let-7d-5p				-0.39	-0.4	0.97	NULL
Rffl	ENSMUST00000074515.5	ring finger and FYVE like domain containing protein	625	1	0	1	0	0	0	0	0	2	rno-let-7e-5p				-0.39	-0.4	0.15	2007, '09, '11
Tram2	ENSMUST00000037998.5	translocating chain-associating membrane protein 2	195	1	1	0	0	1	0	0	1	1	rno-let-7d-5p				-0.39	-0.46	0.88	2005, '07
Wnt9b	ENSMUST00000018630.2	wingless-type MMTV integration site 9B	5	1	1	0	0	0	0	0	0	0	rno-let-7d-5p				-0.39	-0.39	0.96	2009, '11
Klhl23	ENSMUST00000053087.3	kelch-like 23	362	1	0	1	0	0	0	0	0	0	rno-let-7a-5p				-0.39	-0.39	0.94	2009, '11
Mdfi	ENSMUST00000113280.2	MyoD family inhibitor	13	1	0	1	0	0	0	0	0	0	rno-let-7c-5p				-0.38	-0.38	0.94	2005, '07, '09, '11
Hook1	ENSMUST00000030306.8	hook homolog 1 (Drosophila)	5138	1	0	1	0	0	0	0	0	0	rno-let-7a-5p				-0.38	-0.38	0.94	2007, '09, '11
Dcaf15	ENSMUST00000041367.7	DDB1 and CUL4 associated factor 15	554	1	0	1	0	0	0	0	0	0	rno-let-7a-5p				-0.38	-0.38	0.95	2007, '09, '11
Fam184b	ENSMUST00000016023.7	family with sequence similarity 184, member B	14	1	1	0	0	0	0	0	0	0	rno-let-7d-5p				-0.38	-0.38	0.78	2009, '11
Hps1	ENSMUST00000162004.2	Hermansky-Pudlak syndrome 1 homolog (human)	55	1	1	0	0	0	0	0	0	0	rno-let-7d-5p				-0.38	-0.38	< 0.1	2005, '07, '09, '11
Xrn1	ENSMUST00000185633.1	5'-3' exoribonuclease 1	949	1	0	0	1	0	0	0	0	0	rno-let-7g-5p				-0.38	-0.39	0.83	2005, '09, '11
Rab40c	ENSMUST00000167626.2	Rab40C, member RAS oncogene family	39	1	0	1	0	0	0	0	0	0	rno-miR-98-5p				-0.38	-0.38	0.89	2005, '07, '09, '11
Bzw2	ENSMUST00000020856.4	basic leucine zipper and W2 domains 2	841	1	0	1	0	0	0	0	0	0	rno-let-7b-5p				-0.38	-0.39	0.84	2005, '07, '09, '11
Slc5a6	ENSMUST00000114665.2	solute carrier family 5 (sodium-dependent vitamin transporter), member 6	102	1	0	1	0	0	0	0	0	0	rno-let-7a-5p				-0.38	-0.38	0.63	2005, '07, '09, '11
Cpa4	ENSMUST00000049251.5	carboxypeptidase A4	5	1	1	0	0	0	0	0	0	0	rno-let-7d-5p				-0.38	-0.38	0.94	2005, '07, '09, '11
Tmem2	ENSMUST00000096194.3	transmembrane protein 2	778	1	1	0	0	0	0	0	0	0	rno-let-7d-5p				-0.38	-0.38	0.98	2005, '07, '09, '11
Pcp4l1	ENSMUST00000111332.1	Purkinje cell protein 4-like 1	93	1	0	1	0	0	0	0	0	0	rno-let-7f-5p				-0.38	-0.4	0.47	2009, '11
Mfsd4	ENSMUST00000112365.3	major facilitator superfamily domain containing 4	23	1	1	0	0	1	0	0	1	0	rno-let-7d-5p				-0.38	-0.51	0.96	2009, '11
Tsc1	ENSMUST00000028155.6	tuberous sclerosis 1	1405	1	0	1	0	0	0	0	0	2	rno-let-7d-5p				-0.37	-0.4	0.95	2005, '07, '09, '11
Myo1f	ENSMUST00000087605.6	myosin IF	86	1	0	1	0	0	0	0	0	0	rno-let-7d-5p				-0.37	-0.38	0.87	2005, '07, '09, '11
4930578C19Rik	ENSMUST00000044188.4	RIKEN cDNA 4930578C19 gene	42	2	0	2	0	0	0	0	0	1	rno-miR-98-5p				-0.37	-0.46	0.73	NULL
Dpf2	ENSMUST00000136983.2	D4, zinc and double PHD fingers family 2	1714	1	0	1	0	0	0	0	0	0	rno-let-7g-5p				-0.37	-0.37	0.95	2005, '07, '09, '11
Gpr45	ENSMUST00000179766.2	G protein-coupled receptor 45	5	1	1	0	0	0	0	0	0	0	rno-let-7d-5p				-0.37	-0.37	0.95	2009, '11
Frmd4b	ENSMUST00000113355.3	FERM domain containing 4B	135	1	1	0	0	0	0	0	0	0	rno-let-7d-5p				-0.37	-0.37	0.88	2009, '11
Ago4	ENSMUST00000084289.4	argonaute RISC catalytic subunit 4	13	2	0	0	2	0	0	0	0	0	rno-let-7d-5p				-0.37	-0.49	0.96	2007, '09, '11
Etnk2	ENSMUST00000135222.3	ethanolamine kinase 2	1449	1	0	1	0	0	0	0	0	0	rno-let-7d-5p				-0.37	-0.37	0.95	2005, '07, '09, '11
Npepl1	ENSMUST00000044415.10	aminopeptidase-like 1	1113	1	0	0	1	0	0	0	0	0	rno-let-7b-5p				-0.37	-0.37	0.95	2005, '07, '09, '11
Gpatch2	ENSMUST00000110943.3	G patch domain containing 2	155	1	0	1	0	1	0	0	1	0	rno-let-7a-5p				-0.37	-0.37	0.4	2009, '11
Gpr132	ENSMUST00000021729.7	G protein-coupled receptor 132	8	1	1	0	0	0	0	0	0	0	rno-let-7d-5p				-0.37	-0.37	< 0.1	2009, '11
Lpgat1	ENSMUST00000110855.2	lysophosphatidylglycerol acyltransferase 1	2359	2	0	1	1	0	0	0	0	0	rno-let-7a-5p				-0.37	-0.43	> 0.99	2005, '07, '09, '11
Tnfaip8l3	ENSMUST00000098760.3	tumor necrosis factor, alpha-induced protein 8-like 3	14	1	1	0	0	0	0	0	0	0	rno-let-7d-5p				-0.37	-0.37	0.43	2005, '07, '09, '11
Cntrl	ENSMUST00000028237.9	centriolin	653	1	1	0	0	0	0	0	0	0	rno-let-7d-5p				-0.37	-0.37	< 0.1	2007, '09, '11
Fam84b	ENSMUST00000100635.4	family with sequence similarity 84, member B	1636	1	0	1	0	1	0	0	1	1	rno-let-7f-5p				-0.37	-0.37	0.21	2005, '07, '11
Plcxd2	ENSMUST00000130481.1	phosphatidylinositol-specific phospholipase C, X domain containing 2	1217	2	0	1	1	0	0	0	0	0	rno-let-7d-5p				-0.37	-0.41	0.99	2009, '11
Rgag1	ENSMUST00000165829.2	retrotransposon gag domain containing 1	4	1	1	0	0	0	0	0	0	0	rno-let-7d-5p				-0.37	-0.37	0.72	2005, '07
Pard6b	ENSMUST00000052125.6	par-6 family cell polarity regulator beta	1542	1	0	1	0	0	0	0	0	0	rno-let-7b-5p				-0.37	-0.37	0.95	2007, '11
Rgs17	ENSMUST00000131996.2	regulator of G-protein signaling 17	38	1	0	1	0	0	0	0	0	0	rno-let-7a-5p				-0.37	-0.4	0.95	2011
Slc8a2	ENSMUST00000168693.1	solute carrier family 8 (sodium/calcium exchanger), member 2	31	1	0	1	0	1	0	0	1	0	rno-let-7d-5p				-0.37	-0.37	0.94	2005, '07, '09, '11
Ap1s1	ENSMUST00000111080.2	adaptor protein complex AP-1, sigma 1	1285	1	0	1	0	0	0	0	0	0	rno-let-7g-5p				-0.37	-0.37	0.6	2005, '07, '09, '11
AW549877	ENSMUST00000046633.8	expressed sequence AW549877	790	1	1	0	0	0	0	0	0	0	rno-let-7d-5p				-0.37	-0.4	0.96	2009, '11
Katnbl1	ENSMUST00000028552.3	katanin p80 subunit B like 1	380	1	0	1	0	1	0	0	1	0	rno-let-7b-5p				-0.37	-0.47	0.96	2007, '09, '11
Greb1l	ENSMUST00000048977.9	growth regulation by estrogen in breast cancer-like	33	1	1	0	0	0	0	0	0	0	rno-let-7d-5p				-0.36	-0.36	0.97	2009, '11
Rfx6	ENSMUST00000122922.2	regulatory factor X, 6	5	1	0	1	0	0	0	0	0	0	rno-let-7a-5p				-0.36	-0.36	0.93	2007, '09, '11
Onecut1	ENSMUST00000056006.10	one cut domain, family member 1	487	3	1	0	2	1	0	1	0	0	rno-let-7i-5p				-0.36	-0.85	> 0.99	NULL
Tmem65	ENSMUST00000072113.5	transmembrane protein 65	3129	1	0	0	1	0	0	0	0	1	rno-let-7g-5p				-0.36	-0.4	0.95	2005, '07, '09, '11
Txn2	ENSMUST00000005487.6	thioredoxin 2	17612	1	0	1	0	0	0	0	0	0	rno-let-7d-5p				-0.36	-0.48	0.83	2005, '07, '09, '11
Lmln	ENSMUST00000023497.2	leishmanolysin-like (metallopeptidase M8 family)	51	2	0	1	1	0	0	0	0	1	rno-let-7i-5p				-0.36	-0.37	0.98	2009, '11
Fnip1	ENSMUST00000046835.8	folliculin interacting protein 1	1794	1	1	0	0	0	0	0	0	0	rno-let-7a-5p				-0.36	-0.36	0.92	2007, '09, '11
Eif4g2	ENSMUST00000162415.2	eukaryotic translation initiation factor 4, gamma 2	935	1	0	1	0	1	0	0	1	2	rno-let-7d-5p				-0.36	-0.48	0.96	2005, '07, '09, '11
Vash2	ENSMUST00000047409.7	vasohibin 2	439	1	0	0	1	1	0	0	1	1	rno-let-7d-5p				-0.36	-0.36	0.95	2007, '09, '11
Iars	ENSMUST00000165316.2	isoleucine-tRNA synthetase	594	1	0	0	1	1	0	0	1	2	rno-let-7d-5p				-0.36	-0.67	0.94	2005, '07, '09, '11
Fgf11	ENSMUST00000102585.1	fibroblast growth factor 11	88	1	1	0	0	0	0	0	0	0	rno-let-7d-5p				-0.36	-0.39	0.95	2005, '07
Mxd4	ENSMUST00000042701.7	Max dimerization protein 4	2773	1	0	0	1	0	0	0	0	0	rno-miR-98-5p				-0.36	-0.41	0.8	NULL
Cyp46a1	ENSMUST00000021684.4	cytochrome P450, family 46, subfamily a, polypeptide 1	35	1	0	1	0	0	0	0	0	0	rno-let-7e-5p				-0.36	-0.36	0.78	2005, '07, '09, '11
Adrb1	ENSMUST00000038949.4	adrenergic receptor, beta 1	177	1	1	0	0	0	0	0	0	0	rno-let-7d-5p				-0.36	-0.36	0.94	2007, '09, '11
AI464131	ENSMUST00000054920.4	expressed sequence AI464131	549	1	0	1	0	0	0	0	0	0	rno-let-7f-5p				-0.36	-0.36	0.95	2009, '11
Pcdh19	ENSMUST00000167944.2	protocadherin 19	427	1	1	0	0	0	0	0	0	1	rno-let-7d-5p				-0.36	-0.38	0.88	2005, '07, '09, '11
Mtdh	ENSMUST00000022865.10	metadherin	5231	1	1	0	0	0	0	0	0	0	rno-let-7d-5p				-0.36	-0.47	0.98	NULL
Palm3	ENSMUST00000055077.6	paralemmin 3	31	1	0	1	0	0	0	0	0	0	rno-let-7b-5p				-0.36	-0.36	0.91	2009, '11
Pla2g15	ENSMUST00000034377.6	phospholipase A2, group XV	904	1	0	1	0	0	0	0	0	1	rno-let-7a-5p				-0.36	-0.36	0.66	2007, '09, '11
Sec16b	ENSMUST00000086130.3	SEC16 homolog B (S. cerevisiae)	833	1	1	0	0	0	0	0	0	0	rno-let-7d-5p				-0.36	-0.36	0.16	2009, '11
Mesdc1	ENSMUST00000094216.4	mesoderm development candidate 1	826	1	0	0	1	0	0	0	0	0	rno-let-7d-5p				-0.36	-0.36	0.94	2005, '07, '09, '11
Tnfaip3	ENSMUST00000019997.5	tumor necrosis factor, alpha-induced protein 3	37	1	0	1	0	0	0	0	0	0	rno-let-7a-5p				-0.36	-0.38	0.94	NULL
Med6	ENSMUST00000161598.2	mediator complex subunit 6	159	1	0	0	1	1	0	1	0	0	rno-let-7d-5p				-0.35	-0.6	0.79	2005, '07, '09, '11
Casp3	ENSMUST00000093517.5	caspase 3	2184	1	0	0	1	0	0	0	0	0	rno-miR-98-5p				-0.35	-0.35	0.93	2005, '07, '09, '11
Sema4c	ENSMUST00000114991.2	sema domain, immunoglobulin domain (Ig), transmembrane domain (TM) and short cytoplasmic domain, (semaphorin) 4C	77	1	1	0	0	0	0	0	0	0	rno-let-7d-5p				-0.35	-0.35	0.81	2005, '07, '09, '11
Golga7	ENSMUST00000121783.2	golgi autoantigen, golgin subfamily a, 7	160	1	0	1	0	0	0	0	0	1	rno-let-7d-5p				-0.35	-0.35	0.95	2005, '07, '09, '11
Pappa	ENSMUST00000084501.3	pregnancy-associated plasma protein A	33	2	1	1	0	0	0	0	0	0	rno-miR-98-5p				-0.35	-0.42	> 0.99	2005, '07, '09, '11
Fnip2	ENSMUST00000076136.5	folliculin interacting protein 2	297	1	1	0	0	0	0	0	0	0	rno-let-7d-5p				-0.35	-0.35	0.98	2011
Map3k1	ENSMUST00000109267.3	mitogen-activated protein kinase kinase kinase 1	65	1	1	0	0	0	0	0	0	0	rno-let-7d-5p				-0.35	-0.35	0.97	2009, '11
Arsi	ENSMUST00000040359.5	arylsulfatase i	137	1	1	0	0	0	0	0	0	0	rno-let-7d-5p				-0.35	-0.35	0.63	NULL
Mgat4a	ENSMUST00000151952.2	mannoside acetylglucosaminyltransferase 4, isoenzyme A	164	1	0	1	0	0	0	0	0	0	rno-let-7a-5p				-0.35	-0.35	0.96	2005, '07, '09, '11
Snx5	ENSMUST00000110030.4	sorting nexin 5	7416	1	0	0	1	0	0	0	0	0	rno-let-7d-5p				-0.35	-0.41	0.89	2005, '09, '11
Ppt2	ENSMUST00000171121.3	palmitoyl-protein thioesterase 2	33	1	1	0	0	0	0	0	0	0	rno-let-7d-5p				-0.35	-0.35	< 0.1	2007, '09, '11
Arhgef15	ENSMUST00000065040.7	Rho guanine nucleotide exchange factor (GEF) 15	325	1	0	1	0	0	0	0	0	1	rno-let-7i-5p				-0.35	-0.35	0.93	2005, '07, '09, '11
Mycs	ENSMUST00000058404.4	myc-like oncogene, s-myc protein	5	1	0	0	1	0	0	0	0	0	rno-let-7d-5p				-0.35	-0.35	0.62	2011
Kcnk18	ENSMUST00000065204.6	potassium channel, subfamily K, member 18	5	1	1	0	0	0	0	0	0	1	rno-let-7d-5p				-0.35	-0.35	0.25	2009, '11
Wasl	ENSMUST00000031695.9	Wiskott-Aldrich syndrome-like (human)	2065	1	0	0	1	0	0	0	0	0	rno-let-7d-5p				-0.35	-0.35	0.9	NULL
Meis3	ENSMUST00000176506.2	Meis homeobox 3	50	1	0	1	0	0	0	0	0	0	rno-let-7a-5p				-0.35	-0.35	0.84	2005, '07, '09, '11
Fam26d	ENSMUST00000048052.5	family with sequence similarity 26, member D	5	1	1	0	0	0	0	0	0	0	rno-let-7d-5p				-0.35	-0.35	< 0.1	2007, '09, '11
Fam154b	ENSMUST00000056728.4	family with sequence similarity 154, member B	10	1	1	0	0	0	0	0	0	0	rno-let-7d-5p				-0.34	-0.34	< 0.1	2007, '09, '11
Cbx2	ENSMUST00000026662.7	chromobox 2	84	1	0	1	0	0	0	0	0	0	rno-let-7d-5p				-0.34	-0.34	0.92	2007, '09, '11
Irs2	ENSMUST00000040514.6	insulin receptor substrate 2	385	1	1	0	0	0	0	0	0	0	rno-let-7d-5p				-0.34	-0.35	0.88	2005, '07
Osmr	ENSMUST00000022746.7	oncostatin M receptor	339	1	1	0	0	0	0	0	0	0	rno-let-7d-5p				-0.34	-0.34	0.92	2005, '07, '09, '11
Appbp2	ENSMUST00000018625.9	amyloid beta precursor protein (cytoplasmic tail) binding protein 2	1396	1	0	0	1	1	0	0	1	2	rno-let-7d-5p				-0.34	-0.37	0.92	2005, '07
Elovl4	ENSMUST00000034796.8	elongation of very long chain fatty acids (FEN1/Elo2, SUR4/Elo3, yeast)-like 4	11	1	0	1	0	0	0	0	0	0	rno-let-7a-5p				-0.34	-0.34	0.84	2005, '07, '09, '11
Marveld2	ENSMUST00000022137.8	MARVEL (membrane-associating) domain containing 2	77	1	1	0	0	0	0	0	0	0	rno-let-7d-5p				-0.34	-0.34	0.11	2009, '11
Fndc3b	ENSMUST00000046157.4	fibronectin type III domain containing 3B	367	2	0	0	2	0	0	0	0	0	rno-let-7i-5p				-0.34	-0.36	0.98	2005, '07, '09, '11
Itgb8	ENSMUST00000026360.8	integrin beta 8	333	1	0	1	0	0	0	0	0	0	rno-let-7i-5p				-0.34	-0.38	0.87	2007
Bin3	ENSMUST00000022680.7	bridging integrator 3	303	1	0	1	0	0	0	0	0	0	rno-let-7a-5p				-0.34	-0.36	0.9	2005, '07, '09, '11
Gpr137	ENSMUST00000099774.4	G protein-coupled receptor 137	278	1	0	1	0	0	0	0	0	0	rno-let-7b-5p				-0.34	-0.34	0.41	2007, '09, '11
Ergic1	ENSMUST00000167662.2	endoplasmic reticulum-golgi intermediate compartment (ERGIC) 1	2584	1	0	1	0	1	0	1	0	0	rno-let-7b-5p				-0.34	-0.43	0.95	2009, '11
Rcn1	ENSMUST00000006128.6	reticulocalbin 1	1641	1	0	0	1	0	0	0	0	0	rno-let-7d-5p				-0.34	-0.34	0.82	2007, '09, '11
Trib1	ENSMUST00000067543.6	tribbles homolog 1 (Drosophila)	267	1	0	0	1	0	0	0	0	0	rno-let-7d-5p				-0.34	-0.34	0.95	2005, '07, '09, '11
Lypla1	ENSMUST00000119612.3	lysophospholipase 1	6785	1	0	1	0	0	0	0	0	0	rno-let-7a-5p				-0.34	-0.34	< 0.1	NULL
Zdhhc23	ENSMUST00000036321.8	zinc finger, DHHC domain containing 23	41	1	1	0	0	0	0	0	0	0	rno-let-7d-5p				-0.34	-0.39	0.23	NULL
Senp2	ENSMUST00000023561.7	SUMO/sentrin specific peptidase 2	3466	1	0	0	1	1	0	0	1	0	rno-let-7d-5p				-0.34	-0.47	0.94	2005, '07, '09, '11
Slamf6	ENSMUST00000171330.1	SLAM family member 6	14	1	0	1	0	0	0	0	0	0	rno-let-7i-5p				-0.34	-0.34	0.35	2005, '07, '09, '11
Tcf7l1	ENSMUST00000069536.6	transcription factor 7 like 1 (T cell specific, HMG box)	185	1	0	1	0	0	0	0	0	1	rno-let-7a-5p				-0.34	-0.34	0.24	2005, '07, '09, '11
Zbtb39	ENSMUST00000054287.7	zinc finger and BTB domain containing 39	95	1	1	0	0	1	0	1	0	1	rno-let-7d-5p				-0.34	-0.38	0.97	2005, '07, '09, '11
Dusp1	ENSMUST00000025025.6	dual specificity phosphatase 1	409	1	0	0	1	0	0	0	0	0	rno-let-7d-5p				-0.34	-0.34	0.95	2005, '07, '09, '11
Msr1	ENSMUST00000170091.1	macrophage scavenger receptor 1	113	1	1	0	0	0	0	0	0	1	rno-let-7d-5p				-0.34	-0.47	0.94	2009, '11
Cercam	ENSMUST00000047521.6	cerebral endothelial cell adhesion molecule	49	1	0	1	0	0	0	0	0	0	rno-let-7d-5p				-0.34	-0.34	0.92	2007, '09, '11
Nlrc5	ENSMUST00000053085.6	NLR family, CARD domain containing 5	128	1	1	0	0	0	0	0	0	0	rno-let-7d-5p				-0.34	-0.34	0.79	NULL
Limk2	ENSMUST00000110029.3	LIM motif-containing protein kinase 2	559	2	0	2	0	1	0	1	0	0	rno-let-7g-5p				-0.34	-0.57	> 0.99	2005, '07, '09, '11
Klf9	ENSMUST00000036884.1	Kruppel-like factor 9	771	1	0	1	0	0	0	0	0	0	rno-let-7a-5p				-0.34	-0.4	0.94	2005, '07
Syncrip	ENSMUST00000174391.2	synaptotagmin binding, cytoplasmic RNA interacting protein	2608	1	1	0	0	0	0	0	0	0	rno-let-7d-5p				-0.34	-0.37	0.97	2009, '11
Plekha8	ENSMUST00000119706.2	pleckstrin homology domain containing, family A (phosphoinositide binding specific) member 8	269	1	1	0	0	0	0	0	0	0	rno-let-7d-5p				-0.34	-0.34	0.98	2011
Tspan18	ENSMUST00000111265.3	tetraspanin 18	44	1	0	1	0	0	0	0	0	3	rno-let-7d-5p				-0.34	-0.34	0.94	2005, '09, '11
Gpr26	ENSMUST00000045840.4	G protein-coupled receptor 26	5	1	1	0	0	1	0	1	0	1	rno-let-7f-5p				-0.33	-0.33	0.98	NULL
Galnt2	ENSMUST00000034458.8	UDP-N-acetyl-alpha-D-galactosamine:polypeptide N-acetylgalactosaminyltransferase 2	2264	1	0	0	1	0	0	0	0	0	rno-let-7d-5p				-0.33	-0.33	0.95	2005, '07, '09, '11
Cnppd1	ENSMUST00000168720.2	cyclin Pas1/PHO80 domain containing 1	1050	1	0	1	0	0	0	0	0	0	rno-let-7a-5p				-0.33	-0.33	0.66	2007, '09, '11
Tma7	ENSMUST00000167504.1	translational machinery associated 7 homolog (S. cerevisiae)	27	1	1	0	0	0	0	0	0	0	rno-let-7d-5p				-0.33	-0.69	< 0.1	2007, '09, '11
Gm20388	ENSMUST00000127664.1	predicted gene 20388	2264	1	0	0	1	0	0	0	0	0	rno-let-7d-5p				-0.33	-0.33	0.95	NULL
Msn	ENSMUST00000117399.1	moesin	7837	1	0	1	0	0	0	0	0	0	rno-let-7a-5p				-0.33	-0.33	0.88	2007, '09, '11
Cacnb4	ENSMUST00000178799.2	calcium channel, voltage-dependent, beta 4 subunit	26	1	0	1	0	1	0	1	0	0	rno-let-7a-5p				-0.33	-0.4	0.45	2009, '11
Scyl3	ENSMUST00000027876.5	SCY1-like 3 (S. cerevisiae)	588	1	0	0	1	0	0	0	0	0	rno-let-7d-5p				-0.33	-0.33	0.93	2005, '07, '09, '11
Gpr156	ENSMUST00000061274.7	G protein-coupled receptor 156	12	1	1	0	0	0	0	0	0	0	rno-let-7d-5p				-0.33	-0.33	0.9	2009, '11
Snn	ENSMUST00000089011.4	stannin	985	1	0	1	0	0	0	0	0	0	rno-let-7b-5p				-0.33	-0.34	0.29	2005, '07, '09, '11
Fam135a	ENSMUST00000187752.1	family with sequence similarity 135, member A	561	1	0	0	1	0	0	0	0	0	rno-let-7d-5p				-0.33	-0.33	0.89	2007, '09, '11
Arhgap28	ENSMUST00000024840.6	Rho GTPase activating protein 28	107	1	1	0	0	0	0	0	0	1	rno-let-7d-5p				-0.33	-0.39	0.96	2005, '07, '09, '11
9930012K11Rik	ENSMUST00000058240.8	RIKEN cDNA 9930012K11 gene	18	1	1	0	0	0	0	0	0	0	rno-let-7d-5p				-0.33	-0.61	0.92	2009, '11
Gcnt4	ENSMUST00000171324.1	glucosaminyl (N-acetyl) transferase 4, core 2 (beta-1,6-N-acetylglucosaminyltransferase)	293	1	1	0	0	0	0	0	0	0	rno-let-7d-5p				-0.33	-0.33	0.97	2007, '11
Kcnq4	ENSMUST00000030376.7	potassium voltage-gated channel, subfamily Q, member 4	151	1	0	0	1	0	0	0	0	0	rno-let-7d-5p				-0.33	-0.33	0.93	NULL
Dcun1d2	ENSMUST00000110838.2	DCN1, defective in cullin neddylation 1, domain containing 2 (S. cerevisiae)	108	1	1	0	0	0	0	0	0	0	rno-let-7d-5p				-0.33	-0.33	0.62	2007, '09, '11
BC052040	ENSMUST00000166472.2	cDNA sequence BC052040	876	1	0	1	0	0	0	0	0	0	rno-let-7d-5p				-0.33	-0.33	0.92	2009, '11
Thbs1	ENSMUST00000039559.8	thrombospondin 1	8506	1	0	0	1	0	0	0	0	0	rno-let-7a-5p				-0.33	-0.33	0.87	NULL
Pbx1	ENSMUST00000176540.2	pre B cell leukemia homeobox 1	257	1	0	1	0	1	0	0	1	1	rno-let-7g-5p				-0.33	-0.52	0.96	2009, '11
Trabd	ENSMUST00000169891.2	TraB domain containing	496	1	1	0	0	0	0	0	0	0	rno-let-7d-5p				-0.33	-0.39	0.88	2007, '09, '11
Rnf20	ENSMUST00000029989.5	ring finger protein 20	1943	1	0	1	0	0	0	0	0	0	rno-let-7b-5p				-0.33	-0.33	0.94	2005, '07, '09, '11
Pld3	ENSMUST00000117095.2	phospholipase D family, member 3	926	1	0	1	0	0	0	0	0	0	rno-let-7b-5p				-0.33	-0.33	0.83	2005, '07, '09, '11
Ddx26b	ENSMUST00000039374.3	DEAD/H (Asp-Glu-Ala-Asp/His) box polypeptide 26B	61	1	0	1	0	0	0	0	0	0	rno-let-7g-5p				-0.33	-0.33	0.93	2005
Gpr63	ENSMUST00000038920.1	G protein-coupled receptor 63	28	1	0	1	0	0	0	0	0	1	rno-let-7c-5p				-0.32	-0.43	0.88	NULL
5031439G07Rik	ENSMUST00000047144.7	RIKEN cDNA 5031439G07 gene	1398	1	1	0	0	2	0	0	2	0	rno-let-7d-5p				-0.32	-0.48	0.99	2009, '11
Galnt15	ENSMUST00000022460.5	UDP-N-acetyl-alpha-D-galactosamine:polypeptide N-acetylgalactosaminyltransferase 15	203	1	0	1	0	0	0	0	0	0	rno-miR-98-5p				-0.32	-0.35	0.95	2007
Nipal4	ENSMUST00000020679.2	NIPA-like domain containing 4	18	1	0	0	1	0	0	0	0	0	rno-let-7a-5p				-0.32	-0.32	0.92	2009, '11
Fgd6	ENSMUST00000020208.4	FYVE, RhoGEF and PH domain containing 6	502	1	1	0	0	1	1	0	0	0	rno-let-7d-5p				-0.32	-0.4	0.98	2009, '11
Rtkn	ENSMUST00000065512.5	rhotekin	131	1	0	1	0	0	0	0	0	0	rno-miR-98-5p				-0.32	-0.32	0.2	2005, '07, '09, '11
Nrk	ENSMUST00000113052.2	Nik related kinase	126	1	0	0	1	1	0	0	1	0	rno-let-7d-5p				-0.32	-0.32	0.76	2005, '07, '11
Pik3ip1	ENSMUST00000045153.5	phosphoinositide-3-kinase interacting protein 1	1369	1	0	0	1	0	0	0	0	1	rno-let-7d-5p				-0.32	-0.36	0.92	2007, '09, '11
Lgr4	ENSMUST00000046548.8	leucine-rich repeat-containing G protein-coupled receptor 4	3539	1	0	1	0	0	0	0	0	0	rno-let-7f-5p				-0.32	-0.33	0.95	2005, '07, '09, '11
Scn4b	ENSMUST00000060125.5	sodium channel, type IV, beta	525	1	1	0	0	0	0	0	0	0	rno-let-7d-5p				-0.32	-0.32	0.83	2005, '09, '11
Rbfox2	ENSMUST00000171751.2	RNA binding protein, fox-1 homolog (C. elegans) 2	788	1	0	0	1	0	0	0	0	1	rno-miR-98-5p				-0.32	-0.32	0.91	2007, '09, '11
Ugcg	ENSMUST00000030074.7	UDP-glucose ceramide glucosyltransferase	811	1	0	1	0	0	0	0	0	0	rno-let-7d-5p				-0.32	-0.32	0.92	2009, '11
Rorc	ENSMUST00000107292.2	RAR-related orphan receptor gamma	571	1	0	0	1	0	0	0	0	0	rno-let-7d-5p				-0.32	-0.34	0.91	2005, '07, '09, '11
Nova1	ENSMUST00000021438.6	neuro-oncological ventral antigen 1	234	2	0	1	1	0	0	0	0	1	rno-miR-98-5p				-0.32	-0.5	> 0.99	2005, '07, '11
Ago2	ENSMUST00000044113.10	argonaute RISC catalytic subunit 2	1138	3	1	1	1	0	0	0	0	4	rno-let-7d-5p				-0.32	-0.59	> 0.99	2011
Chrd	ENSMUST00000007171.7	chordin	106	1	0	1	0	0	0	0	0	0	rno-let-7a-5p				-0.32	-0.32	0.84	2005, '07, '09, '11
Vav3	ENSMUST00000046864.8	vav 3 oncogene	265	1	0	0	1	0	0	0	0	0	rno-let-7d-5p				-0.32	-0.32	0.67	2005, '07, '09, '11
Prlr	ENSMUST00000124470.2	prolactin receptor	195	2	0	2	0	0	0	0	0	1	rno-let-7i-5p				-0.32	-0.44	> 0.99	2011
Arrdc4	ENSMUST00000048068.8	arrestin domain containing 4	212	1	0	1	0	0	0	0	0	1	rno-let-7f-5p				-0.32	-0.32	0.92	2005, '07, '09, '11
2410127L17Rik	ENSMUST00000025632.9	RIKEN cDNA 2410127L17 gene	206	1	0	1	0	0	0	0	0	0	rno-let-7f-5p				-0.32	-0.33	0.95	NULL
Socs1	ENSMUST00000038099.4	suppressor of cytokine signaling 1	64	1	0	1	0	0	0	0	0	0	rno-let-7a-5p				-0.32	-0.34	0.26	2005, '07, '09, '11
Stox2	ENSMUST00000110367.3	storkhead box 2	115	1	0	1	0	1	0	1	0	1	rno-let-7a-5p				-0.32	-0.34	0.94	2009, '11
Igdcc4	ENSMUST00000077696.7	immunoglobulin superfamily, DCC subclass, member 4	509	1	1	0	0	0	0	0	0	0	rno-let-7d-5p				-0.32	-0.32	0.98	2007, '09, '11
Socs4	ENSMUST00000065562.4	suppressor of cytokine signaling 4	945	1	1	0	0	1	0	0	1	0	rno-let-7d-5p				-0.31	-0.38	0.88	2005, '07
Ikbke	ENSMUST00000062108.4	inhibitor of kappaB kinase epsilon	50	1	0	1	0	0	0	0	0	2	rno-let-7b-5p				-0.31	-0.33	0.93	2005, '07, '09, '11
Pgm2l1	ENSMUST00000084935.4	phosphoglucomutase 2-like 1	290	2	0	1	1	0	0	0	0	0	rno-let-7d-5p				-0.31	-0.49	> 0.99	2005, '07, '09, '11
Cpd	ENSMUST00000021201.5	carboxypeptidase D	3036	1	0	1	0	0	0	0	0	1	rno-let-7i-5p				-0.31	-0.34	0.95	2005, '07, '09, '11
Nid2	ENSMUST00000022340.3	nidogen 2	383	1	0	0	1	0	0	0	0	0	rno-let-7d-5p				-0.31	-0.31	0.68	2005, '07, '09, '11
Limd1	ENSMUST00000026269.2	LIM domains containing 1	1947	1	0	0	1	0	0	0	0	0	rno-let-7b-5p				-0.31	-0.32	0.88	2005, '07, '09, '11
Gdpd1	ENSMUST00000020804.7	glycerophosphodiester phosphodiesterase domain containing 1	120	1	0	0	1	0	0	0	0	0	rno-let-7d-5p				-0.31	-0.33	0.95	2005, '07, '09, '11
G3bp1	ENSMUST00000018727.3	GTPase activating protein (SH3 domain) binding protein 1	1747	1	1	0	0	2	1	0	1	0	rno-let-7d-5p				-0.31	-0.57	0.98	NULL
Ddost	ENSMUST00000030538.4	dolichyl-di-phosphooligosaccharide-protein glycotransferase	4156	1	0	0	1	0	0	0	0	0	rno-let-7d-5p				-0.31	-0.31	0.88	2005, '07, '09, '11
Fam160b2	ENSMUST00000022690.9	family with sequence similarity 160, member B2	1490	1	0	0	1	1	0	1	0	0	rno-let-7d-5p				-0.31	-0.31	0.91	2007, '11
Rpusd2	ENSMUST00000028796.1	RNA pseudouridylate synthase domain containing 2	80	1	0	1	0	0	0	0	0	0	rno-let-7g-5p				-0.31	-0.38	0.87	2005, '07, '09, '11
Slc30a1	ENSMUST00000044954.6	solute carrier family 30 (zinc transporter), member 1	929	1	1	0	0	0	0	0	0	0	rno-let-7d-5p				-0.31	-0.38	0.97	2009, '11
Ago3	ENSMUST00000069097.7	argonaute RISC catalytic subunit 3	292	2	1	0	1	1	0	0	1	2	rno-let-7d-5p				-0.31	-0.34	> 0.99	2007, '11
Tsc22d2	ENSMUST00000099090.2	TSC22 domain family, member 2	922	1	0	0	1	0	0	0	0	0	rno-let-7d-5p				-0.31	-0.31	0.95	2005, '07, '09, '11
Strbp	ENSMUST00000028279.4	spermatid perinuclear RNA binding protein	530	2	0	0	2	1	0	0	1	2	rno-let-7d-5p				-0.31	-0.6	> 0.99	2005, '07, '09, '11
Chic1	ENSMUST00000116547.2	cysteine-rich hydrophobic domain 1	206	2	1	0	1	0	0	0	0	0	rno-let-7d-5p				-0.31	-0.41	0.99	2011
Ctns	ENSMUST00000006103.3	cystinosis, nephropathic	243	1	0	1	0	0	0	0	0	0	rno-let-7d-5p				-0.31	-0.31	0.79	2005, '07, '09, '11
Faxc	ENSMUST00000029908.7	failed axon connections homolog (Drosophila)	133	1	1	0	0	2	0	1	1	0	rno-let-7d-5p				-0.31	-0.45	0.98	2009, '11
Tspear	ENSMUST00000092366.2	thrombospondin type laminin G domain and EAR repeats	5	1	0	0	1	0	0	0	0	0	rno-let-7d-5p				-0.31	-0.31	0.56	NULL
Letmd1	ENSMUST00000037001.8	LETM1 domain containing 1	2438	1	0	1	0	0	0	0	0	0	rno-let-7a-5p				-0.31	-0.33	0.7	2005, '07, '09, '11
Btg2	ENSMUST00000020692.6	B cell translocation gene 2, anti-proliferative	3163	1	0	0	1	0	0	0	0	0	rno-let-7d-5p				-0.31	-0.31	0.92	2005, '07, '09, '11
Sox13	ENSMUST00000144386.2	SRY (sex determining region Y)-box 13	396	1	0	1	0	0	0	0	0	0	rno-let-7g-5p				-0.31	-0.31	0.54	2005, '07, '09, '11
Rasl10b	ENSMUST00000175848.2	RAS-like, family 10, member B	745	1	0	1	0	0	0	0	0	1	rno-let-7d-5p				-0.31	-0.31	0.91	2005, '07, '09, '11
Agpat6	ENSMUST00000167004.1	1-acylglycerol-3-phosphate O-acyltransferase 6 (lysophosphatidic acid acyltransferase, zeta)	1804	1	1	0	0	0	0	0	0	0	rno-let-7d-5p				-0.31	-0.31	0.97	2009, '11
Arl5a	ENSMUST00000036541.7	ADP-ribosylation factor-like 5A	1270	1	0	0	1	0	0	0	0	1	rno-let-7d-5p				-0.31	-0.36	0.94	2007, '09, '11
Ankrd52	ENSMUST00000014642.4	ankyrin repeat domain 52	1083	1	0	0	1	2	0	1	1	0	rno-let-7d-5p				-0.31	-0.31	0.88	2009, '11
Lingo1	ENSMUST00000053568.1	leucine rich repeat and Ig domain containing 1	21	1	1	0	0	2	0	2	0	0	rno-let-7d-5p				-0.31	-0.6	0.98	2009, '11
E2f2	ENSMUST00000061721.5	E2F transcription factor 2	59	1	0	1	0	1	0	1	0	0	rno-let-7d-5p				-0.31	-0.31	0.93	NULL
Dusp4	ENSMUST00000033930.4	dual specificity phosphatase 4	544	1	0	0	1	0	0	0	0	0	rno-let-7d-5p				-0.31	-0.34	0.94	2005, '07, '09, '11
Cpsf4	ENSMUST00000160629.2	cleavage and polyadenylation specific factor 4	474	1	0	1	0	0	0	0	0	0	rno-let-7f-5p				-0.3	-0.32	0.91	2005, '07, '09, '11
Cdkn1a	ENSMUST00000023829.6	cyclin-dependent kinase inhibitor 1A (P21)	3377	1	1	0	0	0	0	0	0	0	rno-let-7d-5p				-0.3	-0.31	0.85	2005, '07, '09, '11
Ufl1	ENSMUST00000102994.4	UFM1 specific ligase 1	797	1	0	1	0	0	0	0	0	1	rno-miR-98-5p				-0.3	-0.47	0.87	2007, '11
Trpm6	ENSMUST00000040489.7	transient receptor potential cation channel, subfamily M, member 6	128	1	0	0	1	1	0	1	0	0	rno-let-7d-5p				-0.3	-0.41	0.77	2005, '07, '09, '11
Col4a6	ENSMUST00000101205.2	collagen, type IV, alpha 6	10	1	1	0	0	0	0	0	0	0	rno-let-7d-5p				-0.3	-0.3	0.96	NULL
Abcc10	ENSMUST00000167360.2	ATP-binding cassette, sub-family C (CFTR/MRP), member 10	88	1	0	1	0	0	0	0	0	0	rno-let-7e-5p				-0.3	-0.3	0.53	2005, '07, '09, '11
Rictor	ENSMUST00000061656.6	RPTOR independent companion of MTOR, complex 2	898	1	1	0	0	0	0	0	0	0	rno-let-7d-5p				-0.3	-0.32	0.94	2007, '09, '11
Peg10	ENSMUST00000176204.2	paternally expressed 10	1687	1	0	0	1	0	0	0	0	0	rno-let-7d-5p				-0.3	-0.3	0.54	NULL
Ubxn10	ENSMUST00000105811.3	UBX domain protein 10	207	1	1	0	0	0	0	0	0	0	rno-let-7d-5p				-0.3	-0.31	< 0.1	2007, '09, '11
POU2F1	ENSMUST00000111427.3	POU domain, class 2, transcription factor 1 isoform B	18	2	0	0	2	0	0	0	0	2	rno-let-7d-5p				-0.3	-0.42	0.97	NULL
Slc25a32	ENSMUST00000022908.8	solute carrier family 25, member 32	249	1	0	1	0	2	0	2	0	0	rno-let-7b-5p				-0.3	-0.35	0.76	2007, '09, '11
Syt11	ENSMUST00000107503.2	synaptotagmin XI	262	1	1	0	0	0	0	0	0	0	rno-let-7d-5p				-0.3	-0.32	0.87	2005, '07, '09, '11
Itsn1	ENSMUST00000056482.8	intersectin 1 (SH3 domain protein 1A)	999	1	0	0	1	0	0	0	0	0	rno-let-7d-5p				-0.3	-0.3	0.8	2005, '07, '09, '11
Slc16a14	ENSMUST00000027422.6	solute carrier family 16 (monocarboxylic acid transporters), member 14	219	1	1	0	0	0	0	0	0	1	rno-let-7b-5p				-0.3	-0.3	0.79	2005, '07, '09, '11
Surf4	ENSMUST00000015011.4	surfeit gene 4	5411	1	0	0	1	0	0	0	0	1	rno-let-7d-5p				-0.3	-0.32	0.74	2005, '07, '09, '11
Ppp1r15b	ENSMUST00000052529.3	protein phosphatase 1, regulatory (inhibitor) subunit 15b	2416	1	1	0	0	0	0	0	0	0	rno-let-7d-5p				-0.3	-0.33	0.98	2005, '07, '11
Cecr6	ENSMUST00000178687.1	cat eye syndrome chromosome region, candidate 6	13	1	0	1	0	0	0	0	0	0	rno-let-7d-5p				-0.3	-0.3	0.94	2005, '07, '09, '11
Fam214b	ENSMUST00000107958.2	family with sequence similarity 214, member B	125	1	1	0	0	0	0	0	0	0	rno-let-7d-5p				-0.3	-0.37	0.92	2007, '09, '11
Col15a1	ENSMUST00000102917.5	collagen, type XV, alpha 1	3316	1	0	0	1	0	0	0	0	0	rno-let-7d-5p				-0.3	-0.3	0.95	2005, '07, '09, '11
Plxnd1	ENSMUST00000015511.9	plexin D1	87	1	1	0	0	0	0	0	0	0	rno-let-7d-5p				-0.3	-0.35	0.93	2005, '07, '09, '11
Nceh1	ENSMUST00000046515.9	neutral cholesterol ester hydrolase 1	1946	1	0	1	0	0	0	0	0	0	rno-miR-98-5p				-0.3	-0.32	0.64	2007, '09, '11
Dmp1	ENSMUST00000066708.5	dentin matrix protein 1	11	1	0	0	1	0	0	0	0	0	rno-let-7d-5p				-0.3	-0.3	0.88	2005, '07, '09, '11
Slc25a4	ENSMUST00000034049.4	solute carrier family 25 (mitochondrial carrier, adenine nucleotide translocator), member 4	102955	1	0	0	1	0	0	0	0	0	rno-let-7d-5p				-0.3	-0.38	0.89	2005, '07, '09, '11
Prkaa2	ENSMUST00000030243.7	protein kinase, AMP-activated, alpha 2 catalytic subunit	2924	1	1	0	0	0	0	0	0	1	rno-let-7d-5p				-0.3	-0.32	0.95	2011
Dyrk2	ENSMUST00000004281.8	dual-specificity tyrosine-(Y)-phosphorylation regulated kinase 2	1322	1	0	0	1	0	0	0	0	1	rno-let-7d-5p				-0.3	-0.34	0.94	NULL
Fgf6	ENSMUST00000000187.5	fibroblast growth factor 6	28	1	0	0	1	0	0	0	0	2	rno-let-7d-5p				-0.3	-0.37	0.77	NULL
Etv3	ENSMUST00000119109.2	ets variant 3	104	1	0	0	1	0	0	0	0	0	rno-let-7d-5p				-0.3	-0.31	0.92	2009, '11
Zfp282	ENSMUST00000061890.7	zinc finger protein 282	425	1	0	1	0	2	0	2	0	0	rno-let-7b-5p				-0.3	-0.62	0.95	2009, '11
Styx	ENSMUST00000111835.2	serine/threonine/tyrosine interaction protein	127	1	0	0	1	0	0	0	0	2	rno-let-7d-5p				-0.3	-0.3	0.85	2009, '11
Nfxl1	ENSMUST00000087216.6	nuclear transcription factor, X-box binding-like 1	73	1	0	0	1	0	0	0	0	0	rno-let-7f-5p				-0.3	-0.3	0.82	2005, '07, '09, '11
Btbd9	ENSMUST00000168787.2	BTB (POZ) domain containing 9	268	1	0	1	0	0	0	0	0	1	rno-let-7f-5p				-0.3	-0.3	0.95	2009, '11
Taf4b	ENSMUST00000169862.1	TAF4B RNA polymerase II, TATA box binding protein (TBP)-associated factor	226	1	0	0	1	1	0	1	0	1	rno-let-7d-5p				-0.3	-0.34	0.65	2011
Fzd3	ENSMUST00000131309.1	frizzled homolog 3 (Drosophila)	174	1	1	0	0	1	0	0	1	1	rno-let-7d-5p				-0.3	-0.41	0.97	2011
Ceacam19	ENSMUST00000052605.7	carcinoembryonic antigen-related cell adhesion molecule 19	6	1	1	0	0	0	0	0	0	0	rno-let-7d-5p				-0.3	-0.3	< 0.1	2005, '07, '09, '11
Mef2c	ENSMUST00000163888.2	myocyte enhancer factor 2C	3767	2	0	0	2	0	0	0	0	0	rno-let-7d-5p				-0.3	-0.43	0.93	2011
Fgf5	ENSMUST00000031280.1	fibroblast growth factor 5	68	1	0	0	1	1	0	0	1	0	rno-let-7d-5p				-0.3	-0.38	0.83	2007, '09, '11
Meis2	ENSMUST00000110907.2	Meis homeobox 2	161	1	0	0	1	0	0	0	0	0	rno-let-7d-5p				-0.3	-0.3	0.9	2005, '07, '09, '11
Cap1	ENSMUST00000106255.2	CAP, adenylate cyclase-associated protein 1 (yeast)	2283	1	0	0	1	0	0	0	0	0	rno-let-7d-5p				-0.3	-0.3	0.93	2005, '07, '09, '11
Map4k4	ENSMUST00000163854.3	mitogen-activated protein kinase kinase kinase kinase 4	4132	1	1	0	0	0	0	0	0	0	rno-let-7d-5p				-0.3	-0.39	0.98	2005, '07, '09, '11
Tnfrsf1b	ENSMUST00000030336.5	tumor necrosis factor receptor superfamily, member 1b	113	1	1	0	0	0	0	0	0	0	rno-let-7d-5p				-0.29	-0.29	0.98	2005, '07, '09, '11
Col4a2	ENSMUST00000033899.8	collagen, type IV, alpha 2	1325	1	0	0	1	0	0	0	0	0	rno-miR-98-5p				-0.29	-0.29	0.94	2005, '07, '09, '11
Vgll3	ENSMUST00000168064.1	vestigial like 3 (Drosophila)	1036	1	0	0	1	1	0	0	1	0	rno-let-7d-5p				-0.29	-0.43	0.93	2007, '11
Ints2	ENSMUST00000018212.7	integrator complex subunit 2	115	1	1	0	0	1	0	0	1	0	rno-let-7d-5p				-0.29	-0.34	0.87	2007, '09, '11
Idh2	ENSMUST00000107384.4	isocitrate dehydrogenase 2 (NADP+), mitochondrial	1652	1	0	0	1	2	0	2	0	0	rno-let-7d-5p				-0.29	-0.8	0.85	2005, '07, '09, '11
P4ha2	ENSMUST00000174616.2	procollagen-proline, 2-oxoglutarate 4-dioxygenase (proline 4-hydroxylase), alpha II polypeptide	322	1	0	0	1	0	0	0	0	0	rno-let-7d-5p				-0.29	-0.29	0.95	2005, '07, '09, '11
Kcnc2	ENSMUST00000092175.2	potassium voltage gated channel, Shaw-related subfamily, member 2	28	1	0	0	1	1	0	1	0	0	rno-let-7g-5p				-0.29	-0.29	0.57	2005, '07, '09, '11
Pag1	ENSMUST00000161949.2	phosphoprotein associated with glycosphingolipid microdomains 1	228	1	1	0	0	0	0	0	0	1	rno-let-7d-5p				-0.29	-0.35	0.98	NULL
Rnf44	ENSMUST00000177950.2	ring finger protein 44	2723	1	0	0	1	0	0	0	0	0	rno-let-7i-5p				-0.29	-0.3	0.95	2005, '07, '09, '11
Col24a1	ENSMUST00000029848.4	collagen, type XXIV, alpha 1	24	1	0	1	0	0	0	0	0	0	rno-let-7d-5p				-0.29	-0.29	0.95	2005, '07, '09, '11
Egln2	ENSMUST00000080058.5	egl-9 family hypoxia-inducible factor 2	155	1	0	0	1	0	0	0	0	0	rno-let-7d-5p				-0.29	-0.34	0.59	2005, '07, '09, '11
Fbxl14	ENSMUST00000032094.6	F-box and leucine-rich repeat protein 14	113	1	0	1	0	0	0	0	0	0	rno-let-7a-5p				-0.29	-0.3	0.95	2009, '11
Epha4	ENSMUST00000027451.7	Eph receptor A4	97	1	0	0	1	0	0	0	0	0	rno-let-7d-5p				-0.29	-0.29	0.91	2005, '07, '09, '11
Gabra6	ENSMUST00000020703.7	gamma-aminobutyric acid (GABA) A receptor, subunit alpha 6	5	1	0	0	1	0	0	0	0	0	rno-let-7d-5p				-0.29	-0.29	0.66	2009, '11
Clasp2	ENSMUST00000166734.3	CLIP associating protein 2	1362	1	0	1	0	0	0	0	0	0	rno-let-7b-5p				-0.29	-0.3	0.88	2005, '07, '09, '11
Slc10a7	ENSMUST00000034111.8	solute carrier family 10 (sodium/bile acid cotransporter family), member 7	233	1	0	1	0	0	0	0	0	1	rno-let-7b-5p				-0.29	-0.32	0.85	2009, '11
Kdm3a	ENSMUST00000065509.5	lysine (K)-specific demethylase 3A	3277	1	0	0	1	0	0	0	0	0	rno-let-7d-5p				-0.29	-0.29	0.81	2007, '09, '11
Pdgfb	ENSMUST00000000500.6	platelet derived growth factor, B polypeptide	26	1	0	1	0	0	0	0	0	0	rno-let-7a-5p				-0.29	-0.32	0.58	2005, '07, '09, '11
Asap1	ENSMUST00000177371.2	ArfGAP with SH3 domain, ankyrin repeat and PH domain1	367	1	0	0	1	0	0	0	0	0	rno-let-7d-5p				-0.29	-0.3	0.69	2007, '09, '11
Cyb561d1	ENSMUST00000106655.1	cytochrome b-561 domain containing 1	130	1	0	0	1	1	0	1	0	1	rno-let-7f-5p				-0.29	-0.41	0.64	2005, '07, '09, '11
Mab21l3	ENSMUST00000061831.5	mab-21-like 3 (C. elegans)	15	1	0	1	0	0	0	0	0	0	rno-let-7a-5p				-0.29	-0.29	0.95	2007, '09, '11
Adipor2	ENSMUST00000032272.7	adiponectin receptor 2	2137	1	0	0	1	0	0	0	0	0	rno-let-7d-5p				-0.29	-0.29	0.93	2005, '07, '09, '11
Prpf38b	ENSMUST00000029480.8	PRP38 pre-mRNA processing factor 38 (yeast) domain containing B	1970	1	1	0	0	0	0	0	0	1	rno-let-7d-5p				-0.29	-0.58	0.98	2005, '07, '09, '11
Tia1	ENSMUST00000095753.3	cytotoxic granule-associated RNA binding protein 1	906	1	0	1	0	0	0	0	0	0	rno-let-7a-5p				-0.29	-0.3	0.78	2009, '11
AI606181	ENSMUST00000099454.3	expressed sequence AI606181	329	1	0	0	1	0	0	0	0	0	rno-let-7f-5p				-0.29	-0.29	0.84	NULL
Mex3a	ENSMUST00000172699.1	mex3 homolog A (C. elegans)	442	1	0	0	1	0	0	0	0	1	rno-miR-98-5p				-0.29	-0.29	0.79	2007, '09, '11
Cnnm4	ENSMUST00000153128.1	cyclin M4	86	1	0	1	0	0	0	0	0	0	rno-let-7b-5p				-0.29	-0.29	0.91	2005, '07, '09, '11
Pogz	ENSMUST00000107270.3	pogo transposable element with ZNF domain	253	1	0	0	1	0	0	0	0	0	rno-let-7d-5p				-0.29	-0.29	0.94	2005, '07, '09, '11
Snap23	ENSMUST00000110711.3	synaptosomal-associated protein 23	1805	1	0	0	1	0	0	0	0	0	rno-let-7d-5p				-0.29	-0.3	0.94	2005, '07, '09, '11
Lrrc8b	ENSMUST00000112707.1	leucine rich repeat containing 8 family, member B	466	1	0	1	0	1	0	1	0	0	rno-let-7f-5p				-0.29	-0.3	0.79	NULL
Sema4g	ENSMUST00000026225.9	sema domain, immunoglobulin domain (Ig), transmembrane domain (TM) and short cytoplasmic domain, (semaphorin) 4G	554	1	1	0	0	0	0	0	0	1	rno-let-7d-5p				-0.29	-0.29	0.83	2005, '07, '09, '11
Mgll	ENSMUST00000113585.3	monoglyceride lipase	7037	1	0	1	0	1	0	0	1	0	rno-let-7d-5p				-0.29	-0.29	0.93	2005, '07, '09, '11
Fzd4	ENSMUST00000058755.3	frizzled homolog 4 (Drosophila)	1499	1	1	0	0	1	0	1	0	0	rno-let-7d-5p				-0.29	-0.32	0.8	2005, '07
Loxl4	ENSMUST00000026190.8	lysyl oxidase-like 4	34	1	0	0	1	0	0	0	0	0	rno-let-7b-5p				-0.29	-0.29	0.93	2005, '07, '09, '11
Ddn	ENSMUST00000075444.6	dendrin	14	1	0	1	0	0	0	0	0	0	rno-let-7g-5p				-0.29	-0.29	0.81	2009, '11
Crk	ENSMUST00000108425.2	v-crk sarcoma virus CT10 oncogene homolog (avian)	2790	1	0	0	1	0	0	0	0	0	rno-miR-98-5p				-0.29	-0.29	0.91	2009, '11
Hectd2	ENSMUST00000047247.6	HECT domain containing 2	350	1	0	0	1	0	0	0	0	0	rno-let-7f-5p				-0.29	-0.29	0.59	2005, '07, '09, '11
Tmem194	ENSMUST00000048099.4	transmembrane protein 194	40	1	1	0	0	2	0	0	2	1	rno-let-7d-5p				-0.29	-0.39	0.73	NULL
Atxn7l3b	ENSMUST00000099276.3	ataxin 7-like 3B	75	1	0	0	1	0	0	0	0	1	rno-let-7d-5p				-0.28	-0.37	0.93	2009, '11
Adamts5	ENSMUST00000023611.5	a disintegrin-like and metallopeptidase (reprolysin type) with thrombospondin type 1 motif, 5 (aggrecanase-2)	857	1	0	1	0	0	0	0	0	2	rno-let-7f-5p				-0.28	-0.3	0.95	2005, '07, '09, '11
Acer2	ENSMUST00000045224.8	alkaline ceramidase 2	808	1	0	1	0	0	0	0	0	1	rno-let-7g-5p				-0.28	-0.29	0.91	2007, '09, '11
Nkap	ENSMUST00000016553.4	NFKB activating protein	757	1	0	1	0	0	0	0	0	0	rno-miR-98-5p				-0.28	-0.29	0.56	2009, '11
Usp32	ENSMUST00000108075.3	ubiquitin specific peptidase 32	1122	1	0	1	0	0	0	0	0	0	rno-let-7a-5p				-0.28	-0.3	0.88	2005, '07, '09, '11
Khsrp	ENSMUST00000007814.8	KH-type splicing regulatory protein	82	1	1	0	0	0	0	0	0	0	rno-let-7d-5p				-0.28	-0.29	0.94	2009, '11
Tcta	ENSMUST00000044725.7	T cell leukemia translocation altered gene	122	1	1	0	0	0	0	0	0	0	rno-let-7d-5p				-0.28	-0.4	0.22	2005, '07, '09, '11
Styk1	ENSMUST00000049150.2	serine/threonine/tyrosine kinase 1	28	1	1	0	0	0	0	0	0	0	rno-let-7d-5p				-0.28	-0.41	< 0.1	2005, '07, '09, '11
B630005N14Rik	ENSMUST00000045235.5	RIKEN cDNA B630005N14 gene	432	1	0	0	1	0	0	0	0	0	rno-let-7a-5p				-0.28	-0.28	0.78	2009, '11
Chd7	ENSMUST00000051558.4	chromodomain helicase DNA binding protein 7	512	1	0	0	1	0	0	0	0	0	rno-let-7d-5p				-0.28	-0.3	0.95	2005, '07
Wnk3	ENSMUST00000096285.4	WNK lysine deficient protein kinase 3	74	1	0	1	0	1	0	0	1	0	rno-let-7d-5p				-0.28	-0.29	0.93	NULL
Ttc14	ENSMUST00000099153.4	tetratricopeptide repeat domain 14	924	1	0	0	1	2	0	1	1	1	rno-let-7d-5p				-0.28	-0.56	< 0.1	2009, '11
E330009J07Rik	ENSMUST00000101492.4	RIKEN cDNA E330009J07 gene	239	1	0	0	1	1	0	0	1	1	rno-let-7d-5p				-0.28	-0.32	0.54	NULL
Zbtb25	ENSMUST00000176102.2	zinc finger and BTB domain containing 25	270	1	1	0	0	3	0	0	3	2	rno-let-7d-5p				-0.28	-0.57	0.94	NULL
Tmem233	ENSMUST00000111997.1	transmembrane protein 233	3533	1	0	0	1	0	0	0	0	1	rno-let-7d-5p				-0.28	-0.29	0.55	NULL
Zswim5	ENSMUST00000044823.3	zinc finger SWIM-type containing 5	194	1	1	0	0	0	0	0	0	0	rno-let-7d-5p				-0.28	-0.36	0.79	2009, '11
Nefm	ENSMUST00000022638.5	neurofilament, medium polypeptide	5	1	0	0	1	0	0	0	0	0	rno-miR-98-5p				-0.28	-0.28	0.91	2007, '09, '11
Rtl1	ENSMUST00000149046.2	retrotransposon-like 1	5	1	0	1	0	0	0	0	0	0	rno-let-7b-5p				-0.28	-0.28	0.87	NULL
Ntn1	ENSMUST00000108674.3	netrin 1	1321	1	1	0	0	0	0	0	0	0	rno-let-7d-5p				-0.28	-0.28	0.82	2009, '11
Sp8	ENSMUST00000063918.2	trans-acting transcription factor 8	33	1	0	1	0	0	0	0	0	0	rno-let-7a-5p				-0.28	-0.28	0.6	2005, '07, '09, '11
Dlst	ENSMUST00000053811.8	dihydrolipoamide S-succinyltransferase (E2 component of 2-oxo-glutarate complex)	5144	1	0	1	0	0	0	0	0	0	rno-let-7d-5p				-0.28	-0.28	0.95	2005, '07, '09, '11
Zfp354b	ENSMUST00000109124.4	zinc finger protein 354B	25	1	1	0	0	0	0	0	0	1	rno-let-7d-5p				-0.28	-0.53	0.34	2009, '11
Ranbp2	ENSMUST00000003310.5	RAN binding protein 2	4754	1	1	0	0	1	1	0	0	0	rno-let-7d-5p				-0.28	-0.73	0.96	2005, '07
Esrrb	ENSMUST00000116402.4	estrogen related receptor, beta	130	1	1	0	0	1	0	0	1	1	rno-let-7d-5p				-0.28	-0.28	0.62	2009, '11
Pld5	ENSMUST00000065967.8	phospholipase D family, member 5	82	1	0	1	0	0	0	0	0	0	rno-miR-98-5p				-0.28	-0.29	0.95	2009, '11
Sbk1	ENSMUST00000056028.9	SH3-binding kinase 1	55	1	0	0	1	0	0	0	0	1	rno-let-7g-5p				-0.28	-0.29	0.95	2007, '09, '11
Acot11	ENSMUST00000102762.4	acyl-CoA thioesterase 11	475	1	1	0	0	1	0	1	0	1	rno-let-7a-5p				-0.27	-0.43	0.52	2011
Sox6	ENSMUST00000166877.2	SRY (sex determining region Y)-box 6	594	1	0	0	1	0	0	0	0	0	rno-let-7d-5p				-0.27	-0.32	0.86	NULL
Cers3	ENSMUST00000066475.9	ceramide synthase 3	13	1	1	0	0	0	0	0	0	0	rno-let-7d-5p				-0.27	-0.27	< 0.1	2007, '11
Sema4f	ENSMUST00000000641.10	sema domain, immunoglobulin domain (Ig), TM domain, and short cytoplasmic domain	28	1	1	0	0	0	0	0	0	0	rno-let-7d-5p				-0.27	-0.32	0.86	2005, '09, '11
Syt7	ENSMUST00000169121.2	synaptotagmin VII	210	1	1	0	0	0	0	0	0	0	rno-miR-98-5p				-0.27	-0.29	0.98	2005, '07, '09, '11
Edem3	ENSMUST00000059498.6	ER degradation enhancer, mannosidase alpha-like 3	1130	1	1	0	0	0	0	0	0	0	rno-let-7d-5p				-0.27	-0.27	0.97	2007, '09, '11
Ppm1f	ENSMUST00000027373.9	protein phosphatase 1F (PP2C domain containing)	609	1	1	0	0	1	1	0	0	0	rno-let-7d-5p				-0.27	-0.46	0.72	2005, '07, '09, '11
Tlr5	ENSMUST00000110997.1	toll-like receptor 5	49	1	1	0	0	1	0	1	0	0	rno-let-7b-5p				-0.27	-0.42	< 0.1	NULL
Gpcpd1	ENSMUST00000110136.2	glycerophosphocholine phosphodiesterase GDE1 homolog (S. cerevisiae)	908	1	0	0	1	0	0	0	0	0	rno-let-7d-5p				-0.27	-0.29	0.93	2007, '09, '11
Ptprd	ENSMUST00000107289.3	protein tyrosine phosphatase, receptor type, D	575	2	1	0	1	0	0	0	0	1	rno-let-7d-5p				-0.27	-0.45	> 0.99	2007, '09, '11
AI846148	ENSMUST00000025924.2	expressed sequence AI846148	22	1	0	1	0	0	0	0	0	2	rno-let-7e-5p				-0.27	-0.27	0.95	2009, '11
Hip1	ENSMUST00000060311.8	huntingtin interacting protein 1	1166	1	1	0	0	0	0	0	0	0	rno-let-7d-5p				-0.27	-0.46	0.98	2011
Fbxo30	ENSMUST00000129456.2	F-box protein 30	1908	1	0	0	1	0	0	0	0	0	rno-let-7d-5p				-0.27	-0.28	0.88	2005, '07, '09, '11
Zfp318	ENSMUST00000113481.2	zinc finger protein 318	336	1	0	1	0	3	0	1	2	1	rno-let-7g-5p				-0.27	-0.51	0.95	2009, '11
Rab15	ENSMUST00000021459.8	RAB15, member RAS oncogene family	37	1	0	1	0	0	0	0	0	0	rno-let-7b-5p				-0.27	-0.27	0.89	2005, '07, '09, '11
Lrrc20	ENSMUST00000049242.7	leucine rich repeat containing 20	4168	1	0	1	0	0	0	0	0	0	rno-let-7f-5p				-0.27	-0.27	0.61	2007, '09, '11
Col1a1	ENSMUST00000001547.7	collagen, type I, alpha 1	8243	1	0	1	0	0	0	0	0	0	rno-let-7g-5p				-0.27	-0.28	0.83	2005, '07
Klhl13	ENSMUST00000115313.2	kelch-like 13	604	1	0	1	0	0	0	0	0	0	rno-let-7d-5p				-0.27	-0.27	0.85	2005, '07, '09, '11
Zfp644	ENSMUST00000112696.2	zinc finger protein 644	601	2	0	1	1	0	0	0	0	0	rno-let-7d-5p				-0.27	-0.4	> 0.99	2009, '11
Syt1	ENSMUST00000105276.2	synaptotagmin I	88	1	0	0	1	0	0	0	0	0	rno-let-7d-5p				-0.27	-0.27	0.91	2005, '07, '09, '11
Inpp5a	ENSMUST00000106098.2	inositol polyphosphate-5-phosphatase A	2438	1	0	0	1	0	0	0	0	0	rno-let-7d-5p				-0.27	-0.27	0.83	2005, '07, '09, '11
Rbpj	ENSMUST00000087360.3	recombination signal binding protein for immunoglobulin kappa J region	894	1	0	1	0	0	0	0	0	0	rno-let-7a-5p				-0.27	-0.27	0.46	NULL
Slc6a1	ENSMUST00000032454.5	solute carrier family 6 (neurotransmitter transporter, GABA), member 1	7	1	1	0	0	0	0	0	0	0	rno-let-7d-5p				-0.27	-0.27	< 0.1	2005, '07, '09, '11
Sass6	ENSMUST00000029571.8	spindle assembly 6 homolog (C. elegans)	218	1	0	1	0	0	0	0	0	0	rno-let-7a-5p				-0.27	-0.32	0.95	2007, '09, '11
Slc29a3	ENSMUST00000119595.2	solute carrier family 29 (nucleoside transporters), member 3	72	1	1	0	0	0	0	0	0	0	rno-let-7d-5p				-0.27	-0.28	< 0.1	NULL
Dcun1d3	ENSMUST00000059851.7	DCN1, defective in cullin neddylation 1, domain containing 3 (S. cerevisiae)	469	1	1	0	0	0	0	0	0	0	rno-let-7d-5p				-0.27	-0.32	0.98	2007, '09, '11
Aen	ENSMUST00000107425.2	apoptosis enhancing nuclease	91	1	1	0	0	0	0	0	0	2	rno-let-7d-5p				-0.27	-0.27	< 0.1	2009, '11
Mief1	ENSMUST00000023048.5	mitochondrial elongation factor 1	144	1	0	1	0	0	0	0	0	1	rno-miR-98-5p				-0.27	-0.41	0.95	2007, '09, '11
Psd3	ENSMUST00000038959.10	pleckstrin and Sec7 domain containing 3	399	2	2	0	0	2	1	0	1	0	rno-let-7d-5p				-0.26	-0.29	0.31	2005, '07, '09, '11
Slc30a4	ENSMUST00000005952.5	solute carrier family 30 (zinc transporter), member 4	461	1	0	0	1	0	0	0	0	0	rno-let-7g-5p				-0.26	-0.27	0.93	2005, '07, '09, '11
Igf2bp1	ENSMUST00000013559.2	insulin-like growth factor 2 mRNA binding protein 1	450	5	3	1	1	1	0	1	0	0	rno-let-7d-5p				-0.26	-1.38	> 0.99	2007, '09, '11
Cry2	ENSMUST00000090559.6	cryptochrome 2 (photolyase-like)	566	1	0	1	0	0	0	0	0	0	rno-let-7e-5p				-0.26	-0.26	0.91	2005, '07, '09, '11
Runx1t1	ENSMUST00000006761.4	runt-related transcription factor 1; translocated to, 1 (cyclin D-related)	51	1	0	1	0	0	0	0	0	0	rno-miR-98-5p				-0.26	-0.3	0.95	2009, '11
Slc4a4	ENSMUST00000148750.2	solute carrier family 4 (anion exchanger), member 4	5302	1	0	1	0	0	0	0	0	0	rno-let-7d-5p				-0.26	-0.26	0.95	2005, '07, '09, '11
Vangl2	ENSMUST00000027837.7	vang-like 2 (van gogh, Drosophila)	234	2	0	1	1	0	0	0	0	1	rno-let-7d-5p				-0.26	-0.33	0.97	2007
St6gal1	ENSMUST00000178797.2	beta galactoside alpha 2,6 sialyltransferase 1	313	1	1	0	0	0	0	0	0	0	rno-let-7f-5p				-0.26	-0.26	0.38	2005, '09, '11
Gramd1c	ENSMUST00000179565.2	GRAM domain containing 1C	77	1	0	0	1	0	0	0	0	1	rno-let-7d-5p				-0.26	-0.29	0.7	2007, '09, '11
Amer3	ENSMUST00000052670.9	APC membrane recruitment 3	5	1	1	0	0	0	0	0	0	0	rno-let-7d-5p				-0.26	-0.26	< 0.1	2009, '11
Sppl2b	ENSMUST00000035597.8	signal peptide peptidase like 2B	273	1	1	0	0	0	0	0	0	0	rno-let-7d-5p				-0.26	-0.27	< 0.1	2009, '11
Zfp740	ENSMUST00000119800.2	zinc finger protein 740	857	1	0	1	0	1	0	0	1	0	rno-let-7d-5p				-0.26	-0.26	0.85	2009, '11
Xpot	ENSMUST00000039810.7	exportin, tRNA (nuclear export receptor for tRNAs)	84	1	1	0	0	0	0	0	0	0	rno-let-7f-5p				-0.26	-0.28	0.82	2009, '11
9130023H24Rik	ENSMUST00000078816.3	RIKEN cDNA 9130023H24 gene	119	1	1	0	0	0	0	0	0	0	rno-let-7d-5p				-0.26	-0.28	< 0.1	2009, '11
Phf8	ENSMUST00000046950.7	PHD finger protein 8	566	1	0	1	0	0	0	0	0	2	rno-let-7d-5p				-0.26	-0.26	0.87	2005, '07, '09, '11
Golph3	ENSMUST00000059680.5	golgi phosphoprotein 3	2873	1	0	0	1	0	0	0	0	1	rno-let-7i-5p				-0.26	-0.26	0.78	2005, '07, '09, '11
Mllt10	ENSMUST00000114671.2	myeloid/lymphoid or mixed-lineage leukemia (trithorax homolog, Drosophila); translocated to, 10	24	1	0	0	1	0	0	0	0	0	rno-let-7d-5p				-0.26	-0.27	0.88	2005, '07, '09, '11
Csnk2a1	ENSMUST00000099224.4	casein kinase 2, alpha 1 polypeptide	2027	1	0	0	1	0	0	0	0	0	rno-let-7d-5p				-0.26	-0.29	0.95	2009, '11
Dyrk1a	ENSMUST00000023614.4	dual-specificity tyrosine-(Y)-phosphorylation regulated kinase 1a	1400	1	0	1	0	0	0	0	0	0	rno-let-7d-5p				-0.26	-0.27	0.89	2005, '07, '09, '11
Senp5	ENSMUST00000023457.6	SUMO/sentrin specific peptidase 5	220	1	0	0	1	0	0	0	0	0	rno-let-7d-5p				-0.26	-0.26	0.95	2005, '07, '09, '11
Atg16l1	ENSMUST00000027512.7	autophagy related 16-like 1 (S. cerevisiae)	1114	1	0	0	1	0	0	0	0	0	rno-let-7d-5p				-0.26	-0.26	0.89	2007, '09, '11
Gabpa	ENSMUST00000009120.7	GA repeat binding protein, alpha	1448	1	0	0	1	0	0	0	0	2	rno-let-7d-5p				-0.26	-0.28	0.82	2005, '07, '09, '11
Plekhh1	ENSMUST00000039928.5	pleckstrin homology domain containing, family H (with MyTH4 domain) member 1	415	1	1	0	0	0	0	0	0	1	rno-let-7d-5p				-0.26	-0.27	0.36	2005, '07, '11
Zfp697	ENSMUST00000056096.9	zinc finger protein 697	34	1	0	1	0	1	0	1	0	0	rno-let-7d-5p				-0.26	-0.33	0.81	2009, '11
Stxbp5	ENSMUST00000038213.8	syntaxin binding protein 5 (tomosyn)	563	1	0	0	1	0	0	0	0	0	rno-let-7d-5p				-0.26	-0.26	0.86	2005, '09, '11
Tln1	ENSMUST00000030187.8	talin 1	274	1	0	0	1	1	0	1	0	0	rno-let-7d-5p				-0.26	-0.37	0.89	2005, '07, '09, '11
Reep1	ENSMUST00000121469.1	receptor accessory protein 1	124	1	0	0	1	0	0	0	0	0	rno-let-7d-5p				-0.26	-0.26	0.9	2007, '09, '11
Eea1	ENSMUST00000053484.6	early endosome antigen 1	1444	1	0	1	0	1	0	0	1	0	rno-let-7g-5p				-0.26	-0.37	0.95	2007, '09, '11
Tecpr2	ENSMUST00000169597.2	tectonin beta-propeller repeat containing 2	417	1	0	0	1	0	0	0	0	0	rno-let-7d-5p				-0.26	-0.26	0.94	2007, '09, '11
Dagla	ENSMUST00000039327.5	diacylglycerol lipase, alpha	64	1	1	0	0	0	0	0	0	0	rno-let-7b-5p				-0.26	-0.26	0.88	2007, '09, '11
Eda	ENSMUST00000113776.2	ectodysplasin-A	60	1	0	1	0	0	0	0	0	2	rno-let-7b-5p				-0.26	-0.26	0.81	2005, '07, '09, '11
Stab2	ENSMUST00000035288.9	stabilin 2	279	1	0	0	1	1	0	1	0	0	rno-let-7d-5p				-0.26	-0.31	0.62	2005, '07, '09, '11
Tob2	ENSMUST00000050467.7	transducer of ERBB2, 2	2279	1	0	1	0	0	0	0	0	0	rno-let-7i-5p				-0.26	-0.26	0.92	2005, '07, '09, '11
Has2	ENSMUST00000050544.7	hyaluronan synthase 2	20	1	0	0	1	0	0	0	0	0	rno-let-7d-5p				-0.26	-0.26	0.95	2005, '07, '09, '11
Zbtb26	ENSMUST00000067043.4	zinc finger and BTB domain containing 26	18	1	0	1	0	0	0	0	0	0	rno-let-7c-5p				-0.25	-0.45	0.95	2009, '11
Kcnc1	ENSMUST00000025202.6	potassium voltage gated channel, Shaw-related subfamily, member 1	115	1	0	1	0	0	0	0	0	0	rno-let-7a-5p				-0.25	-0.25	0.88	2009, '11
Parm1	ENSMUST00000040576.9	prostate androgen-regulated mucin-like protein 1	1145	1	1	0	0	1	0	0	1	1	rno-let-7d-5p				-0.25	-0.34	0.87	2007
Cped1	ENSMUST00000115383.3	cadherin-like and PC-esterase domain containing 1	1712	1	0	0	1	0	0	0	0	0	rno-let-7d-5p				-0.25	-0.26	0.69	2007
Numbl	ENSMUST00000079258.6	numb-like	371	1	0	0	1	0	0	0	0	0	rno-let-7d-5p				-0.25	-0.25	0.95	2005, '07, '09, '11
Rab8b	ENSMUST00000041139.7	RAB8B, member RAS oncogene family	85	1	0	0	1	0	0	0	0	2	rno-let-7d-5p				-0.25	-0.45	0.93	2007, '09, '11
Golt1b	ENSMUST00000032372.6	golgi transport 1 homolog B (S. cerevisiae)	2567	1	1	0	0	1	0	0	1	0	rno-let-7d-5p				-0.25	-0.67	0.98	2005, '07, '09, '11
Ppp2r2a	ENSMUST00000089230.5	protein phosphatase 2, regulatory subunit B, alpha	657	1	0	1	0	0	0	0	0	0	rno-let-7a-5p				-0.25	-0.39	0.88	2011
Cep164	ENSMUST00000117194.2	centrosomal protein 164	217	1	0	0	1	0	0	0	0	1	rno-let-7d-5p				-0.25	-0.25	0.83	2007, '09, '11
Luc7l3	ENSMUST00000107820.1	LUC7-like 3 (S. cerevisiae)	4142	1	0	0	1	0	0	0	0	1	rno-let-7d-5p				-0.25	-0.26	0.95	2007, '09, '11
Col4a1	ENSMUST00000033898.9	collagen, type IV, alpha 1	5885	1	0	0	1	0	0	0	0	0	rno-let-7d-5p				-0.25	-0.25	0.81	2005, '07, '09, '11
Acvr1b	ENSMUST00000000544.10	activin A receptor, type 1B	815	1	0	1	0	0	0	0	0	3	rno-let-7d-5p				-0.25	-0.26	0.96	2005, '07, '09, '11
Sh2b3	ENSMUST00000086310.2	SH2B adaptor protein 3	1259	1	0	0	1	0	0	0	0	0	rno-let-7d-5p				-0.25	-0.29	0.91	2007, '09, '11
Nab1	ENSMUST00000186764.1	Ngfi-A binding protein 1	4719	1	0	0	1	0	0	0	0	0	rno-let-7d-5p				-0.25	-0.26	0.82	2005, '07, '11
Pmaip1	ENSMUST00000025399.7	phorbol-12-myristate-13-acetate-induced protein 1	1268	1	0	0	1	0	0	0	0	0	rno-let-7d-5p				-0.25	-0.25	0.86	2009, '11
Crtap	ENSMUST00000084881.4	cartilage associated protein	18	1	0	0	1	0	0	0	0	0	rno-let-7d-5p				-0.25	-0.25	0.76	2005, '07, '09, '11
Unc5a	ENSMUST00000026994.8	unc-5 homolog A (C. elegans)	20	1	0	1	0	0	0	0	0	0	rno-let-7d-5p				-0.25	-0.25	0.11	2007, '09, '11
Dlc1	ENSMUST00000033923.8	deleted in liver cancer 1	612	2	0	0	2	0	0	0	0	0	rno-let-7d-5p				-0.25	-0.37	> 0.99	2005, '07, '09, '11
Slc9a9	ENSMUST00000033463.9	solute carrier family 9 (sodium/hydrogen exchanger), member 9	83	1	0	0	1	0	0	0	0	0	rno-let-7d-5p				-0.25	-0.26	0.93	2005, '07, '11
Vps26b	ENSMUST00000034470.9	vacuolar protein sorting 26 homolog B (yeast)	1731	1	0	1	0	0	0	0	0	0	rno-let-7a-5p				-0.25	-0.26	0.9	2007, '09, '11
Mbtps2	ENSMUST00000058098.9	membrane-bound transcription factor peptidase, site 2	1034	1	0	1	0	0	0	0	0	1	rno-let-7a-5p				-0.25	-0.25	0.52	2009, '11
Lrfn4	ENSMUST00000113822.2	leucine rich repeat and fibronectin type III domain containing 4	107	1	0	0	1	0	0	0	0	0	rno-let-7d-5p				-0.25	-0.25	0.63	2005, '07, '09, '11
Slc6a15	ENSMUST00000074204.5	solute carrier family 6 (neurotransmitter transporter), member 15	101	1	0	0	1	0	0	0	0	0	rno-let-7d-5p				-0.25	-0.25	0.7	2009, '11
Gtf2i	ENSMUST00000059042.8	general transcription factor II I	3165	1	0	0	1	0	0	0	0	0	rno-let-7d-5p				-0.25	-0.25	0.66	2005, '07, '09, '11
Tusc2	ENSMUST00000010198.3	tumor suppressor candidate 2	30	1	0	1	0	0	0	0	0	0	rno-let-7i-5p				-0.25	-0.38	0.95	2005, '07, '09, '11
Bcl7a	ENSMUST00000120593.2	B cell CLL/lymphoma 7A	79	1	0	0	1	0	0	0	0	2	rno-let-7d-5p				-0.25	-0.35	0.95	2005, '07, '09, '11
Kremen1	ENSMUST00000020662.9	kringle containing transmembrane protein 1	191	1	0	1	0	0	0	0	0	1	rno-let-7g-5p				-0.25	-0.26	0.94	2007, '09, '11
Mtpn	ENSMUST00000031866.5	myotrophin	7888	1	0	0	1	0	0	0	0	0	rno-let-7d-5p				-0.24	-0.26	0.7	2005, '07, '09, '11
B3gat1	ENSMUST00000160899.2	beta-1,3-glucuronyltransferase 1 (glucuronosyltransferase P)	10	1	0	0	1	0	0	0	0	1	rno-let-7d-5p				-0.24	-0.24	0.8	2007, '09, '11
Mbtd1	ENSMUST00000063718.5	mbt domain containing 1	347	1	0	0	1	0	0	0	0	0	rno-let-7d-5p				-0.24	-0.27	0.58	2009, '11
Cadm2	ENSMUST00000114292.2	cell adhesion molecule 2	17	1	0	1	0	0	0	0	0	0	rno-let-7f-5p				-0.24	-0.36	0.8	2011
Htr4	ENSMUST00000027560.6	5 hydroxytryptamine (serotonin) receptor 4	7	1	0	1	0	0	0	0	0	0	rno-let-7f-5p				-0.24	-0.24	0.94	2005, '07, '09, '11
Vsnl1	ENSMUST00000072299.5	visinin-like 1	77	1	0	0	1	0	0	0	0	0	rno-let-7d-5p				-0.24	-0.35	0.78	2005, '07, '09, '11
Lgr6	ENSMUST00000044828.8	leucine-rich repeat-containing G protein-coupled receptor 6	35	1	0	1	0	0	0	0	0	1	rno-let-7a-5p				-0.24	-0.24	0.91	NULL
Apba1	ENSMUST00000025830.7	amyloid beta (A4) precursor protein binding, family A, member 1	90	1	0	1	0	0	0	0	0	0	rno-let-7a-5p				-0.24	-0.25	0.94	2009, '11
Slc35c1	ENSMUST00000067631.6	solute carrier family 35, member C1	23	1	0	1	0	0	0	0	0	0	rno-let-7d-5p				-0.24	-0.24	0.91	2007, '09, '11
Lonrf3	ENSMUST00000016383.4	LON peptidase N-terminal domain and ring finger 3	50	1	0	1	0	0	0	0	0	0	rno-let-7d-5p				-0.24	-0.34	0.95	2009, '11
Dmd	ENSMUST00000114000.2	dystrophin, muscular dystrophy	424	1	1	0	0	0	0	0	0	1	rno-let-7d-5p				-0.24	-0.28	0.98	2005, '07, '09, '11
Mnt	ENSMUST00000000291.3	max binding protein	262	1	0	0	1	0	0	0	0	2	rno-let-7d-5p				-0.24	-0.24	0.9	2005, '07, '09, '11
Pygo2	ENSMUST00000060061.5	pygopus 2	537	1	0	0	1	0	0	0	0	1	rno-let-7d-5p				-0.24	-0.24	0.75	2005, '07, '09, '11
Sec14l1	ENSMUST00000090433.5	SEC14-like 1 (S. cerevisiae)	2940	1	0	0	1	0	0	0	0	0	rno-let-7d-5p				-0.24	-0.25	0.67	2005, '07, '09, '11
Adamts14	ENSMUST00000092486.5	a disintegrin-like and metallopeptidase (reprolysin type) with thrombospondin type 1 motif, 14	17	1	0	0	1	0	0	0	0	0	rno-let-7d-5p				-0.23	-0.23	0.79	2007, '09, '11
Cmah	ENSMUST00000167746.2	cytidine monophospho-N-acetylneuraminic acid hydroxylase	408	1	0	1	0	0	0	0	0	0	rno-let-7a-5p				-0.23	-0.24	0.31	2009, '11
Map3k2	ENSMUST00000096575.3	mitogen-activated protein kinase kinase kinase 2	1249	1	0	1	0	1	0	0	1	1	rno-let-7d-5p				-0.23	-0.25	0.42	2009, '11
Col14a1	ENSMUST00000023053.6	collagen, type XIV, alpha 1	189	1	0	1	0	1	0	1	0	0	rno-let-7i-5p				-0.23	-0.46	0.95	2005, '07, '09, '11
Lmbrd2	ENSMUST00000090380.4	LMBR1 domain containing 2	3030	1	1	0	0	0	0	0	0	0	rno-let-7d-5p				-0.23	-0.24	0.85	NULL
Gprc5c	ENSMUST00000053361.6	G protein-coupled receptor, family C, group 5, member C	3713	1	1	0	0	0	0	0	0	1	rno-let-7d-5p				-0.23	-0.23	< 0.1	2005, '07, '09, '11
Hs2st1	ENSMUST00000043325.7	heparan sulfate 2-O-sulfotransferase 1	972	1	1	0	0	4	1	2	1	1	rno-let-7d-5p				-0.23	-0.54	0.95	2005, '07, '09, '11
Epha3	ENSMUST00000064405.6	Eph receptor A3	38	1	0	0	1	0	0	0	0	0	rno-let-7d-5p				-0.23	-0.24	0.78	2005, '07, '09, '11
Meis1	ENSMUST00000144988.2	Meis homeobox 1	219	1	0	0	1	0	0	0	0	0	rno-let-7d-5p				-0.23	-0.23	0.84	NULL
Myrip	ENSMUST00000048121.7	myosin VIIA and Rab interacting protein	95	1	0	0	1	0	0	0	0	0	rno-let-7d-5p				-0.23	-0.23	0.94	2005, '07, '09, '11
Tab2	ENSMUST00000146444.2	TGF-beta activated kinase 1/MAP3K7 binding protein 2	1196	1	0	0	1	0	0	0	0	0	rno-let-7d-5p				-0.23	-0.23	0.88	2007, '09, '11
Grpel2	ENSMUST00000062991.7	GrpE-like 2, mitochondrial	87	1	0	1	0	0	0	0	0	1	rno-let-7g-5p				-0.23	-0.37	0.2	2009, '11
Gnal	ENSMUST00000025402.8	guanine nucleotide binding protein, alpha stimulating, olfactory type	19	1	0	1	0	0	0	0	0	1	rno-let-7a-5p				-0.23	-0.23	0.95	2005, '07, '09, '11
Adcy9	ENSMUST00000117801.2	adenylate cyclase 9	694	1	0	0	1	0	0	0	0	0	rno-let-7d-5p				-0.23	-0.23	0.9	2005, '07
Chsy3	ENSMUST00000080721.4	chondroitin sulfate synthase 3	54	1	0	0	1	0	0	0	0	0	rno-let-7d-5p				-0.23	-0.23	0.95	2007, '09, '11
Plxnc1	ENSMUST00000099337.3	plexin C1	199	1	1	0	0	0	0	0	0	1	rno-let-7d-5p				-0.23	-0.26	0.7	2009, '11
Dhx57	ENSMUST00000086555.4	DEAH (Asp-Glu-Ala-Asp/His) box polypeptide 57	146	1	0	1	0	0	0	0	0	0	rno-let-7i-5p				-0.23	-0.23	0.55	2005, '07, '09, '11
Osbpl3	ENSMUST00000114468.3	oxysterol binding protein-like 3	624	1	0	1	0	0	0	0	0	1	rno-let-7d-5p				-0.23	-0.27	0.95	2005, '07, '11
Tbx5	ENSMUST00000018407.6	T-box 5	35	1	0	1	0	0	0	0	0	0	rno-let-7g-5p				-0.23	-0.34	0.94	2005, '07, '09, '11
Rbfox1	ENSMUST00000056416.7	RNA binding protein, fox-1 homolog (C. elegans) 1	709	1	0	0	1	0	0	0	0	0	rno-let-7f-5p				-0.23	-0.23	0.91	2007, '09, '11
Nxt2	ENSMUST00000112916.3	nuclear transport factor 2-like export factor 2	128	1	0	1	0	0	0	0	0	0	rno-let-7c-5p				-0.23	-0.23	0.57	2005, '07, '09, '11
Zfp322a	ENSMUST00000050101.3	zinc finger protein 322A	431	1	1	0	0	1	0	0	1	0	rno-let-7d-5p				-0.23	-0.61	0.8	2009, '11
Zfp280b	ENSMUST00000061617.6	zinc finger protein 280B	104	1	1	0	0	0	0	0	0	1	rno-let-7d-5p				-0.23	-0.25	0.4	2009, '11
Slc6a5	ENSMUST00000056442.6	solute carrier family 6 (neurotransmitter transporter, glycine), member 5	6	1	1	0	0	0	0	0	0	0	rno-let-7d-5p				-0.23	-0.23	0.98	2009
Kif21b	ENSMUST00000075164.5	kinesin family member 21B	144	1	1	0	0	0	0	0	0	1	rno-let-7d-5p				-0.22	-0.3	0.97	2007, '09, '11
Rab6b	ENSMUST00000035155.7	RAB6B, member RAS oncogene family	192	1	0	1	0	0	0	0	0	1	rno-let-7a-5p				-0.22	-0.28	0.75	2005, '07, '09, '11
Akap6	ENSMUST00000095737.3	A kinase (PRKA) anchor protein 6	154	1	0	1	0	0	0	0	0	0	rno-let-7a-5p				-0.22	-0.22	0.95	2005, '07, '09, '11
Bsn	ENSMUST00000035208.8	bassoon	9	1	0	0	1	0	0	0	0	0	rno-let-7a-5p				-0.22	-0.22	0.95	2007, '09, '11
Mapk9	ENSMUST00000109179.3	mitogen-activated protein kinase 9	1683	1	0	0	1	0	0	0	0	0	rno-let-7d-5p				-0.22	-0.26	0.87	2009, '11
Angptl2	ENSMUST00000004208.5	angiopoietin-like 2	1314	1	0	0	1	0	0	0	0	0	rno-let-7d-5p				-0.22	-0.27	0.94	2005, '07, '09, '11
Kpna1	ENSMUST00000004054.7	karyopherin (importin) alpha 1	5043	1	0	0	1	1	1	0	0	0	rno-let-7d-5p				-0.22	-0.45	0.91	2007, '09, '11
Mef2d	ENSMUST00000119251.2	myocyte enhancer factor 2D	1438	1	0	1	0	1	0	1	0	0	rno-let-7e-5p				-0.22	-0.3	0.71	2005, '07
Il6ra	ENSMUST00000029559.6	interleukin 6 receptor, alpha	403	1	0	0	1	0	0	0	0	0	rno-let-7d-5p				-0.22	-0.23	0.94	NULL
Rnf165	ENSMUST00000026494.8	ring finger protein 165	56	1	0	0	1	0	0	0	0	1	rno-let-7d-5p				-0.22	-0.36	0.95	2005, '07, '11
Dnajb9	ENSMUST00000015049.3	DnaJ (Hsp40) homolog, subfamily B, member 9	715	1	0	0	1	0	0	0	0	0	rno-let-7d-5p				-0.22	-0.33	0.95	2005, '07, '09, '11
Pias4	ENSMUST00000005064.8	protein inhibitor of activated STAT 4	181	1	0	1	0	0	0	0	0	0	rno-let-7a-5p				-0.22	-0.23	0.95	NULL
Bcap29	ENSMUST00000177962.2	B cell receptor associated protein 29	144	1	0	0	1	1	0	0	1	0	rno-let-7d-5p				-0.22	-0.41	0.92	2005, '07, '09, '11
Trhde	ENSMUST00000061632.7	TRH-degrading enzyme	58	2	0	0	2	0	0	0	0	0	rno-let-7d-5p				-0.22	-0.4	0.99	2005, '07, '09, '11
Caskin1	ENSMUST00000024958.7	CASK interacting protein 1	6	1	0	0	1	0	0	0	0	2	rno-let-7d-5p				-0.22	-0.22	0.79	2005, '07, '09, '11
Lbh	ENSMUST00000024857.7	limb-bud and heart	1999	1	0	0	1	0	0	0	0	1	rno-let-7d-5p				-0.22	-0.31	0.94	2005, '07, '09, '11
Cep85l	ENSMUST00000095691.5	centrosomal protein 85-like	76	1	0	0	1	0	0	0	0	1	rno-let-7d-5p				-0.22	-0.23	0.95	NULL
Hipk2	ENSMUST00000161779.2	homeodomain interacting protein kinase 2	4649	1	0	0	1	1	0	1	0	2	rno-let-7d-5p				-0.22	-0.23	0.95	NULL
Grik2	ENSMUST00000105487.2	glutamate receptor, ionotropic, kainate 2 (beta 2)	17	1	0	0	1	1	0	0	1	2	rno-let-7d-5p				-0.22	-0.26	0.91	2005, '07, '09, '11
Lmx1a	ENSMUST00000111377.2	LIM homeobox transcription factor 1 alpha	8	1	0	1	0	1	0	1	0	0	rno-let-7b-5p				-0.22	-0.22	0.47	2007, '09, '11
Mvb12b	ENSMUST00000041555.4	multivesicular body subunit 12B	501	1	0	0	1	0	0	0	0	0	rno-let-7d-5p				-0.22	-0.22	0.52	2007, '09, '11
Zbtb10	ENSMUST00000155203.1	zinc finger and BTB domain containing 10	220	1	0	0	1	1	0	1	0	1	rno-let-7d-5p				-0.22	-0.33	0.78	2005, '07, '11
Cacna1i	ENSMUST00000160424.2	calcium channel, voltage-dependent, alpha 1I subunit	7	1	0	0	1	1	0	0	1	0	rno-let-7d-5p				-0.22	-0.22	0.7	2005, '07, '09, '11
Tmem167	ENSMUST00000161568.2	transmembrane protein 167	3072	1	1	0	0	2	0	0	2	2	rno-let-7d-5p				-0.22	-0.96	0.86	2009, '11
Rgs8	ENSMUST00000041776.6	regulator of G-protein signaling 8	5	1	0	0	1	0	0	0	0	1	rno-let-7d-5p				-0.22	-0.22	0.94	2009, '11
Hk2	ENSMUST00000000642.5	hexokinase 2	102	1	0	0	1	1	0	0	1	0	rno-let-7d-5p				-0.22	-0.27	0.91	2005, '07, '09, '11
Kcnj3	ENSMUST00000112632.1	potassium inwardly-rectifying channel, subfamily J, member 3	181	1	0	1	0	0	0	0	0	0	rno-let-7a-5p				-0.22	-0.3	0.78	NULL
Cyth3	ENSMUST00000116456.4	cytohesin 3	1264	1	0	0	1	0	0	0	0	0	rno-let-7d-5p				-0.22	-0.22	0.53	2007, '09, '11
Nap1l1	ENSMUST00000065917.9	nucleosome assembly protein 1-like 1	8413	2	1	0	1	1	0	0	1	0	rno-let-7d-5p				-0.22	-1.03	0.99	2005, '07, '09, '11
Klkb1	ENSMUST00000116473.2	kallikrein B, plasma 1	2053	1	0	1	0	0	0	0	0	0	rno-let-7a-5p				-0.21	-0.21	0.57	2005, '09, '11
Usp49	ENSMUST00000024779.9	ubiquitin specific peptidase 49	128	1	0	0	1	0	0	0	0	0	rno-let-7d-5p				-0.21	-0.25	0.91	2009, '11
Syt2	ENSMUST00000121990.1	synaptotagmin II	5	1	0	0	1	0	0	0	0	0	rno-let-7d-5p				-0.21	-0.21	0.95	2007, '09, '11
Rnf5	ENSMUST00000015622.7	ring finger protein 5	220	1	0	1	0	0	0	0	0	0	rno-let-7b-5p				-0.21	-0.44	0.22	2005, '07, '09, '11
Wdfy2	ENSMUST00000014691.8	WD repeat and FYVE domain containing 2	1409	1	0	0	1	0	0	0	0	0	rno-let-7d-5p				-0.21	-0.22	0.62	NULL
Rrp1b	ENSMUST00000081339.7	ribosomal RNA processing 1 homolog B (S. cerevisiae)	225	1	0	1	0	0	0	0	0	0	rno-let-7g-5p				-0.21	-0.3	0.59	2007, '11
Zfp516	ENSMUST00000171238.2	zinc finger protein 516	333	1	0	1	0	0	0	0	0	1	rno-let-7a-5p				-0.21	-0.32	0.95	2011
Nol4l	ENSMUST00000035346.8	nucleolar protein 4-like	84	1	1	0	0	0	0	0	0	0	rno-let-7d-5p				-0.21	-0.27	0.86	2009, '11
Cacna1d	ENSMUST00000112249.2	calcium channel, voltage-dependent, L type, alpha 1D subunit	66	1	0	0	1	0	0	0	0	0	rno-let-7d-5p				-0.21	-0.21	0.94	2005, '07, '09, '11
Cd164	ENSMUST00000019962.9	CD164 antigen	19474	1	0	0	1	0	0	0	0	2	rno-let-7d-5p				-0.21	-0.26	0.62	2005, '07, '09, '11
Atp2b4	ENSMUST00000143567.2	ATPase, Ca++ transporting, plasma membrane 4	530	1	0	0	1	2	0	0	2	0	rno-let-7d-5p				-0.21	-0.27	0.93	2005, '07, '11
Elf4	ENSMUST00000114958.2	E74-like factor 4 (ets domain transcription factor)	16	1	0	1	0	0	0	0	0	1	rno-let-7b-5p				-0.21	-0.29	0.93	2005, '07, '11
Mycl	ENSMUST00000106252.3	v-myc myelocytomatosis viral oncogene homolog, lung carcinoma derived (avian)	114	1	0	0	1	0	0	0	0	0	rno-let-7d-5p				-0.21	-0.21	0.64	2007, '09, '11
Rrm2	ENSMUST00000020980.6	ribonucleotide reductase M2	965	1	0	1	0	0	0	0	0	0	rno-let-7d-5p				-0.21	-0.27	0.92	2005, '07, '09, '11
Zswim4	ENSMUST00000039480.5	zinc finger SWIM-type containing 4	247	1	0	0	1	1	0	0	1	0	rno-let-7d-5p				-0.21	-0.32	0.75	2007, '09, '11
Fam43a	ENSMUST00000059078.3	family with sequence similarity 43, member A	703	1	0	0	1	0	0	0	0	0	rno-let-7d-5p				-0.21	-0.21	0.75	2007, '09, '11
Tmppe	ENSMUST00000111820.2	transmembrane protein with metallophosphoesterase domain	284	1	1	0	0	0	0	0	0	0	rno-let-7d-5p				-0.21	-0.21	0.15	2011
Nup155	ENSMUST00000163765.1	nucleoporin 155	2075	1	1	0	0	1	1	0	0	0	rno-let-7d-5p				-0.21	-0.53	< 0.1	2009, '11
Scn5a	ENSMUST00000065196.7	sodium channel, voltage-gated, type V, alpha	75	1	0	1	0	0	0	0	0	0	rno-let-7d-5p				-0.21	-0.22	0.84	2005, '07, '09, '11
Mga	ENSMUST00000079934.6	MAX gene associated	1277	1	0	0	1	0	0	0	0	0	rno-let-7d-5p				-0.21	-0.21	0.95	2007, '09, '11
Ralb	ENSMUST00000004565.9	v-ral simian leukemia viral oncogene homolog B (ras related)	106	1	0	1	0	2	0	2	0	0	rno-let-7i-5p				-0.21	-0.68	0.87	2005, '07, '09, '11
Ppapdc2	ENSMUST00000045674.3	phosphatidic acid phosphatase type 2 domain containing 2	189	1	0	1	0	0	0	0	0	1	rno-let-7b-5p				-0.21	-0.43	0.92	2007, '09, '11
Sestd1	ENSMUST00000102660.2	SEC14 and spectrin domains 1	260	1	1	0	0	1	0	1	0	0	rno-let-7d-5p				-0.21	-0.3	0.96	NULL
C1galt1	ENSMUST00000040159.4	core 1 synthase, glycoprotein-N-acetylgalactosamine 3-beta-galactosyltransferase, 1	659	1	1	0	0	0	0	0	0	1	rno-let-7d-5p				-0.21	-0.4	0.92	NULL
Fam189a1	ENSMUST00000119118.2	family with sequence similarity 189, member A1	11	1	0	0	1	0	0	0	0	0	rno-let-7d-5p				-0.21	-0.21	0.95	2009, '11
Wnt1	ENSMUST00000023734.7	wingless-related MMTV integration site 1	5	1	0	1	0	0	0	0	0	0	rno-let-7a-5p				-0.21	-0.21	0.24	2005, '07, '09, '11
Pacs2	ENSMUST00000084891.4	phosphofurin acidic cluster sorting protein 2	1957	1	1	0	0	0	0	0	0	0	rno-let-7d-5p				-0.21	-0.25	0.71	2009, '11
Zfp2	ENSMUST00000109129.2	zinc finger protein 2	89	1	0	1	0	0	0	0	0	0	rno-let-7g-5p				-0.21	-0.4	0.68	2009, '11
Ammecr1l	ENSMUST00000115808.2	AMME chromosomal region gene 1-like	2444	1	1	0	0	0	0	0	0	0	rno-let-7d-5p				-0.2	-0.2	0.67	2007, '09, '11
Ppp3ca	ENSMUST00000070198.8	protein phosphatase 3, catalytic subunit, alpha isoform	3228	1	0	0	1	0	0	0	0	0	rno-let-7d-5p				-0.2	-0.2	0.84	2005, '07
Pax3	ENSMUST00000087086.6	paired box 3	5	1	0	0	1	0	0	0	0	0	rno-let-7d-5p				-0.2	-0.2	0.85	2005, '07, '11
Tmc7	ENSMUST00000044195.4	transmembrane channel-like gene family 7	73	1	0	0	1	0	0	0	0	0	rno-let-7d-5p				-0.2	-0.22	0.79	2005, '07, '09, '11
Atxn1l	ENSMUST00000093162.3	ataxin 1-like	808	1	0	1	0	0	0	0	0	0	rno-let-7f-5p				-0.2	-0.21	0.91	2009, '11
Btbd3	ENSMUST00000091556.6	BTB (POZ) domain containing 3	72	1	0	0	1	0	0	0	0	1	rno-let-7d-5p				-0.2	-0.22	0.86	2005, '07, '09, '11
Dusp16	ENSMUST00000100857.4	dual specificity phosphatase 16	227	1	0	0	1	0	0	0	0	0	rno-let-7d-5p				-0.2	-0.23	0.93	2005, '07, '09, '11
Slc7a14	ENSMUST00000091259.3	solute carrier family 7 (cationic amino acid transporter, y+ system), member 14	5	1	0	0	1	0	0	0	0	2	rno-let-7d-5p				-0.2	-0.2	0.94	2009, '11
Ptchd4	ENSMUST00000048691.4	patched domain containing 4	25	1	1	0	0	1	0	0	1	1	rno-let-7d-5p				-0.2	-0.29	0.98	2011
Ralgps1	ENSMUST00000042615.7	Ral GEF with PH domain and SH3 binding motif 1	213	1	0	0	1	0	0	0	0	0	rno-let-7d-5p				-0.2	-0.21	0.95	2005, '07
Arl5b	ENSMUST00000069870.4	ADP-ribosylation factor-like 5B	451	1	0	0	1	0	0	0	0	0	rno-let-7d-5p				-0.2	-0.26	0.55	NULL
Ythdf3	ENSMUST00000108345.3	YTH domain family 3	4194	1	0	0	1	0	0	0	0	0	rno-let-7d-5p				-0.2	-0.2	0.9	2005, '07, '09, '11
Scrt2	ENSMUST00000064061.3	scratch homolog 2, zinc finger protein (Drosophila)	5	1	0	1	0	0	0	0	0	1	rno-let-7i-5p				-0.2	-0.2	0.5	2005, '07, '11
Ankfy1	ENSMUST00000155998.1	ankyrin repeat and FYVE domain containing 1	1038	1	1	0	0	0	0	0	0	0	rno-let-7d-5p				-0.2	-0.23	0.91	2005, '07, '09, '11
Sesn3	ENSMUST00000034507.7	sestrin 3	3314	1	1	0	0	0	0	0	0	0	rno-let-7d-5p				-0.2	-0.2	0.83	NULL
Slco5a1	ENSMUST00000188454.1	solute carrier organic anion transporter family, member 5A1	20	1	0	0	1	0	0	0	0	1	rno-let-7d-5p				-0.2	-0.2	0.95	2005, '07, '09, '11
Dtx4	ENSMUST00000045521.7	deltex 4 homolog (Drosophila)	449	1	0	0	1	0	0	0	0	0	rno-let-7d-5p				-0.2	-0.26	0.93	2007, '09, '11
Arhgap20	ENSMUST00000065496.6	Rho GTPase activating protein 20	209	1	0	1	0	0	0	0	0	0	rno-let-7d-5p				-0.2	-0.2	0.91	2005, '07, '09, '11
Adrb2	ENSMUST00000053640.3	adrenergic receptor, beta 2	63	1	1	0	0	0	0	0	0	0	rno-let-7d-5p				-0.2	-0.57	0.98	2005, '07, '09, '11
Col4a5	ENSMUST00000112931.2	collagen, type IV, alpha 5	288	1	0	0	1	0	0	0	0	0	rno-let-7b-5p				-0.2	-0.2	0.69	2005, '07, '09, '11
Zfp652	ENSMUST00000107717.2	zinc finger protein 652	474	2	0	2	0	1	0	0	1	3	rno-let-7a-5p				-0.2	-0.42	> 0.99	NULL
Crem	ENSMUST00000151311.2	cAMP responsive element modulator	751	1	0	0	1	1	1	0	0	2	rno-let-7b-5p				-0.2	-0.4	0.92	2007, '09, '11
Lcorl	ENSMUST00000045586.7	ligand dependent nuclear receptor corepressor-like	159	1	0	1	0	0	0	0	0	0	rno-let-7a-5p				-0.19	-0.2	0.82	2007, '11
Spata2	ENSMUST00000057627.10	spermatogenesis associated 2	52	1	0	1	0	0	0	0	0	0	rno-let-7a-5p				-0.19	-0.27	0.93	2005, '07, '09, '11
Ttl	ENSMUST00000035812.8	tubulin tyrosine ligase	519	1	1	0	0	0	0	0	0	0	rno-let-7d-5p				-0.19	-0.21	0.88	2005, '07, '11
Chd9	ENSMUST00000109614.3	chromodomain helicase DNA binding protein 9	402	1	0	0	1	0	0	0	0	0	rno-let-7d-5p				-0.19	-0.2	0.86	2005, '07, '09, '11
Slc26a9	ENSMUST00000049027.4	solute carrier family 26, member 9	238	1	0	1	0	0	0	0	0	2	rno-let-7g-5p				-0.19	-0.32	0.75	2005, '07, '09, '11
Scd2	ENSMUST00000026221.5	stearoyl-Coenzyme A desaturase 2	25337	1	0	1	0	0	0	0	0	1	rno-miR-98-5p				-0.19	-0.19	0.95	2009, '11
Celf1	ENSMUST00000068726.7	CUGBP, Elav-like family member 1	4386	1	0	0	1	0	0	0	0	0	rno-let-7d-5p				-0.19	-0.19	0.7	NULL
Xkr7	ENSMUST00000037235.6	X Kell blood group precursor related family member 7 homolog	13	1	1	0	0	0	0	0	0	1	rno-let-7b-5p				-0.19	-0.33	0.97	NULL
Stard13	ENSMUST00000110483.3	StAR-related lipid transfer (START) domain containing 13	195	1	0	0	1	0	0	0	0	1	rno-let-7d-5p				-0.19	-0.33	0.93	2005, '07, '11
Mdm4	ENSMUST00000188090.1	transformed mouse 3T3 cell double minute 4	440	1	1	0	0	1	0	0	1	1	rno-let-7d-5p				-0.19	-0.74	0.94	NULL
Elk4	ENSMUST00000086556.6	ELK4, member of ETS oncogene family	84	1	0	1	0	0	0	0	0	0	rno-let-7a-5p				-0.19	-0.29	0.94	NULL
Tenm2	ENSMUST00000102801.2	teneurin transmembrane protein 2	17	1	0	0	1	0	0	0	0	0	rno-let-7b-5p				-0.19	-0.19	0.61	2007, '09, '11
Klf14	ENSMUST00000101589.4	Kruppel-like factor 14	14	1	0	1	0	0	0	0	0	0	rno-let-7d-5p				-0.19	-0.19	0.42	2011
Dzip1	ENSMUST00000047208.6	DAZ interacting protein 1	138	1	0	0	1	0	0	0	0	0	rno-let-7c-5p				-0.19	-0.29	0.84	2005, '07, '09, '11
Plxna4	ENSMUST00000115096.3	plexin A4	54	2	0	1	1	2	0	1	1	0	rno-let-7g-5p				-0.19	-0.32	0.98	2009, '11
Trim67	ENSMUST00000167588.2	tripartite motif-containing 67	47	2	1	1	0	0	0	0	0	0	rno-let-7b-5p				-0.19	-0.38	> 0.99	2005, '07, '11
Pcyt1b	ENSMUST00000113933.3	phosphate cytidylyltransferase 1, choline, beta isoform	45	1	0	1	0	0	0	0	0	1	rno-let-7d-5p				-0.19	-0.28	0.89	2007, '09, '11
Rragd	ENSMUST00000098190.4	Ras-related GTP binding D	358	1	0	0	1	0	0	0	0	0	rno-let-7d-5p				-0.19	-0.25	0.94	2009, '11
Pou2f1	ENSMUST00000111429.5	POU domain, class 2, transcription factor 1	18	2	0	0	2	0	0	0	0	2	rno-let-7d-5p				-0.19	-0.42	0.97	NULL
Pnkd	ENSMUST00000087226.5	paroxysmal nonkinesiogenic dyskinesia	1028	1	0	1	0	0	0	0	0	0	rno-let-7a-5p				-0.18	-0.18	< 0.1	2007, '09, '11
Dapk1	ENSMUST00000077453.6	death associated protein kinase 1	470	1	0	1	0	0	0	0	0	0	rno-let-7g-5p				-0.18	-0.19	0.56	2007, '09, '11
Kcna6	ENSMUST00000185333.1	potassium voltage-gated channel, shaker-related, subfamily, member 6	14	1	1	0	0	0	0	0	0	0	rno-let-7d-5p				-0.18	-0.18	0.69	2011
Bahd1	ENSMUST00000036578.6	bromo adjacent homology domain containing 1	147	1	0	0	1	0	0	0	0	0	rno-let-7d-5p				-0.18	-0.18	0.66	2005, '07, '09, '11
Abcg1	ENSMUST00000024829.6	ATP-binding cassette, sub-family G (WHITE), member 1	84	1	0	1	0	0	0	0	0	0	rno-let-7b-5p				-0.18	-0.35	0.93	2009, '11
Purb	ENSMUST00000179343.2	purine rich element binding protein B	1875	1	0	0	1	0	0	0	0	2	rno-let-7d-5p				-0.18	-0.18	0.59	2007
Ago1	ENSMUST00000097888.4	argonaute RISC catalytic subunit 1	460	1	0	0	1	0	0	0	0	0	rno-let-7d-5p				-0.18	-0.18	0.94	2007, '11
Sdk1	ENSMUST00000085774.5	sidekick homolog 1 (chicken)	30	1	0	1	0	2	0	1	1	0	rno-let-7b-5p				-0.18	-0.34	0.95	2009, '11
Riok3	ENSMUST00000025270.6	RIO kinase 3	6510	1	0	1	0	0	0	0	0	0	rno-let-7f-5p				-0.18	-0.44	0.95	2005, '07, '09, '11
Zbtb5	ENSMUST00000055028.8	zinc finger and BTB domain containing 5	46	1	0	1	0	0	0	0	0	1	rno-let-7f-5p				-0.18	-0.29	0.89	2005, '07, '09, '11
Egr3	ENSMUST00000035908.1	early growth response 3	205	1	1	0	0	0	0	0	0	0	rno-let-7d-5p				-0.18	-0.19	0.26	2005, '07
Nkd1	ENSMUST00000034086.6	naked cuticle 1 homolog (Drosophila)	487	1	0	1	0	0	0	0	0	0	rno-let-7a-5p				-0.18	-0.39	0.96	2005, '07, '11
Slc22a23	ENSMUST00000040336.6	solute carrier family 22, member 23	792	1	1	0	0	2	0	2	0	0	rno-let-7f-5p				-0.18	-0.33	0.95	2007, '09, '11
Chrna7	ENSMUST00000032738.5	cholinergic receptor, nicotinic, alpha polypeptide 7	29	1	1	0	0	0	0	0	0	0	rno-let-7d-5p				-0.18	-0.31	0.82	NULL
Cdyl	ENSMUST00000075220.7	chromodomain protein, Y chromosome-like	236	1	0	0	1	0	0	0	0	0	rno-let-7d-5p				-0.18	-0.18	0.58	2005, '07, '09, '11
Secisbp2l	ENSMUST00000053699.7	SECIS binding protein 2-like	3070	1	0	0	1	1	0	0	1	1	rno-let-7d-5p				-0.18	-0.23	0.86	2007, '09, '11
Thap2	ENSMUST00000020346.4	THAP domain containing, apoptosis associated protein 2	411	1	0	0	1	0	0	0	0	1	rno-let-7d-5p				-0.18	-0.25	0.86	2007, '09, '11
Etnk1	ENSMUST00000032413.4	ethanolamine kinase 1	4276	1	0	1	0	1	1	0	0	2	rno-let-7b-5p				-0.18	-0.18	0.5	2007, '11
Bcl2l1	ENSMUST00000007803.6	BCL2-like 1	524	1	1	0	0	0	0	0	0	0	rno-let-7d-5p				-0.18	-0.18	0.73	2005, '07, '09, '11
Eef2k	ENSMUST00000047875.9	eukaryotic elongation factor-2 kinase	542	1	0	1	0	1	0	0	1	0	rno-let-7d-5p				-0.18	-0.46	0.95	2007
Phactr2	ENSMUST00000105545.5	phosphatase and actin regulator 2	1395	1	0	0	1	0	0	0	0	0	rno-let-7d-5p				-0.18	-0.27	0.95	2011
Ppargc1a	ENSMUST00000132734.2	peroxisome proliferative activated receptor, gamma, coactivator 1 alpha	191	1	0	0	1	0	0	0	0	0	rno-let-7d-5p				-0.18	-0.18	0.83	2005, '07, '09, '11
Mob4	ENSMUST00000162364.2	MOB family member 4, phocein	2413	1	0	0	1	0	0	0	0	0	rno-let-7a-5p				-0.18	-0.31	0.95	2007, '09, '11
Insr	ENSMUST00000091291.4	insulin receptor	583	1	1	0	0	1	0	0	1	0	rno-let-7d-5p				-0.18	-0.24	0.98	2007, '09, '11
Trim41	ENSMUST00000047145.8	tripartite motif-containing 41	62	1	0	1	0	0	0	0	0	0	rno-let-7f-5p				-0.18	-0.42	0.86	2005, '09, '11
Pptc7	ENSMUST00000053426.9	PTC7 protein phosphatase homolog (S. cerevisiae)	2044	1	0	0	1	0	0	0	0	0	rno-let-7d-5p				-0.18	-0.18	0.83	2007, '09, '11
Cish	ENSMUST00000168260.1	cytokine inducible SH2-containing protein	1467	1	0	1	0	0	0	0	0	0	rno-let-7d-5p				-0.18	-0.18	< 0.1	NULL
Gdf6	ENSMUST00000057613.2	growth differentiation factor 6	26	1	1	0	0	2	0	1	1	0	rno-let-7i-5p				-0.17	-0.74	0.98	2005, '07, '09, '11
Txlna	ENSMUST00000046425.10	taxilin alpha	1256	1	0	1	0	0	0	0	0	1	rno-let-7b-5p				-0.17	-0.24	0.94	NULL
Dock3	ENSMUST00000044532.5	dedicator of cyto-kinesis 3	27	1	0	1	0	0	0	0	0	0	rno-let-7a-5p				-0.17	-0.17	0.93	2005, '07, '09, '11
Panx2	ENSMUST00000161372.1	pannexin 2	16	1	0	0	1	0	0	0	0	0	rno-let-7d-5p				-0.17	-0.26	0.84	2005, '07, '09, '11
Impg2	ENSMUST00000069936.7	interphotoreceptor matrix proteoglycan 2	10	1	1	0	0	0	0	0	0	1	rno-let-7i-5p				-0.17	-0.25	0.72	2009, '11
Frk	ENSMUST00000019913.8	fyn-related kinase	258	1	0	0	1	2	1	0	1	0	rno-let-7d-5p				-0.17	-0.45	0.82	2005, '07, '09, '11
Zfp354a	ENSMUST00000109122.2	zinc finger protein 354A	94	1	0	1	0	1	0	1	0	0	rno-let-7g-5p				-0.17	-0.57	0.92	2009, '11
Cnot2	ENSMUST00000168036.2	CCR4-NOT transcription complex, subunit 2	3267	1	0	0	1	0	0	0	0	2	rno-let-7d-5p				-0.17	-0.35	0.95	2007, '09, '11
Armc8	ENSMUST00000035043.6	armadillo repeat containing 8	825	1	0	0	1	0	0	0	0	0	rno-let-7d-5p				-0.17	-0.17	0.83	2007, '09, '11
Prdm1	ENSMUST00000039174.5	PR domain containing 1, with ZNF domain	54	1	0	0	1	0	0	0	0	0	rno-let-7d-5p				-0.17	-0.3	0.87	2005, '07, '09, '11
Tspan5	ENSMUST00000029800.3	tetraspanin 5	209	1	0	0	1	0	0	0	0	0	rno-let-7d-5p				-0.17	-0.28	0.9	2009, '11
Brwd3	ENSMUST00000150434.2	bromodomain and WD repeat domain containing 3	489	1	0	1	0	0	0	0	0	1	rno-let-7i-5p				-0.17	-0.18	0.95	NULL
Wapal	ENSMUST00000048263.8	wings apart-like homolog (Drosophila)	4563	1	0	0	1	0	0	0	0	0	rno-let-7d-5p				-0.17	-0.24	0.64	2007
Ppara	ENSMUST00000109422.2	peroxisome proliferator activated receptor alpha	162	1	0	0	1	0	0	0	0	0	rno-let-7d-5p				-0.17	-0.19	0.9	2007, '09, '11
Msantd3	ENSMUST00000107704.1	Myb/SANT-like DNA-binding domain containing 3	586	1	0	1	0	1	1	0	0	0	rno-miR-98-5p				-0.16	-0.66	0.87	NULL
Tmx4	ENSMUST00000038228.5	thioredoxin-related transmembrane protein 4	513	1	0	0	1	0	0	0	0	0	rno-let-7d-5p				-0.16	-0.17	0.53	2009, '11
Sgcd	ENSMUST00000077221.5	sarcoglycan, delta (dystrophin-associated glycoprotein)	342	1	0	1	0	0	0	0	0	1	rno-let-7a-5p				-0.16	-0.24	0.78	2005, '07
Mmp11	ENSMUST00000000924.7	matrix metallopeptidase 11	64	1	0	0	1	0	0	0	0	0	rno-let-7d-5p				-0.16	-0.17	< 0.1	2005, '07, '09, '11
Igf1	ENSMUST00000105300.3	insulin-like growth factor 1	5701	1	1	0	0	0	0	0	0	0	rno-let-7d-5p				-0.16	-0.46	0.96	2005, '07, '09, '11
Tet2	ENSMUST00000098603.3	tet methylcytosine dioxygenase 2	429	1	0	0	1	0	0	0	0	0	rno-let-7d-5p				-0.16	-0.16	0.91	2009, '11
Actr2	ENSMUST00000000137.7	ARP2 actin-related protein 2	489	1	0	0	1	0	0	0	0	0	rno-let-7d-5p				-0.16	-0.3	0.85	2005, '07, '09, '11
Slc38a9	ENSMUST00000052514.4	solute carrier family 38, member 9	274	1	0	0	1	0	0	0	0	1	rno-let-7d-5p				-0.16	-0.36	0.79	2007, '09, '11
Slc31a1	ENSMUST00000122092.1	solute carrier family 31, member 1	2201	1	0	1	0	0	0	0	0	0	rno-let-7g-5p				-0.16	-0.43	0.92	2007, '09, '11
Cux1	ENSMUST00000004097.10	cut-like homeobox 1	195	1	1	0	0	0	0	0	0	0	rno-let-7d-5p				-0.16	-0.21	0.57	NULL
Gsg1l	ENSMUST00000073935.5	GSG1-like	46	1	0	1	0	1	0	0	1	0	rno-let-7b-5p				-0.16	-0.39	0.25	2009, '11
Otof	ENSMUST00000074171.7	otoferlin	10	1	0	0	1	0	0	0	0	0	rno-let-7d-5p				-0.16	-0.16	< 0.1	2005
Cgnl1	ENSMUST00000121322.2	cingulin-like 1	128	1	0	1	0	0	0	0	0	0	rno-let-7b-5p				-0.16	-0.18	0.54	2005, '07, '09, '11
Gabbr2	ENSMUST00000107749.2	gamma-aminobutyric acid (GABA) B receptor, 2	21	1	1	0	0	0	0	0	0	0	rno-let-7d-5p				-0.16	-0.16	0.7	NULL
Grin3a	ENSMUST00000093859.5	glutamate receptor ionotropic, NMDA3A	10	1	0	0	1	0	0	0	0	0	rno-let-7d-5p				-0.16	-0.16	0.81	2007
Braf	ENSMUST00000002487.9	Braf transforming gene	393	1	0	1	0	0	0	0	0	0	rno-let-7g-5p				-0.16	-0.18	0.29	2009, '11
Ypel2	ENSMUST00000018571.4	yippee-like 2 (Drosophila)	27	1	0	0	1	0	0	0	0	0	rno-let-7d-5p				-0.16	-0.27	0.94	2007, '09, '11
Dlgap4	ENSMUST00000000094.8	discs, large homolog-associated protein 4 (Drosophila)	618	1	1	0	0	0	0	0	0	0	rno-let-7d-5p				-0.16	-0.42	0.76	2005, '09, '11
Rps6ka3	ENSMUST00000033671.7	ribosomal protein S6 kinase polypeptide 3	1770	1	0	1	0	0	0	0	0	0	rno-miR-98-5p				-0.15	-0.25	0.92	2005, '07
Adamts20	ENSMUST00000035342.5	a disintegrin-like and metallopeptidase (reprolysin type) with thrombospondin type 1 motif, 20	24	1	0	1	0	0	0	0	0	0	rno-let-7a-5p				-0.15	-0.25	0.93	NULL
Slc16a9	ENSMUST00000046807.6	solute carrier family 16 (monocarboxylic acid transporters), member 9	250	1	0	0	1	0	0	0	0	0	rno-let-7d-5p				-0.15	-0.24	0.91	NULL
Dlgap1	ENSMUST00000133983.2	discs, large (Drosophila) homolog-associated protein 1	8	1	0	1	0	0	0	0	0	0	rno-let-7f-5p				-0.15	-0.18	0.83	2009, '11
Cacna1e	ENSMUST00000187541.1	calcium channel, voltage-dependent, R type, alpha 1E subunit	8	1	0	0	1	0	0	0	0	0	rno-let-7d-5p				-0.15	-0.15	0.82	2005, '07, '09, '11
Clock	ENSMUST00000075159.1	circadian locomotor output cycles kaput	748	1	0	0	1	0	0	0	0	0	rno-let-7d-5p				-0.15	-0.24	0.73	NULL
Nat8l	ENSMUST00000056355.8	N-acetyltransferase 8-like	183	1	0	1	0	0	0	0	0	1	rno-let-7f-5p				-0.15	-0.35	0.95	2009, '11
Edem1	ENSMUST00000089162.3	ER degradation enhancer, mannosidase alpha-like 1	2504	1	0	1	0	1	0	1	0	0	rno-let-7a-5p				-0.15	-0.28	0.92	2005, '07, '09, '11
Fras1	ENSMUST00000036019.4	Fraser syndrome 1 homolog (human)	67	1	1	0	0	0	0	0	0	0	rno-let-7b-5p				-0.15	-0.17	0.98	2005, '07, '09, '11
Zfp462	ENSMUST00000098070.4	zinc finger protein 462	1168	1	0	0	1	0	0	0	0	0	rno-let-7d-5p				-0.15	-0.16	0.83	2009, '11
Nsd1	ENSMUST00000099490.2	nuclear receptor-binding SET-domain protein 1	1937	1	0	1	0	0	0	0	0	0	rno-let-7d-5p				-0.15	-0.18	0.72	2009, '11
Arhgef2	ENSMUST00000176500.2	rho/rac guanine nucleotide exchange factor (GEF) 2	1011	1	1	0	0	0	0	0	0	0	rno-let-7d-5p				-0.15	-0.17	< 0.1	2009, '11
Srek1	ENSMUST00000074616.5	splicing regulatory glutamine/lysine-rich protein 1	641	1	0	0	1	0	0	0	0	0	rno-let-7d-5p				-0.15	-0.25	0.95	2007, '09, '11
Ubn2	ENSMUST00000160583.2	ubinuclein 2	207	1	0	1	0	1	0	0	1	1	rno-let-7f-5p				-0.15	-0.26	0.88	2009, '11
Ppp1r12b	ENSMUST00000045665.7	protein phosphatase 1, regulatory (inhibitor) subunit 12B	2779	1	0	1	0	0	0	0	0	0	rno-let-7a-5p				-0.15	-0.15	0.53	2005, '07
Klhl9	ENSMUST00000094993.2	kelch-like 9	1056	1	0	1	0	0	0	0	0	0	rno-let-7a-5p				-0.15	-0.17	0.84	2005, '07, '09, '11
Rgs9bp	ENSMUST00000069912.5	regulator of G-protein signalling 9 binding protein	25	1	0	0	1	0	0	0	0	2	rno-let-7d-5p				-0.14	-0.16	0.64	2009, '11
Tmprss2	ENSMUST00000000395.6	transmembrane protease, serine 2	106	1	1	0	0	0	0	0	0	1	rno-let-7d-5p				-0.14	-0.43	0.54	2005, '07, '09, '11
Tmtc3	ENSMUST00000058154.9	transmembrane and tetratricopeptide repeat containing 3	5	1	0	0	1	0	0	0	0	1	rno-let-7d-5p				-0.14	-0.14	0.57	2007, '09, '11
Taok1	ENSMUST00000017435.5	TAO kinase 1	1659	1	0	1	0	0	0	0	0	1	rno-let-7a-5p				-0.14	-0.14	0.38	2009, '11
Cpm	ENSMUST00000020399.5	carboxypeptidase M	1579	1	0	1	0	0	0	0	0	0	rno-let-7a-5p				-0.14	-0.22	0.93	2005, '07, '09, '11
Ino80d	ENSMUST00000097718.3	INO80 complex subunit D	52	1	0	0	1	1	0	0	1	0	rno-let-7d-5p				-0.14	-0.14	0.72	2007, '09, '11
BC030336	ENSMUST00000060175.6	cDNA sequence BC030336	59	1	0	0	1	0	0	0	0	0	rno-let-7d-5p				-0.14	-0.24	0.91	2011
Ulk2	ENSMUST00000004920.3	unc-51 like kinase 2	2264	1	0	1	0	1	1	0	0	0	rno-let-7a-5p				-0.14	-0.68	0.96	2005, '07, '09, '11
Abl2	ENSMUST00000166172.3	v-abl Abelson murine leukemia viral oncogene 2 (arg, Abelson-related gene)	860	1	0	0	1	0	0	0	0	0	rno-let-7d-5p				-0.14	-0.14	0.95	2009, '11
Ercc4	ENSMUST00000023206.8	excision repair cross-complementing rodent repair deficiency, complementation group 4	280	1	1	0	0	0	0	0	0	0	rno-let-7d-5p				-0.14	-0.32	0.95	2011
Trim33	ENSMUST00000029444.7	tripartite motif-containing 33	2625	1	0	0	1	1	0	0	1	1	rno-let-7d-5p				-0.14	-0.26	0.6	2007, '09, '11
Gfod1	ENSMUST00000055341.5	glucose-fructose oxidoreductase domain containing 1	124	1	1	0	0	0	0	0	0	1	rno-let-7d-5p				-0.14	-0.14	0.3	2007, '09, '11
Cnot6l	ENSMUST00000155901.2	CCR4-NOT transcription complex, subunit 6-like	632	1	0	0	1	0	0	0	0	0	rno-let-7d-5p				-0.14	-0.19	0.79	2007
Gm15800	ENSMUST00000119892.3	predicted gene 15800	526	1	0	1	0	1	0	0	1	0	rno-let-7a-5p				-0.14	-0.14	0.74	NULL
Tnik	ENSMUST00000159236.3	TRAF2 and NCK interacting kinase	209	1	0	1	0	0	0	0	0	0	rno-let-7a-5p				-0.14	-0.24	0.96	2011
Prdm11	ENSMUST00000111274.2	PR domain containing 11	40	1	0	0	1	2	0	2	0	1	rno-let-7d-5p				-0.14	-0.17	0.68	NULL
Rasgrf2	ENSMUST00000099326.4	RAS protein-specific guanine nucleotide-releasing factor 2	405	1	1	0	0	0	0	0	0	0	rno-let-7d-5p				-0.14	-0.17	0.8	2011
Igf2bp2	ENSMUST00000100052.5	insulin-like growth factor 2 mRNA binding protein 2	40	2	1	0	1	1	0	1	0	0	rno-let-7d-5p				-0.14	-0.85	> 0.99	2007, '09, '11
Disp2	ENSMUST00000037547.3	dispatched homolog 2 (Drosophila)	51	1	0	1	0	0	0	0	0	0	rno-let-7a-5p				-0.14	-0.14	0.27	2009, '11
Dpysl3	ENSMUST00000121805.2	dihydropyrimidinase-like 3	340	1	0	0	1	0	0	0	0	1	rno-let-7d-5p				-0.13	-0.2	0.62	2007
Slc45a4	ENSMUST00000151288.2	solute carrier family 45, member 4	135	1	0	1	0	1	0	1	0	0	rno-let-7d-5p				-0.13	-0.14	0.58	2007, '11
Cbx5	ENSMUST00000118152.2	chromobox 5	1766	2	1	1	0	0	0	0	0	1	rno-let-7f-5p				-0.13	-0.62	> 0.99	2009, '11
Homer2	ENSMUST00000026922.8	homer homolog 2 (Drosophila)	285	1	1	0	0	0	0	0	0	3	rno-let-7d-5p				-0.13	-0.42	0.91	2005, '11
Tomt	ENSMUST00000106969.2	transmembrane O-methyltransferase	11	1	1	0	0	0	0	0	0	0	rno-let-7a-5p				-0.13	-0.31	< 0.1	NULL
Spred3	ENSMUST00000048923.6	sprouty-related, EVH1 domain containing 3	33	1	0	1	0	1	0	0	1	0	rno-let-7d-5p				-0.13	-0.35	0.92	2009, '11
Stat3	ENSMUST00000103114.2	signal transducer and activator of transcription 3	1173	1	0	1	0	1	0	0	1	0	rno-let-7d-5p				-0.13	-0.13	< 0.1	2005, '07, '09, '11
Kmt2d	ENSMUST00000178486.3	lysine (K)-specific methyltransferase 2D	273	1	1	0	0	0	0	0	0	0	rno-let-7d-5p				-0.13	-0.13	0.74	2007, '11
Fsd1l	ENSMUST00000132151.2	fibronectin type III and SPRY domain containing 1-like	162	1	1	0	0	0	0	0	0	0	rno-let-7d-5p				-0.13	-0.18	0.7	2011
Ccny	ENSMUST00000053917.4	cyclin Y	1487	1	0	1	0	0	0	0	0	1	rno-let-7i-5p				-0.13	-0.39	0.95	2009, '11
Garem	ENSMUST00000049260.6	GRB2 associated, regulator of MAPK1	212	1	0	0	1	0	0	0	0	1	rno-let-7d-5p				-0.13	-0.24	0.92	NULL
Srgap3	ENSMUST00000088373.5	SLIT-ROBO Rho GTPase activating protein 3	81	1	0	0	1	1	0	1	0	0	rno-miR-98-5p				-0.13	-0.25	0.88	2005, '07, '09, '11
Tex261	ENSMUST00000014892.7	testis expressed gene 261	1750	1	0	0	1	0	0	0	0	1	rno-let-7d-5p				-0.12	-0.2	0.71	2005, '07
Oxa1l	ENSMUST00000000985.5	oxidase assembly 1-like	1457	1	1	0	0	0	0	0	0	0	rno-let-7d-5p				-0.12	-0.42	< 0.1	2009, '11
Arhgap32	ENSMUST00000174641.2	Rho GTPase activating protein 32	299	1	0	0	1	1	0	0	1	0	rno-let-7d-5p				-0.12	-0.14	0.94	2011
Dcx	ENSMUST00000033642.4	doublecortin	5	1	0	1	0	0	0	0	0	0	rno-let-7d-5p				-0.12	-0.12	0.19	2005, '07, '09, '11
Ncoa3	ENSMUST00000088095.5	nuclear receptor coactivator 3	1832	1	0	1	0	1	0	1	0	1	rno-let-7g-5p				-0.12	-0.23	0.52	2005, '07, '09, '11
Napepld	ENSMUST00000115217.2	N-acyl phosphatidylethanolamine phospholipase D	76	1	0	1	0	0	0	0	0	0	rno-let-7a-5p				-0.12	-0.3	0.94	2007, '09, '11
Ctif	ENSMUST00000165559.1	CBP80/20-dependent translation initiation factor	21	1	0	1	0	1	0	1	0	0	rno-let-7b-5p				-0.12	-0.14	0.4	2007, '09, '11
Otud5	ENSMUST00000033494.10	OTU domain containing 5	808	1	1	0	0	0	0	0	0	0	rno-let-7d-5p				-0.12	-0.31	0.37	NULL
Cd200r1	ENSMUST00000057488.9	CD200 receptor 1	73	1	1	0	0	0	0	0	0	0	rno-let-7d-5p				-0.11	-0.67	0.97	2005, '07, '09, '11
Entpd7	ENSMUST00000081079.5	ectonucleoside triphosphate diphosphohydrolase 7	146	1	1	0	0	0	0	0	0	0	rno-let-7c-5p				-0.11	-0.38	0.73	2009, '11
Chd4	ENSMUST00000056889.9	chromodomain helicase DNA binding protein 4	170	1	0	1	0	0	0	0	0	0	rno-let-7a-5p				-0.11	-0.28	0.9	2005, '07, '09, '11
Slk	ENSMUST00000026043.6	STE20-like kinase	5393	1	0	1	0	0	0	0	0	0	rno-let-7a-5p				-0.11	-0.15	0.88	2011
Ccdc141	ENSMUST00000049544.8	coiled-coil domain containing 141	251	1	0	1	0	0	0	0	0	0	rno-let-7d-5p				-0.11	-0.21	0.9	2011
Eif5b	ENSMUST00000027252.7	eukaryotic translation initiation factor 5B	574	1	0	0	1	0	0	0	0	0	rno-let-7d-5p				-0.11	-0.25	0.95	2009, '11
Rufy3	ENSMUST00000031229.6	RUN and FYVE domain containing 3	17	1	0	1	0	0	0	0	0	0	rno-let-7b-5p				-0.11	-0.36	0.95	2007, '09, '11
Xylt1	ENSMUST00000032892.5	xylosyltransferase 1	15	1	1	0	0	1	0	1	0	1	rno-let-7d-5p				-0.11	-0.17	0.98	2007
Crb2	ENSMUST00000050372.7	crumbs homolog 2 (Drosophila)	11	1	1	0	0	0	0	0	0	1	rno-let-7d-5p				-0.11	-0.11	0.75	2007, '11
Pkn2	ENSMUST00000043812.9	protein kinase N2	374	1	0	0	1	1	0	0	1	0	rno-let-7d-5p				-0.11	-0.31	0.75	2007, '11
Srr	ENSMUST00000065211.3	serine racemase	601	1	0	1	0	0	0	0	0	0	rno-let-7b-5p				-0.11	-0.2	< 0.1	2005, '07
Prr14l	ENSMUST00000120129.3	proline rich 14-like	620	1	0	0	1	0	0	0	0	0	rno-let-7d-5p				-0.11	-0.11	0.74	2009, '11
Thoc2	ENSMUST00000047037.9	THO complex 2	657	1	0	0	1	0	0	0	0	0	rno-let-7d-5p				-0.11	-0.26	0.89	2007, '09, '11
Srgap1	ENSMUST00000020322.6	SLIT-ROBO Rho GTPase activating protein 1	109	1	1	0	0	1	0	0	1	0	rno-let-7d-5p				-0.1	-0.16	0.66	2011
Fstl4	ENSMUST00000036796.7	follistatin-like 4	9	1	1	0	0	0	0	0	0	0	rno-let-7d-5p				-0.1	-0.24	0.96	NULL
Sbno1	ENSMUST00000065263.6	sno, strawberry notch homolog 1 (Drosophila)	3685	1	0	1	0	0	0	0	0	1	rno-let-7d-5p				-0.1	-0.14	0.94	2009, '11
Ubfd1	ENSMUST00000033158.4	ubiquitin family domain containing 1	2965	1	0	0	1	2	0	1	1	1	rno-let-7d-5p				-0.1	-0.43	0.74	2007, '09, '11
Ncor1	ENSMUST00000018645.7	nuclear receptor co-repressor 1	783	1	0	0	1	0	0	0	0	0	rno-let-7d-5p				-0.1	-0.15	0.8	2009, '11
Thrb	ENSMUST00000091471.5	thyroid hormone receptor beta	358	1	1	0	0	2	0	1	1	1	rno-let-7d-5p				-0.1	-0.42	0.21	2007, '09, '11
Wdfy3	ENSMUST00000053177.8	WD repeat and FYVE domain containing 3	1336	1	0	0	1	0	0	0	0	0	rno-let-7d-5p				-0.1	-0.1	0.53	2005, '07, '11
Sall3	ENSMUST00000057950.7	sal-like 3 (Drosophila)	42	1	1	0	0	1	0	0	1	0	rno-let-7d-5p				-0.1	-0.42	0.94	2009, '11
Atxn1	ENSMUST00000180110.2	ataxin 1	414	1	0	0	1	0	0	0	0	0	rno-let-7d-5p				-0.1	-0.1	0.53	2005, '07, '11
Acsl6	ENSMUST00000093106.6	acyl-CoA synthetase long-chain family member 6	49	1	1	0	0	0	0	0	0	0	rno-let-7d-5p				-0.1	-0.39	0.98	2005, '07
Ltn1	ENSMUST00000039449.7	listerin E3 ubiquitin protein ligase 1	1140	1	0	1	0	1	0	0	1	0	rno-let-7d-5p				-0.1	-0.55	0.87	2007, '09, '11
Mtus1	ENSMUST00000059115.7	mitochondrial tumor suppressor 1	2724	1	0	1	0	0	0	0	0	0	rno-let-7d-5p				-0.1	-0.14	0.7	2005, '07, '09, '11
Fam104a	ENSMUST00000120194.1	family with sequence similarity 104, member A	631	1	0	1	0	0	0	0	0	0	rno-let-7d-5p				-0.1	-0.44	0.93	2007, '09, '11
Kcnc3	ENSMUST00000071062.5	potassium voltage gated channel, Shaw-related subfamily, member 3	68	1	0	1	0	0	0	0	0	0	rno-let-7a-5p				-0.1	-0.13	0.79	2009, '11
Foxp1	ENSMUST00000113326.3	forkhead box P1	1050	1	0	0	1	0	0	0	0	1	rno-let-7d-5p				-0.1	-0.15	0.9	2005, '07, '11
Dld	ENSMUST00000110857.3	dihydrolipoamide dehydrogenase	2534	1	0	1	0	0	0	0	0	1	rno-let-7b-5p				-0.1	-0.43	0.41	2007
Usp12	ENSMUST00000085614.5	ubiquitin specific peptidase 12	30	1	1	0	0	0	0	0	0	0	rno-let-7d-5p				-0.1	-0.41	0.87	2009, '11
Rab30	ENSMUST00000032879.8	RAB30, member RAS oncogene family	202	1	0	0	1	1	0	0	1	0	rno-let-7d-5p				-0.1	-0.26	0.71	NULL
Atg4b	ENSMUST00000027502.10	autophagy related 4B, cysteine peptidase	1069	1	1	0	0	0	0	0	0	0	rno-let-7d-5p				-0.1	-0.38	0.53	2007, '09, '11
Plekho1	ENSMUST00000015889.4	pleckstrin homology domain containing, family O member 1	372	1	0	0	1	0	0	0	0	0	rno-let-7d-5p				-0.09	-0.47	0.89	2007, '09, '11
Pald1	ENSMUST00000020289.8	phosphatase domain containing, paladin 1	557	1	1	0	0	1	0	0	1	0	rno-let-7d-5p				-0.09	-0.36	0.97	2007, '09, '11
Brd3	ENSMUST00000028282.9	bromodomain containing 3	296	1	0	0	1	0	0	0	0	0	rno-let-7d-5p				-0.09	-0.25	0.94	2005, '07, '09, '11
Usp47	ENSMUST00000106653.2	ubiquitin specific peptidase 47	1481	1	0	0	1	0	0	0	0	0	rno-let-7a-5p				-0.09	-0.29	0.89	2007, '09, '11
Rnf38	ENSMUST00000098098.3	ring finger protein 38	90	1	0	0	1	0	0	0	0	1	rno-let-7d-5p				-0.09	-0.27	0.89	2005, '07, '09, '11
Fbxo45	ENSMUST00000042732.5	F-box protein 45	111	1	1	0	0	0	0	0	0	0	rno-let-7d-5p				-0.09	-0.41	0.74	2009, '11
Ccdc93	ENSMUST00000036025.10	coiled-coil domain containing 93	497	1	0	1	0	0	0	0	0	0	rno-let-7i-5p				-0.09	-0.17	0.45	2007, '09, '11
Gramd1b	ENSMUST00000121357.2	GRAM domain containing 1B	86	1	0	0	1	0	0	0	0	1	rno-let-7d-5p				-0.09	-0.18	0.7	NULL
Trib2	ENSMUST00000020922.7	tribbles homolog 2 (Drosophila)	63	1	0	0	1	0	0	0	0	0	rno-let-7d-5p				-0.09	-0.18	0.91	2005, '07, '09, '11
Golga7b	ENSMUST00000122375.2	golgi autoantigen, golgin subfamily a, 7B	131	1	1	0	0	0	0	0	0	0	rno-let-7d-5p				-0.09	-0.14	< 0.1	2007, '09, '11
Zkscan16	ENSMUST00000107554.1	zinc finger with KRAB and SCAN domains 16	8	1	0	1	0	0	0	0	0	2	rno-let-7f-5p				-0.09	-0.26	0.9	NULL
Pgrmc1	ENSMUST00000073339.6	progesterone receptor membrane component 1	306	2	0	1	1	0	0	0	0	0	rno-let-7d-5p				-0.08	-0.75	0.99	2005, '07, '09, '11
Ikzf2	ENSMUST00000027146.3	IKAROS family zinc finger 2	131	1	0	0	1	0	0	0	0	2	rno-let-7d-5p				-0.08	-0.12	0.65	2007, '09, '11
Wipi2	ENSMUST00000036872.10	WD repeat domain, phosphoinositide interacting 2	1747	1	1	0	0	0	0	0	0	1	rno-let-7g-5p				-0.08	-0.17	0.16	2007
Atpaf1	ENSMUST00000176047.2	ATP synthase mitochondrial F1 complex assembly factor 1	222	1	1	0	0	0	0	0	0	1	rno-miR-98-5p				-0.08	-0.41	0.84	2007
Ahctf1	ENSMUST00000027768.8	AT hook containing transcription factor 1	1253	1	1	0	0	0	0	0	0	0	rno-let-7d-5p				-0.08	-0.34	0.34	2007, '09, '11
Prrg3	ENSMUST00000048790.6	proline rich Gla (G-carboxyglutamic acid) 3 (transmembrane)	304	1	0	1	0	0	0	0	0	0	rno-let-7b-5p				-0.08	-0.08	0.45	2009, '11
Cecr2	ENSMUST00000112686.2	cat eye syndrome chromosome region, candidate 2	350	1	0	0	1	0	0	0	0	0	rno-let-7f-5p				-0.08	-0.28	0.95	2009, '11
Epc2	ENSMUST00000092123.5	enhancer of polycomb homolog 2 (Drosophila)	537	1	0	1	0	0	0	0	0	0	rno-let-7d-5p				-0.08	-0.24	0.11	NULL
Col4a3bp	ENSMUST00000077672.5	collagen, type IV, alpha 3 (Goodpasture antigen) binding protein	198	1	0	0	1	0	0	0	0	0	rno-let-7d-5p				-0.07	-0.23	0.82	2011
Akt2	ENSMUST00000108344.3	thymoma viral proto-oncogene 2	147	1	1	0	0	0	0	0	0	0	rno-let-7b-5p				-0.07	-0.13	< 0.1	NULL
St8sia1	ENSMUST00000032421.3	ST8 alpha-N-acetyl-neuraminide alpha-2,8-sialyltransferase 1	150	1	0	1	0	0	0	0	0	0	rno-let-7a-5p				-0.07	-0.31	0.93	2009, '11
Ccnf	ENSMUST00000115390.3	cyclin F	309	1	1	0	0	0	0	0	0	0	rno-let-7d-5p				-0.07	-0.47	0.22	2005
Rab3gap2	ENSMUST00000069652.6	RAB3 GTPase activating protein subunit 2	675	1	1	0	0	0	0	0	0	0	rno-let-7d-5p				-0.07	-0.22	0.94	2011
Msi2	ENSMUST00000107909.2	musashi RNA-binding protein 2	510	1	0	0	1	0	0	0	0	0	rno-let-7d-5p				-0.07	-0.2	0.88	2009, '11
4931428F04Rik	ENSMUST00000171788.2	RIKEN cDNA 4931428F04 gene	57	1	0	1	0	0	0	0	0	0	rno-miR-98-5p				-0.07	-0.38	0.94	2009, '11
Rdh10	ENSMUST00000027053.7	retinol dehydrogenase 10 (all-trans)	2115	1	0	1	0	0	0	0	0	0	rno-let-7f-5p				-0.07	-0.41	0.96	2005, '07, '09, '11
Arfgap2	ENSMUST00000080008.7	ADP-ribosylation factor GTPase activating protein 2	310	1	1	0	0	1	0	0	1	0	rno-let-7d-5p				-0.07	-0.48	< 0.1	2011
Yy1	ENSMUST00000021692.7	YY1 transcription factor	3503	1	1	0	0	0	0	0	0	0	rno-let-7d-5p				-0.06	-0.25	0.94	NULL
Ing3	ENSMUST00000031680.4	inhibitor of growth family, member 3	348	1	1	0	0	0	0	0	0	0	rno-let-7d-5p				-0.06	-0.46	0.55	2009, '11
Sept11	ENSMUST00000074733.7	septin 11	4345	1	0	0	1	1	0	0	1	2	rno-let-7d-5p				-0.06	-0.29	0.7	NULL
Vcpip1	ENSMUST00000057438.6	valosin containing protein (p97)/p47 complex interacting protein 1	1069	1	0	0	1	0	0	0	0	1	rno-let-7a-5p				-0.06	-0.11	0.59	2005, '07
Socs7	ENSMUST00000045540.3	suppressor of cytokine signaling 7	64	1	0	1	0	0	0	0	0	0	rno-let-7b-5p				-0.06	-0.2	0.44	2009, '11
Lsm11	ENSMUST00000129820.2	U7 snRNP-specific Sm-like protein LSM11	369	1	1	0	0	0	0	0	0	0	rno-let-7d-5p				-0.06	-0.27	0.98	2005, '07, '09, '11
Abcc5	ENSMUST00000079158.7	ATP-binding cassette, sub-family C (CFTR/MRP), member 5	144	1	1	0	0	0	0	0	0	0	rno-let-7g-5p				-0.06	-0.31	0.88	2005, '07, '09, '11
Col5a2	ENSMUST00000086430.4	collagen, type V, alpha 2	1978	1	1	0	0	0	0	0	0	0	rno-let-7d-5p				-0.06	-0.32	0.97	2005, '07, '09, '11
Mycbp	ENSMUST00000030400.8	c-myc binding protein	1042	1	1	0	0	0	0	0	0	1	rno-let-7d-5p				-0.06	-0.51	0.96	2005, '07, '09, '11
Tead3	ENSMUST00000154873.2	TEA domain family member 3	190	1	0	1	0	0	0	0	0	0	rno-let-7g-5p				-0.06	-0.06	0.1	2005, '07, '09, '11
Cir1	ENSMUST00000058615.9	corepressor interacting with RBPJ, 1	11	1	0	0	1	0	0	0	0	0	rno-let-7g-5p				-0.06	-0.19	0.59	NULL
D630045J12Rik	ENSMUST00000117556.2	RIKEN cDNA D630045J12 gene	244	1	0	1	0	0	0	0	0	1	rno-let-7a-5p				-0.06	-0.23	0.94	2011
Nlk	ENSMUST00000142739.2	nemo like kinase	64	1	0	1	0	0	0	0	0	1	rno-let-7i-5p				-0.06	-0.25	0.95	2005, '07, '09, '11
Gpc4	ENSMUST00000033450.2	glypican 4	3830	1	0	0	1	0	0	0	0	0	rno-let-7d-5p				-0.05	-0.17	0.94	NULL
Gucy2e	ENSMUST00000021259.3	guanylate cyclase 2e	5	1	0	1	0	0	0	0	0	0	rno-let-7d-5p				-0.05	-0.05	0.44	2011
Trove2	ENSMUST00000159879.1	TROVE domain family, member 2	122	1	0	0	1	0	0	0	0	0	rno-let-7d-5p				-0.05	-0.19	0.74	2009, '11
Suv39h2	ENSMUST00000027956.3	suppressor of variegation 3-9 homolog 2 (Drosophila)	203	1	1	0	0	0	0	0	0	1	rno-let-7d-5p				-0.05	-0.31	0.68	2011
Xkr8	ENSMUST00000045550.4	X Kell blood group precursor related family member 8 homolog	96	1	1	0	0	0	0	0	0	0	rno-let-7d-5p				-0.05	-0.38	0.96	2005, '07, '09, '11
Dst	ENSMUST00000097786.4	dystonin	545	1	0	0	1	0	0	0	0	0	rno-let-7d-5p				-0.05	-0.23	0.84	2005, '07, '09, '11
Slc30a7	ENSMUST00000067485.3	solute carrier family 30 (zinc transporter), member 7	257	1	0	1	0	0	0	0	0	0	rno-let-7d-5p				-0.05	-0.1	0.86	2005, '07, '11
Ccnd1	ENSMUST00000093962.4	cyclin D1	334	1	0	0	1	0	0	0	0	0	rno-let-7g-5p				-0.05	-0.28	0.94	2005, '07, '09, '11
Parp8	ENSMUST00000022239.6	poly (ADP-ribose) polymerase family, member 8	323	1	1	0	0	1	0	1	0	0	rno-let-7d-5p				-0.05	-0.44	0.97	NULL
Ccnt2	ENSMUST00000112570.1	cyclin T2	793	1	0	1	0	0	0	0	0	0	rno-let-7d-5p				-0.05	-0.22	0.74	NULL
E130308A19Rik	ENSMUST00000070150.5	RIKEN cDNA E130308A19 gene	224	2	0	1	1	0	0	0	0	0	rno-let-7d-5p				-0.04	-0.51	0.99	NULL
Hdgfrp3	ENSMUST00000107305.2	hepatoma-derived growth factor, related protein 3	251	1	0	0	1	0	0	0	0	1	rno-let-7d-5p				-0.04	-0.26	0.6	2011
Tmod2	ENSMUST00000064433.4	tropomodulin 2	83	1	1	0	0	0	0	0	0	0	rno-let-7d-5p				-0.04	-0.34	0.97	2009, '11
Chic2	ENSMUST00000075452.5	cysteine-rich hydrophobic domain 2	492	1	1	0	0	1	0	0	1	0	rno-let-7d-5p				-0.04	-0.58	0.82	NULL
Zfp281	ENSMUST00000047734.9	zinc finger protein 281	1001	1	1	0	0	0	0	0	0	0	rno-let-7d-5p				-0.04	-0.21	< 0.1	NULL
Smad2	ENSMUST00000168423.2	SMAD family member 2	979	1	0	1	0	1	0	0	1	1	rno-let-7d-5p				-0.04	-0.32	0.82	2007
Rbms2	ENSMUST00000099139.2	RNA binding motif, single stranded interacting protein 2	1020	1	1	0	0	1	0	1	0	0	rno-let-7a-5p				-0.04	-0.7	0.95	2009, '11
Bbx	ENSMUST00000138166.2	bobby sox homolog (Drosophila)	116	2	0	1	1	0	0	0	0	0	rno-let-7b-5p				-0.04	-0.17	0.72	2011
Stk24	ENSMUST00000079817.7	serine/threonine kinase 24	904	1	0	0	1	0	0	0	0	1	rno-let-7d-5p				-0.04	-0.24	0.94	2007, '09, '11
Mon2	ENSMUST00000073792.4	MON2 homolog (yeast)	2395	1	0	0	1	0	0	0	0	0	rno-let-7d-5p				-0.04	-0.2	0.95	2007, '11
Leprotl1	ENSMUST00000033910.8	leptin receptor overlapping transcript-like 1	759	1	0	0	1	0	0	0	0	0	rno-let-7d-5p				-0.03	-0.28	0.54	2005, '07, '09, '11
Hlf	ENSMUST00000004051.7	hepatic leukemia factor	348	1	1	0	0	0	0	0	0	0	rno-let-7d-5p				-0.03	-0.37	0.21	2007, '09, '11
Zfp191	ENSMUST00000066497.6	zinc finger protein 191	2139	1	0	1	0	0	0	0	0	0	rno-let-7d-5p				-0.03	-0.24	0.72	NULL
Gdap2	ENSMUST00000029459.4	ganglioside-induced differentiation-associated-protein 2	789	1	1	0	0	0	0	0	0	0	rno-let-7a-5p				-0.03	-0.46	0.91	2007, '09, '11
Dnajb14	ENSMUST00000090178.5	DnaJ (Hsp40) homolog, subfamily B, member 14	446	1	0	0	1	0	0	0	0	0	rno-let-7d-5p				-0.03	-0.22	0.95	NULL
G630090E17Rik	ENSMUST00000095749.4	RIKEN cDNA G630090E17 gene	785	1	1	0	0	0	0	0	0	1	rno-let-7d-5p				-0.03	-0.32	< 0.1	NULL
Mettl11b	ENSMUST00000159679.2	methyltransferase like 11B	83	1	0	1	0	0	0	0	0	2	rno-let-7c-5p				-0.03	-0.42	0.94	NULL
Cdc14b	ENSMUST00000109770.1	CDC14 cell division cycle 14B	89	1	0	1	0	1	0	1	0	1	rno-miR-98-5p				-0.03	-0.34	0.44	2007, '09, '11
Usp24	ENSMUST00000094933.4	ubiquitin specific peptidase 24	1482	1	0	1	0	0	0	0	0	0	rno-let-7e-5p				-0.03	-0.28	0.86	2011
Cdk6	ENSMUST00000165117.2	cyclin-dependent kinase 6	1100	1	0	0	1	0	0	0	0	0	rno-let-7d-5p				-0.03	-0.12	0.7	2007, '09, '11
Ankrd28	ENSMUST00000014640.7	ankyrin repeat domain 28	256	1	1	0	0	0	0	0	0	0	rno-let-7d-5p				-0.02	-0.19	0.82	2007
Pdzd8	ENSMUST00000099274.2	PDZ domain containing 8	277	1	1	0	0	0	0	0	0	1	rno-let-7d-5p				-0.02	-0.29	0.39	NULL
Mbd2	ENSMUST00000074058.5	methyl-CpG binding domain protein 2	4576	1	1	0	0	1	1	0	0	2	rno-let-7f-5p				-0.02	-0.38	0.88	NULL
Frem2	ENSMUST00000091137.4	Fras1 related extracellular matrix protein 2	25	1	1	0	0	0	0	0	0	1	rno-let-7d-5p				-0.02	-0.05	0.43	2007, '09, '11
Ildr2	ENSMUST00000111416.1	immunoglobulin-like domain containing receptor 2	474	1	0	1	0	1	0	0	1	1	rno-let-7a-5p				-0.02	-0.03	0.34	2011
Hand2	ENSMUST00000040104.3	heart and neural crest derivatives expressed transcript 2	201	1	0	0	1	0	0	0	0	0	rno-let-7a-5p				-0.02	-0.38	0.7	2007
Scube3	ENSMUST00000043503.4	signal peptide, CUB domain, EGF-like 3	80	1	0	1	0	0	0	0	0	0	rno-let-7a-5p				-0.02	-0.02	0.85	2005, '07
Arpp19	ENSMUST00000169492.2	cAMP-regulated phosphoprotein 19	16301	1	1	0	0	0	0	0	0	1	rno-let-7d-5p				-0.02	-0.52	0.94	2007, '09, '11
Tmem135	ENSMUST00000041968.4	transmembrane protein 135	3651	1	0	1	0	1	0	0	1	0	rno-let-7d-5p				-0.02	-0.37	0.14	2007, '09, '11
Fsd2	ENSMUST00000042318.5	fibronectin type III and SPRY domain containing 2	5860	1	0	0	1	0	0	0	0	0	rno-let-7d-5p				-0.02	-0.15	0.8	NULL
Klhl29	ENSMUST00000020958.8	kelch-like 29	112	1	1	0	0	0	0	0	0	0	rno-let-7d-5p				-0.02	-0.19	< 0.1	NULL
Ten1	ENSMUST00000021130.6	TEN1 telomerase capping complex subunit	766	1	0	1	0	2	0	2	0	1	rno-let-7f-5p				-0.02	-0.55	0.93	NULL
Hdlbp	ENSMUST00000170883.2	high density lipoprotein (HDL) binding protein	5751	1	1	0	0	0	0	0	0	0	rno-let-7d-5p				-0.01	-0.35	0.98	2007, '09, '11
Rnf217	ENSMUST00000081989.7	ring finger protein 217	754	1	0	0	1	0	0	0	0	0	rno-let-7d-5p				-0.01	-0.2	0.85	NULL
Caln1	ENSMUST00000111288.2	calneuron 1	28	1	0	0	1	2	0	0	2	1	rno-let-7d-5p				-0.01	-0.41	0.74	2005, '07
Sub1	ENSMUST00000022816.9	SUB1 homolog (S. cerevisiae)	4549	1	1	0	0	0	0	0	0	0	rno-let-7d-5p				-0.01	-0.58	0.81	2009, '11
Agap1	ENSMUST00000027521.9	ArfGAP with GTPase domain, ankyrin repeat and PH domain 1	284	1	0	0	1	1	0	1	0	1	rno-let-7d-5p				-0.01	-0.27	0.95	2009, '11
Col1a2	ENSMUST00000031668.8	collagen, type I, alpha 2	5625	1	1	0	0	0	0	0	0	0	rno-let-7d-5p				-0.01	-0.41	0.97	2005, '07, '09, '11
Kif2a	ENSMUST00000022204.10	kinesin family member 2A	2309	1	0	0	1	0	0	0	0	0	rno-let-7d-5p				-0.01	-0.27	0.91	2007, '09, '11
Ostf1	ENSMUST00000025631.6	osteoclast stimulating factor 1	1883	1	0	0	1	0	0	0	0	0	rno-let-7d-5p				-0.01	-0.36	0.94	2009, '11
Rnf8	ENSMUST00000024817.8	ring finger protein 8	1168	1	0	0	1	0	0	0	0	0	rno-let-7d-5p				-0.01	-0.24	0.56	2005, '07, '09, '11
Nedd4l	ENSMUST00000163516.2	neural precursor cell expressed, developmentally down-regulated gene 4-like	1754	1	0	1	0	0	0	0	0	0	rno-let-7b-5p				-0.01	-0.18	0.95	2009, '11
Col3a1	ENSMUST00000087883.7	collagen, type III, alpha 1	15234	1	1	0	0	0	0	0	0	0	rno-let-7d-5p				-0.01	-0.49	0.98	2005, '07, '11
Espl1	ENSMUST00000064924.4	extra spindle pole bodies 1 (S. cerevisiae)	533	1	0	1	0	0	0	0	0	0	rno-let-7d-5p				-0.01	-0.36	0.64	2007, '09, '11
Kctd21	ENSMUST00000054107.5	potassium channel tetramerisation domain containing 21	138	1	1	0	0	0	0	0	0	0	rno-let-7d-5p				-0.01	-0.37	0.95	2007, '09, '11
Mapk8	ENSMUST00000111945.3	mitogen-activated protein kinase 8	1259	1	1	0	0	0	0	0	0	0	rno-let-7d-5p				-0.01	-0.43	0.95	2011
Arid1b	ENSMUST00000115797.3	AT rich interactive domain 1B (SWI-like)	424	1	0	1	0	0	0	0	0	1	rno-miR-98-5p				-0.01	-0.28	0.75	2009, '11
Kcnj11	ENSMUST00000180081.1	potassium inwardly rectifying channel, subfamily J, member 11	928	1	1	0	0	0	0	0	0	0	rno-let-7d-5p				0	-0.31	0.88	2009, '11
Ergic2	ENSMUST00000136008.2	ERGIC and golgi 2	1776	1	0	1	0	1	0	1	0	0	rno-let-7b-5p				0	-0.4	0.77	2011
Nme6	ENSMUST00000119376.2	NME/NM23 nucleoside diphosphate kinase 6	729	1	0	1	0	0	0	0	0	0	rno-let-7f-5p				0	-0.46	0.93	2005, '07, '09, '11
Cask	ENSMUST00000115438.4	calcium/calmodulin-dependent serine protein kinase (MAGUK family)	743	1	0	1	0	0	0	0	0	0	rno-let-7d-5p				0	-0.18	0.9	2009, '11
Nupr1	ENSMUST00000032961.3	nuclear protein transcription regulator 1	594	1	1	0	0	0	0	0	0	0	rno-let-7d-5p				0	-0.45	< 0.1	NULL
Bcl6	ENSMUST00000023151.5	B cell leukemia/lymphoma 6	37	1	0	0	1	2	0	2	0	0	rno-let-7c-5p				0	-0.24	0.7	NULL
Kif18a	ENSMUST00000028527.7	kinesin family member 18A	759	1	1	0	0	0	0	0	0	0	rno-let-7d-5p				0	-0.33	< 0.1	NULL
Helz	ENSMUST00000106746.2	helicase with zinc finger domain	1110	1	1	0	0	0	0	0	0	0	rno-let-7a-5p				0	-0.03	< 0.1	2007
Abhd11	ENSMUST00000046999.8	abhydrolase domain containing 11	1025	1	0	1	0	0	0	0	0	0	rno-let-7a-5p				0	-0.25	0.92	NULL
Gm11992	ENSMUST00000043285.4	predicted gene 11992	376	1	1	0	0	0	0	0	0	0	rno-let-7d-5p				0	-0.53	< 0.1	NULL
Dusp7	ENSMUST00000172306.2	dual specificity phosphatase 7	393	1	0	0	1	0	0	0	0	0	rno-let-7b-5p				0	-0.21	0.72	2009, '11
1700021F05Rik	ENSMUST00000147196.1	RIKEN cDNA 1700021F05 gene	6557	1	1	0	0	0	0	0	0	0	rno-let-7a-5p				0	-0.74	0.58	NULL
Lamp2	ENSMUST00000016678.8	lysosomal-associated membrane protein 2	7813	1	1	0	0	0	0	0	0	0	rno-let-7d-5p				0	-0.34	< 0.1	NULL
Yaf2	ENSMUST00000080299.6	YY1 associated factor 2	1098	1	1	0	0	0	0	0	0	0	rno-let-7a-5p				0	-0.46	0.87	2005, '07
Poglut1	ENSMUST00000036210.6	protein O-glucosyltransferase 1	1048	1	0	0	1	0	0	0	0	1	rno-let-7d-5p				0	-0.2	0.74	2007, '09, '11
Dvl3	ENSMUST00000171572.2	dishevelled 3, dsh homolog (Drosophila)	425	1	1	0	0	0	0	0	0	0	rno-let-7a-5p				0	-0.31	0.67	2005
Pawr	ENSMUST00000095313.3	PRKC, apoptosis, WT1, regulator	1515	1	1	0	0	0	0	0	0	1	rno-let-7a-5p				0	-0.48	0.89	NULL
Kmt2e	ENSMUST00000094962.3	lysine (K)-specific methyltransferase 2E	2118	1	1	0	0	1	0	1	0	0	rno-let-7d-5p				0	-0.23	0.85	2011
Immp1l	ENSMUST00000037499.5	IMP1 inner mitochondrial membrane peptidase-like (S. cerevisiae)	1539	1	1	0	0	0	0	0	0	0	rno-let-7a-5p				0	-0.65	< 0.1	NULL
Slc9a3r1	ENSMUST00000021077.3	solute carrier family 9 (sodium/hydrogen exchanger), member 3 regulator 1	159	1	1	0	0	0	0	0	0	0	rno-let-7d-5p				0	-0.13	< 0.1	NULL
Fgf23	ENSMUST00000000186.6	fibroblast growth factor 23	5	1	0	1	0	0	0	0	0	0	rno-let-7b-5p				0	-0.37	0.83	2005, '07
Ubxn4	ENSMUST00000027592.4	UBX domain protein 4	1168	1	0	0	1	0	0	0	0	0	rno-let-7d-5p				0	-0.2	0.63	2007, '09, '11
Farp1	ENSMUST00000026635.7	FERM, RhoGEF (Arhgef) and pleckstrin domain protein 1 (chondrocyte-derived)	875	1	0	0	1	0	0	0	0	0	rno-let-7d-5p				0	-0.21	0.95	2005, '07, '09, '11
Slc2a2	ENSMUST00000029240.8	solute carrier family 2 (facilitated glucose transporter), member 2	1383	1	1	0	0	0	0	0	0	0	rno-let-7a-5p				0	-0.25	0.87	NULL
Zfp385c	ENSMUST00000103119.4	zinc finger protein 385C	5	1	1	0	0	0	0	0	0	0	rno-let-7a-5p				0	-0.31	< 0.1	2011
Ghr	ENSMUST00000069451.5	growth hormone receptor	753	1	0	0	1	0	0	0	0	0	rno-let-7a-5p				0	-0.21	0.95	2005, '07, '09, '11
Otud7a	ENSMUST00000058476.8	OTU domain containing 7A	10	1	0	1	0	0	0	0	0	1	rno-let-7a-5p				0	-0.22	0.95	NULL
Slitrk5	ENSMUST00000042767.7	SLIT and NTRK-like family, member 5	9	1	0	1	0	0	0	0	0	2	rno-let-7a-5p				0	-0.15	0.87	NULL
Lingo2	ENSMUST00000164772.2	leucine rich repeat and Ig domain containing 2	23	1	1	0	0	0	0	0	0	1	rno-let-7a-5p				0	-0.32	0.96	NULL
Cdh18	ENSMUST00000164787.2	cadherin 18	8	1	1	0	0	0	0	0	0	1	rno-let-7a-5p				0	-0.09	< 0.1	NULL
Snx6	ENSMUST00000005798.8	sorting nexin 6	4369	1	1	0	0	1	0	0	1	0	rno-let-7a-5p				0	-0.57	0.93	2005, '07
Myl12a	ENSMUST00000148960.2	myosin, light chain 12A, regulatory, non-sarcomeric	49906	1	0	0	1	0	0	0	0	0	rno-let-7a-5p				0	-0.21	0.62	NULL

## Sheet: let-7f-2-3p
Ortholog of target gene	Representative transcript	Gene name	3P-seq tags + 5	Total sites	8mer sites	7mer-m8 sites	7mer-A1 sites	6mer sites	Representative miRNA	Predicted occupancy (low miRNA)	Predicted occupancy (high miRNA)	Predicted occupancy (transfected miRNA)	Cumulative weighted context++ score	Total context++ score	Aggregate PCT
Rnf217	ENSMUST00000081989.7	ring finger protein 217	754	1*	0	0	0	3	rno-let-7f-2-3p				-1	0	< 0.1
Olfr862	ENSMUST00000073765.3	olfactory receptor 862	5	1	1	0	0	0	rno-let-7f-2-3p				-0.75	-0.75	< 0.1
Cfl2	ENSMUST00000078124.7	cofilin 2, muscle	11408	2	2	0	0	0	rno-let-7f-2-3p				-0.75	-0.77	< 0.1
Cstb	ENSMUST00000005185.6	cystatin B	9145	1	1	0	0	0	rno-let-7f-2-3p				-0.73	-0.73	< 0.1
2700097O09Rik	ENSMUST00000021406.5	RIKEN cDNA 2700097O09 gene	271	1	1	0	0	0	rno-let-7f-2-3p				-0.66	-0.67	< 0.1
Chchd2	ENSMUST00000094280.3	coiled-coil-helix-coiled-coil-helix domain containing 2	80	1	1	0	0	0	rno-let-7f-2-3p				-0.64	-0.64	< 0.1
Il4	ENSMUST00000150568.2	interleukin 4	5	2	0	0	2	0	rno-let-7f-2-3p				-0.63	-0.63	< 0.1
Lce1g	ENSMUST00000029527.5	late cornified envelope 1G	5	1	1	0	0	0	rno-let-7f-2-3p				-0.61	-0.61	< 0.1
Tcf7l2	ENSMUST00000111656.2	transcription factor 7 like 2, T cell specific, HMG box	1051	3	2	1	0	1	rno-let-7f-2-3p				-0.57	-0.58	< 0.1
Sec11c	ENSMUST00000025394.7	SEC11 homolog C (S. cerevisiae)	1122	0	0	0	0	0	rno-let-7f-2-3p				-0.57	-0.58	< 0.1
Tipin	ENSMUST00000034964.6	timeless interacting protein	1121	2	1	0	1	0	rno-let-7f-2-3p				-0.56	-0.63	< 0.1
Dynlrb2	ENSMUST00000078170.5	dynein light chain roadblock-type 2	146	1	1	0	0	0	rno-let-7f-2-3p				-0.56	-0.63	< 0.1
Ripk2	ENSMUST00000037035.6	receptor (TNFRSF)-interacting serine-threonine kinase 2	222	3	1	0	2	0	rno-let-7f-2-3p				-0.55	-0.61	< 0.1
Snx3	ENSMUST00000105499.1	sorting nexin 3	6209	0	0	0	0	0	rno-let-7f-2-3p				-0.55	-0.6	< 0.1
Kmt2e	ENSMUST00000094962.3	lysine (K)-specific methyltransferase 2E	2118	4	0	2	2	0	rno-let-7f-2-3p				-0.54	-0.54	< 0.1
Rgs4	ENSMUST00000111357.1	regulator of G-protein signaling 4	198	2	1	1	0	2	rno-let-7f-2-3p				-0.54	-0.54	< 0.1
Ripply3	ENSMUST00000023660.8	ripply3 homolog (zebrafish)	312	2	1	1	0	0	rno-let-7f-2-3p				-0.53	-0.53	< 0.1
Nxt2	ENSMUST00000112916.3	nuclear transport factor 2-like export factor 2	128	3	1	0	2	0	rno-let-7f-2-3p				-0.52	-0.53	< 0.1
Polr2k	ENSMUST00000057177.6	polymerase (RNA) II (DNA directed) polypeptide K	20	1	1	0	0	3	rno-let-7f-2-3p				-0.52	-0.53	< 0.1
Arid4b	ENSMUST00000039538.9	AT rich interactive domain 4B (RBP1-like)	2226	4	0	1	3	2	rno-let-7f-2-3p				-0.52	-0.52	< 0.1
Psd3	ENSMUST00000038959.10	pleckstrin and Sec7 domain containing 3	399	4	1	0	3	9	rno-let-7f-2-3p				-0.52	-0.56	< 0.1
Dnajc24	ENSMUST00000102555.5	DnaJ (Hsp40) homolog, subfamily C, member 24	395	1	1	0	0	2	rno-let-7f-2-3p				-0.51	-0.53	< 0.1
Mms22l	ENSMUST00000108222.3	MMS22-like, DNA repair protein	84	1	1	0	0	0	rno-let-7f-2-3p				-0.51	-0.51	< 0.1
Diap2	ENSMUST00000113320.2	diaphanous homolog 2 (Drosophila)	549	4	2	1	1	3	rno-let-7f-2-3p				-0.5	-0.52	< 0.1
Insm1	ENSMUST00000089257.5	insulinoma-associated 1	359	1	0	1	0	1	rno-let-7f-2-3p				-0.5	-0.51	< 0.1
1110007C09Rik	ENSMUST00000048946.6	RIKEN cDNA 1110007C09 gene	97	1	1	0	0	0	rno-let-7f-2-3p				-0.49	-0.52	< 0.1
Pdcd10	ENSMUST00000161137.2	programmed cell death 10	562	0	0	0	0	2	rno-let-7f-2-3p				-0.48	-0.5	< 0.1
Olfr722	ENSMUST00000053290.6	olfactory receptor 722	5	1	1	0	0	0	rno-let-7f-2-3p				-0.48	-0.48	< 0.1
Bok	ENSMUST00000027499.7	BCL2-related ovarian killer protein	1046	2	1	1	0	0	rno-let-7f-2-3p				-0.48	-0.48	< 0.1
Plk1	ENSMUST00000033154.6	polo-like kinase 1	200	1	1	0	0	0	rno-let-7f-2-3p				-0.47	-0.47	< 0.1
Tstd3	ENSMUST00000029915.5	thiosulfate sulfurtransferase (rhodanese)-like domain containing 3	428	1	1	0	0	0	rno-let-7f-2-3p				-0.47	-0.48	< 0.1
Gm21092	ENSMUST00000178995.1	predicted gene, 21092	5	3	2	0	1	2	rno-let-7f-2-3p				-0.46	-0.46	< 0.1
Ssb	ENSMUST00000166411.2	Sjogren syndrome antigen B	3473	3	2	0	1	1	rno-let-7f-2-3p				-0.46	-0.83	< 0.1
Bcl6	ENSMUST00000023151.5	B cell leukemia/lymphoma 6	37	0	0	0	0	1	rno-let-7f-2-3p				-0.46	-0.55	< 0.1
Sult2a7	ENSMUST00000108524.3	sulfotransferase family 2A, dehydroepiandrosterone (DHEA)-preferring, member 7	15	1	0	1	0	1	rno-let-7f-2-3p				-0.46	-0.46	< 0.1
Dytn	ENSMUST00000090313.4	dystrotelin	5	1	1	0	0	0	rno-let-7f-2-3p				-0.46	-0.46	< 0.1
Art3	ENSMUST00000120193.2	ADP-ribosyltransferase 3	4556	2	0	2	0	0	rno-let-7f-2-3p				-0.45	-0.45	< 0.1
Dnajb4	ENSMUST00000050073.7	DnaJ (Hsp40) homolog, subfamily B, member 4	1351	1	0	1	0	4	rno-let-7f-2-3p				-0.45	-0.55	< 0.1
Gm9982	ENSMUST00000069568.3	predicted gene 9982	26	2	0	1	1	1	rno-let-7f-2-3p				-0.45	-0.45	< 0.1
Cfi	ENSMUST00000077918.5	complement component factor i	8499	1	1	0	0	0	rno-let-7f-2-3p				-0.44	-0.44	< 0.1
Timm23	ENSMUST00000170331.2	translocase of inner mitochondrial membrane 23	1320	0	0	0	0	0	rno-let-7f-2-3p				-0.44	-0.44	< 0.1
Mapk8	ENSMUST00000111945.3	mitogen-activated protein kinase 8	1259	1	0	1	0	0	rno-let-7f-2-3p				-0.43	-0.45	< 0.1
E330014E10Rik	ENSMUST00000071182.6	RIKEN cDNA E330014E10 gene	5	2	0	1	1	0	rno-let-7f-2-3p				-0.43	-0.43	< 0.1
Mc4r	ENSMUST00000057942.2	melanocortin 4 receptor	5	2	1	1	0	1	rno-let-7f-2-3p				-0.43	-0.43	< 0.1
Letm2	ENSMUST00000079160.6	leucine zipper-EF-hand containing transmembrane protein 2	54	1	1	0	0	0	rno-let-7f-2-3p				-0.42	-0.42	< 0.1
Mesdc2	ENSMUST00000094215.4	mesoderm development candidate 2	2852	1	1	0	0	0	rno-let-7f-2-3p				-0.41	-0.41	< 0.1
Zfp712	ENSMUST00000167565.1	zinc finger protein 712	29	2	0	1	1	1	rno-let-7f-2-3p				-0.41	-0.43	< 0.1
Ppap2b	ENSMUST00000064139.7	phosphatidic acid phosphatase type 2B	6120	2	1	0	1	0	rno-let-7f-2-3p				-0.41	-0.41	< 0.1
Irf2bp2	ENSMUST00000054960.7	interferon regulatory factor 2 binding protein 2	1237	1	0	1	0	1	rno-let-7f-2-3p				-0.41	-0.42	< 0.1
Zmym6	ENSMUST00000094713.3	zinc finger, MYM-type 6	291	2	0	0	2	0	rno-let-7f-2-3p				-0.41	-0.41	< 0.1
4931428L18Rik	ENSMUST00000127775.2	RIKEN cDNA 4931428L18 gene	6	1	1	0	0	0	rno-let-7f-2-3p				-0.41	-0.41	< 0.1
1600012H06Rik	ENSMUST00000052691.8	RIKEN cDNA 1600012H06 gene	459	2	2	0	0	0	rno-let-7f-2-3p				-0.4	-0.55	< 0.1
Extl2	ENSMUST00000029575.6	exostoses (multiple)-like 2	537	4	1	1	2	0	rno-let-7f-2-3p				-0.4	-0.51	< 0.1
Ppp4r2	ENSMUST00000063854.4	protein phosphatase 4, regulatory subunit 2	1441	2	0	0	2	2	rno-let-7f-2-3p				-0.4	-0.4	< 0.1
Serpinb7	ENSMUST00000086690.5	serine (or cysteine) peptidase inhibitor, clade B, member 7	13	2	1	0	1	0	rno-let-7f-2-3p				-0.4	-0.4	< 0.1
Ubtfl1	ENSMUST00000164441.1	upstream binding transcription factor, RNA polymerase I-like 1	5	2	1	1	0	1	rno-let-7f-2-3p				-0.4	-0.4	< 0.1
Mob4	ENSMUST00000162364.2	MOB family member 4, phocein	2413	0	0	0	0	1	rno-let-7f-2-3p				-0.4	-0.42	< 0.1
Cwc22	ENSMUST00000065889.4	CWC22 spliceosome-associated protein homolog (S. cerevisiae)	44	2	1	0	1	0	rno-let-7f-2-3p				-0.39	-0.45	< 0.1
Fbxo8	ENSMUST00000040218.6	F-box protein 8	1740	2	1	0	1	2	rno-let-7f-2-3p				-0.39	-0.44	< 0.1
Arl5a	ENSMUST00000036541.7	ADP-ribosylation factor-like 5A	1270	2	1	1	0	2	rno-let-7f-2-3p				-0.39	-0.44	< 0.1
Spata6	ENSMUST00000084354.3	spermatogenesis associated 6	232	1	1	0	0	0	rno-let-7f-2-3p				-0.39	-0.39	< 0.1
Mbnl2	ENSMUST00000088419.7	muscleblind-like 2	699	0	0	0	0	0	rno-let-7f-2-3p				-0.39	-0.39	< 0.1
Cts7	ENSMUST00000021892.5	cathepsin 7	5	1	1	0	0	0	rno-let-7f-2-3p				-0.39	-0.39	< 0.1
Casp8ap2	ENSMUST00000178925.2	caspase 8 associated protein 2	766	3	0	0	3	1	rno-let-7f-2-3p				-0.38	-0.4	< 0.1
Tgfbr3	ENSMUST00000031224.9	transforming growth factor, beta receptor III	171	3	2	0	1	1	rno-let-7f-2-3p				-0.38	-0.39	< 0.1
Rbbp9	ENSMUST00000028915.5	retinoblastoma binding protein 9	80	4	0	2	2	1	rno-let-7f-2-3p				-0.38	-0.45	< 0.1
Pum2	ENSMUST00000178015.2	pumilio RNA-binding family member 2	3261	5	0	1	4	5	rno-let-7f-2-3p				-0.37	-0.43	< 0.1
Trappc6b	ENSMUST00000021380.8	trafficking protein particle complex 6B	1408	1	1	0	0	3	rno-let-7f-2-3p				-0.37	-0.42	< 0.1
Pou3f4	ENSMUST00000078229.4	POU domain, class 3, transcription factor 4	5	2	1	0	1	1	rno-let-7f-2-3p				-0.37	-0.48	< 0.1
Ptprh	ENSMUST00000166650.1	protein tyrosine phosphatase, receptor type, H	5	1	1	0	0	0	rno-let-7f-2-3p				-0.37	-0.37	< 0.1
Agtr1b	ENSMUST00000068316.7	angiotensin II receptor, type 1b	8	2	0	0	2	4	rno-let-7f-2-3p				-0.37	-0.37	< 0.1
Gng12	ENSMUST00000043148.7	guanine nucleotide binding protein (G protein), gamma 12	1571	2	2	0	0	0	rno-let-7f-2-3p				-0.37	-0.48	< 0.1
Gpr65	ENSMUST00000075072.4	G-protein coupled receptor 65	22	1	1	0	0	1	rno-let-7f-2-3p				-0.37	-0.42	< 0.1
1110004F10Rik	ENSMUST00000032899.6	RIKEN cDNA 1110004F10 gene	1301	2	0	1	1	0	rno-let-7f-2-3p				-0.36	-0.39	< 0.1
Fbxo45	ENSMUST00000042732.5	F-box protein 45	111	1	1	0	0	3	rno-let-7f-2-3p				-0.36	-0.41	< 0.1
Rfc4	ENSMUST00000115338.2	replication factor C (activator 1) 4	238	1	0	1	0	0	rno-let-7f-2-3p				-0.36	-0.36	< 0.1
Magoh	ENSMUST00000030348.5	mago-nashi homolog, proliferation-associated (Drosophila)	4774	1	0	1	0	0	rno-let-7f-2-3p				-0.36	-0.36	< 0.1
Perp	ENSMUST00000019998.7	PERP, TP53 apoptosis effector	1062	1	1	0	0	0	rno-let-7f-2-3p				-0.36	-0.37	< 0.1
Klhl7	ENSMUST00000163409.2	kelch-like 7	424	2	1	0	1	3	rno-let-7f-2-3p				-0.36	-0.4	< 0.1
Suv39h2	ENSMUST00000027956.3	suppressor of variegation 3-9 homolog 2 (Drosophila)	203	2	1	0	1	1	rno-let-7f-2-3p				-0.35	-0.43	< 0.1
Fshb	ENSMUST00000028533.6	follicle stimulating hormone beta	5	1	1	0	0	0	rno-let-7f-2-3p				-0.35	-0.35	< 0.1
Rrh	ENSMUST00000171313.2	retinal pigment epithelium derived rhodopsin homolog	5	1	1	0	0	0	rno-let-7f-2-3p				-0.35	-0.35	< 0.1
Cd274	ENSMUST00000016640.7	CD274 antigen	57	2	1	0	1	0	rno-let-7f-2-3p				-0.35	-0.38	< 0.1
Npy1r	ENSMUST00000039303.5	neuropeptide Y receptor Y1	60	2	1	0	1	1	rno-let-7f-2-3p				-0.35	-0.35	< 0.1
Caps2	ENSMUST00000132994.1	calcyphosphine 2	16	2	0	1	1	1	rno-let-7f-2-3p				-0.35	-0.49	< 0.1
Rad1	ENSMUST00000022856.9	RAD1 homolog (S. pombe)	481	1	1	0	0	0	rno-let-7f-2-3p				-0.35	-0.35	< 0.1
Tspan12	ENSMUST00000120965.2	tetraspanin 12	4211	2	1	0	1	0	rno-let-7f-2-3p				-0.35	-0.35	< 0.1
Tmprss12	ENSMUST00000096200.4	transmembrane (C-terminal) protease, serine 12	8	2	0	0	2	0	rno-let-7f-2-3p				-0.34	-0.34	< 0.1
Ube2d1	ENSMUST00000020085.6	ubiquitin-conjugating enzyme E2D 1	2574	2	0	2	0	0	rno-let-7f-2-3p				-0.34	-0.34	< 0.1
Tnfrsf11b	ENSMUST00000079772.3	tumor necrosis factor receptor superfamily, member 11b (osteoprotegerin)	128	0	0	0	0	0	rno-let-7f-2-3p				-0.34	-0.34	< 0.1
0610030E20Rik	ENSMUST00000077783.3	RIKEN cDNA 0610030E20 gene	1246	1	1	0	0	1	rno-let-7f-2-3p				-0.34	-0.38	< 0.1
Dok4	ENSMUST00000046461.7	docking protein 4	66	1	1	0	0	0	rno-let-7f-2-3p				-0.33	-0.37	< 0.1
Aunip	ENSMUST00000105866.2	aurora kinase A and ninein interacting protein	12	1	0	1	0	0	rno-let-7f-2-3p				-0.33	-0.33	< 0.1
Ap1s2	ENSMUST00000069041.9	adaptor-related protein complex 1, sigma 2 subunit	2303	1	1	0	0	1	rno-let-7f-2-3p				-0.33	-0.33	< 0.1
Khdrbs3	ENSMUST00000022954.6	KH domain containing, RNA binding, signal transduction associated 3	1514	2	0	2	0	0	rno-let-7f-2-3p				-0.33	-0.34	< 0.1
Zfp72	ENSMUST00000091481.2	zinc finger protein 72	209	2	1	1	0	1	rno-let-7f-2-3p				-0.33	-0.4	< 0.1
Cd244	ENSMUST00000004829.7	CD244 natural killer cell receptor 2B4	9	3	1	1	1	1	rno-let-7f-2-3p				-0.33	-0.39	< 0.1
Prkab2	ENSMUST00000045743.7	protein kinase, AMP-activated, beta 2 non-catalytic subunit	1595	1	1	0	0	0	rno-let-7f-2-3p				-0.33	-0.34	< 0.1
C130079G13Rik	ENSMUST00000049476.2	RIKEN cDNA C130079G13 gene	5	2	0	2	0	0	rno-let-7f-2-3p				-0.33	-0.33	< 0.1
A730071L15Rik	ENSMUST00000181545.1	RIKEN cDNA A730071L15Rik gene	5	3	0	1	2	2	rno-let-7f-2-3p				-0.33	-0.33	< 0.1
Cs	ENSMUST00000005826.7	citrate synthase	8069	1	1	0	0	0	rno-let-7f-2-3p				-0.33	-0.37	< 0.1
Mageb16	ENSMUST00000114016.4	melanoma antigen family B, 16	7	2	0	1	1	0	rno-let-7f-2-3p				-0.32	-0.32	< 0.1
Slc6a4	ENSMUST00000021195.5	solute carrier family 6 (neurotransmitter transporter, serotonin), member 4	51	1	1	0	0	1	rno-let-7f-2-3p				-0.32	-0.37	< 0.1
Trp53inp1	ENSMUST00000029865.3	transformation related protein 53 inducible nuclear protein 1	2791	4	0	4	0	0	rno-let-7f-2-3p				-0.32	-0.33	< 0.1
Sfpq	ENSMUST00000030623.7	splicing factor proline/glutamine rich (polypyrimidine tract binding protein associated)	6136	1	1	0	0	2	rno-let-7f-2-3p				-0.32	-0.33	< 0.1
Pnn	ENSMUST00000021381.4	pinin	2310	2	0	1	1	0	rno-let-7f-2-3p				-0.32	-0.36	< 0.1
Gabra6	ENSMUST00000020703.7	gamma-aminobutyric acid (GABA) A receptor, subunit alpha 6	5	2	0	2	0	0	rno-let-7f-2-3p				-0.32	-0.32	< 0.1
Rfpl4b	ENSMUST00000179279.1	ret finger protein-like 4B	5	1	0	1	0	0	rno-let-7f-2-3p				-0.32	-0.32	< 0.1
Filip1l	ENSMUST00000159816.2	filamin A interacting protein 1-like	1308	3	0	2	1	1	rno-let-7f-2-3p				-0.32	-0.34	< 0.1
Mblac2	ENSMUST00000057598.5	metallo-beta-lactamase domain containing 2	283	2	1	1	0	2	rno-let-7f-2-3p				-0.32	-0.32	< 0.1
Prr9	ENSMUST00000070284.3	proline rich 9	5	1	1	0	0	0	rno-let-7f-2-3p				-0.32	-0.32	< 0.1
Gm156	ENSMUST00000118532.2	predicted gene 156	5	1	1	0	0	0	rno-let-7f-2-3p				-0.31	-0.31	< 0.1
Lancl1	ENSMUST00000027149.6	LanC (bacterial lantibiotic synthetase component C)-like 1	4819	2	1	1	0	0	rno-let-7f-2-3p				-0.31	-0.41	< 0.1
Zranb3	ENSMUST00000086614.6	zinc finger, RAN-binding domain containing 3	18	2	1	0	1	0	rno-let-7f-2-3p				-0.31	-0.31	< 0.1
Ebf3	ENSMUST00000106118.3	early B cell factor 3	347	1	0	0	1	1	rno-let-7f-2-3p				-0.31	-0.33	< 0.1
Rab2a	ENSMUST00000060232.7	RAB2A, member RAS oncogene family	3854	2	0	0	2	1	rno-let-7f-2-3p				-0.31	-0.52	< 0.1
Pls1	ENSMUST00000093800.3	plastin 1 (I-isoform)	164	3	1	0	2	0	rno-let-7f-2-3p				-0.31	-0.34	< 0.1
Atp6v1h	ENSMUST00000044369.7	ATPase, H+ transporting, lysosomal V1 subunit H	6824	2	0	1	1	2	rno-let-7f-2-3p				-0.31	-0.61	< 0.1
En1	ENSMUST00000079721.8	engrailed 1	179	1	1	0	0	1	rno-let-7f-2-3p				-0.31	-0.31	< 0.1
Cadm2	ENSMUST00000114292.2	cell adhesion molecule 2	17	4	0	3	1	5	rno-let-7f-2-3p				-0.31	-0.43	< 0.1
Rhag	ENSMUST00000024721.7	Rhesus blood group-associated A glycoprotein	6	1	1	0	0	0	rno-let-7f-2-3p				-0.31	-0.31	< 0.1
Hoxa10	ENSMUST00000125581.1	homeobox A10	600	0	0	0	0	1	rno-let-7f-2-3p				-0.31	-0.31	< 0.1
Atp8b2	ENSMUST00000069805.8	ATPase, class I, type 8B, member 2	355	1	0	1	0	0	rno-let-7f-2-3p				-0.31	-0.37	< 0.1
Fam3c	ENSMUST00000165576.2	family with sequence similarity 3, member C	609	4	1	0	3	3	rno-let-7f-2-3p				-0.31	-0.39	< 0.1
Nsmce2	ENSMUST00000168722.1	non-SMC element 2 homolog (MMS21, S. cerevisiae)	75	1	1	0	0	0	rno-let-7f-2-3p				-0.3	-0.3	< 0.1
Cldn8	ENSMUST00000049697.4	claudin 8	26	1	1	0	0	0	rno-let-7f-2-3p				-0.3	-0.3	< 0.1
Cyp1a1	ENSMUST00000034865.4	cytochrome P450, family 1, subfamily a, polypeptide 1	78	1	1	0	0	0	rno-let-7f-2-3p				-0.3	-0.3	< 0.1
Sept10	ENSMUST00000165971.1	septin 10	873	1	1	0	0	0	rno-let-7f-2-3p				-0.3	-0.3	< 0.1
Hivep1	ENSMUST00000060148.5	human immunodeficiency virus type I enhancer binding protein 1	1718	3	0	1	2	2	rno-let-7f-2-3p				-0.3	-0.39	< 0.1
Armc10	ENSMUST00000095495.2	armadillo repeat containing 10	67	1	1	0	0	2	rno-let-7f-2-3p				-0.3	-0.31	< 0.1
Slc31a2	ENSMUST00000084530.3	solute carrier family 31, member 2	293	1	1	0	0	0	rno-let-7f-2-3p				-0.29	-0.39	< 0.1
Nrep	ENSMUST00000051087.9	neuronal regeneration related protein	693	2	0	2	0	0	rno-let-7f-2-3p				-0.29	-0.29	< 0.1
Lysmd3	ENSMUST00000049055.6	LysM, putative peptidoglycan-binding, domain containing 3	719	3	0	0	3	1	rno-let-7f-2-3p				-0.29	-0.3	< 0.1
Tmem68	ENSMUST00000029891.6	transmembrane protein 68	294	3	0	0	3	3	rno-let-7f-2-3p				-0.29	-0.3	< 0.1
Morf4l2	ENSMUST00000113097.2	mortality factor 4 like 2	5	2	0	1	1	0	rno-let-7f-2-3p				-0.29	-0.29	< 0.1
Pnisr	ENSMUST00000098238.3	PNN interacting serine/arginine-rich	3635	4	2	0	2	1	rno-let-7f-2-3p				-0.29	-0.52	< 0.1
Cd2ap	ENSMUST00000024709.7	CD2-associated protein	141	0	0	0	0	0	rno-let-7f-2-3p				-0.29	-0.3	< 0.1
Lefty1	ENSMUST00000037361.8	left right determination factor 1	2515	2	0	2	0	0	rno-let-7f-2-3p				-0.29	-0.29	< 0.1
Zfp81	ENSMUST00000054072.8	zinc finger protein 81	290	5	2	2	1	5	rno-let-7f-2-3p				-0.29	-0.42	< 0.1
Figla	ENSMUST00000032070.3	folliculogenesis specific basic helix-loop-helix	5	1	0	0	1	0	rno-let-7f-2-3p				-0.29	-0.29	< 0.1
Gm10176	ENSMUST00000159707.1	predicted gene 10176	5	1	1	0	0	1	rno-let-7f-2-3p				-0.28	-0.28	< 0.1
Prrx1	ENSMUST00000075805.7	paired related homeobox 1	1994	2	0	2	0	1	rno-let-7f-2-3p				-0.28	-0.3	< 0.1
Olfr146	ENSMUST00000073671.2	olfactory receptor 146	5	1	0	0	1	0	rno-let-7f-2-3p				-0.28	-0.28	< 0.1
Snai2	ENSMUST00000023356.6	snail homolog 2 (Drosophila)	159	1	1	0	0	2	rno-let-7f-2-3p				-0.28	-0.29	< 0.1
Snx16	ENSMUST00000099223.5	sorting nexin 16	579	2	0	1	1	1	rno-let-7f-2-3p				-0.28	-0.29	< 0.1
Nid2	ENSMUST00000022340.3	nidogen 2	383	1	1	0	0	1	rno-let-7f-2-3p				-0.28	-0.37	< 0.1
Kdm3a	ENSMUST00000065509.5	lysine (K)-specific demethylase 3A	3277	1	1	0	0	2	rno-let-7f-2-3p				-0.28	-0.28	< 0.1
Tank	ENSMUST00000112502.2	TRAF family member-associated Nf-kappa B activator	2319	2	0	0	2	1	rno-let-7f-2-3p				-0.28	-0.28	< 0.1
Ghrl	ENSMUST00000064993.5	ghrelin	17	1	0	1	0	0	rno-let-7f-2-3p				-0.28	-0.28	< 0.1
Dph6	ENSMUST00000028640.8	diphthamine biosynthesis 6	135	3	0	1	2	0	rno-let-7f-2-3p				-0.28	-0.33	< 0.1
5730460C07Rik	ENSMUST00000081193.1	RIKEN cDNA 5730460C07 gene	5	1	0	0	1	1	rno-let-7f-2-3p				-0.28	-0.28	< 0.1
Gm6871	ENSMUST00000073410.6	predicted gene 6871	303	1	0	0	1	0	rno-let-7f-2-3p				-0.28	-0.28	< 0.1
Evi5	ENSMUST00000112642.2	ecotropic viral integration site 5	392	2	2	0	0	1	rno-let-7f-2-3p				-0.28	-0.34	< 0.1
Bfar	ENSMUST00000023365.7	bifunctional apoptosis regulator	282	1	0	0	1	2	rno-let-7f-2-3p				-0.28	-0.32	< 0.1
Cav2	ENSMUST00000000058.6	caveolin 2	4227	2	0	1	1	1	rno-let-7f-2-3p				-0.28	-0.3	< 0.1
Hoxa9	ENSMUST00000114425.2	homeobox A9	245	2	0	2	0	2	rno-let-7f-2-3p				-0.28	-0.33	< 0.1
Ceacam15	ENSMUST00000108498.2	carcinoembryonic antigen-related cell adhesion molecule 15	5	1	0	1	0	0	rno-let-7f-2-3p				-0.28	-0.28	< 0.1
Hyi	ENSMUST00000006562.5	hydroxypyruvate isomerase homolog (E. coli)	2812	1	0	1	0	1	rno-let-7f-2-3p				-0.28	-0.34	< 0.1
Mphosph10	ENSMUST00000032735.5	M-phase phosphoprotein 10 (U3 small nucleolar ribonucleoprotein)	1548	1	0	0	1	0	rno-let-7f-2-3p				-0.28	-0.28	< 0.1
Idi1	ENSMUST00000169314.3	isopentenyl-diphosphate delta isomerase	383	2	1	1	0	2	rno-let-7f-2-3p				-0.28	-0.28	< 0.1
Tob1	ENSMUST00000041589.5	transducer of ErbB-2.1	1639	2	0	1	1	0	rno-let-7f-2-3p				-0.27	-0.28	< 0.1
Prkaa1	ENSMUST00000051186.8	protein kinase, AMP-activated, alpha 1 catalytic subunit	784	3	1	1	1	2	rno-let-7f-2-3p				-0.27	-0.29	< 0.1
Dact1	ENSMUST00000061273.6	dapper homolog 1, antagonist of beta-catenin (xenopus)	499	0	0	0	0	0	rno-let-7f-2-3p				-0.27	-0.27	< 0.1
Gclc	ENSMUST00000034905.8	glutamate-cysteine ligase, catalytic subunit	3160	1	1	0	0	2	rno-let-7f-2-3p				-0.27	-0.27	< 0.1
Cdh20	ENSMUST00000062528.8	cadherin 20	14	1	1	0	0	1	rno-let-7f-2-3p				-0.27	-0.27	< 0.1
Tram1	ENSMUST00000027068.5	translocating chain-associating membrane protein 1	2880	1	0	1	0	1	rno-let-7f-2-3p				-0.27	-0.39	< 0.1
Il5	ENSMUST00000048605.2	interleukin 5	5	1	1	0	0	0	rno-let-7f-2-3p				-0.27	-0.27	< 0.1
Rbpms	ENSMUST00000191473.1	RNA binding protein gene with multiple splicing	1871	2	1	0	1	0	rno-let-7f-2-3p				-0.27	-0.42	< 0.1
Epor	ENSMUST00000006397.5	erythropoietin receptor	99	1	0	1	0	0	rno-let-7f-2-3p				-0.27	-0.27	< 0.1
A630095N17Rik	ENSMUST00000179573.1	RIKEN cDNA A630095N17 gene	5	1	0	1	0	0	rno-let-7f-2-3p				-0.27	-0.27	< 0.1
Bmp7	ENSMUST00000009143.7	bone morphogenetic protein 7	68	0	0	0	0	0	rno-let-7f-2-3p				-0.27	-0.28	< 0.1
Scaf4	ENSMUST00000163419.2	SR-related CTD-associated factor 4	1692	1	1	0	0	0	rno-let-7f-2-3p				-0.27	-0.27	< 0.1
Cyp2b23	ENSMUST00000077356.6	cytochrome P450, family 2, subfamily b, polypeptide 23	23	1	1	0	0	0	rno-let-7f-2-3p				-0.27	-0.27	< 0.1
Cthrc1	ENSMUST00000067072.3	collagen triple helix repeat containing 1	368	1	0	1	0	0	rno-let-7f-2-3p				-0.27	-0.27	< 0.1
Emg1	ENSMUST00000004379.5	EMG1 nucleolar protein homolog (S. cerevisiae)	2874	1	0	1	0	0	rno-let-7f-2-3p				-0.27	-0.27	< 0.1
Pptc7	ENSMUST00000053426.9	PTC7 protein phosphatase homolog (S. cerevisiae)	2044	2	1	1	0	0	rno-let-7f-2-3p				-0.27	-0.27	< 0.1
Gm13139	ENSMUST00000084149.4	predicted gene 13139	9	1	0	1	0	1	rno-let-7f-2-3p				-0.27	-0.27	< 0.1
Cdca3	ENSMUST00000024270.8	cell division cycle associated 3	1081	1	0	1	0	2	rno-let-7f-2-3p				-0.27	-0.31	< 0.1
Klrb1f	ENSMUST00000032257.7	killer cell lectin-like receptor subfamily B member 1F	14	1	1	0	0	1	rno-let-7f-2-3p				-0.27	-0.27	< 0.1
Cript	ENSMUST00000024959.4	cysteine-rich PDZ-binding protein	1123	1	1	0	0	0	rno-let-7f-2-3p				-0.27	-0.51	< 0.1
Zfp804a	ENSMUST00000047527.7	zinc finger protein 804A	5	3	0	1	2	2	rno-let-7f-2-3p				-0.27	-0.28	< 0.1
Pik3c3	ENSMUST00000115812.4	phosphoinositide-3-kinase, class 3	3381	3	0	1	2	1	rno-let-7f-2-3p				-0.26	-0.32	< 0.1
Rbm12b2	ENSMUST00000063839.5	RNA binding motif protein 12 B2	297	0	0	0	0	1	rno-let-7f-2-3p				-0.26	-0.26	< 0.1
H2-M10.5	ENSMUST00000041531.6	histocompatibility 2, M region locus 10.5	5	1	0	1	0	0	rno-let-7f-2-3p				-0.26	-0.26	< 0.1
Ibsp	ENSMUST00000031246.8	integrin binding sialoprotein	6	2	0	2	0	0	rno-let-7f-2-3p				-0.26	-0.26	< 0.1
En2	ENSMUST00000036177.8	engrailed 2	18	2	0	0	2	0	rno-let-7f-2-3p				-0.26	-0.26	< 0.1
Dlx5	ENSMUST00000142635.1	distal-less homeobox 5	7	1	0	1	0	0	rno-let-7f-2-3p				-0.26	-0.26	< 0.1
Iqgap2	ENSMUST00000068603.6	IQ motif containing GTPase activating protein 2	485	2	1	0	1	0	rno-let-7f-2-3p				-0.26	-0.29	< 0.1
Sap18	ENSMUST00000128764.2	Sin3-associated polypeptide 18	153	1	1	0	0	3	rno-let-7f-2-3p				-0.26	-0.26	< 0.1
Psmc6	ENSMUST00000022380.7	proteasome (prosome, macropain) 26S subunit, ATPase, 6	2365	3	0	1	2	1	rno-let-7f-2-3p				-0.26	-0.39	< 0.1
Mex3b	ENSMUST00000082237.5	mex3 homolog B (C. elegans)	9	3	0	0	3	1	rno-let-7f-2-3p				-0.26	-0.26	< 0.1
Asb10	ENSMUST00000048302.7	ankyrin repeat and SOCS box-containing 10	984	1	1	0	0	0	rno-let-7f-2-3p				-0.26	-0.26	< 0.1
Smndc1	ENSMUST00000025997.5	survival motor neuron domain containing 1	762	1	0	1	0	0	rno-let-7f-2-3p				-0.26	-0.26	< 0.1
Efcab1	ENSMUST00000090277.1	EF hand calcium binding domain 1	79	1	0	0	1	2	rno-let-7f-2-3p				-0.26	-0.35	< 0.1
Tmem255a	ENSMUST00000089054.5	transmembrane protein 255A	9	0	0	0	0	1	rno-let-7f-2-3p				-0.26	-0.29	< 0.1
Tmem33	ENSMUST00000037918.6	transmembrane protein 33	3570	5	1	2	2	2	rno-let-7f-2-3p				-0.26	-0.63	< 0.1
Morc3	ENSMUST00000044068.6	microrchidia 3	528	1	0	1	0	2	rno-let-7f-2-3p				-0.26	-0.26	< 0.1
Ube2b	ENSMUST00000020657.7	ubiquitin-conjugating enzyme E2B	11814	2	0	0	2	0	rno-let-7f-2-3p				-0.26	-0.26	< 0.1
Brms1	ENSMUST00000116567.2	breast cancer metastasis-suppressor 1	1691	1	1	0	0	0	rno-let-7f-2-3p				-0.26	-0.26	< 0.1
Fermt2	ENSMUST00000045905.7	fermitin family homolog 2 (Drosophila)	7798	0	0	0	0	0	rno-let-7f-2-3p				-0.26	-0.35	< 0.1
Satb1	ENSMUST00000144331.2	special AT-rich sequence binding protein 1	473	1	0	0	1	1	rno-let-7f-2-3p				-0.26	-0.39	< 0.1
Pdha1	ENSMUST00000033662.8	pyruvate dehydrogenase E1 alpha 1	8475	1	0	0	1	2	rno-let-7f-2-3p				-0.25	-0.27	< 0.1
Txlnb	ENSMUST00000037964.6	taxilin beta	3218	1	1	0	0	1	rno-let-7f-2-3p				-0.25	-0.36	< 0.1
Lix1l	ENSMUST00000062058.3	Lix1-like	2394	3	0	1	2	0	rno-let-7f-2-3p				-0.25	-0.36	< 0.1
Olfr1408	ENSMUST00000073663.2	olfactory receptor 1408	5	1	0	0	1	0	rno-let-7f-2-3p				-0.25	-0.25	< 0.1
Cdkl4	ENSMUST00000086545.4	cyclin-dependent kinase-like 4	28	2	1	1	0	2	rno-let-7f-2-3p				-0.25	-0.25	< 0.1
Blzf1	ENSMUST00000027866.5	basic leucine zipper nuclear factor 1	577	1	1	0	0	1	rno-let-7f-2-3p				-0.25	-0.36	< 0.1
0610010F05Rik	ENSMUST00000043356.7	RIKEN cDNA 0610010F05 gene	615	2	0	1	1	0	rno-let-7f-2-3p				-0.25	-0.25	< 0.1
Foxq1	ENSMUST00000042118.9	forkhead box Q1	56	2	0	1	1	0	rno-let-7f-2-3p				-0.25	-0.26	< 0.1
Zfp942	ENSMUST00000091879.6	zinc finger protein 942	512	1	0	1	0	0	rno-let-7f-2-3p				-0.25	-0.25	< 0.1
Nop16	ENSMUST00000026987.6	NOP16 nucleolar protein	1657	1	0	1	0	1	rno-let-7f-2-3p				-0.25	-0.25	< 0.1
Tvp23b	ENSMUST00000014321.4	trans-golgi network vesicle protein 23B	1145	3	0	1	2	0	rno-let-7f-2-3p				-0.25	-0.35	< 0.1
Msx2	ENSMUST00000021922.9	msh homeobox 2	7	2	0	0	2	0	rno-let-7f-2-3p				-0.25	-0.29	< 0.1
Nr2f2	ENSMUST00000032768.8	nuclear receptor subfamily 2, group F, member 2	2903	3	0	1	2	2	rno-let-7f-2-3p				-0.25	-0.31	< 0.1
Zfp655	ENSMUST00000167316.2	zinc finger protein 655	2196	2	1	1	0	1	rno-let-7f-2-3p				-0.25	-0.3	< 0.1
Xiap	ENSMUST00000115094.2	X-linked inhibitor of apoptosis	2281	4	2	0	2	4	rno-let-7f-2-3p				-0.25	-0.25	< 0.1
Lbx1	ENSMUST00000099401.5	ladybird homeobox homolog 1 (Drosophila)	366	1	1	0	0	0	rno-let-7f-2-3p				-0.25	-0.27	< 0.1
Irx5	ENSMUST00000034184.10	Iroquois related homeobox 5 (Drosophila)	112	1	0	1	0	1	rno-let-7f-2-3p				-0.25	-0.25	< 0.1
Usp32	ENSMUST00000108075.3	ubiquitin specific peptidase 32	1122	1	1	0	0	1	rno-let-7f-2-3p				-0.25	-0.26	< 0.1
Gm9817	ENSMUST00000054395.6	predicted gene 9817	5	1	0	1	0	0	rno-let-7f-2-3p				-0.25	-0.25	< 0.1
Gm17365	ENSMUST00000178236.1	predicted gene, 17365	5	2	1	1	0	0	rno-let-7f-2-3p				-0.25	-0.25	< 0.1
Lat2	ENSMUST00000036362.7	linker for activation of T cells family, member 2	107	2	2	0	0	0	rno-let-7f-2-3p				-0.25	-0.51	< 0.1
Fli1	ENSMUST00000016231.8	Friend leukemia integration 1	141	0	0	0	0	3	rno-let-7f-2-3p				-0.25	-0.25	< 0.1
Gm766	ENSMUST00000111768.1	predicted gene 766	5	1	0	0	1	1	rno-let-7f-2-3p				-0.25	-0.25	< 0.1
Zscan5b	ENSMUST00000072662.6	zinc finger and SCAN domain containing 5B	5	1	0	0	1	1	rno-let-7f-2-3p				-0.25	-0.25	< 0.1
Pawr	ENSMUST00000095313.3	PRKC, apoptosis, WT1, regulator	1515	1	0	1	0	2	rno-let-7f-2-3p				-0.25	-0.25	< 0.1
Dck	ENSMUST00000031311.9	deoxycytidine kinase	914	2	0	0	2	2	rno-let-7f-2-3p				-0.25	-0.25	< 0.1
Ttc32	ENSMUST00000085741.1	tetratricopeptide repeat domain 32	466	1	0	0	1	1	rno-let-7f-2-3p				-0.25	-0.25	< 0.1
Vti1b	ENSMUST00000055262.7	vesicle transport through interaction with t-SNAREs 1B	1082	1	0	0	1	0	rno-let-7f-2-3p				-0.25	-0.25	< 0.1
Rps10	ENSMUST00000114882.2	ribosomal protein S10	48	1	0	0	1	0	rno-let-7f-2-3p				-0.25	-0.25	< 0.1
Slc25a5	ENSMUST00000016463.3	solute carrier family 25 (mitochondrial carrier, adenine nucleotide translocator), member 5	3016	1	0	0	1	0	rno-let-7f-2-3p				-0.24	-0.24	< 0.1
Nutf2	ENSMUST00000008594.7	nuclear transport factor 2	748	1	1	0	0	0	rno-let-7f-2-3p				-0.24	-0.25	< 0.1
Mbnl1	ENSMUST00000099087.2	muscleblind-like 1 (Drosophila)	10843	2	0	1	1	0	rno-let-7f-2-3p				-0.24	-0.35	< 0.1
Gm4951	ENSMUST00000031549.5	predicted gene 4951	28	2	1	0	1	2	rno-let-7f-2-3p				-0.24	-0.25	< 0.1
Taf9b	ENSMUST00000055497.9	TAF9B RNA polymerase II, TATA box binding protein (TBP)-associated factor	484	1	0	1	0	0	rno-let-7f-2-3p				-0.24	-0.24	< 0.1
Iigp1	ENSMUST00000066912.6	interferon inducible GTPase 1	595	2	1	0	1	1	rno-let-7f-2-3p				-0.24	-0.26	< 0.1
Ier5	ENSMUST00000055322.5	immediate early response 5	5984	2	0	0	2	1	rno-let-7f-2-3p				-0.24	-0.24	< 0.1
E130114P18Rik	ENSMUST00000107068.3	RIKEN cDNA E130114P18 gene	6	1	0	0	1	1	rno-let-7f-2-3p				-0.24	-0.24	< 0.1
H2-M10.3	ENSMUST00000073546.4	histocompatibility 2, M region locus 10.3	5	1	0	1	0	0	rno-let-7f-2-3p				-0.24	-0.24	< 0.1
Shfm1	ENSMUST00000041111.9	split hand/foot malformation (ectrodactyly) type 1	4024	1	0	0	1	0	rno-let-7f-2-3p				-0.24	-0.24	< 0.1
Dagla	ENSMUST00000039327.5	diacylglycerol lipase, alpha	64	3	0	2	1	1	rno-let-7f-2-3p				-0.24	-0.25	< 0.1
Rhebl1	ENSMUST00000024518.9	Ras homolog enriched in brain like 1	71	1	0	1	0	0	rno-let-7f-2-3p				-0.24	-0.24	< 0.1
Gm3317	ENSMUST00000179659.1	predicted gene 3317	0	1	0	1	0	0	rno-let-7f-2-3p				-0.24	-0.24	< 0.1
Gm6356	ENSMUST00000166618.1	predicted gene 6356	13	1	0	1	0	0	rno-let-7f-2-3p				-0.24	-0.24	< 0.1
Col13a1	ENSMUST00000105453.2	collagen, type XIII, alpha 1	202	1	0	0	1	1	rno-let-7f-2-3p				-0.24	-0.24	< 0.1
Rras	ENSMUST00000044111.7	Harvey rat sarcoma oncogene, subgroup R	723	1	0	1	0	0	rno-let-7f-2-3p				-0.24	-0.25	< 0.1
Phf20l1	ENSMUST00000048188.8	PHD finger protein 20-like 1	862	2	0	2	0	3	rno-let-7f-2-3p				-0.24	-0.35	< 0.1
Prok2	ENSMUST00000032152.9	prokineticin 2	6	1	0	1	0	0	rno-let-7f-2-3p				-0.24	-0.24	< 0.1
Mthfsl	ENSMUST00000113110.4	5, 10-methenyltetrahydrofolate synthetase-like	58	3	0	0	3	8	rno-let-7f-2-3p				-0.24	-0.35	< 0.1
Zik1	ENSMUST00000032551.7	zinc finger protein interacting with K protein 1	59	2	1	0	1	1	rno-let-7f-2-3p				-0.24	-0.26	< 0.1
Lrit3	ENSMUST00000185462.1	leucine-rich repeat, immunoglobulin-like and transmembrane domains 3	5	1	1	0	0	0	rno-let-7f-2-3p				-0.24	-0.24	< 0.1
Tnfrsf21	ENSMUST00000024708.4	tumor necrosis factor receptor superfamily, member 21	460	2	0	0	2	0	rno-let-7f-2-3p				-0.24	-0.24	< 0.1
Tmigd1	ENSMUST00000102495.2	transmembrane and immunoglobulin domain containing 1	1150	1	0	1	0	0	rno-let-7f-2-3p				-0.24	-0.24	< 0.1
Lmo1	ENSMUST00000036992.7	LIM domain only 1	104	1	0	1	0	0	rno-let-7f-2-3p				-0.24	-0.24	< 0.1
Hnrnpa2b1	ENSMUST00000114459.2	heterogeneous nuclear ribonucleoprotein A2/B1	1204	0	0	0	0	2	rno-let-7f-2-3p				-0.24	-0.24	< 0.1
Itgav	ENSMUST00000028499.5	integrin alpha V	6050	2	1	0	1	2	rno-let-7f-2-3p				-0.24	-0.24	< 0.1
Hist1h3d	ENSMUST00000105105.2	histone cluster 1, H3d	127	1	0	1	0	0	rno-let-7f-2-3p				-0.24	-0.24	< 0.1
Klri2	ENSMUST00000050385.5	killer cell lectin-like receptor family I member 2	5	2	0	2	0	2	rno-let-7f-2-3p				-0.24	-0.24	< 0.1
Hoxa7	ENSMUST00000048715.7	homeobox A7	189	1	0	1	0	1	rno-let-7f-2-3p				-0.24	-0.24	< 0.1
1700007K09Rik	ENSMUST00000188899.1	RIKEN cDNA 1700007K09 gene	10	1	0	0	1	0	rno-let-7f-2-3p				-0.24	-0.24	< 0.1
Slc5a3	ENSMUST00000113975.2	solute carrier family 5 (inositol transporters), member 3	2953	4	0	2	2	3	rno-let-7f-2-3p				-0.24	-0.24	< 0.1
Bccip	ENSMUST00000033282.4	BRCA2 and CDKN1A interacting protein	3807	1	0	0	1	0	rno-let-7f-2-3p				-0.23	-0.23	< 0.1
Efna1	ENSMUST00000029566.3	ephrin A1	205	1	0	1	0	1	rno-let-7f-2-3p				-0.23	-0.24	< 0.1
Smurf2	ENSMUST00000103067.4	SMAD specific E3 ubiquitin protein ligase 2	2823	0	0	0	0	0	rno-let-7f-2-3p				-0.23	-0.25	< 0.1
AA474331	ENSMUST00000178045.2	expressed sequence AA474331	81	1	1	0	0	0	rno-let-7f-2-3p				-0.23	-0.26	< 0.1
Syncrip	ENSMUST00000174391.2	synaptotagmin binding, cytoplasmic RNA interacting protein	2608	2	0	1	1	3	rno-let-7f-2-3p				-0.23	-0.28	< 0.1
Stxbp1	ENSMUST00000077458.4	syntaxin binding protein 1	1412	2	1	1	0	0	rno-let-7f-2-3p				-0.23	-0.24	< 0.1
Sox15	ENSMUST00000047373.5	SRY (sex determining region Y)-box 15	13	1	0	0	1	0	rno-let-7f-2-3p				-0.23	-0.25	< 0.1
Stxbp3a	ENSMUST00000102621.5	syntaxin binding protein 3A	37	2	0	1	1	1	rno-let-7f-2-3p				-0.23	-0.25	< 0.1
Pou4f2	ENSMUST00000034115.4	POU domain, class 4, transcription factor 2	5	2	0	2	0	1	rno-let-7f-2-3p				-0.23	-0.23	< 0.1
Nanp	ENSMUST00000066640.4	N-acetylneuraminic acid phosphatase	47	1	0	1	0	2	rno-let-7f-2-3p				-0.23	-0.23	< 0.1
Pms1	ENSMUST00000027267.8	postmeiotic segregation increased 1 (S. cerevisiae)	145	1	0	0	1	1	rno-let-7f-2-3p				-0.23	-0.23	< 0.1
Rab18	ENSMUST00000097680.5	RAB18, member RAS oncogene family	7107	3	1	2	0	0	rno-let-7f-2-3p				-0.23	-0.5	< 0.1
Kalrn	ENSMUST00000114963.2	kalirin, RhoGEF kinase	167	0	0	0	0	0	rno-let-7f-2-3p				-0.23	-0.24	< 0.1
Fev	ENSMUST00000068631.3	FEV (ETS oncogene family)	5	1	0	1	0	0	rno-let-7f-2-3p				-0.23	-0.23	< 0.1
Prickle1	ENSMUST00000048982.5	prickle homolog 1 (Drosophila)	227	1	0	1	0	1	rno-let-7f-2-3p				-0.23	-0.26	< 0.1
Olfr159	ENSMUST00000053931.1	olfactory receptor 159	1	1	1	0	0	1	rno-let-7f-2-3p				-0.23	-0.23	< 0.1
Gm2974	ENSMUST00000164512.2	predicted gene 2974	5	1	0	1	0	0	rno-let-7f-2-3p				-0.23	-0.23	< 0.1
[truncated: 4,107 more rows]

## Sheet: miR-1-3p_206-3p
Ortholog of target gene	Representative transcript	Gene name	3P-seq tags + 5	Conserved sites total	Conserved 8mer sites	Conserved 7mer-m8 sites	Conserved 7mer-A1 sites	Poorly conserved sites total	Poorly conserved 8mer sites	Poorly conserved 7mer-m8 sites	Poorly conserved 7mer-A1 sites	6mer sites	Representative miRNA	Predicted occupancy (low miRNA)	Predicted occupancy (high miRNA)	Predicted occupancy (transfected miRNA)	Cumulative weighted context++ score	Total context++ score	Aggregate PCT	Previous TargetScan publication(s)
[truncated: 710 more rows]

[truncated: 36 more sheets: miR-7-5p, miR-9a-3p, miR-17-3p_191-3p, miR-19-3p, miR-22-5p_3568, miR-25-3p_32-5p_92-3p_363-3p, miR-26-5p, miR-30-3p, miR-34-5p_449-5p, miR-101-3p, miR-146-5p, iR-148-3p_152-3p, miR-148-5p, miR-192-5p_215, miR-202-5p, miR-212-5p, miR-217-5p, miR-290_292-5p_293-5p, miR-301-5p, miR-335 …]
